# Supplementary material for: Characterizations of microRNAs involved in the molecular mechanisms underlying the therapeutic effects of noni (Morinda citrifolia L.) fruit juice on hyperuricemia in mice
Source: Front Nutr. 2023 Jun 22;10:1121734. doi: 10.3389/fnut.2023.1121734 (PMC10324520; doi:10.3389/fnut.2023.1121734)
Supplement: SUPPLEMENTARY TABLE 1 — Lists of predicted known and novel microRNAs in the four groups of mice. [file Table_1.XLSX]

## Sheet: Normal control group
sRNA id	Count(24540013)	Type	Description	TPM
novel_mir1	2470	miRNA	NC_000076.6:-:91181413_91181483	100.65
novel_mir2	464	miRNA	NC_000071.6:+:123330830_123330893	18.91
novel_mir3	251	miRNA	NC_000068.7:-:170257941_170258043	10.23
novel_mir4	839	miRNA	NC_000067.6:+:35999106_35999150	34.19
novel_mir5	29	miRNA	NC_000072.6:+:26101634_26101685	1.18
novel_mir6	3601	miRNA	NC_000086.7:-:153726355_153726415	146.74
novel_mir7	154	miRNA	NC_000071.6:-:60672514_60672591	6.28
novel_mir8	77	miRNA	NC_000080.6:-:70418968_70419036	3.14
novel_mir10	10	miRNA	NC_000079.6:+:91491763_91491819	0.41
novel_mir11	441	miRNA	NC_000068.7:-:162133623_162133675	17.97
novel_mir12	761	miRNA	NC_000077.6:+:118575166_118575257	31.01
novel_mir14	14	miRNA	NC_000083.6:-:59459907_59459992	0.57
novel_mir16	252	miRNA	NC_000067.6:-:188833430_188833485	10.27
novel_mir19	22	miRNA	NC_000082.6:-:61079660_61079706	0.9
novel_mir20	93	miRNA	NC_000068.7:-:112168767_112168826	3.79
novel_mir21	28	miRNA	NC_000085.6:+:44700142_44700213	1.14
novel_mir22	301	miRNA	NT_187009.1:-:923079_923134	12.27
novel_mir23	43	miRNA	NC_000080.6:+:16204958_16205047	1.75
novel_mir24	12	miRNA	NC_000070.6:+:50815124_50815201	0.49
novel_mir25	10	miRNA	NC_000067.6:-:58256258_58256303	0.41
novel_mir26	221	miRNA	NC_000084.6:-:11989788_11989827	9.01
novel_mir27	18	miRNA	NC_000071.6:+:130432237_130432300	0.73
novel_mir29	18	miRNA	NC_000067.6:-:20741914_20741982	0.73
novel_mir31	99	miRNA	NC_000084.6:+:38341328_38341367	4.03
novel_mir32	189	miRNA	NC_000085.6:+:57467284_57467342	7.7
novel_mir33	16	miRNA	NC_000068.7:+:22589657_22589745	0.65
novel_mir34	23	miRNA	NC_000081.6:+:86097541_86097615	0.94
novel_mir35	25	miRNA	NC_000076.6:-:54261755_54261805	1.02
novel_mir37	11	miRNA	NC_000084.6:-:41731992_41732037	0.45
novel_mir39	12	miRNA	NC_000072.6:-:57475877_57475944	0.49
novel_mir41	269	miRNA	NC_000082.6:+:86985695_86985754	10.96
novel_mir42	383	miRNA	NC_000086.7:-:103939332_103939372	15.61
novel_mir43	5102	miRNA	NC_000071.6:-:99978470_99978516	207.91
novel_mir44	134	miRNA	NC_000074.6:+:108374449_108374506	5.46
novel_mir47	36	miRNA	NC_000080.6:-:60413061_60413130	1.47
novel_mir50	103	miRNA	NC_000078.6:-:106554028_106554071	4.2
novel_mir52	48	miRNA	NC_000068.7:-:81275822_81275881	1.96
novel_mir54	6870	miRNA	NC_000077.6:-:45980271_45980363	279.95
novel_mir55	87	miRNA	NC_000086.7:+:164078878_164078919	3.55
novel_mir58	14	miRNA	NC_000073.6:-:24553172_24553216	0.57
novel_mir60	1433	miRNA	NC_000074.6:-:123155711_123155747	58.39
novel_mir62	474	miRNA	NC_000069.6:-:145758824_145758869	19.32
novel_mir66	66	miRNA	NC_000068.7:+:112747955_112748035	2.69
novel_mir74	26	miRNA	NC_000068.7:-:127677452_127677496	1.06
novel_mir78	78	miRNA	NC_000076.6:-:80549436_80549484	3.18
novel_mir80	140	miRNA	NC_000083.6:-:5841146_5841209	5.7
novel_mir81	10719	miRNA	NC_000079.6:+:43481285_43481337	436.8
novel_mir82	10763	miRNA	NC_000068.7:+:181459529_181459621	438.59
novel_mir82	2409	miRNA	NC_000068.7:+:181459598_181459664	98.17
novel_mir83	11957	miRNA	NC_000068.7:-:92183556_92183644	487.25
novel_mir84	95	miRNA	NC_000069.6:+:145758654_145758708	3.87
novel_mir85	319	miRNA	NC_000076.6:+:81559311_81559391	13
novel_mir86	466	miRNA	NC_000073.6:-:80390965_80391057	18.99
novel_mir87	15092	miRNA	NC_000081.6:-:102203956_102204024	615
novel_mir88	4541	miRNA	NC_000068.7:+:163054762_163054825	185.04
novel_mir89	27	miRNA	NC_000084.6:-:35896739_35896803	1.1
novel_mir80	1252	miRNA	NC_000083.6:-:5841110_5841167	51.02
novel_mir90	30	miRNA	NC_000073.6:+:19519020_19519075	1.22
novel_mir91	1239	miRNA	NC_000073.6:+:81859270_81859350	50.49
novel_mir92	101	miRNA	NC_000074.6:-:22227264_22227341	4.12
novel_mir93	1875	miRNA	NC_000077.6:-:3290148_3290225	76.41
novel_mir94	914	miRNA	NC_000069.6:+:95659166_95659229	37.25
novel_mir95	102	miRNA	NC_000078.6:+:55820542_55820616	4.16
novel_mir96	236	miRNA	NC_000086.7:-:20291537_20291606	9.62
novel_mir98	12771	miRNA	NC_000083.6:-:46031750_46031799	520.42
novel_mir99	1908	miRNA	NC_000081.6:-:98296233_98296276	77.75
novel_mir101	32	miRNA	NC_000084.6:+:41062181_41062221	1.3
novel_mir102	23	miRNA	NC_000085.6:-:3455465_3455513	0.94
novel_mir103	78	miRNA	NC_000081.6:+:48889735_48889810	3.18
novel_mir105	32834	miRNA	NC_000081.6:-:75748234_75748287	1337.98
novel_mir106	2893	miRNA	NT_187005.1:-:1312610_1312696	117.89
novel_mir107	365	miRNA	NC_000069.6:+:41565789_41565835	14.87
novel_mir108	17017	miRNA	NC_000068.7:+:162660772_162660816	693.44
novel_mir110	34	miRNA	NC_000086.7:+:8074616_8074665	1.39
novel_mir111	234	miRNA	NC_000085.6:+:59345354_59345408	9.54
novel_mir112	123	miRNA	NC_000070.6:+:63261654_63261739	5.01
novel_mir113	26	miRNA	NC_000082.6:+:22857866_22857906	1.06
novel_mir114	964	miRNA	NC_000075.6:-:31281186_31281265	39.28
novel_mir115	276	miRNA	NC_000075.6:+:70679136_70679203	11.25
novel_mir116	26	miRNA	NC_000070.6:-:154636176_154636227	1.06
novel_mir119	8490	miRNA	NC_000071.6:-:137531454_137531494	345.97
novel_mir122	2905	miRNA	NC_000078.6:+:40446585_40446665	118.38
novel_mir96	122	miRNA	NC_000086.7:-:20291588_20291650	4.97
novel_mir123	56	miRNA	NC_000073.6:-:140857173_140857226	2.28
novel_mir124	125	miRNA	NC_000083.6:-:36111423_36111465	5.09
novel_mir126	80	miRNA	NC_000070.6:+:135526618_135526693	3.26
novel_mir124	1545	miRNA	NC_000083.6:-:36032419_36032461	62.96
novel_mir127	6761	miRNA	NC_000075.6:-:20642110_20642160	275.51
novel_mir128	974	miRNA	NC_000076.6:-:80742143_80742216	39.69
novel_mir129	15	miRNA	NC_000071.6:+:110363316_110363383	0.61
novel_mir130	287	miRNA	NC_000073.6:-:127232910_127232978	11.7
novel_mir131	32	miRNA	NC_000086.7:+:164467992_164468074	1.3
novel_mir132	72	miRNA	NC_000071.6:-:93093102_93093171	2.93
novel_mir133	8720	miRNA	NC_000073.6:-:127614726_127614789	355.34
novel_mir134	39	miRNA	NC_000076.6:-:81411733_81411810	1.59
novel_mir135	383	miRNA	NC_000069.6:+:89090487_89090577	15.61
novel_mir137	39	miRNA	NC_000083.6:-:46165578_46165662	1.59
novel_mir139	67	miRNA	NC_000074.6:+:119600779_119600851	2.73
novel_mir140	3928	miRNA	NC_000068.7:+:164071224_164071286	160.07
novel_mir95	78	miRNA	NC_000078.6:+:55820596_55820644	3.18
novel_mir141	70	miRNA	NC_000073.6:+:99535194_99535252	2.85
novel_mir142	84	miRNA	NC_000085.6:-:46044727_46044800	3.42
novel_mir143	36	miRNA	NC_000068.7:-:156018597_156018666	1.47
novel_mir144	81	miRNA	NC_000083.6:+:43824957_43825038	3.3
novel_mir135	71	miRNA	NC_000069.6:+:89090431_89090508	2.89
novel_mir145	76	miRNA	NC_000068.7:+:93445084_93445158	3.1
novel_mir146	29	miRNA	NC_000081.6:-:85693780_85693841	1.18
novel_mir148	118	miRNA	NC_000072.6:+:71543896_71543968	4.81
novel_mir150	84	miRNA	NC_000082.6:+:43762434_43762503	3.42
novel_mir152	73	miRNA	NC_000071.6:+:111559417_111559476	2.97
novel_mir153	121	miRNA	NC_000068.7:-:145860270_145860334	4.93
novel_mir154	81	miRNA	NC_000085.6:+:38395915_38395973	3.3
novel_mir155	38	miRNA	NC_000081.6:-:73466760_73466806	1.55
novel_mir157	28	miRNA	NC_000071.6:+:148959491_148959568	1.14
novel_mir158	26	miRNA	NC_000077.6:-:114324864_114324907	1.06
novel_mir159	10	miRNA	NC_000070.6:-:136834899_136834966	0.41
novel_mir160	62	miRNA	NC_000077.6:+:51817207_51817288	2.53
novel_mir161	301	miRNA	NC_000077.6:+:119086355_119086420	12.27
novel_mir164	39	miRNA	NC_000075.6:-:88482806_88482848	1.59
novel_mir166	68	miRNA	NC_000067.6:+:91665025_91665069	2.77
novel_mir169	117	miRNA	NC_000068.7:-:165728943_165729012	4.77
novel_mir171	1324	miRNA	NC_000081.6:-:99239742_99239814	53.95
novel_mir172	95	miRNA	NC_000085.6:+:6251617_6251695	3.87
novel_mir173	2329	miRNA	NC_000079.6:+:98925879_98925954	94.91
novel_mir174	11663	miRNA	NC_000071.6:-:99728614_99728695	475.26
novel_mir175	37	miRNA	NC_000069.6:-:65392371_65392425	1.51
novel_mir176	322	miRNA	NC_000069.6:-:42177626_42177701	13.12
novel_mir178	149	miRNA	NC_000086.7:+:129750677_129750743	6.07
novel_mir179	255	miRNA	NC_000078.6:-:55398665_55398719	10.39
novel_mir180	99	miRNA	NC_000068.7:-:113216923_113217001	4.03
novel_mir181	321	miRNA	NC_000070.6:-:141893114_141893172	13.08
novel_mir182	69	miRNA	NC_000078.6:-:103202973_103203054	2.81
novel_mir183	274	miRNA	NC_000078.6:-:100199358_100199409	11.17
novel_mir184	29	miRNA	NC_000077.6:-:95600685_95600771	1.18
novel_mir185	43	miRNA	NC_000074.6:-:122486941_122486997	1.75
novel_mir186	119	miRNA	NC_000086.7:-:7922264_7922331	4.85
novel_mir187	49990	miRNA	NC_000073.6:-:139894848_139894921	2037.08
novel_mir188	563	miRNA	NC_000081.6:-:85626253_85626305	22.94
novel_mir189	89	miRNA	NC_000074.6:+:25241394_25241451	3.63
novel_mir190	71	miRNA	NC_000083.6:-:74211840_74211896	2.89
novel_mir191	38	miRNA	NC_000074.6:-:47613368_47613427	1.55
novel_mir193	3220	miRNA	NC_000086.7:-:73659266_73659307	131.21
novel_mir194	114	miRNA	NC_000073.6:+:131084762_131084837	4.65
novel_mir196	58	miRNA	NC_000077.6:+:78826787_78826841	2.36
novel_mir197	201	miRNA	NC_000068.7:-:156576326_156576401	8.19
novel_mir198	23	miRNA	NC_000074.6:-:124636231_124636279	0.94
novel_mir199	35	miRNA	NC_000080.6:+:28504414_28504495	1.43
novel_mir201	967	miRNA	NC_000074.6:-:123834471_123834536	39.41
novel_mir202	50	miRNA	NC_000072.6:+:132439457_132439516	2.04
novel_mir204	88	miRNA	NC_000073.6:+:134677666_134677741	3.59
novel_mir205	31	miRNA	NC_000083.6:+:27711211_27711255	1.26
novel_mir206	30	miRNA	NC_000067.6:+:178942745_178942799	1.22
novel_mir124	71	miRNA	NT_187009.1:-:17589_17654	2.89
novel_mir210	29	miRNA	NC_000073.6:+:141631188_141631256	1.18
novel_mir212	12	miRNA	NC_000070.6:-:102088016_102088098	0.49
novel_mir213	28	miRNA	NC_000070.6:+:10663875_10663982	1.14
novel_mir214	12	miRNA	NC_000071.6:-:100295342_100295411	0.49
novel_mir215	1531	miRNA	NC_000080.6:-:55887309_55887386	62.39
novel_mir217	36	miRNA	NC_000071.6:+:21827536_21827598	1.47
novel_mir105	122	miRNA	NC_000084.6:+:46198854_46198909	4.97
novel_mir219	59	miRNA	NC_000077.6:-:119870701_119870768	2.4
novel_mir220	349	miRNA	NC_000076.6:-:60781756_60781831	14.22
novel_mir222	284	miRNA	NC_000075.6:-:91365920_91365983	11.57
novel_mir225	37	miRNA	NC_000071.6:-:113942835_113942874	1.51
novel_mir226	833	miRNA	NC_000071.6:+:130222295_130222372	33.94
novel_mir227	6136	miRNA	NC_000079.6:-:42052748_42052821	250.04
novel_mir230	49	miRNA	NC_000081.6:-:75672830_75672905	2
novel_mir232	5544	miRNA	NC_000071.6:+:34187172_34187219	225.92
novel_mir233	224	miRNA	NC_000069.6:+:107443551_107443635	9.13
novel_mir234	110	miRNA	NC_000083.6:-:33551318_33551398	4.48
novel_mir235	236	miRNA	NC_000076.6:-:123196934_123197001	9.62
novel_mir237	2782	miRNA	NC_000076.6:-:26374343_26374407	113.37
novel_mir238	53	miRNA	NC_000082.6:+:91904225_91904306	2.16
novel_mir239	84	miRNA	NC_000073.6:-:52005684_52005738	3.42
novel_mir226	577	miRNA	NC_000071.6:+:130222273_130222313	23.51
novel_mir245	93	miRNA	NC_000077.6:+:106167001_106167077	3.79
novel_mir97	113	miRNA	NC_000080.6:+:56865073_56865137	4.6
novel_mir248	52	miRNA	NC_000071.6:-:41860705_41860786	2.12
novel_mir249	47	miRNA	NC_000076.6:-:79989447_79989517	1.92
novel_mir250	15	miRNA	NC_000070.6:-:22084535_22084615	0.61
novel_mir251	39	miRNA	NC_000070.6:-:118455855_118455911	1.59
novel_mir253	33	miRNA	NC_000067.6:-:39391007_39391055	1.34
novel_mir254	16	miRNA	NC_000070.6:+:152552823_152552914	0.65
novel_mir255	262	miRNA	NC_000067.6:+:191906818_191906885	10.68
novel_mir257	66	miRNA	NC_000068.7:+:172830524_172830572	2.69
novel_mir258	73	miRNA	NC_000073.6:-:44866787_44866858	2.97
novel_mir260	793	miRNA	NC_000073.6:-:75762483_75762575	32.31
novel_mir262	25	miRNA	NC_000075.6:+:52677697_52677771	1.02
novel_mir264	47	miRNA	NC_000073.6:+:28506571_28506639	1.92
novel_mir265	79	miRNA	NC_000072.6:+:125236478_125236520	3.22
novel_mir266	122	miRNA	NC_000071.6:-:114779670_114779754	4.97
novel_mir267	77	miRNA	NC_000071.6:-:33259686_33259738	3.14
novel_mir268	176	miRNA	NC_000077.6:-:74724019_74724098	7.17
novel_mir269	34	miRNA	NC_000076.6:-:24595498_24595573	1.39
novel_mir270	36	miRNA	NC_000073.6:+:78807627_78807689	1.47
novel_mir271	2798	miRNA	NC_000070.6:+:134468406_134468448	114.02
novel_mir272	488	miRNA	NC_000072.6:-:37687054_37687104	19.89
novel_mir273	21	miRNA	NC_000077.6:-:78035803_78035887	0.86
novel_mir274	592	miRNA	NT_187064.1:+:48742_48817	24.12
novel_mir278	35	miRNA	NC_000077.6:+:117946651_117946701	1.43
novel_mir279	795	miRNA	NC_000082.6:-:30886410_30886485	32.4
novel_mir282	26467	miRNA	NC_000076.6:+:80857300_80857381	1078.52
novel_mir283	27	miRNA	NC_000081.6:+:97072263_97072321	1.1
novel_mir284	41	miRNA	NC_000068.7:-:90522887_90522929	1.67
novel_mir285	1043	miRNA	NC_000070.6:+:114339859_114339917	42.5
novel_mir286	12	miRNA	NC_000083.6:-:13405663_13405730	0.49
novel_mir289	37	miRNA	NC_000083.6:-:83514049_83514117	1.51
novel_mir290	17	miRNA	NC_000067.6:+:132515446_132515501	0.69
novel_mir292	22	miRNA	NC_000078.6:+:102524484_102524565	0.9
novel_mir293	51	miRNA	NC_000078.6:-:106010168_106010246	2.08
novel_mir297	23	miRNA	NC_000073.6:-:43344720_43344790	0.94
novel_mir298	655	miRNA	NC_000073.6:-:81934338_81934403	26.69
novel_mir301	855	miRNA	NC_000077.6:+:97463225_97463314	34.84
novel_mir302	58	miRNA	NC_000085.6:+:4261929_4262007	2.36
novel_mir303	58	miRNA	NC_000070.6:-:139265196_139265274	2.36
novel_mir304	40	miRNA	NC_000083.6:+:15236517_15236575	1.63
novel_mir306	57	miRNA	NC_000070.6:+:152494568_152494640	2.32
novel_mir307	166	miRNA	NC_000071.6:-:64802449_64802506	6.76
novel_mir310	28	miRNA	NC_000075.6:+:104839700_104839791	1.14
novel_mir311	136	miRNA	NC_000071.6:+:31068611_31068673	5.54
novel_mir313	653	miRNA	NC_000070.6:-:62502116_62502175	26.61
novel_mir316	206	miRNA	NC_000070.6:-:151761104_151761192	8.39
novel_mir319	427	miRNA	NC_000073.6:+:24450551_24450604	17.4
novel_mir321	28	miRNA	NC_000067.6:+:157025875_157025913	1.14
novel_mir322	170	miRNA	NC_000081.6:-:99699844_99699936	6.93
novel_mir323	40	miRNA	NC_000067.6:+:143610248_143610320	1.63
novel_mir327	56	miRNA	NC_000070.6:-:126288482_126288523	2.28
novel_mir328	146	miRNA	NC_000068.7:-:131902909_131902951	5.95
novel_mir329	23	miRNA	NT_039634.4:-:394662_394717	0.94
novel_mir330	146	miRNA	NC_000077.6:+:84958350_84958435	5.95
novel_mir333	109	miRNA	NC_000083.6:+:28028204_28028272	4.44
novel_mir334	42	miRNA	NC_000077.6:-:118825855_118825908	1.71
novel_mir336	63	miRNA	NC_000077.6:+:7071300_7071348	2.57
novel_mir340	2982	miRNA	NC_000068.7:-:74661221_74661296	121.52
novel_mir341	19	miRNA	NC_000073.6:+:141217045_141217116	0.77
novel_mir342	78	miRNA	NC_000085.6:+:44750991_44751064	3.18
novel_mir343	115	miRNA	NC_000073.6:+:98104502_98104581	4.69
novel_mir344	16	miRNA	NC_000075.6:-:20771654_20771701	0.65
novel_mir345	184	miRNA	NC_000073.6:-:113293753_113293829	7.5
novel_mir346	72	miRNA	NC_000074.6:-:94696151_94696210	2.93
novel_mir347	3531	miRNA	NC_000083.6:-:45349886_45349936	143.89
novel_mir348	228	miRNA	NC_000083.6:-:45970747_45970837	9.29
novel_mir350	20	miRNA	NC_000071.6:+:138117373_138117448	0.81
novel_mir351	82	miRNA	NC_000083.6:-:31845144_31845206	3.34
novel_mir353	31	miRNA	NC_000067.6:-:37614773_37614855	1.26
novel_mir354	32	miRNA	NC_000079.6:-:103643152_103643197	1.3
novel_mir355	225	miRNA	NC_000076.6:+:127984611_127984689	9.17
novel_mir357	1638	miRNA	NC_000074.6:+:94418880_94418962	66.75
novel_mir358	26	miRNA	NC_000081.6:-:78876371_78876424	1.06
novel_mir359	638	miRNA	NC_000079.6:-:96542324_96542391	26
novel_mir361	34	miRNA	NC_000068.7:-:35517737_35517815	1.39
novel_mir363	5749	miRNA	NC_000072.6:+:17307623_17307665	234.27
novel_mir364	68	miRNA	NC_000083.6:-:8987034_8987116	2.77
novel_mir366	27	miRNA	NT_187003.1:+:2157815_2157876	1.1
novel_mir380	107	miRNA	NC_000071.6:-:145114722_145114793	4.36
novel_mir381	44	miRNA	NC_000068.7:-:120284154_120284202	1.79
novel_mir382	85	miRNA	NC_000067.6:-:52708667_52708719	3.46
novel_mir385	20	miRNA	NT_039662.3:+:1411517_1411585	0.81
novel_mir388	144	miRNA	NC_000077.6:-:21989852_21989925	5.87
novel_mir389	100	miRNA	NC_000075.6:-:56438153_56438221	4.07
novel_mir392	14	miRNA	NC_000075.6:+:110635080_110635146	0.57
novel_mir394	142	miRNA	NC_000073.6:-:132628682_132628768	5.79
novel_mir395	287	miRNA	NC_000070.6:-:140479923_140480004	11.7
novel_mir396	33	miRNA	NC_000073.6:+:36695423_36695487	1.34
novel_mir398	115	miRNA	NT_187004.1:-:1182701_1182783	4.69
novel_mir401	66	miRNA	NC_000073.6:-:78574928_78574997	2.69
novel_mir406	194	miRNA	NC_000079.6:+:41605511_41605583	7.91
novel_mir407	126	miRNA	NT_187007.1:-:88413_88477	5.13
novel_mir409	29	miRNA	NC_000067.6:-:131257092_131257147	1.18
novel_mir410	315	miRNA	NC_000081.6:-:97953917_97954005	12.84
novel_mir414	17	miRNA	NC_000069.6:+:95764098_95764148	0.69
novel_mir415	92	miRNA	NC_000071.6:+:121835513_121835575	3.75
novel_mir419	66	miRNA	NC_000076.6:+:18020587_18020660	2.69
novel_mir421	33	miRNA	NC_000077.6:+:78484668_78484723	1.34
novel_mir426	43	miRNA	NC_000068.7:+:174644614_174644687	1.75
novel_mir429	69	miRNA	NC_000074.6:+:30913879_30913947	2.81
novel_mir180	169	miRNA	NC_000068.7:-:113216976_113217023	6.89
novel_mir431	35	miRNA	NC_000069.6:+:98230560_98230610	1.43
novel_mir432	101	miRNA	NC_000077.6:-:3410316_3410393	4.12
novel_mir433	1633	miRNA	NC_000076.6:-:117966368_117966448	66.54
novel_mir435	26	miRNA	NC_000077.6:+:54438662_54438718	1.06
novel_mir437	52	miRNA	NC_000071.6:+:124636415_124636469	2.12
novel_mir442	37	miRNA	NC_000076.6:+:59323353_59323403	1.51
novel_mir443	17	miRNA	NC_000072.6:+:138828095_138828171	0.69
novel_mir444	24	miRNA	NC_000070.6:+:131716572_131716651	0.98
novel_mir446	26	miRNA	NC_000081.6:-:98869698_98869776	1.06
novel_mir448	114	miRNA	NC_000070.6:+:151956513_151956561	4.65
novel_mir450	39	miRNA	NC_000077.6:+:61018096_61018158	1.59
novel_mir451	136	miRNA	NC_000075.6:+:122006921_122006996	5.54
novel_mir453	58	miRNA	NC_000080.6:+:54271761_54271847	2.36
novel_mir454	29	miRNA	NC_000077.6:-:97981476_97981557	1.18
novel_mir455	175	miRNA	NC_000074.6:-:60759029_60759084	7.13
novel_mir456	12	miRNA	NC_000079.6:-:14043080_14043151	0.49
novel_mir457	36	miRNA	NC_000083.6:-:30717912_30717984	1.47
novel_mir467	358	miRNA	NC_000075.6:-:120602887_120602952	14.59
novel_mir468	18287	miRNA	NC_000084.6:+:75380583_75380647	745.19
novel_mir475	385	miRNA	NC_000076.6:-:120031503_120031575	15.69
novel_mir477	45	miRNA	NC_000082.6:+:38062460_38062545	1.83
novel_mir479	26	miRNA	NC_000070.6:-:137920998_137921052	1.06
novel_mir480	77	miRNA	NC_000083.6:-:10223854_10223928	3.14
novel_mir482	209	miRNA	NC_000073.6:-:83753956_83754030	8.52
novel_mir487	27	miRNA	NC_000077.6:+:97380146_97380217	1.1
novel_mir488	90	miRNA	NC_000071.6:+:30772246_30772325	3.67
novel_mir489	138	miRNA	NC_000077.6:-:6444601_6444689	5.62
novel_mir490	94	miRNA	NC_000068.7:-:157334553_157334592	3.83
novel_mir493	21	miRNA	NC_000077.6:-:119979481_119979570	0.86
novel_mir494	352	miRNA	NC_000075.6:-:59353395_59353472	14.34
novel_mir496	70	miRNA	NC_000071.6:-:21458036_21458107	2.85
novel_mir502	37	miRNA	NC_000074.6:-:122242851_122242911	1.51
novel_mir503	40	miRNA	NC_000083.6:-:57263135_57263190	1.63
novel_mir507	135	miRNA	NC_000073.6:-:112204095_112204164	5.5
novel_mir508	14	miRNA	NC_000083.6:+:28269734_28269797	0.57
novel_mir509	29	miRNA	NC_000082.6:-:34229462_34229534	1.18
novel_mir513	278	miRNA	NC_000067.6:-:127306612_127306655	11.33
novel_mir520	18	miRNA	NC_000074.6:-:124318939_124319001	0.73
novel_mir521	65	miRNA	NC_000074.6:-:84764064_84764144	2.65
novel_mir525	25	miRNA	NC_000070.6:+:139188202_139188256	1.02
novel_mir531	64	miRNA	NC_000078.6:+:103489233_103489292	2.61
novel_mir532	48	miRNA	NC_000069.6:+:96154780_96154853	1.96
novel_mir535	126	miRNA	NC_000078.6:+:105475393_105475484	5.13
novel_mir537	58	miRNA	NC_000067.6:-:168221153_168221210	2.36
novel_mir540	27	miRNA	NC_000079.6:-:100902813_100902887	1.1
novel_mir542	47	miRNA	NC_000083.6:+:11062207_11062293	1.92
novel_mir544	209	miRNA	NC_000077.6:-:119502694_119502743	8.52
novel_mir549	36	miRNA	NC_000069.6:+:90388352_90388444	1.47
novel_mir550	15	miRNA	NC_000079.6:+:6552517_6552591	0.61
novel_mir551	26	miRNA	NC_000067.6:-:35810092_35810164	1.06
novel_mir552	85	miRNA	NC_000070.6:-:141011926_141011977	3.46
novel_mir554	13	miRNA	NC_000074.6:+:108264682_108264741	0.53
novel_mir555	69	miRNA	NC_000070.6:-:124016090_124016164	2.81
novel_mir556	168	miRNA	NC_000074.6:+:84928843_84928915	6.85
novel_mir568	23	miRNA	NC_000069.6:-:142124897_142124964	0.94
novel_mir570	62	miRNA	NC_000081.6:+:76683351_76683399	2.53
novel_mir572	19	miRNA	NC_000067.6:+:187664448_187664514	0.77
novel_mir573	19	miRNA	NC_000084.6:-:46983873_46983920	0.77
novel_mir577	100	miRNA	NC_000075.6:-:90193855_90193927	4.07
novel_mir580	49	miRNA	NC_000072.6:-:89345642_89345714	2
novel_mir581	280	miRNA	NC_000070.6:-:135925402_135925458	11.41
novel_mir585	22	miRNA	NC_000077.6:+:54119298_54119379	0.9
novel_mir587	991	miRNA	NC_000074.6:+:23039294_23039360	40.38
novel_mir227	867	miRNA	NC_000085.6:-:12476813_12476870	35.33
novel_mir589	285	miRNA	NC_000077.6:+:113198918_113198972	11.61
novel_mir590	33	miRNA	NC_000076.6:-:61377387_61377459	1.34
novel_mir592	14	miRNA	NC_000076.6:+:70646557_70646635	0.57
novel_mir594	27	miRNA	NC_000076.6:-:83234908_83234953	1.1
novel_mir595	14	miRNA	NC_000068.7:-:5839142_5839211	0.57
novel_mir596	61	miRNA	NC_000067.6:+:12440152_12440203	2.49
novel_mir598	1882	miRNA	NC_000070.6:+:13750689_13750760	76.69
novel_mir599	31	miRNA	NC_000077.6:+:62677028_62677080	1.26
novel_mir602	28	miRNA	NC_000071.6:+:122934487_122934566	1.14
novel_mir604	77	miRNA	NC_000070.6:+:139546038_139546094	3.14
novel_mir605	149	miRNA	NC_000074.6:+:126729295_126729378	6.07
novel_mir606	22	miRNA	NC_000084.6:+:39822004_39822071	0.9
novel_mir609	14	miRNA	NC_000078.6:-:4162390_4162467	0.57
novel_mir611	20	miRNA	NC_000075.6:-:110768805_110768847	0.81
novel_mir612	37	miRNA	NC_000085.6:-:15336269_15336329	1.51
novel_mir613	25	miRNA	NC_000068.7:+:80435013_80435074	1.02
novel_mir617	42	miRNA	NC_000070.6:+:104510091_104510133	1.71
novel_mir618	6972	miRNA	NC_000069.6:-:156578540_156578613	284.11
novel_mir619	51	miRNA	NC_000070.6:+:116221621_116221695	2.08
novel_mir620	10	miRNA	NC_000073.6:+:28894972_28895016	0.41
novel_mir622	11	miRNA	NC_000068.7:+:14475028_14475070	0.45
novel_mir623	37	miRNA	NC_000078.6:+:8522114_8522164	1.51
novel_mir624	46	miRNA	NC_000076.6:+:94107234_94107299	1.87
novel_mir626	46	miRNA	NC_000076.6:+:52340409_52340480	1.87
novel_mir627	35	miRNA	NC_000069.6:+:27967671_27967728	1.43
novel_mir628	91	miRNA	NC_000080.6:+:92988123_92988201	3.71
novel_mir633	284	miRNA	NC_000075.6:-:123555301_123555350	11.57
novel_mir634	21	miRNA	NC_000067.6:-:92641269_92641347	0.86
novel_mir635	23	miRNA	NC_000072.6:-:134594869_134594929	0.94
novel_mir637	42	miRNA	NC_000082.6:+:91506141_91506208	1.71
novel_mir638	50	miRNA	NC_000073.6:-:44606683_44606742	2.04
novel_mir124	34	miRNA	NC_000083.6:-:36032443_36032517	1.39
novel_mir639	3050	miRNA	NC_000073.6:-:92669817_92669890	124.29
novel_mir443	28	miRNA	NC_000072.6:+:138828060_138828118	1.14
novel_mir645	39	miRNA	NC_000074.6:+:104639936_104639993	1.59
novel_mir646	159	miRNA	NC_000070.6:-:107382085_107382155	6.48
novel_mir650	96	miRNA	NC_000078.6:-:29974873_29974919	3.91
novel_mir653	21	miRNA	NC_000068.7:-:11854588_11854661	0.86
novel_mir655	28	miRNA	NC_000076.6:-:124106330_124106403	1.14
novel_mir659	41	miRNA	NC_000081.6:+:79141553_79141603	1.67
novel_mir660	22	miRNA	NC_000074.6:+:110957818_110957900	0.9
novel_mir662	228	miRNA	NC_000070.6:+:148602605_148602695	9.29
novel_mir671	128	miRNA	NC_000071.6:-:99862021_99862093	5.22
novel_mir675	63	miRNA	NC_000083.6:+:47593517_47593571	2.57
novel_mir679	179	miRNA	NC_000076.6:+:80030891_80030952	7.29
novel_mir680	175	miRNA	NC_000076.6:-:50504371_50504449	7.13
novel_mir683	103	miRNA	NC_000075.6:-:67561177_67561257	4.2
novel_mir684	111	miRNA	NC_000068.7:+:160232649_160232712	4.52
novel_mir685	42	miRNA	NC_000071.6:+:75763914_75763959	1.71
novel_mir686	153	miRNA	NC_000068.7:+:131140811_131140899	6.23
novel_mir691	1332	miRNA	NC_000070.6:-:84797942_84798042	54.28
novel_mir696	24	miRNA	NC_000083.6:-:84186092_84186156	0.98
novel_mir697	48	miRNA	NC_000082.6:+:10570555_10570605	1.96
novel_mir700	714	miRNA	NC_000069.6:-:137950427_137950486	29.1
novel_mir701	158	miRNA	NC_000077.6:-:118709862_118709916	6.44
novel_mir705	13	miRNA	NT_039662.3:+:1265622_1265676	0.53
novel_mir711	742	miRNA	NC_000068.7:+:151751558_151751634	30.24
novel_mir717	37	miRNA	NC_000067.6:-:130715817_130715885	1.51
novel_mir719	27	miRNA	NC_000084.6:-:63865455_63865505	1.1
novel_mir720	20	miRNA	NC_000079.6:+:13390482_13390524	0.81
novel_mir723	149	miRNA	NC_000077.6:-:53088945_53088986	6.07
novel_mir725	20	miRNA	NC_000083.6:-:4265968_4266013	0.81
novel_mir553	82	miRNA	NC_000070.6:+:152349449_152349524	3.34
novel_mir729	342	miRNA	NC_000082.6:-:13928933_13928984	13.94
novel_mir731	15	miRNA	NC_000078.6:+:74205578_74205617	0.61
novel_mir734	365	miRNA	NC_000074.6:-:85548620_85548676	14.87
novel_mir735	30	miRNA	NC_000085.6:-:25647960_25648038	1.22
novel_mir736	147	miRNA	NC_000073.6:-:44263144_44263203	5.99
novel_mir118	136	miRNA	NC_000077.6:-:59475989_59476052	5.54
novel_mir742	31	miRNA	NC_000073.6:+:48402749_48402792	1.26
novel_mir743	43	miRNA	NC_000071.6:+:150183062_150183127	1.75
novel_mir744	24	miRNA	NC_000068.7:+:36168630_36168682	0.98
novel_mir745	10	miRNA	NC_000079.6:-:94832619_94832688	0.41
novel_mir747	23	miRNA	NC_000072.6:+:4110608_4110690	0.94
novel_mir748	19	miRNA	NC_000074.6:+:65821293_65821356	0.77
novel_mir751	26	miRNA	NT_166305.2:+:3409375_3409447	1.06
novel_mir752	127	miRNA	NT_187027.1:+:3202050_3202097	5.18
novel_mir756	103	miRNA	NC_000081.6:+:80349151_80349218	4.2
novel_mir758	54	miRNA	NC_000073.6:-:46105120_46105170	2.2
novel_mir760	22	miRNA	NC_000083.6:+:13321849_13321918	0.9
novel_mir761	32	miRNA	NC_000077.6:-:97832136_97832192	1.3
novel_mir763	205	miRNA	NT_187023.1:+:385762_385817	8.35
novel_mir764	12750	miRNA	NC_000070.6:-:132266162_132266216	519.56
novel_mir767	55	miRNA	NC_000080.6:-:32029946_32029991	2.24
novel_mir768	626	miRNA	NC_000074.6:+:126265787_126265850	25.51
novel_mir769	70	miRNA	NC_000077.6:+:120478734_120478793	2.85
novel_mir767	286	miRNA	NC_000080.6:-:32029973_32030042	11.65
novel_mir771	25	miRNA	NC_000081.6:+:26120476_26120553	1.02
novel_mir772	108	miRNA	NT_095534.1:+:53589_53637	4.4
novel_mir773	295	miRNA	NC_000076.6:-:81345711_81345787	12.02
novel_mir775	29	miRNA	NC_000079.6:+:118128174_118128226	1.18
novel_mir777	64	miRNA	NC_000077.6:+:85264722_85264802	2.61
novel_mir779	33	miRNA	NC_000080.6:-:31148051_31148109	1.34
novel_mir781	48	miRNA	NC_000085.6:+:10224635_10224729	1.96
novel_mir784	62	miRNA	NC_000077.6:+:78183708_78183754	2.53
novel_mir787	21	miRNA	NC_000070.6:-:82934432_82934499	0.86
novel_mir788	49	miRNA	NC_000067.6:+:131278284_131278329	2
novel_mir282	61	miRNA	NC_000076.6:+:80857260_80857325	2.49
novel_mir791	29	miRNA	NC_000077.6:+:97454329_97454386	1.18
novel_mir793	51	miRNA	NC_000072.6:-:5803171_5803229	2.08
novel_mir800	132	miRNA	NC_000083.6:-:44013193_44013231	5.38
novel_mir801	39	miRNA	NC_000072.6:-:125490321_125490384	1.59
novel_mir802	419	miRNA	NC_000071.6:+:56803986_56804049	17.07
novel_mir807	59	miRNA	NC_000067.6:-:14592278_14592344	2.4
novel_mir808	56	miRNA	NC_000081.6:-:75024559_75024629	2.28
novel_mir813	24	miRNA	NC_000074.6:-:119471803_119471865	0.98
novel_mir816	38	miRNA	NC_000072.6:+:108668953_108669019	1.55
novel_mir818	650	miRNA	NC_000073.6:-:144210548_144210603	26.49
novel_mir819	117	miRNA	NC_000077.6:-:121386678_121386739	4.77
novel_mir821	35	miRNA	NC_000070.6:+:133754240_133754310	1.43
novel_mir822	12	miRNA	NC_000077.6:+:107802348_107802407	0.49
novel_mir824	42	miRNA	NC_000069.6:+:83055766_83055828	1.71
novel_mir829	357	miRNA	NC_000071.6:+:76857812_76857865	14.55
novel_mir830	62	miRNA	NC_000082.6:-:38763188_38763236	2.53
novel_mir833	13	miRNA	NC_000068.7:+:157462529_157462574	0.53
novel_mir835	16	miRNA	NC_000083.6:+:84219416_84219493	0.65
novel_mir836	67	miRNA	NC_000076.6:-:92677853_92677932	2.73
novel_mir837	314	miRNA	NC_000070.6:+:8606486_8606563	12.8
novel_mir838	11	miRNA	NC_000067.6:+:90922445_90922495	0.45
novel_mir842	16	miRNA	NC_000082.6:+:5188152_5188235	0.65
novel_mir855	1541	miRNA	NC_000075.6:-:108079010_108079083	62.8
novel_mir315	55	miRNA	NC_000078.6:+:80575609_80575681	2.24
novel_mir859	21	miRNA	NC_000070.6:+:107179298_107179344	0.86
novel_mir862	73	miRNA	NC_000073.6:-:99455449_99455511	2.97
novel_mir863	18	miRNA	NC_000077.6:+:64599366_64599407	0.73
novel_mir864	30	miRNA	NT_187027.1:+:1225999_1226047	1.22
novel_mir866	31	miRNA	NC_000068.7:+:153740617_153740697	1.26
novel_mir227	224	miRNA	NC_000070.6:-:135634617_135634666	9.13
novel_mir871	11	miRNA	NC_000083.6:+:26379407_26379495	0.45
novel_mir877	31	miRNA	NC_000084.6:-:34047480_34047553	1.26
novel_mir879	106	miRNA	NC_000072.6:+:72773361_72773444	4.32
novel_mir883	19	miRNA	NC_000074.6:-:128549916_128549957	0.77
novel_mir887	30	miRNA	NC_000071.6:+:140105612_140105671	1.22
novel_mir894	43	miRNA	NC_000079.6:-:15940170_15940218	1.75
novel_mir895	201	miRNA	NC_000075.6:-:76026100_76026170	8.19
novel_mir898	36	miRNA	NC_000067.6:-:4134715_4134786	1.47
novel_mir227	121	miRNA	NC_000073.6:-:35409644_35409703	4.93
novel_mir900	76	miRNA	NC_000075.6:-:21960610_21960672	3.1
novel_mir901	45	miRNA	NC_000074.6:+:13350569_13350631	1.83
novel_mir903	44	miRNA	NC_000077.6:-:98704208_98704287	1.79
novel_mir904	52	miRNA	NC_000068.7:-:112384829_112384907	2.12
novel_mir905	69	miRNA	NC_000086.7:+:101522533_101522603	2.81
novel_mir906	105	miRNA	NC_000067.6:+:132130697_132130781	4.28
novel_mir908	136	miRNA	NC_000079.6:-:34479004_34479043	5.54
novel_mir912	344	miRNA	NC_000068.7:-:173564818_173564864	14.02
novel_mir914	59	miRNA	NC_000079.6:-:90061724_90061824	2.4
novel_mir916	468	miRNA	NC_000067.6:-:63994402_63994469	19.07
novel_mir917	24	miRNA	NC_000076.6:-:24217004_24217089	0.98
novel_mir918	36	miRNA	NC_000076.6:-:74986773_74986845	1.47
novel_mir354	11	miRNA	NC_000082.6:-:87553491_87553557	0.45
novel_mir926	29	miRNA	NC_000067.6:+:118676607_118676661	1.18
novel_mir927	23	miRNA	NC_000079.6:-:102753809_102753860	0.94
novel_mir168	26	miRNA	NC_000075.6:+:107627252_107627338	1.06
novel_mir929	82	miRNA	NC_000074.6:-:12872235_12872293	3.34
novel_mir930	26	miRNA	NC_000072.6:+:73065998_73066055	1.06
novel_mir934	35	miRNA	NC_000081.6:+:73192568_73192645	1.43
novel_mir935	44	miRNA	NC_000078.6:-:87866088_87866153	1.79
novel_mir944	73	miRNA	NC_000078.6:+:105762199_105762279	2.97
novel_mir946	16	miRNA	NC_000076.6:+:29466384_29466450	0.65
novel_mir950	42	miRNA	NC_000080.6:-:23899561_23899622	1.71
novel_mir956	67	miRNA	NC_000072.6:+:135949253_135949300	2.73
novel_mir959	26	miRNA	NC_000080.6:+:47064451_47064530	1.06
novel_mir961	18	miRNA	NC_000070.6:+:43703307_43703365	0.73
novel_mir962	20	miRNA	NC_000071.6:-:137126892_137126966	0.81
novel_mir963	26	miRNA	NC_000077.6:-:4276340_4276389	1.06
novel_mir967	11	miRNA	NC_000067.6:+:179596312_179596365	0.45
novel_mir969	28	miRNA	NC_000074.6:-:119407582_119407634	1.14
novel_mir902	38	miRNA	NC_000070.6:-:45500827_45500875	1.55
novel_mir970	27	miRNA	NC_000067.6:+:92161767_92161827	1.1
novel_mir973	185	miRNA	NC_000082.6:-:62854163_62854224	7.54
novel_mir975	67	miRNA	NC_000070.6:+:126497507_126497587	2.73
novel_mir984	45	miRNA	NC_000073.6:-:55689411_55689471	1.83
novel_mir987	31	miRNA	NC_000069.6:-:142165226_142165279	1.26
novel_mir991	49	miRNA	NC_000085.6:+:7275585_7275670	2
novel_mir997	110	miRNA	NC_000084.6:-:37855744_37855810	4.48
novel_mir999	24	miRNA	NC_000079.6:+:40558279_40558349	0.98
novel_mir1001	38	miRNA	NC_000068.7:-:181202249_181202326	1.55
novel_mir1003	38	miRNA	NC_000068.7:+:27020790_27020843	1.55
novel_mir1004	366	miRNA	NC_000078.6:-:100088854_100088926	14.91
novel_mir1006	49	miRNA	NC_000080.6:+:48423874_48423949	2
novel_mir1007	10	miRNA	NC_000082.6:+:32414964_32415041	0.41
novel_mir1008	43	miRNA	NC_000073.6:-:113910240_113910304	1.75
novel_mir1009	38	miRNA	NC_000068.7:+:25625360_25625435	1.55
novel_mir1011	277	miRNA	NC_000084.6:-:11143524_11143583	11.29
novel_mir1013	134	miRNA	NT_187027.1:-:1270585_1270645	5.46
novel_mir1016	71	miRNA	NC_000072.6:-:32976401_32976461	2.89
novel_mir1018	26	miRNA	NC_000071.6:+:88941946_88941998	1.06
novel_mir1020	19	miRNA	NC_000072.6:-:113182248_113182297	0.77
novel_mir1023	20	miRNA	NC_000072.6:+:73084653_73084696	0.81
novel_mir1024	20	miRNA	NC_000077.6:-:66235311_66235359	0.81
novel_mir1025	82	miRNA	NC_000084.6:+:42800815_42800882	3.34
novel_mir1028	18	miRNA	NC_000075.6:+:13898558_13898641	0.73
novel_mir1030	2109	miRNA	NC_000077.6:+:11967536_11967586	85.94
novel_mir1039	1110	miRNA	NC_000077.6:+:16508311_16508360	45.23
novel_mir1040	45	miRNA	NC_000081.6:+:88821598_88821652	1.83
novel_mir1049	14	miRNA	NC_000082.6:-:93351804_93351877	0.57
novel_mir1050	30	miRNA	NC_000075.6:+:34745931_34746010	1.22
novel_mir1051	20	miRNA	NC_000086.7:+:169106320_169106392	0.81
novel_mir174	129	miRNA	NC_000071.6:-:99728558_99728632	5.26
novel_mir1053	11	miRNA	NC_000071.6:+:52676141_52676192	0.45
novel_mir1058	22	miRNA	NC_000086.7:+:52278409_52278479	0.9
novel_mir1065	36	miRNA	NC_000071.6:+:114539082_114539130	1.47
novel_mir227	77	miRNA	NW_012132911.1:+:64920_64968	3.14
novel_mir1066	29	miRNA	NC_000070.6:-:48051513_48051558	1.18
novel_mir1068	36	miRNA	NC_000073.6:-:40944632_40944709	1.47
novel_mir1073	31	miRNA	NC_000071.6:+:120318487_120318534	1.26
novel_mir1074	12	miRNA	NC_000076.6:-:127084952_127085016	0.49
novel_mir1077	40	miRNA	NC_000068.7:+:104574868_104574924	1.63
novel_mir1078	38	miRNA	NC_000073.6:+:23728023_23728084	1.55
novel_mir1084	33	miRNA	NC_000069.6:-:146648857_146648904	1.34
novel_mir1085	130	miRNA	NC_000083.6:+:66703455_66703546	5.3
novel_mir1086	3230	miRNA	NC_000085.6:-:46319638_46319697	131.62
novel_mir1088	36	miRNA	NC_000072.6:+:32017991_32018052	1.47
novel_mir1093	19	miRNA	NC_000074.6:+:86523461_86523527	0.77
novel_mir1094	75	miRNA	NC_000073.6:-:125451652_125451706	3.06
novel_mir1101	138	miRNA	NC_000084.6:-:78740467_78740547	5.62
novel_mir1105	15	miRNA	NC_000080.6:-:25560878_25560947	0.61
novel_mir1106	58	miRNA	NC_000067.6:-:164936279_164936315	2.36
novel_mir1107	119	miRNA	NC_000084.6:+:45140527_45140608	4.85
novel_mir1113	24	miRNA	NC_000081.6:+:79934284_79934345	0.98
novel_mir1115	48	miRNA	NC_000067.6:-:42658196_42658246	1.96
novel_mir1119	52	miRNA	NC_000073.6:+:65955559_65955613	2.12
novel_mir1121	25	miRNA	NC_000068.7:+:172577117_172577177	1.02
novel_mir1125	610	miRNA	NC_000081.6:-:36506040_36506113	24.86
novel_mir1129	117	miRNA	NC_000068.7:-:4063424_4063514	4.77
novel_mir905	482	miRNA	NC_000086.7:+:101522578_101522643	19.64
novel_mir1131	28	miRNA	NC_000070.6:-:107349672_107349721	1.14
novel_mir1132	13	miRNA	NC_000077.6:+:78202948_78203006	0.53
novel_mir1133	28	miRNA	NC_000077.6:+:94942817_94942889	1.14
novel_mir1135	33	miRNA	NC_000077.6:-:74407425_74407480	1.34
novel_mir1136	24	miRNA	NC_000071.6:+:117641326_117641399	0.98
novel_mir1142	20	miRNA	NC_000083.6:-:6165579_6165644	0.81
novel_mir1149	43	miRNA	NC_000079.6:-:113226891_113226940	1.75
novel_mir1150	320	miRNA	NC_000079.6:-:73470659_73470735	13.04
novel_mir1160	259	miRNA	NC_000069.6:+:107159414_107159476	10.55
novel_mir1168	31	miRNA	NC_000077.6:-:118379027_118379073	1.26
novel_mir1171	16	miRNA	NC_000074.6:-:121109557_121109614	0.65
novel_mir1172	13	miRNA	NC_000084.6:-:70408736_70408799	0.53
novel_mir1175	70	miRNA	NC_000073.6:-:139397751_139397812	2.85
novel_mir1176	1160	miRNA	NC_000073.6:+:79744777_79744843	47.27
novel_mir858	206	miRNA	NC_000070.6:+:100095844_100095929	8.39
novel_mir332	30	miRNA	NC_000070.6:+:12342414_12342493	1.22
novel_mir1178	787	miRNA	NC_000079.6:-:113691771_113691845	32.07
novel_mir1180	87	miRNA	NC_000067.6:-:63767118_63767168	3.55
novel_mir1051	83	miRNA	NC_000086.7:+:169106371_169106446	3.38
novel_mir1186	24	miRNA	NC_000079.6:-:64184658_64184717	0.98
novel_mir1191	66	miRNA	NC_000083.6:+:29058581_29058651	2.69
novel_mir1193	25	miRNA	NC_000075.6:+:27093041_27093109	1.02
novel_mir1198	21	miRNA	NC_000075.6:-:49122344_49122383	0.86
novel_mir1203	160	miRNA	NC_000068.7:-:168637240_168637283	6.52
novel_mir1204	257	miRNA	NC_000067.6:+:41072009_41072084	10.47
novel_mir1206	40	miRNA	NC_000076.6:+:118386961_118387052	1.63
novel_mir1207	24	miRNA	NC_000082.6:-:94070082_94070138	0.98
novel_mir1208	19	miRNA	NC_000071.6:+:114004855_114004913	0.77
novel_mir1209	36	miRNA	NC_000073.6:-:144759093_144759139	1.47
novel_mir1211	1305	miRNA	NC_000076.6:-:43412389_43412491	53.18
novel_mir1212	78	miRNA	NC_000072.6:-:81452979_81453048	3.18
novel_mir1213	39	miRNA	NC_000076.6:+:117605279_117605354	1.59
novel_mir1214	18	miRNA	NC_000073.6:-:107382914_107382977	0.73
novel_mir1217	35	miRNA	NC_000073.6:-:101417278_101417366	1.43
novel_mir1218	10	miRNA	NC_000075.6:+:45944253_45944323	0.41
novel_mir1221	35	miRNA	NC_000069.6:+:101455663_101455726	1.43
novel_mir1223	14	miRNA	NC_000085.6:+:41030010_41030068	0.57
novel_mir1226	23	miRNA	NC_000071.6:-:140654143_140654217	0.94
novel_mir332	26	miRNA	NC_000073.6:+:118798544_118798627	1.06
novel_mir227	240	miRNA	NC_000073.6:-:30751324_30751387	9.78
novel_mir1229	31	miRNA	NC_000067.6:-:90906939_90907018	1.26
novel_mir1230	41	miRNA	NC_000074.6:-:14958146_14958224	1.67
novel_mir1231	70	miRNA	NC_000084.6:+:24583060_24583130	2.85
novel_mir1232	12	miRNA	NC_000078.6:-:102544179_102544221	0.49
novel_mir1233	82	miRNA	NC_000072.6:-:6459429_6459489	3.34
novel_mir1237	27	miRNA	NC_000071.6:-:56968635_56968705	1.1
novel_mir1239	23	miRNA	NC_000080.6:+:89263332_89263416	0.94
novel_mir1241	67	miRNA	NC_000067.6:-:20557806_20557873	2.73
novel_mir1242	246	miRNA	NC_000072.6:+:93410002_93410054	10.02
novel_mir1244	22	miRNA	NC_000068.7:-:157180254_157180325	0.9
novel_mir1246	12	miRNA	NC_000078.6:+:87098435_87098502	0.49
novel_mir1249	31	miRNA	NC_000068.7:-:3662014_3662067	1.26
novel_mir1250	29	miRNA	NC_000077.6:-:119718494_119718582	1.18
novel_mir1253	27	miRNA	NC_000068.7:-:73440113_73440158	1.1
novel_mir1255	28	miRNA	NC_000069.6:-:130404699_130404751	1.14
novel_mir1258	20	miRNA	NC_000075.6:-:64352597_64352684	0.81
novel_mir1266	27	miRNA	NC_000069.6:+:127646567_127646623	1.1
novel_mir1270	34	miRNA	NC_000078.6:+:70629009_70629066	1.39
novel_mir1275	30	miRNA	NC_000072.6:-:127998200_127998280	1.22
novel_mir1278	18	miRNA	NC_000080.6:-:64557718_64557784	0.73
novel_mir1281	11	miRNA	NC_000077.6:-:110385167_110385235	0.45
novel_mir1282	4389	miRNA	NC_000084.6:-:5602308_5602382	178.85
novel_mir1047	35	miRNA	NC_000077.6:-:5998523_5998598	1.43
novel_mir1286	29	miRNA	NC_000075.6:-:107681411_107681490	1.18
novel_mir1288	38	miRNA	NC_000070.6:+:48367713_48367786	1.55
novel_mir1290	43	miRNA	NC_000070.6:-:150767093_150767140	1.75
novel_mir1291	103	miRNA	NC_000085.6:+:48128493_48128553	4.2
novel_mir1292	21	miRNA	NC_000082.6:-:6377339_6377407	0.86
novel_mir1294	210	miRNA	NC_000086.7:+:150565091_150565173	8.56
novel_mir1295	23	miRNA	NC_000068.7:+:74811215_74811294	0.94
novel_mir1297	19	miRNA	NC_000067.6:-:63110781_63110826	0.77
novel_mir1301	37	miRNA	NC_000082.6:-:20508164_20508229	1.51
novel_mir1302	40	miRNA	NC_000085.6:-:52631597_52631652	1.63
novel_mir1308	25	miRNA	NC_000076.6:+:7334749_7334813	1.02
novel_mir1311	36	miRNA	NC_000073.6:-:30699751_30699787	1.47
novel_mir1312	23	miRNA	NC_000069.6:-:109019806_109019875	0.94
novel_mir1317	22	miRNA	NC_000069.6:-:37987591_37987666	0.9
novel_mir1318	13	miRNA	NC_000071.6:-:74861491_74861559	0.53
novel_mir1212	82	miRNA	NC_000072.6:-:81453029_81453095	3.34
novel_mir1324	36	miRNA	NC_000067.6:-:190992898_190992960	1.47
novel_mir1325	19	miRNA	NC_000068.7:+:6319146_6319209	0.77
novel_mir1326	71	miRNA	NC_000067.6:+:135880358_135880422	2.89
novel_mir1334	45	miRNA	NC_000073.6:-:143926195_143926238	1.83
novel_mir1337	63	miRNA	NC_000069.6:-:27344092_27344157	2.57
novel_mir1339	78	miRNA	NC_000075.6:-:110390188_110390252	3.18
novel_mir1343	17	miRNA	NC_000074.6:-:26983678_26983742	0.69
novel_mir1348	46	miRNA	NC_000076.6:-:41578194_41578252	1.87
novel_mir1351	70	miRNA	NC_000068.7:-:146428224_146428310	2.85
novel_mir1352	1135	miRNA	NC_000072.6:+:147604643_147604718	46.25
novel_mir1354	65	miRNA	NC_000067.6:+:148397864_148397919	2.65
novel_mir1357	31	miRNA	NC_000075.6:-:117264302_117264349	1.26
novel_mir1359	729	miRNA	NC_000084.6:-:26874268_26874351	29.71
novel_mir1365	49	miRNA	NC_000073.6:-:141534450_141534506	2
novel_mir1367	22	miRNA	NC_000076.6:-:77183719_77183792	0.9
novel_mir1368	103	miRNA	NC_000073.6:-:136790436_136790483	4.2
novel_mir1369	29	miRNA	NC_000080.6:-:95706449_95706531	1.18
novel_mir1370	32	miRNA	NC_000081.6:+:46464860_46464912	1.3
novel_mir1371	34	miRNA	NC_000072.6:+:85892963_85893036	1.39
novel_mir1373	37	miRNA	NC_000084.6:+:33634909_33634960	1.51
novel_mir1374	153	miRNA	NC_000070.6:-:153959753_153959840	6.23
novel_mir1376	10	miRNA	NC_000071.6:+:150883813_150883862	0.41
novel_mir1377	52	miRNA	NC_000077.6:-:69226435_69226499	2.12
novel_mir1380	99	miRNA	NC_000070.6:+:127984683_127984746	4.03
novel_mir1381	49	miRNA	NC_000086.7:+:102805139_102805203	2
novel_mir1385	63	miRNA	NC_000072.6:+:84123266_84123321	2.57
novel_mir1389	41	miRNA	NC_000081.6:+:18806681_18806768	1.67
novel_mir1390	51	miRNA	NC_000082.6:-:87494270_87494322	2.08
novel_mir1393	24	miRNA	NC_000072.6:+:89389377_89389455	0.98
novel_mir1399	49	miRNA	NC_000077.6:-:71986464_71986533	2
novel_mir1400	32	miRNA	NC_000075.6:+:30844155_30844201	1.3
novel_mir1403	129	miRNA	NC_000072.6:-:101114298_101114354	5.26
novel_mir1408	30	miRNA	NC_000079.6:-:13845266_13845329	1.22
novel_mir1411	108	miRNA	NC_000079.6:-:63680229_63680308	4.4
novel_mir1414	26	miRNA	NC_000083.6:+:35514712_35514759	1.06
novel_mir1415	22	miRNA	NC_000068.7:+:141231099_141231186	0.9
novel_mir1419	54	miRNA	NC_000078.6:-:4088503_4088567	2.2
novel_mir1424	12	miRNA	NC_000067.6:-:186225899_186225979	0.49
novel_mir1425	21	miRNA	NC_000077.6:-:69609620_69609679	0.86
novel_mir1431	865	miRNA	NC_000084.6:+:62347452_62347512	35.25
novel_mir1441	33	miRNA	NC_000068.7:-:28368134_28368206	1.34
novel_mir1443	81	miRNA	NC_000083.6:+:45772919_45772993	3.3
novel_mir1445	16	miRNA	NC_000070.6:-:32964106_32964190	0.65
novel_mir1446	65	miRNA	NC_000078.6:+:76799627_76799664	2.65
novel_mir1450	173	miRNA	NC_000082.6:+:94335839_94335904	7.05
novel_mir227	24	miRNA	NC_000085.6:+:47753056_47753103	0.98
novel_mir1451	27	miRNA	NC_000077.6:-:106350527_106350578	1.1
novel_mir1456	41	miRNA	NC_000076.6:-:127312380_127312443	1.67
novel_mir1466	46	miRNA	NC_000073.6:+:96797287_96797356	1.87
novel_mir1468	20	miRNA	NC_000068.7:-:167868946_167868999	0.81
novel_mir601	34	miRNA	NC_000083.6:-:6454884_6454957	1.39
novel_mir1472	27	miRNA	NC_000072.6:+:137800531_137800588	1.1
novel_mir1473	48	miRNA	NC_000083.6:+:71740848_71740890	1.96
novel_mir1475	21	miRNA	NC_000069.6:+:7803385_7803446	0.86
novel_mir1477	38	miRNA	NC_000084.6:-:46875349_46875424	1.55
novel_mir1482	29	miRNA	NC_000074.6:-:124053229_124053273	1.18
novel_mir1485	26	miRNA	NC_000068.7:-:75021724_75021772	1.06
novel_mir1487	60	miRNA	NC_000079.6:+:57592470_57592525	2.44
novel_mir1488	151	miRNA	NC_000073.6:-:45030906_45030989	6.15
novel_mir1489	133	miRNA	NC_000079.6:+:13687635_13687725	5.42
novel_mir448	99	miRNA	NC_000070.6:+:151956541_151956624	4.03
novel_mir1495	36	miRNA	NC_000068.7:-:32421147_32421216	1.47
novel_mir1497	81	miRNA	NC_000086.7:-:14615739_14615824	3.3
novel_mir1500	42	miRNA	NC_000077.6:+:85923572_85923654	1.71
novel_mir1502	85	miRNA	NC_000068.7:-:3748926_3748993	3.46
novel_mir1503	127	miRNA	NC_000075.6:-:118888874_118888931	5.18
novel_mir1504	37	miRNA	NC_000068.7:+:91983208_91983284	1.51
novel_mir1507	118	miRNA	NC_000086.7:+:7728029_7728072	4.81
novel_mir1509	27	miRNA	NC_000070.6:-:132055403_132055465	1.1
novel_mir1514	37	miRNA	NC_000084.6:-:37343235_37343308	1.51
novel_mir1516	214	miRNA	NC_000078.6:+:65421010_65421080	8.72
novel_mir1517	31	miRNA	NC_000080.6:-:17782379_17782426	1.26
novel_mir142	232	miRNA	NC_000085.6:-:46044673_46044751	9.45
novel_mir1518	27	miRNA	NT_187024.1:+:73453_73501	1.1
novel_mir1519	35	miRNA	NC_000084.6:+:32419155_32419229	1.43
novel_mir1523	124	miRNA	NC_000067.6:-:159842557_159842618	5.05
novel_mir1527	23	miRNA	NC_000077.6:+:107560200_107560260	0.94
novel_mir1531	224	miRNA	NC_000072.6:-:63079480_63079574	9.13
novel_mir1535	533	miRNA	NC_000071.6:+:39248474_39248514	21.72
novel_mir1540	35	miRNA	NC_000067.6:+:78034248_78034310	1.43
novel_mir1544	57	miRNA	NC_000080.6:-:24975547_24975616	2.32
novel_mir1545	50	miRNA	NC_000076.6:-:40267947_40268036	2.04
novel_mir1546	120	miRNA	NT_187023.1:+:134499_134574	4.89
novel_mir1551	48	miRNA	NC_000077.6:+:88881508_88881555	1.96
novel_mir1552	135	miRNA	NC_000073.6:-:54702419_54702492	5.5
novel_mir1553	12	miRNA	NC_000083.6:+:3346772_3346853	0.49
novel_mir1554	24	miRNA	NC_000075.6:+:51242966_51243042	0.98
novel_mir1557	69	miRNA	NC_000084.6:+:84134505_84134585	2.81
novel_mir1559	17	miRNA	NC_000084.6:-:82493885_82493966	0.69
novel_mir1565	44	miRNA	NC_000075.6:-:113489507_113489552	1.79
novel_mir1566	56	miRNA	NC_000072.6:-:94943283_94943366	2.28
novel_mir227	36	miRNA	NC_000075.6:-:119941103_119941159	1.47
novel_mir1571	123	miRNA	NC_000074.6:-:17289628_17289696	5.01
novel_mir1572	24	miRNA	NC_000076.6:-:126935308_126935392	0.98
novel_mir1574	30	miRNA	NC_000082.6:-:17830366_17830415	1.22
novel_mir1575	1687	miRNA	NC_000079.6:-:56221062_56221119	68.74
novel_mir1576	27	miRNA	NC_000071.6:-:92396987_92397060	1.1
novel_mir1577	14	miRNA	NC_000073.6:-:40525701_40525766	0.57
novel_mir1579	56	miRNA	NC_000086.7:-:36856580_36856650	2.28
novel_mir1583	28	miRNA	NC_000072.6:-:108232979_108233046	1.14
novel_mir1584	22	miRNA	NC_000077.6:-:11394826_11394866	0.9
novel_mir1589	101	miRNA	NC_000069.6:+:95384184_95384270	4.12
novel_mir1593	50	miRNA	NC_000084.6:+:36778854_36778900	2.04
novel_mir1596	335	miRNA	NC_000077.6:+:78845717_78845812	13.65
novel_mir1597	26	miRNA	NC_000073.6:+:113795332_113795404	1.06
novel_mir1598	11	miRNA	NC_000075.6:+:63831217_63831301	0.45
novel_mir1609	22	miRNA	NC_000071.6:-:148127942_148127997	0.9
novel_mir1611	132	miRNA	NC_000086.7:+:67762534_67762608	5.38
novel_mir1619	43	miRNA	NC_000067.6:-:59280049_59280123	1.75
novel_mir1621	32	miRNA	NC_000079.6:-:103355828_103355875	1.3
novel_mir1623	17	miRNA	NC_000074.6:+:93842795_93842878	0.69
novel_mir1624	15	miRNA	NC_000075.6:-:108500119_108500177	0.61
novel_mir1626	13	miRNA	NC_000073.6:-:19665919_19665956	0.53
novel_mir22	13	miRNA	NC_000072.6:-:72807349_72807407	0.53
novel_mir1632	56	miRNA	NC_000067.6:+:125561683_125561739	2.28
novel_mir1634	60	miRNA	NC_000080.6:-:66892527_66892569	2.44
novel_mir1636	16	miRNA	NC_000068.7:+:91763640_91763707	0.65
novel_mir1637	26	miRNA	NC_000073.6:+:102210338_102210419	1.06
novel_mir1638	30	miRNA	NC_000073.6:-:80098871_80098935	1.22
novel_mir1641	65	miRNA	NC_000083.6:+:66130558_66130641	2.65
novel_mir1644	42	miRNA	NC_000081.6:+:86744642_86744707	1.71
novel_mir1646	60	miRNA	NC_000081.6:+:20042889_20042939	2.44
novel_mir1647	58	miRNA	NC_000071.6:+:148398961_148399043	2.36
novel_mir1648	24	miRNA	NC_000073.6:-:126113595_126113675	0.98
novel_mir1652	39	miRNA	NC_000071.6:-:48321155_48321223	1.59
novel_mir1653	187	miRNA	NC_000085.6:+:8691640_8691715	7.62
novel_mir1537	132	miRNA	NC_000074.6:-:104412846_104412915	5.38
novel_mir1657	15	miRNA	NC_000084.6:+:69369494_69369550	0.61
novel_mir1658	22	miRNA	NC_000077.6:+:29468828_29468870	0.9
novel_mir1659	45	miRNA	NC_000075.6:-:55107186_55107249	1.83
novel_mir337	44	miRNA	NC_000074.6:+:84033880_84033963	1.79
novel_mir1667	31	miRNA	NC_000069.6:-:149107186_149107254	1.26
novel_mir1668	64	miRNA	NC_000068.7:+:146832776_146832852	2.61
novel_mir1669	21	miRNA	NC_000069.6:+:112254063_112254116	0.86
novel_mir1670	51	miRNA	NC_000077.6:+:80199178_80199233	2.08
novel_mir1679	43	miRNA	NC_000068.7:+:18065925_18066009	1.75
novel_mir1685	198	miRNA	NC_000079.6:-:95861396_95861446	8.07
novel_mir1691	31	miRNA	NC_000084.6:-:74197050_74197100	1.26
novel_mir1692	15	miRNA	NC_000071.6:+:68747329_68747387	0.61
novel_mir1696	45	miRNA	NC_000074.6:-:88541051_88541094	1.83
novel_mir1698	87	miRNA	NC_000072.6:-:55078581_55078654	3.55
novel_mir1700	36	miRNA	NC_000085.6:+:27118937_27119002	1.47
novel_mir816	31	miRNA	NC_000072.6:+:108668903_108668974	1.26
novel_mir1708	43	miRNA	NC_000085.6:-:7406036_7406105	1.75
novel_mir1709	168	miRNA	NC_000073.6:+:130759319_130759385	6.85
novel_mir1711	94	miRNA	NC_000072.6:+:125875940_125875989	3.83
novel_mir1714	168	miRNA	NC_000070.6:-:108330946_108331005	6.85
novel_mir1719	25	miRNA	NC_000071.6:+:33378000_33378073	1.02
novel_mir1720	326	miRNA	NC_000080.6:-:25292810_25292889	13.28
novel_mir1724	11	miRNA	NC_000071.6:+:140163616_140163657	0.45
novel_mir1728	51	miRNA	NC_000068.7:-:90561578_90561664	2.08
novel_mir1730	220	miRNA	NC_000081.6:-:83817532_83817591	8.96
novel_mir1733	67	miRNA	NC_000077.6:-:117150287_117150335	2.73
novel_mir1740	36	miRNA	NC_000067.6:-:179474908_179474961	1.47
novel_mir1741	10	miRNA	NC_000067.6:-:178711590_178711663	0.41
novel_mir1742	32	miRNA	NC_000072.6:-:80925562_80925614	1.3
novel_mir1744	20	miRNA	NC_000081.6:-:88024592_88024674	0.81
novel_mir1748	33	miRNA	NC_000076.6:-:13811164_13811225	1.34
novel_mir1749	144	miRNA	NC_000072.6:+:134335093_134335171	5.87
novel_mir1750	18	miRNA	NC_000078.6:+:12316111_12316186	0.73
novel_mir1121	25	miRNA	NC_000068.7:+:172577064_172577135	1.02
novel_mir1762	135	miRNA	NC_000086.7:+:96092486_96092561	5.5
novel_mir890	18	miRNA	NC_000079.6:-:75069072_75069141	0.73
novel_mir1773	27	miRNA	NC_000075.6:+:119742991_119743048	1.1
novel_mir1777	18	miRNA	NC_000083.6:+:23661557_23661622	0.73
novel_mir1778	29	miRNA	NC_000071.6:+:148272611_148272647	1.18
novel_mir630	54	miRNA	NC_000068.7:-:82220438_82220505	2.2
novel_mir1779	40	miRNA	NC_000076.6:-:62846307_62846350	1.63
novel_mir1640	144	miRNA	NC_000079.6:-:56115380_56115429	5.87
novel_mir1783	30	miRNA	NC_000082.6:-:30505904_30505951	1.22
novel_mir1787	41	miRNA	NC_000071.6:-:45546271_45546355	1.67
novel_mir1791	30	miRNA	NC_000077.6:+:120489564_120489628	1.22
novel_mir1792	151	miRNA	NC_000068.7:+:160479522_160479574	6.15
novel_mir1793	26	miRNA	NC_000070.6:-:57539707_57539756	1.06
novel_mir1795	28	miRNA	NC_000086.7:-:127664770_127664844	1.14
novel_mir300	16	miRNA	NC_000077.6:-:108075363_108075454	0.65
novel_mir1798	497	miRNA	NC_000086.7:+:69994653_69994706	20.25
novel_mir1804	25	miRNA	NC_000067.6:+:149940407_149940468	1.02
novel_mir1813	168	miRNA	NC_000076.6:-:62349673_62349723	6.85
novel_mir1814	23	miRNA	NC_000075.6:-:56837903_56837992	0.94
novel_mir1817	179	miRNA	NC_000070.6:+:53616975_53617014	7.29
novel_mir1820	37	miRNA	NC_000079.6:-:29386735_29386786	1.51
novel_mir1821	49	miRNA	NC_000076.6:+:29781556_29781599	2
novel_mir1822	45	miRNA	NC_000076.6:+:99196774_99196852	1.83
novel_mir1824	39	miRNA	NC_000083.6:+:72205922_72205982	1.59
novel_mir1827	32	miRNA	NC_000079.6:+:69699211_69699261	1.3
novel_mir1828	25	miRNA	NC_000071.6:-:74766902_74766946	1.02
novel_mir1830	12	miRNA	NC_000072.6:+:67421604_67421651	0.49
novel_mir1831	37	miRNA	NC_000074.6:+:79328267_79328339	1.51
novel_mir1836	11	miRNA	NC_000067.6:+:69694807_69694867	0.45
novel_mir1839	18	miRNA	NC_000068.7:-:171132576_171132646	0.73
novel_mir1840	61	miRNA	NC_000084.6:-:76024631_76024710	2.49
novel_mir1841	40	miRNA	NC_000067.6:-:188891605_188891647	1.63
novel_mir1846	32	miRNA	NC_000086.7:-:147141143_147141232	1.3
novel_mir1848	23	miRNA	NC_000069.6:-:51907760_51907811	0.94
novel_mir1853	23	miRNA	NC_000079.6:-:41020102_41020183	0.94
novel_mir1854	45	miRNA	NC_000068.7:-:167384262_167384316	1.83
novel_mir1861	38	miRNA	NC_000068.7:-:142785883_142785948	1.55
novel_mir1862	30	miRNA	NC_000085.6:+:29754687_29754757	1.22
novel_mir1863	221	miRNA	NC_000084.6:+:12769863_12769950	9.01
novel_mir1864	12	miRNA	NC_000073.6:-:75384473_75384561	0.49
novel_mir1867	111	miRNA	NC_000067.6:+:138701294_138701362	4.52
novel_mir1871	39	miRNA	NC_000074.6:+:111090661_111090739	1.59
novel_mir1873	44	miRNA	NC_000068.7:+:10142922_10142995	1.79
novel_mir1875	21	miRNA	NC_000074.6:-:80836717_80836807	0.86
novel_mir1877	229	miRNA	NC_000067.6:+:125404261_125404325	9.33
novel_mir1882	47	miRNA	NC_000070.6:+:125420344_125420398	1.92
novel_mir1884	30	miRNA	NC_000071.6:+:123203358_123203424	1.22
novel_mir1694	56	miRNA	NT_187025.1:+:452852_452930	2.28
novel_mir1889	63	miRNA	NC_000079.6:-:11147005_11147054	2.57
novel_mir1890	38	miRNA	NC_000074.6:-:76146544_76146595	1.55
novel_mir1894	48	miRNA	NC_000081.6:-:100908654_100908724	1.96
novel_mir1903	31	miRNA	NC_000069.6:-:88147979_88148035	1.26
novel_mir1909	140	miRNA	NC_000085.6:+:30832107_30832180	5.7
novel_mir1910	20	miRNA	NC_000074.6:+:46769621_46769695	0.81
novel_mir1912	46	miRNA	NC_000071.6:+:46441806_46441885	1.87
novel_mir1920	537	miRNA	NC_000077.6:-:113662198_113662258	21.88
novel_mir1924	24	miRNA	NC_000075.6:+:92715363_92715412	0.98
novel_mir1928	34	miRNA	NC_000067.6:+:144083795_144083878	1.39
novel_mir1930	56	miRNA	NC_000075.6:-:31490369_31490445	2.28
novel_mir1946	137	miRNA	NC_000072.6:+:81868897_81868960	5.58
novel_mir1947	39	miRNA	NC_000070.6:+:141522227_141522294	1.59
novel_mir1095	33	miRNA	NC_000077.6:+:85706284_85706335	1.34
novel_mir1953	23	miRNA	NC_000082.6:-:83168706_83168771	0.94
novel_mir1955	51	miRNA	NC_000068.7:-:157920238_157920294	2.08
novel_mir1956	98	miRNA	NC_000068.7:-:32922850_32922933	3.99
novel_mir1958	36	miRNA	NC_000070.6:-:79542830_79542895	1.47
novel_mir1959	39	miRNA	NC_000072.6:-:127754070_127754152	1.59
novel_mir1962	24	miRNA	NC_000082.6:-:34282516_34282605	0.98
novel_mir1966	93	miRNA	NC_000086.7:+:66969560_66969621	3.79
novel_mir1968	14	miRNA	NC_000075.6:-:86570556_86570621	0.57
novel_mir1971	477	miRNA	NC_000071.6:+:99512682_99512765	19.44
novel_mir1974	49	miRNA	NC_000074.6:-:61913047_61913132	2
novel_mir1976	23	miRNA	NT_187004.1:-:2794196_2794263	0.94
novel_mir1977	39	miRNA	NC_000073.6:-:71924765_71924840	1.59
novel_mir1981	26	miRNA	NC_000068.7:-:25294123_25294162	1.06
novel_mir1982	18	miRNA	NC_000069.6:-:96600966_96601032	0.73
novel_mir1985	28	miRNA	NC_000071.6:-:115851818_115851879	1.14
novel_mir1987	28	miRNA	NC_000079.6:-:50990273_50990346	1.14
novel_mir1989	58	miRNA	NC_000080.6:-:68930734_68930782	2.36
novel_mir1990	45	miRNA	NC_000083.6:+:51018466_51018509	1.83
novel_mir1992	60	miRNA	NC_000068.7:+:115550223_115550291	2.44
novel_mir1993	29	miRNA	NC_000077.6:-:95948107_95948149	1.18
novel_mir1995	28	miRNA	NC_000082.6:+:96436912_96436974	1.14
novel_mir1463	31	miRNA	NC_000076.6:-:60540079_60540125	1.26
novel_mir1996	24	miRNA	NC_000079.6:-:48889940_48890006	0.98
novel_mir1997	69	miRNA	NC_000073.6:+:140957677_140957732	2.81
novel_mir2001	27	miRNA	NC_000067.6:+:64748649_64748738	1.1
novel_mir2003	62	miRNA	NC_000075.6:+:113644044_113644117	2.53
novel_mir2009	60	miRNA	NC_000075.6:+:80019767_80019818	2.44
novel_mir2011	12	miRNA	NC_000078.6:+:84284985_84285063	0.49
novel_mir2012	11	miRNA	NT_187023.1:+:1386318_1386363	0.45
novel_mir2015	28	miRNA	NC_000080.6:+:79234808_79234894	1.14
novel_mir2027	49	miRNA	NC_000067.6:-:177402976_177403041	2
novel_mir2029	17	miRNA	NC_000077.6:-:100331017_100331069	0.69
novel_mir2032	30	miRNA	NC_000079.6:+:23985849_23985924	1.22
novel_mir2036	96	miRNA	NC_000080.6:-:114460724_114460799	3.91
novel_mir2038	12	miRNA	NC_000069.6:+:150055820_150055873	0.49
novel_mir2043	26	miRNA	NC_000083.6:-:87570155_87570209	1.06
novel_mir2045	69	miRNA	NC_000079.6:+:95786451_95786520	2.81
novel_mir2047	47	miRNA	NC_000077.6:+:103790201_103790257	1.92
novel_mir2050	39	miRNA	NC_000070.6:+:137331307_137331366	1.59
novel_mir2053	38	miRNA	NC_000070.6:-:137908456_137908519	1.55
novel_mir2054	54	miRNA	NC_000070.6:-:116463625_116463677	2.2
novel_mir2056	23	miRNA	NC_000079.6:-:42812470_42812535	0.94
novel_mir2061	21	miRNA	NC_000078.6:+:76566154_76566196	0.86
novel_mir2064	26	miRNA	NC_000083.6:-:30445219_30445285	1.06
novel_mir2065	1284	miRNA	NC_000083.6:+:12675861_12675908	52.32
novel_mir2068	27	miRNA	NC_000075.6:+:63681566_63681611	1.1
novel_mir2069	19	miRNA	NC_000069.6:-:100287297_100287375	0.77
novel_mir1510	58	miRNA	NC_000070.6:+:66232950_66233024	2.36
novel_mir2079	4780	miRNA	NC_000072.6:+:89094370_89094444	194.78
novel_mir2080	37	miRNA	NC_000071.6:+:91076034_91076103	1.51
novel_mir2099	24	miRNA	NC_000070.6:+:148336601_148336681	0.98
novel_mir2100	44	miRNA	NC_000077.6:+:103273558_103273622	1.79
novel_mir2104	60	miRNA	NC_000084.6:+:30523231_30523276	2.44
novel_mir2109	33	miRNA	NC_000076.6:-:43429195_43429242	1.34
novel_mir2110	27	miRNA	NW_016097321.1:-:125731_125821	1.1
novel_mir2112	29	miRNA	NC_000070.6:-:108339155_108339198	1.18
novel_mir2114	80	miRNA	NC_000086.7:-:20715609_20715669	3.26
novel_mir2115	10	miRNA	NC_000073.6:-:19252633_19252720	0.41
novel_mir2116	15	miRNA	NC_000069.6:-:122777869_122777911	0.61
novel_mir2118	18	miRNA	NC_000067.6:+:36136460_36136502	0.73
novel_mir261	17	miRNA	NC_000073.6:-:121713979_121714052	0.69
novel_mir2121	12	miRNA	NC_000069.6:-:107910471_107910541	0.49
novel_mir2123	157	miRNA	NC_000082.6:+:90507758_90507814	6.4
novel_mir2124	28	miRNA	NC_000069.6:-:9244654_9244729	1.14
novel_mir2129	29	miRNA	NT_166305.2:+:884933_884998	1.18
novel_mir2132	1012	miRNA	NC_000075.6:-:74856116_74856160	41.24
novel_mir2133	21	miRNA	NC_000068.7:+:156952844_156952899	0.86
novel_mir2135	27	miRNA	NC_000069.6:-:124222289_124222350	1.1
novel_mir2141	136	miRNA	NC_000084.6:+:64157903_64157976	5.54
novel_mir2145	29	miRNA	NC_000071.6:-:117577720_117577794	1.18
novel_mir2147	29	miRNA	NC_000078.6:+:30021411_30021468	1.18
novel_mir2150	40	miRNA	NC_000072.6:+:30158201_30158278	1.63
novel_mir2155	29	miRNA	NC_000071.6:+:114355566_114355642	1.18
novel_mir1596	23	miRNA	NC_000070.6:-:3718599_3718661	0.94
novel_mir2163	54	miRNA	NC_000075.6:-:56854629_56854715	2.2
novel_mir2164	11	miRNA	NC_000085.6:+:11588336_11588408	0.45
novel_mir2167	27	miRNA	NC_000086.7:-:96616137_96616224	1.1
novel_mir2169	13	miRNA	NC_000072.6:-:28264234_28264286	0.53
novel_mir2175	57	miRNA	NC_000081.6:-:63716600_63716683	2.32
novel_mir2182	35	miRNA	NC_000067.6:+:39905064_39905125	1.43
novel_mir2183	13	miRNA	NC_000083.6:+:72940346_72940413	0.53
novel_mir2191	89	miRNA	NC_000070.6:-:137555611_137555682	3.63
novel_mir2200	18	miRNA	NC_000071.6:+:136107409_136107476	0.73
novel_mir2202	45	miRNA	NC_000086.7:-:42039161_42039206	1.83
novel_mir2207	25	miRNA	NC_000072.6:+:119270917_119270988	1.02
novel_mir2208	40	miRNA	NC_000070.6:+:17315256_17315337	1.63
novel_mir2210	11	miRNA	NC_000076.6:+:67210413_67210477	0.45
novel_mir2212	36	miRNA	NC_000083.6:+:46612837_46612923	1.47
novel_mir2215	919	miRNA	NC_000074.6:-:84768832_84768894	37.45
novel_mir1850	26	miRNA	NC_000071.6:+:140698913_140698975	1.06
novel_mir2219	50	miRNA	NC_000084.6:-:85360269_85360347	2.04
novel_mir2222	31	miRNA	NC_000067.6:+:171988908_171988959	1.26
novel_mir2223	28	miRNA	NC_000083.6:+:55975938_55975997	1.14
novel_mir2224	41	miRNA	NC_000077.6:-:103901884_103901961	1.67
novel_mir2226	23	miRNA	NC_000077.6:-:25694997_25695066	0.94
novel_mir2228	33	miRNA	NC_000079.6:-:73852248_73852328	1.34
novel_mir2231	33	miRNA	NC_000078.6:-:17589009_17589066	1.34
novel_mir2234	34	miRNA	NC_000073.6:+:121222339_121222383	1.39
novel_mir2243	29	miRNA	NC_000086.7:+:62183113_62183188	1.18
novel_mir2247	20	miRNA	NC_000072.6:-:132797477_132797565	0.81
novel_mir2249	10	miRNA	NC_000075.6:-:45382077_45382159	0.41
novel_mir2256	16	miRNA	NC_000071.6:+:139591285_139591358	0.65
novel_mir2259	25	miRNA	NC_000077.6:+:51868943_51868992	1.02
novel_mir2260	33	miRNA	NC_000077.6:+:119391983_119392048	1.34
novel_mir2261	15	miRNA	NC_000074.6:-:83869362_83869411	0.61
novel_mir2262	49	miRNA	NC_000073.6:-:119057111_119057169	2
novel_mir2264	36	miRNA	NC_000074.6:-:126188186_126188236	1.47
novel_mir2265	27	miRNA	NC_000076.6:-:60506441_60506515	1.1
novel_mir2268	113	miRNA	NC_000072.6:+:33863270_33863348	4.6
novel_mir2273	29	miRNA	NC_000078.6:-:107637427_107637483	1.18
novel_mir2279	30	miRNA	NC_000081.6:-:84842050_84842127	1.22
novel_mir2284	38	miRNA	NC_000077.6:+:51186164_51186217	1.55
novel_mir2287	25	miRNA	NC_000081.6:-:53758265_53758318	1.02
novel_mir2293	19	miRNA	NC_000074.6:-:118855835_118855893	0.77
novel_mir2298	154	miRNA	NC_000080.6:+:45901219_45901312	6.28
novel_mir2299	1240	miRNA	NC_000077.6:-:60176349_60176385	50.53
novel_mir2303	41	miRNA	NC_000075.6:+:42513473_42513563	1.67
novel_mir2308	62	miRNA	NC_000068.7:-:163764148_163764219	2.53
novel_mir2310	29	miRNA	NC_000083.6:+:66627547_66627634	1.18
novel_mir2313	18	miRNA	NC_000073.6:+:47103169_47103213	0.73
novel_mir2315	30	miRNA	NC_000073.6:+:63403801_63403859	1.22
novel_mir2321	98	miRNA	NC_000067.6:-:167673402_167673473	3.99
novel_mir2322	55	miRNA	NC_000068.7:-:51855463_51855517	2.24
novel_mir2330	31	miRNA	NC_000081.6:-:101031659_101031730	1.26
novel_mir1626	10	miRNA	NC_000070.6:-:141158222_141158263	0.41
novel_mir2334	30	miRNA	NC_000068.7:+:167890015_167890102	1.22
novel_mir2346	47	miRNA	NC_000070.6:+:69830444_69830496	1.92
novel_mir2347	13	miRNA	NC_000069.6:-:127202471_127202524	0.53
novel_mir2349	18	miRNA	NC_000082.6:+:17681861_17681933	0.73
novel_mir2350	13	miRNA	NC_000072.6:-:98715409_98715466	0.53
novel_mir2358	32	miRNA	NC_000075.6:+:30916557_30916615	1.3
novel_mir2362	10	miRNA	NC_000067.6:+:21418073_21418124	0.41
novel_mir2370	24	miRNA	NC_000073.6:-:98358354_98358411	0.98
novel_mir2371	24	miRNA	NC_000077.6:-:96279377_96279428	0.98
novel_mir2376	27	miRNA	NC_000067.6:-:132831057_132831126	1.1
novel_mir2377	30	miRNA	NC_000070.6:+:108356503_108356580	1.22
novel_mir2378	66	miRNA	NC_000067.6:+:39593078_39593151	2.69
novel_mir2379	686	miRNA	NC_000069.6:+:127021225_127021312	27.95
novel_mir2383	34	miRNA	NC_000072.6:+:128364525_128364596	1.39
novel_mir2392	28	miRNA	NT_187019.1:+:7630_7695	1.14
novel_mir2394	40	miRNA	NC_000074.6:-:93599819_93599878	1.63
novel_mir2400	23	miRNA	NC_000074.6:+:48444547_48444591	0.94
novel_mir2403	16	miRNA	NC_000084.6:+:34259625_34259668	0.65
novel_mir2031	66	miRNA	NC_000076.6:-:25522357_25522420	2.69
novel_mir2406	22	miRNA	NC_000071.6:-:6293853_6293906	0.9
novel_mir2407	37	miRNA	NC_000075.6:-:34760304_34760377	1.51
novel_mir2409	96	miRNA	NC_000080.6:+:21025294_21025382	3.91
novel_mir2101	258	miRNA	NC_000070.6:+:141778678_141778753	10.51
novel_mir2413	63	miRNA	NC_000073.6:+:116614873_116614936	2.57
novel_mir2414	43	miRNA	NC_000071.6:-:147008706_147008775	1.75
novel_mir2420	23	miRNA	NC_000081.6:+:77696054_77696115	0.94
novel_mir2422	30	miRNA	NC_000071.6:-:21121289_21121348	1.22
novel_mir2423	21	miRNA	NC_000071.6:-:131007185_131007269	0.86
novel_mir2424	48	miRNA	NC_000069.6:+:154293415_154293466	1.96
novel_mir2426	41	miRNA	NC_000076.6:-:74972836_74972924	1.67
novel_mir2428	32	miRNA	NC_000072.6:-:108142019_108142069	1.3
novel_mir2430	14	miRNA	NC_000072.6:-:122528375_122528453	0.57
novel_mir2431	10	miRNA	NC_000073.6:-:128902105_128902156	0.41
novel_mir2433	32	miRNA	NC_000076.6:-:92944472_92944537	1.3
novel_mir2436	20	miRNA	NC_000077.6:+:88365288_88365330	0.81
novel_mir2441	78	miRNA	NC_000071.6:-:42780873_42780934	3.18
novel_mir2443	31	miRNA	NC_000074.6:+:106406914_106406950	1.26
novel_mir2452	28	miRNA	NC_000067.6:+:105548166_105548252	1.14
novel_mir2460	32	miRNA	NT_187064.1:-:36617_36688	1.3
novel_mir238	29	miRNA	NC_000082.6:+:91904184_91904243	1.18
novel_mir2464	29	miRNA	NC_000073.6:-:109614472_109614549	1.18
novel_mir2466	10	miRNA	NC_000069.6:-:57954436_57954495	0.41
novel_mir2468	21	miRNA	NC_000084.6:-:69593756_69593835	0.86
novel_mir2476	209	miRNA	NC_000070.6:+:137527061_137527148	8.52
novel_mir2477	117	miRNA	NC_000085.6:-:52677438_52677524	4.77
novel_mir2483	52	miRNA	NC_000067.6:-:189158873_189158918	2.12
novel_mir712	30	miRNA	NC_000085.6:-:5059824_5059880	1.22
novel_mir2489	265	miRNA	NC_000070.6:-:57566617_57566676	10.8
novel_mir2490	48	miRNA	NC_000079.6:+:109806289_109806366	1.96
novel_mir2495	67	miRNA	NC_000070.6:-:82669122_82669162	2.73
novel_mir2501	29	miRNA	NC_000077.6:+:5105317_5105360	1.18
novel_mir2507	37	miRNA	NC_000068.7:-:125808422_125808479	1.51
novel_mir2513	35	miRNA	NC_000070.6:-:119058697_119058754	1.43
novel_mir2516	40	miRNA	NC_000082.6:+:10345804_10345852	1.63
novel_mir2519	51	miRNA	NC_000071.6:+:134531355_134531438	2.08
novel_mir2527	32	miRNA	NC_000070.6:-:28964147_28964215	1.3
novel_mir2530	29	miRNA	NC_000070.6:+:32993673_32993726	1.18
novel_mir2531	58	miRNA	NC_000079.6:-:118364024_118364093	2.36
novel_mir2535	234	miRNA	NC_000085.6:+:37656771_37656816	9.54
novel_mir2540	39	miRNA	NC_000077.6:-:20296575_20296614	1.59
novel_mir2542	19	miRNA	NC_000075.6:-:42037290_42037341	0.77
novel_mir2544	20	miRNA	NC_000067.6:-:165422087_165422153	0.81
novel_mir2545	32	miRNA	NC_000079.6:+:62410888_62410954	1.3
novel_mir2547	23	miRNA	NC_000085.6:-:50391390_50391452	0.94
novel_mir2548	30	miRNA	NC_000073.6:+:6043313_6043394	1.22
novel_mir2550	18	miRNA	NC_000080.6:-:87154653_87154714	0.73
novel_mir2555	31	miRNA	NC_000081.6:+:94190374_94190447	1.26
novel_mir2558	27	miRNA	NC_000079.6:+:31519384_31519447	1.1
novel_mir2560	32	miRNA	NC_000068.7:+:79397947_79397997	1.3
novel_mir2562	31	miRNA	NC_000081.6:-:57983909_57983988	1.26
novel_mir2564	79	miRNA	NC_000074.6:+:12915946_12916015	3.22
novel_mir2575	29	miRNA	NC_000077.6:-:10817338_10817386	1.18
novel_mir2577	28	miRNA	NC_000084.6:+:13527245_13527291	1.14
novel_mir2587	11	miRNA	NC_000077.6:+:22059056_22059111	0.45
novel_mir2593	32	miRNA	NC_000081.6:-:61507738_61507822	1.3
novel_mir2597	827	miRNA	NC_000075.6:-:12205861_12205966	33.7
novel_mir2598	10	miRNA	NC_000078.6:+:71299305_71299367	0.41
novel_mir2599	17	miRNA	NC_000082.6:-:30484211_30484280	0.69
novel_mir2601	51	miRNA	NC_000068.7:+:80339610_80339691	2.08
novel_mir2602	2968	miRNA	NC_000080.6:-:73487357_73487432	120.95
novel_mir2603	19	miRNA	NC_000070.6:+:114644485_114644542	0.77
novel_mir2605	16	miRNA	NC_000080.6:-:61986342_61986401	0.65
novel_mir606	26	miRNA	NC_000084.6:+:39822048_39822134	1.06
novel_mir2258	32	miRNA	NC_000085.6:-:60280780_60280853	1.3
novel_mir2611	68	miRNA	NC_000085.6:+:36098162_36098249	2.77
novel_mir2615	34	miRNA	NC_000068.7:+:127427768_127427827	1.39
novel_mir2618	290	miRNA	NC_000073.6:-:40412680_40412727	11.82
novel_mir2289	16	miRNA	NC_000078.6:-:18220673_18220729	0.65
novel_mir2621	41	miRNA	NC_000086.7:+:57163657_57163745	1.67
novel_mir2632	20	miRNA	NC_000067.6:+:43257859_43257947	0.81
novel_mir2634	21	miRNA	NC_000069.6:-:109451276_109451356	0.86
novel_mir2637	30	miRNA	NC_000067.6:+:31205749_31205807	1.22
novel_mir2639	13	miRNA	NC_000067.6:+:36105566_36105623	0.53
novel_mir2656	169	miRNA	NC_000070.6:+:122208994_122209048	6.89
novel_mir2657	90	miRNA	NC_000079.6:+:104867323_104867411	3.67
novel_mir227	23	miRNA	NC_000084.6:+:40114498_40114598	0.94
novel_mir2663	38	miRNA	NC_000072.6:-:125364395_125364438	1.55
novel_mir2671	59	miRNA	NC_000068.7:+:74712719_74712763	2.4
novel_mir2676	38	miRNA	NC_000068.7:-:10667795_10667864	1.55
novel_mir2677	37	miRNA	NC_000081.6:-:52036589_52036627	1.51
novel_mir2681	99	miRNA	NC_000075.6:-:53683504_53683553	4.03
novel_mir2682	25	miRNA	NC_000083.6:+:7999013_7999078	1.02
novel_mir2684	22	miRNA	NC_000081.6:-:79917632_79917710	0.9
novel_mir2295	12	miRNA	NC_000084.6:+:64305051_64305102	0.49
novel_mir764	676	miRNA	NC_000072.6:+:115346224_115346315	27.55
novel_mir2694	15	miRNA	NC_000071.6:+:35172063_35172124	0.61
novel_mir2698	34	miRNA	NC_000080.6:+:10043765_10043829	1.39
novel_mir2705	32	miRNA	NC_000078.6:+:117370273_117370362	1.3
novel_mir2707	24	miRNA	NC_000068.7:-:105419648_105419694	0.98
novel_mir2711	38	miRNA	NC_000083.6:-:87773841_87773901	1.55
novel_mir2712	40	miRNA	NC_000077.6:-:63780501_63780564	1.63
novel_mir2714	59	miRNA	NC_000069.6:-:102086514_102086591	2.4
novel_mir2717	26	miRNA	NC_000085.6:-:40301875_40301940	1.06
novel_mir2720	30	miRNA	NC_000082.6:-:35770235_35770319	1.22
novel_mir2722	103	miRNA	NC_000070.6:+:98104812_98104877	4.2
novel_mir238	28	miRNA	NC_000069.6:+:82640636_82640712	1.14
novel_mir2734	36	miRNA	NC_000081.6:-:59145056_59145115	1.47
novel_mir2748	37	miRNA	NC_000071.6:+:36084295_36084351	1.51
novel_mir2750	22	miRNA	NC_000075.6:-:54407222_54407295	0.9
novel_mir2759	47	miRNA	NC_000068.7:+:6209031_6209083	1.92
novel_mir2762	11	miRNA	NC_000071.6:+:141174451_141174519	0.45
novel_mir2764	472	miRNA	NC_000074.6:-:45524752_45524823	19.23
novel_mir2765	18	miRNA	NC_000080.6:+:78748939_78748978	0.73
novel_mir2768	21	miRNA	NC_000067.6:+:170645838_170645901	0.86
novel_mir2773	32	miRNA	NC_000071.6:-:130132701_130132754	1.3
novel_mir2779	79	miRNA	NC_000084.6:+:89170731_89170791	3.22
novel_mir2780	23	miRNA	NC_000079.6:-:61578120_61578185	0.94
novel_mir2783	32	miRNA	NC_000072.6:-:25481753_25481818	1.3
novel_mir2786	24	miRNA	NC_000079.6:-:99830321_99830386	0.98
novel_mir2803	102	miRNA	NW_016097317.1:-:379208_379274	4.16
novel_mir288	36	miRNA	NC_000073.6:+:79217444_79217483	1.47
novel_mir2826	353	miRNA	NC_000068.7:-:14434562_14434626	14.38
novel_mir2828	53	miRNA	NC_000073.6:+:43247046_43247100	2.16
novel_mir2829	43	miRNA	NC_000073.6:-:28699731_28699779	1.75
novel_mir2834	83	miRNA	NC_000077.6:+:80659346_80659428	3.38
novel_mir2838	40	miRNA	NC_000071.6:+:70488535_70488594	1.63
novel_mir2851	34	miRNA	NC_000081.6:-:78658407_78658464	1.39
novel_mir2852	29	miRNA	NC_000074.6:-:129174649_129174698	1.18
novel_mir2649	296	miRNA	NC_000081.6:+:10647205_10647268	12.06
novel_mir2868	28	miRNA	NC_000068.7:+:81609799_81609844	1.14
novel_mir2872	14	miRNA	NC_000072.6:+:61793679_61793757	0.57
novel_mir2874	42	miRNA	NC_000073.6:+:105444641_105444716	1.71
novel_mir2881	96	miRNA	NC_000073.6:+:98685880_98685951	3.91
novel_mir2883	76	miRNA	NC_000068.7:-:161795451_161795514	3.1
novel_mir2887	102	miRNA	NC_000082.6:+:23309161_23309219	4.16
novel_mir2901	55	miRNA	NC_000072.6:+:73965782_73965850	2.24
novel_mir2905	23	miRNA	NC_000067.6:+:87489639_87489707	0.94
novel_mir2906	44	miRNA	NC_000075.6:-:44245848_44245932	1.79
novel_mir2915	29	miRNA	NC_000067.6:-:113839241_113839289	1.18
novel_mir2916	48	miRNA	NC_000070.6:+:84964601_84964673	1.96
novel_mir1167	19	miRNA	NC_000071.6:-:147410096_147410155	0.77
novel_mir2920	38	miRNA	NC_000082.6:-:35612731_35612801	1.55
novel_mir2922	35	miRNA	NC_000076.6:-:92078754_92078843	1.43
novel_mir2925	12	miRNA	NC_000075.6:+:8910873_8910955	0.49
novel_mir2938	25	miRNA	NC_000071.6:+:50059410_50059482	1.02
novel_mir2943	68	miRNA	NC_000079.6:+:5704888_5704962	2.77
novel_mir2946	31	miRNA	NC_000074.6:+:119724390_119724465	1.26
novel_mir2951	11	miRNA	NC_000083.6:-:6951855_6951900	0.45
novel_mir2953	25	miRNA	NC_000085.6:-:48235024_48235070	1.02
novel_mir2958	10	miRNA	NC_000078.6:+:111993427_111993480	0.41
novel_mir2960	15	miRNA	NC_000083.6:-:50231609_50231655	0.61
novel_mir2972	51	miRNA	NC_000083.6:+:26686187_26686270	2.08
novel_mir2973	24	miRNA	NC_000069.6:-:62448357_62448435	0.98
novel_mir2976	60	miRNA	NC_000076.6:-:104061721_104061795	2.44
novel_mir1374	32	miRNA	NC_000070.6:-:153959821_153959869	1.3
novel_mir2984	26	miRNA	NC_000085.6:+:45325540_45325599	1.06
novel_mir2987	34	miRNA	NC_000071.6:+:73167303_73167381	1.39
novel_mir2990	44	miRNA	NC_000067.6:-:37476180_37476266	1.79
novel_mir738	22	miRNA	NC_000082.6:+:30053670_30053758	0.9
novel_mir2993	35	miRNA	NC_000070.6:-:82000039_82000097	1.43
novel_mir2662	118	miRNA	NC_000080.6:+:19203882_19203932	4.81
novel_mir1924	30	miRNA	NC_000075.6:+:92715388_92715442	1.22
novel_mir2999	45	miRNA	NC_000077.6:-:45567919_45568006	1.83
novel_mir3000	52	miRNA	NC_000071.6:+:134749535_134749589	2.12
novel_mir3003	101	miRNA	NC_000067.6:-:22073294_22073387	4.12
novel_mir3009	23	miRNA	NC_000086.7:+:59302104_59302172	0.94
novel_mir3011	16	miRNA	NC_000067.6:+:118900612_118900657	0.65
novel_mir3012	14	miRNA	NC_000069.6:-:108432139_108432198	0.57
novel_mir3017	14	miRNA	NC_000069.6:+:98100999_98101074	0.57
novel_mir3018	55	miRNA	NC_000082.6:-:35759854_35759931	2.24
novel_mir2858	43	miRNA	NC_000075.6:-:106724521_106724607	1.75
novel_mir3025	88	miRNA	NC_000073.6:-:112240870_112240952	3.59
novel_mir3030	120	miRNA	NC_000078.6:+:92533601_92533704	4.89
novel_mir3037	36	miRNA	NC_000084.6:-:43853801_43853885	1.47
novel_mir3044	21	miRNA	NC_000070.6:-:135959641_135959719	0.86
novel_mir3045	67	miRNA	NC_000075.6:-:96251210_96251257	2.73
novel_mir3059	12	miRNA	NC_000068.7:-:80355860_80355926	0.49
novel_mir3063	19	miRNA	NC_000085.6:+:44205265_44205330	0.77
novel_mir3065	603	miRNA	NC_000072.6:+:31005014_31005051	24.57
novel_mir648	34	miRNA	NC_000075.6:+:68781180_68781238	1.39
novel_mir3068	41	miRNA	NC_000080.6:-:22770747_22770813	1.67
novel_mir764	169	miRNA	NC_000076.6:+:65554526_65554604	6.89
novel_mir3071	17	miRNA	NC_000085.6:+:48424635_48424698	0.69
novel_mir3072	12	miRNA	NC_000077.6:+:22034868_22034908	0.49
novel_mir3078	31	miRNA	NC_000071.6:-:139119028_139119086	1.26
novel_mir3088	300	miRNA	NC_000078.6:+:55962344_55962396	12.22
novel_mir3101	35	miRNA	NC_000084.6:+:3544399_3544461	1.43
novel_mir3103	54	miRNA	NC_000071.6:+:120587346_120587401	2.2
novel_mir3105	22	miRNA	NC_000073.6:+:136938703_136938791	0.9
novel_mir3109	20	miRNA	NC_000077.6:-:113155799_113155886	0.81
novel_mir3115	82	miRNA	NC_000074.6:-:94673179_94673238	3.34
novel_mir3120	32	miRNA	NC_000074.6:-:24781664_24781717	1.3
novel_mir3123	36	miRNA	NC_000075.6:+:18755022_18755073	1.47
novel_mir3127	17	miRNA	NC_000074.6:+:32710122_32710197	0.69
novel_mir3129	149	miRNA	NC_000068.7:-:4451027_4451117	6.07
novel_mir3134	14	miRNA	NC_000068.7:+:113667654_113667714	0.57
novel_mir3137	39	miRNA	NC_000067.6:-:12341842_12341899	1.59
novel_mir3139	49	miRNA	NC_000074.6:+:45854756_45854800	2
novel_mir3141	42	miRNA	NC_000080.6:+:104072359_104072416	1.71
novel_mir764	26	miRNA	NC_000077.6:+:6202036_6202077	1.06
novel_mir3151	78	miRNA	NC_000070.6:+:85583202_85583288	3.18
novel_mir3154	26	miRNA	NC_000068.7:-:77897310_77897385	1.06
novel_mir3159	30	miRNA	NC_000067.6:+:152274063_152274127	1.22
novel_mir3162	24	miRNA	NC_000068.7:-:27038010_27038093	0.98
novel_mir3163	39	miRNA	NC_000084.6:+:42161895_42161938	1.59
novel_mir3164	40	miRNA	NC_000068.7:-:129181990_129182035	1.63
novel_mir3165	182	miRNA	NC_000084.6:+:31941687_31941750	7.42
novel_mir3172	33	miRNA	NC_000071.6:+:72801606_72801672	1.34
novel_mir3180	20	miRNA	NC_000068.7:+:163139730_163139804	0.81
novel_mir3183	20	miRNA	NC_000073.6:-:119292789_119292873	0.81
novel_mir3193	85	miRNA	NC_000083.6:+:78814163_78814214	3.46
novel_mir825	15	miRNA	NC_000084.6:-:75532024_75532076	0.61
novel_mir3202	19	miRNA	NC_000068.7:+:166130270_166130317	0.77
novel_mir1738	37	miRNA	NC_000067.6:-:168326705_168326771	1.51
novel_mir1475	25	miRNA	NC_000069.6:+:7803427_7803511	1.02
novel_mir3218	17	miRNA	NC_000075.6:+:72275244_72275308	0.69
novel_mir1916	83	miRNA	NC_000081.6:+:12431943_12432021	3.38
novel_mir3222	29	miRNA	NC_000070.6:-:93083863_93083925	1.18
novel_mir3229	389	miRNA	NC_000081.6:+:72074438_72074488	15.85
novel_mir3234	34	miRNA	NC_000072.6:-:53701953_53702031	1.39
novel_mir3242	40	miRNA	NC_000080.6:+:71457246_71457323	1.63
novel_mir3243	66	miRNA	NC_000072.6:-:85647999_85648073	2.69
novel_mir3245	25	miRNA	NC_000069.6:+:88039882_88039939	1.02
novel_mir3247	51	miRNA	NC_000071.6:+:22036750_22036797	2.08
novel_mir3250	382	miRNA	NC_000079.6:-:37447676_37447757	15.57
novel_mir3251	464	miRNA	NC_000069.6:+:32266594_32266682	18.91
novel_mir3253	74	miRNA	NC_000075.6:+:102731096_102731149	3.02
novel_mir3254	354	miRNA	NC_000082.6:+:76236471_76236538	14.43
novel_mir3259	38	miRNA	NC_000072.6:+:56831699_56831777	1.55
novel_mir3262	28	miRNA	NC_000079.6:-:21036961_21037036	1.14
novel_mir3263	15	miRNA	NC_000075.6:-:65074433_65074504	0.61
novel_mir3289	15	miRNA	NC_000070.6:-:62247987_62248029	0.61
novel_mir809	15	miRNA	NC_000075.6:+:100362815_100362880	0.61
novel_mir3303	38	miRNA	NC_000068.7:-:26239354_26239440	1.55
novel_mir3309	1655	miRNA	NC_000068.7:-:174330027_174330087	67.44
novel_mir3310	16	miRNA	NC_000084.6:-:58523406_58523496	0.65
novel_mir3291	1824	miRNA	NC_000076.6:+:108968899_108968938	74.33
novel_mir3311	36	miRNA	NC_000079.6:+:46094067_46094152	1.47
novel_mir3312	25	miRNA	NC_000082.6:+:30315695_30315766	1.02
novel_mir3315	4160	miRNA	NC_000081.6:-:93336478_93336541	169.52
novel_mir3316	27	miRNA	NC_000078.6:-:12333946_12334027	1.1
novel_mir3317	33	miRNA	NC_000073.6:-:111517999_111518087	1.34
novel_mir3318	30	miRNA	NC_000069.6:+:90647429_90647494	1.22
novel_mir3322	40	miRNA	NC_000068.7:+:90191547_90191620	1.63
novel_mir2753	234	miRNA	NC_000069.6:-:134621011_134621078	9.54
novel_mir3329	30	miRNA	NC_000075.6:-:119022430_119022493	1.22
novel_mir3332	20	miRNA	NT_187023.1:-:2900712_2900762	0.81
novel_mir3334	37	miRNA	NC_000082.6:-:79317529_79317601	1.51
novel_mir3337	28	miRNA	NC_000077.6:+:13793512_13793576	1.14
novel_mir3339	32	miRNA	NC_000080.6:+:45090048_45090097	1.3
novel_mir3340	28	miRNA	NC_000083.6:-:43599810_43599858	1.14
novel_mir1252	20	miRNA	NC_000086.7:+:57985234_57985292	0.81
novel_mir3348	1949	miRNA	NC_000074.6:+:121950789_121950849	79.42
novel_mir3351	131	miRNA	NC_000084.6:+:39427698_39427775	5.34
novel_mir3353	133	miRNA	NC_000076.6:+:7681488_7681561	5.42
novel_mir3360	393	miRNA	NC_000068.7:-:44926947_44927020	16.01
novel_mir3363	16	miRNA	NC_000083.6:+:70934769_70934852	0.65
novel_mir3375	13656	miRNA	NC_000067.6:+:167340412_167340468	556.48
novel_mir3375	35428	miRNA	NC_000082.6:-:11144080_11144136	1443.68
novel_mir3378	264	miRNA	NC_000078.6:-:104150257_104150325	10.76
novel_mir3379	32236	miRNA	NC_000067.6:-:167340422_167340480	1313.61
novel_mir3381	18	miRNA	NC_000076.6:+:34659919_34659988	0.73
novel_mir3382	13	miRNA	NC_000080.6:+:13464881_13464933	0.53
novel_mir3384	158	miRNA	NC_000077.6:+:74724446_74724488	6.44
novel_mir3385	24	miRNA	NC_000077.6:+:74818033_74818074	0.98
novel_mir3387	10	miRNA	NC_000078.6:-:5731005_5731056	0.41
novel_mir3388	27	miRNA	NC_000068.7:+:137273952_137274031	1.1
novel_mir3395	711	miRNA	NC_000084.6:+:77065515_77065578	28.97
novel_mir3396	14	miRNA	NC_000079.6:-:119617571_119617659	0.57
novel_mir3399	77	miRNA	NC_000067.6:-:29222397_29222443	3.14
novel_mir3401	41	miRNA	NC_000067.6:+:172903514_172903601	1.67
novel_mir3406	25	miRNA	NC_000069.6:+:88950612_88950688	1.02
novel_mir3409	27	miRNA	NC_000074.6:+:79965615_79965672	1.1
novel_mir3410	394	miRNA	NC_000075.6:+:106453836_106453898	16.06
novel_mir3411	18	miRNA	NC_000077.6:+:117005981_117006039	0.73
novel_mir3413	411	miRNA	NC_000085.6:-:24030955_24031023	16.75
novel_mir3416	50	miRNA	NC_000077.6:-:68883602_68883669	2.04
novel_mir3421	69	miRNA	NC_000068.7:-:144331650_144331728	2.81
novel_mir3427	24	miRNA	NC_000069.6:-:138880820_138880907	0.98
novel_mir3429	57	miRNA	NC_000081.6:-:93336829_93336913	2.32
novel_mir3430	15	miRNA	NC_000071.6:-:121191341_121191390	0.61
novel_mir3433	21	miRNA	NC_000068.7:-:154569789_154569852	0.86
novel_mir3434	25	miRNA	NC_000071.6:+:88968566_88968629	1.02
novel_mir3436	257	miRNA	NC_000078.6:+:4082598_4082673	10.47
novel_mir3438	3829	miRNA	NC_000081.6:+:68362725_68362784	156.03
novel_mir2361	63	miRNA	NC_000078.6:-:5572281_5572347	2.57
novel_mir3441	449	miRNA	NC_000069.6:+:62159410_62159483	18.3
novel_mir3443	33	miRNA	NC_000070.6:-:144326958_144327033	1.34
novel_mir3447	36	miRNA	NC_000081.6:-:84856140_84856193	1.47
novel_mir3449	18	miRNA	NC_000084.6:-:65885817_65885875	0.73
novel_mir3452	18	miRNA	NW_012132910.1:+:476630_476712	0.73
novel_mir3463	147	miRNA	NC_000072.6:+:140623584_140623639	5.99
novel_mir3465	37	miRNA	NC_000067.6:-:75150035_75150115	1.51
novel_mir3469	163	miRNA	NC_000073.6:-:45793744_45793818	6.64
novel_mir3470	64	miRNA	NC_000072.6:+:113002128_113002187	2.61
novel_mir3471	38	miRNA	NC_000076.6:-:128368840_128368902	1.55
novel_mir3474	10	miRNA	NC_000074.6:-:125294526_125294570	0.41
novel_mir3475	36	miRNA	NC_000067.6:-:3759638_3759680	1.47
novel_mir3476	2726	miRNA	NC_000070.6:-:151861265_151861308	111.08
novel_mir3477	103	miRNA	NC_000082.6:-:18288924_18288997	4.2
novel_mir1411	11	miRNA	NC_000074.6:-:107406539_107406621	0.45
novel_mir3478	20	miRNA	NC_000074.6:-:48235782_48235840	0.81
novel_mir3479	274	miRNA	NC_000083.6:+:39844930_39845006	11.17
novel_mir3480	2199	miRNA	NC_000077.6:-:23307176_23307229	89.61
novel_mir3468	1857	miRNA	NT_166299.2:+:175297_175347	75.67
novel_mir3485	186	miRNA	NC_000071.6:+:138755068_138755124	7.58
novel_mir3486	36	miRNA	NC_000077.6:+:103157679_103157746	1.47
novel_mir164	177	miRNA	NC_000079.6:+:24945930_24945991	7.21
novel_mir3491	31	miRNA	NC_000085.6:-:34547569_34547642	1.26
novel_mir3492	186	miRNA	NC_000083.6:+:12991963_12992024	7.58
novel_mir3494	2549	miRNA	NC_000075.6:+:62344412_62344463	103.87
novel_mir3496	496	miRNA	NC_000070.6:+:119195355_119195418	20.21
novel_mir3498	1773	miRNA	NC_000073.6:-:109865616_109865693	72.25
novel_mir3499	41	miRNA	NC_000069.6:-:85231043_85231086	1.67
novel_mir3500	92	miRNA	NC_000073.6:+:90129986_90130064	3.75
novel_mir3502	3436	miRNA	NC_000071.6:+:29569393_29569469	140.02
novel_mir3503	90	miRNA	NC_000072.6:+:145689623_145689692	3.67
novel_mir3505	287	miRNA	NC_000076.6:+:9675227_9675289	11.7
novel_mir3507	18	miRNA	NC_000085.6:-:18611965_18612015	0.73
novel_mir3508	30	miRNA	NC_000083.6:-:15577469_15577529	1.22
novel_mir3511	57	miRNA	NC_000067.6:+:43445848_43445891	2.32
novel_mir3515	41	miRNA	NW_016097318.1:-:291061_291116	1.67
novel_mir3516	264	miRNA	NC_000082.6:+:64852449_64852498	10.76
novel_mir3519	21	miRNA	NC_000071.6:-:26892598_26892679	0.86
novel_mir3523	1451	miRNA	NC_000072.6:-:99666837_99666902	59.13
novel_mir3524	29	miRNA	NC_000068.7:-:162661186_162661227	1.18
novel_mir3528	33	miRNA	NC_000068.7:+:69994369_69994447	1.34
novel_mir3529	3408	miRNA	NC_000073.6:+:142659401_142659477	138.88
novel_mir3530	35	miRNA	NC_000070.6:-:22023056_22023128	1.43
novel_mir3532	264	miRNA	NC_000068.7:-:24460903_24460976	10.76
novel_mir3535	16	miRNA	NC_000068.7:-:53113732_53113775	0.65
novel_mir3537	1449	miRNA	NC_000083.6:-:4994109_4994166	59.05
novel_mir3538	27	miRNA	NC_000082.6:+:96446133_96446171	1.1
novel_mir3540	734	miRNA	NC_000072.6:-:23839349_23839407	29.91
novel_mir3541	98	miRNA	NC_000073.6:+:127912601_127912650	3.99
novel_mir3542	12	miRNA	NC_000077.6:-:95425053_95425153	0.49
novel_mir3543	1522	miRNA	NC_000069.6:-:126597244_126597304	62.02
novel_mir3544	42	miRNA	NC_000067.6:-:180725825_180725879	1.71
novel_mir3545	152	miRNA	NC_000067.6:+:36068469_36068525	6.19
novel_mir3547	63	miRNA	NC_000072.6:-:87811658_87811700	2.57
novel_mir3551	114	miRNA	NC_000083.6:-:12318733_12318811	4.65
novel_mir3552	34	miRNA	NC_000068.7:-:49935688_49935766	1.39
novel_mir3553	2848	miRNA	NC_000079.6:-:45965204_45965262	116.06
novel_mir3554	177	miRNA	NC_000076.6:+:67127165_67127231	7.21
novel_mir3556	236	miRNA	NC_000078.6:+:80790932_80790998	9.62
novel_mir3557	2136	miRNA	NC_000068.7:-:165234414_165234461	87.04
novel_mir3562	286	miRNA	NC_000070.6:-:108833292_108833350	11.65
novel_mir2997	48	miRNA	NC_000073.6:-:19294856_19294906	1.96
novel_mir3565	890	miRNA	NC_000080.6:-:115042062_115042144	36.27
novel_mir3566	30	miRNA	NC_000084.6:-:9450119_9450193	1.22
novel_mir3567	182	miRNA	NC_000071.6:-:44226543_44226595	7.42
novel_mir3568	23	miRNA	NC_000075.6:+:124105818_124105901	0.94
novel_mir3574	33	miRNA	NC_000083.6:-:34120390_34120461	1.34
novel_mir3576	35	miRNA	NC_000075.6:-:123717493_123717568	1.43
novel_mir3579	3419	miRNA	NC_000073.6:+:4776939_4777004	139.32
novel_mir3580	17	miRNA	NC_000073.6:-:16614655_16614700	0.69
novel_mir3583	43	miRNA	NC_000069.6:-:95995672_95995733	1.75
novel_mir3584	33	miRNA	NC_000073.6:-:73391092_73391148	1.34
novel_mir3589	408	miRNA	NC_000075.6:+:108306522_108306605	16.63
novel_mir3590	720	miRNA	NC_000073.6:-:137321603_137321644	29.34
novel_mir3592	117	miRNA	NC_000069.6:+:33800199_33800269	4.77
novel_mir3597	13000	miRNA	NC_000069.6:-:95930051_95930113	529.75
novel_mir3601	171	miRNA	NC_000070.6:+:78211818_78211888	6.97
novel_mir3602	507	miRNA	NC_000074.6:-:86382294_86382335	20.66
novel_mir3605	52	miRNA	NC_000073.6:-:141436979_141437032	2.12
novel_mir3606	110	miRNA	NC_000083.6:+:39848324_39848401	4.48
novel_mir3607	33203	miRNA	NC_000070.6:+:46344223_46344289	1353.01
novel_mir3609	6514	miRNA	NC_000083.6:-:12992092_12992147	265.44
novel_mir3610	18	miRNA	NC_000068.7:-:18064429_18064488	0.73
novel_mir3611	29	miRNA	NC_000070.6:-:3184925_3185018	1.18
novel_mir3547	474	miRNA	NC_000072.6:-:87811600_87811678	19.32
novel_mir3612	44	miRNA	NC_000071.6:+:124540786_124540857	1.79
novel_mir3613	20	miRNA	NC_000067.6:+:192196377_192196459	0.81
novel_mir3621	53	miRNA	NC_000077.6:-:100473070_100473150	2.16
novel_mir3626	1554	miRNA	NC_000081.6:-:96698820_96698883	63.33
novel_mir3627	98	miRNA	NC_000076.6:+:111010325_111010377	3.99
novel_mir3628	43	miRNA	NC_000073.6:-:105764731_105764767	1.75
novel_mir3630	40551	miRNA	NC_000077.6:+:119055947_119056013	1652.44
novel_mir3633	46	miRNA	NC_000081.6:-:72593303_72593383	1.87
novel_mir3637	347	miRNA	NC_000071.6:+:5694067_5694107	14.14
novel_mir3640	1123	miRNA	NC_000078.6:-:71016520_71016577	45.76
novel_mir3641	5254	miRNA	NC_000073.6:-:16615216_16615306	214.1
novel_mir3642	26	miRNA	NC_000081.6:+:103366734_103366813	1.06
novel_mir3643	14	miRNA	NC_000077.6:-:100492768_100492849	0.57
novel_mir3646	16	miRNA	NC_000073.6:-:29071664_29071748	0.65
novel_mir3648	39	miRNA	NC_000071.6:+:5663988_5664037	1.59
novel_mir3649	14	miRNA	NW_016097318.1:+:37545_37607	0.57
novel_mir3651	81	miRNA	NC_000085.6:-:5840775_5840843	3.3
novel_mir3652	277	miRNA	NC_000083.6:-:35126332_35126404	11.29
novel_mir3654	50	miRNA	NC_000068.7:-:26378218_26378285	2.04
novel_mir3656	432	miRNA	NT_187026.1:-:759748_759816	17.6
novel_mir3659	115	miRNA	NC_000082.6:-:96127510_96127576	4.69
novel_mir3660	58	miRNA	NC_000069.6:+:20154977_20155018	2.36
novel_mir3664	172	miRNA	NC_000077.6:-:113683739_113683795	7.01
novel_mir3666	3346	miRNA	NC_000073.6:+:126081918_126081986	136.35
novel_mir3667	24	miRNA	NC_000069.6:-:95818697_95818748	0.98
novel_mir3348	68	miRNA	NC_000074.6:+:121950826_121950879	2.77
novel_mir3670	184	miRNA	NC_000078.6:+:101028870_101028938	7.5
novel_mir3671	33	miRNA	NT_187005.1:+:893298_893373	1.34
novel_mir3674	137	miRNA	NC_000084.6:-:67724102_67724174	5.58
novel_mir3675	25	miRNA	NC_000072.6:+:117917319_117917369	1.02
novel_mir3677	1802	miRNA	NC_000077.6:+:82781400_82781445	73.43
novel_mir3679	221	miRNA	NC_000067.6:-:64121924_64121976	9.01
novel_mir3680	18	miRNA	NC_000071.6:-:31200573_31200657	0.73
novel_mir3682	40	miRNA	NC_000072.6:-:140607808_140607884	1.63
novel_mir3683	43	miRNA	NC_000080.6:-:18238372_18238419	1.75
novel_mir3685	46	miRNA	NC_000071.6:-:113128225_113128282	1.87
novel_mir3688	118	miRNA	NC_000085.6:-:34527241_34527312	4.81
novel_mir3689	28	miRNA	NC_000074.6:+:106870774_106870838	1.14
novel_mir3690	38	miRNA	NC_000077.6:-:59739312_59739371	1.55
novel_mir3692	1509	miRNA	NC_000073.6:-:30823720_30823777	61.49
novel_mir3693	25	miRNA	NC_000086.7:-:101274202_101274276	1.02
novel_mir3696	15	miRNA	NC_000068.7:+:157561386_157561434	0.61
novel_mir3697	130	miRNA	NC_000085.6:+:43753066_43753107	5.3
novel_mir3698	29	miRNA	NC_000077.6:+:104670019_104670099	1.18
novel_mir3699	433	miRNA	NC_000073.6:+:127708698_127708754	17.64
novel_mir3700	31	miRNA	NC_000073.6:-:18958007_18958075	1.26
novel_mir3703	314	miRNA	NC_000076.6:-:54075678_54075729	12.8
novel_mir3704	1599	miRNA	NC_000071.6:-:52190476_52190522	65.16
novel_mir3705	30	miRNA	NT_187023.1:+:608546_608590	1.22
novel_mir3706	443	miRNA	NC_000077.6:+:23256749_23256800	18.05
novel_mir3707	241	miRNA	NC_000069.6:+:67463998_67464049	9.82
novel_mir3711	38	miRNA	NC_000074.6:+:27435187_27435267	1.55
novel_mir3524	1511	miRNA	NC_000068.7:-:162661135_162661205	61.57
novel_mir3714	16	miRNA	NC_000069.6:+:96016534_96016602	0.65
novel_mir3716	25	miRNA	NC_000071.6:+:115327244_115327287	1.02
novel_mir3717	209	miRNA	NC_000086.7:-:93832003_93832055	8.52
novel_mir3719	171	miRNA	NC_000069.6:+:157534351_157534396	6.97
novel_mir3598	1701	miRNA	NC_000072.6:-:30304196_30304246	69.32
novel_mir3721	29	miRNA	NC_000069.6:+:108199576_108199628	1.18
novel_mir3723	113	miRNA	NC_000067.6:+:134455568_134455621	4.6
novel_mir3724	40	miRNA	NC_000070.6:+:152273989_152274034	1.63
novel_mir3726	27	miRNA	NC_000078.6:-:8499773_8499841	1.1
novel_mir1130	27	miRNA	NC_000072.6:+:32821060_32821146	1.1
novel_mir3737	126	miRNA	NC_000073.6:-:105481805_105481885	5.13
novel_mir3738	134	miRNA	NC_000071.6:+:23434266_23434324	5.46
novel_mir3739	51	miRNA	NC_000076.6:+:40349377_40349437	2.08
novel_mir3740	52	miRNA	NC_000077.6:+:101009506_101009562	2.12
novel_mir3745	86	miRNA	NC_000072.6:+:117907207_117907275	3.5
novel_mir3746	42	miRNA	NC_000076.6:+:85102555_85102622	1.71
novel_mir3749	285	miRNA	NC_000070.6:+:120287330_120287392	11.61
novel_mir3751	165	miRNA	NC_000069.6:-:69696104_69696143	6.72
novel_mir3752	41	miRNA	NC_000080.6:-:50807606_50807672	1.67
novel_mir3754	39	miRNA	NC_000076.6:-:62578043_62578109	1.59
novel_mir3755	100	miRNA	NC_000074.6:+:119503528_119503581	4.07
novel_mir3763	12	miRNA	NC_000076.6:+:127677306_127677367	0.49
novel_mir3764	136	miRNA	NC_000070.6:-:123664712_123664780	5.54
novel_mir3766	27	miRNA	NC_000074.6:-:126736194_126736248	1.1
novel_mir3767	14	miRNA	NC_000075.6:-:98037475_98037550	0.57
novel_mir3770	559	miRNA	NC_000086.7:-:150366929_150367001	22.78
novel_mir3771	846	miRNA	NC_000068.7:-:35582012_35582096	34.47
novel_mir3774	14091	miRNA	NC_000082.6:+:91729459_91729536	574.21
novel_mir3779	1089	miRNA	NC_000086.7:+:13072747_13072799	44.38
novel_mir3783	17	miRNA	NC_000068.7:+:11172207_11172257	0.69
novel_mir3784	730	miRNA	NC_000076.6:+:80656481_80656552	29.75
novel_mir3786	32	miRNA	NT_187012.1:+:201113_201162	1.3
novel_mir3787	35	miRNA	NC_000068.7:-:131179963_131180037	1.43
novel_mir3789	32	miRNA	NC_000083.6:+:56009192_56009282	1.3
novel_mir3790	175	miRNA	NC_000073.6:-:127026155_127026206	7.13
novel_mir3795	40	miRNA	NC_000083.6:-:27113761_27113840	1.63
novel_mir3797	1878	miRNA	NC_000084.6:-:37969762_37969808	76.53
novel_mir3565	298	miRNA	NC_000080.6:-:115042126_115042204	12.14
novel_mir3798	17	miRNA	NC_000068.7:-:5154061_5154117	0.69
novel_mir3800	71	miRNA	NC_000073.6:-:141658801_141658856	2.89
novel_mir3803	306	miRNA	NC_000068.7:-:93642586_93642626	12.47
novel_mir3804	23	miRNA	NC_000076.6:+:81321240_81321297	0.94
novel_mir3805	29	miRNA	NC_000070.6:+:132510174_132510227	1.18
novel_mir3808	207	miRNA	NC_000085.6:-:46500804_46500870	8.44
novel_mir3809	61	miRNA	NT_187005.1:-:1491763_1491817	2.49
novel_mir3812	19	miRNA	NC_000071.6:-:118028768_118028826	0.77
novel_mir3813	32	miRNA	NC_000070.6:-:133608345_133608418	1.3
novel_mir3817	12	miRNA	NC_000071.6:+:129584636_129584706	0.49
novel_mir3821	175	miRNA	NC_000070.6:-:132212037_132212109	7.13
novel_mir3477	993	miRNA	NC_000082.6:-:18288903_18288947	40.46
novel_mir3828	169	miRNA	NC_000082.6:+:49855706_49855773	6.89
novel_mir3835	89	miRNA	NC_000083.6:-:84187859_84187908	3.63
novel_mir3837	124	miRNA	NC_000071.6:-:115731923_115731994	5.05
novel_mir3840	1205	miRNA	NC_000074.6:+:109737295_109737372	49.1
novel_mir3844	196	miRNA	NC_000071.6:-:98185890_98185969	7.99
novel_mir3845	1540	miRNA	NC_000073.6:+:16313992_16314068	62.75
novel_mir3847	556	miRNA	NC_000077.6:+:107547816_107547871	22.66
novel_mir3848	1348	miRNA	NC_000070.6:+:134768028_134768071	54.93
novel_mir3850	3200	miRNA	NC_000071.6:+:107289563_107289603	130.4
novel_mir3851	85	miRNA	NC_000083.6:-:31855526_31855612	3.46
novel_mir3852	29	miRNA	NC_000070.6:-:113304379_113304441	1.18
novel_mir3854	479	miRNA	NC_000071.6:-:35228973_35229045	19.52
novel_mir3468	38	miRNA	NC_000077.6:+:105181832_105181893	1.55
novel_mir3857	944	miRNA	NC_000084.6:-:40219303_40219359	38.47
novel_mir3858	60	miRNA	NC_000067.6:+:87791981_87792046	2.44
novel_mir3859	21	miRNA	NC_000077.6:-:100286984_100287066	0.86
novel_mir3861	34	miRNA	NC_000075.6:-:77512376_77512431	1.39
novel_mir3862	33	miRNA	NC_000085.6:-:47014746_47014803	1.34
novel_mir3863	79	miRNA	NC_000068.7:-:32259939_32260022	3.22
novel_mir3864	59	miRNA	NC_000083.6:-:10319534_10319608	2.4
novel_mir3521	32	miRNA	NC_000067.6:+:37551560_37551604	1.3
novel_mir3706	2205	miRNA	NC_000074.6:-:116733250_116733319	89.85
novel_mir3866	22	miRNA	NC_000067.6:+:125365892_125365973	0.9
novel_mir3869	354	miRNA	NC_000068.7:-:60962377_60962421	14.43
novel_mir3484	145	miRNA	NC_000077.6:-:102318904_102318989	5.91
novel_mir3871	508	miRNA	NC_000069.6:+:103102650_103102732	20.7
novel_mir3872	22	miRNA	NC_000071.6:-:144874698_144874776	0.9
novel_mir3873	928	miRNA	NC_000086.7:-:103165264_103165313	37.82
novel_mir3876	307	miRNA	NC_000068.7:-:157078365_157078415	12.51
novel_mir3880	678	miRNA	NC_000071.6:-:136757538_136757610	27.63
novel_mir3881	24	miRNA	NC_000074.6:-:70895764_70895821	0.98
novel_mir3882	10	miRNA	NC_000084.6:+:52529444_52529497	0.41
novel_mir3884	28	miRNA	NC_000073.6:-:48137690_48137751	1.14
novel_mir3885	267	miRNA	NC_000076.6:-:60819739_60819812	10.88
novel_mir3890	223	miRNA	NT_187003.1:+:1207327_1207384	9.09
novel_mir3893	38	miRNA	NC_000081.6:+:101141204_101141244	1.55
novel_mir3898	31	miRNA	NC_000074.6:-:121294802_121294877	1.26
novel_mir3902	50	miRNA	NC_000071.6:-:108268783_108268835	2.04
novel_mir3903	155	miRNA	NC_000076.6:+:80577088_80577157	6.32
novel_mir3906	359	miRNA	NT_039662.3:-:91964_92037	14.63
novel_mir3908	32	miRNA	NC_000078.6:-:112592495_112592559	1.3
novel_mir3910	36	miRNA	NC_000084.6:+:80207021_80207074	1.47
novel_mir3913	87	miRNA	NC_000070.6:+:138340646_138340727	3.55
novel_mir3914	672	miRNA	NC_000079.6:-:98926217_98926303	27.38
novel_mir3915	24	miRNA	NC_000067.6:+:93190967_93191030	0.98
novel_mir3917	43	miRNA	NC_000077.6:+:98777048_98777096	1.75
novel_mir3919	208	miRNA	NC_000081.6:+:80929240_80929294	8.48
novel_mir3925	54	miRNA	NC_000076.6:+:62286504_62286568	2.2
novel_mir3926	212	miRNA	NC_000075.6:-:21290857_21290920	8.64
novel_mir3927	328	miRNA	NC_000084.6:-:24020684_24020745	13.37
novel_mir3929	102	miRNA	NC_000076.6:+:80142328_80142383	4.16
novel_mir3931	32	miRNA	NC_000083.6:+:74529188_74529276	1.3
novel_mir3934	82	miRNA	NC_000085.6:-:5771337_5771394	3.34
novel_mir3935	35	miRNA	NC_000070.6:-:130123005_130123064	1.43
novel_mir3936	1012	miRNA	NC_000078.6:+:70825459_70825542	41.24
novel_mir3937	13	miRNA	NC_000077.6:+:82185955_82186012	0.53
novel_mir3938	37	miRNA	NC_000073.6:-:109703651_109703718	1.51
novel_mir3948	342	miRNA	NC_000078.6:-:3834108_3834176	13.94
novel_mir3949	19	miRNA	NC_000076.6:+:41663615_41663672	0.77
novel_mir3950	33	miRNA	NC_000076.6:-:37136143_37136203	1.34
novel_mir3951	33	miRNA	NC_000067.6:+:133134969_133135033	1.34
novel_mir3953	33	miRNA	NC_000069.6:-:36571898_36571966	1.34
novel_mir3954	46	miRNA	NC_000079.6:-:55211152_55211234	1.87
novel_mir3958	45	miRNA	NC_000076.6:-:87293523_87293582	1.83
novel_mir3959	20	miRNA	NC_000077.6:+:106501313_106501373	0.81
novel_mir3962	114	miRNA	NC_000067.6:-:167688640_167688711	4.65
novel_mir3963	51	miRNA	NC_000068.7:-:116064174_116064222	2.08
novel_mir3966	15	miRNA	NC_000068.7:-:19446212_19446280	0.61
novel_mir3970	12	miRNA	NC_000069.6:+:73904554_73904621	0.49
novel_mir3972	542	miRNA	NC_000073.6:+:28350928_28350971	22.09
novel_mir3976	10	miRNA	NC_000071.6:-:72763278_72763343	0.41
novel_mir3977	25	miRNA	NC_000071.6:-:120609473_120609555	1.02
novel_mir3979	273	miRNA	NC_000076.6:-:117845846_117845920	11.12
novel_mir3984	19	miRNA	NC_000077.6:-:12450088_12450148	0.77
novel_mir3985	22996	miRNA	NC_000067.6:+:52232367_52232451	937.08
novel_mir3989	87	miRNA	NC_000075.6:+:39439181_39439257	3.55
novel_mir3994	38	miRNA	NC_000072.6:+:31549856_31549911	1.55
novel_mir3996	29	miRNA	NC_000068.7:-:172977990_172978042	1.18
novel_mir3998	15	miRNA	NC_000078.6:+:69197218_69197273	0.61
novel_mir4006	23	miRNA	NC_000078.6:-:80115616_80115676	0.94
novel_mir4008	69	miRNA	NC_000075.6:+:65630597_65630652	2.81
novel_mir4009	835	miRNA	NC_000072.6:-:30304358_30304410	34.03
novel_mir4011	84	miRNA	NC_000070.6:+:53440508_53440581	3.42
novel_mir4016	24	miRNA	NC_000082.6:-:17423627_17423692	0.98
novel_mir4019	113	miRNA	NC_000083.6:+:24850586_24850649	4.6
novel_mir4026	20	miRNA	NC_000081.6:-:101144543_101144594	0.81
novel_mir4027	29	miRNA	NC_000077.6:-:103132536_103132589	1.18
novel_mir4028	70	miRNA	NC_000074.6:+:83997866_83997925	2.85
novel_mir4032	47	miRNA	NC_000072.6:+:134830131_134830200	1.92
novel_mir4033	3681	miRNA	NC_000082.6:+:31898542_31898633	150
novel_mir4034	450	miRNA	NC_000071.6:-:34549871_34549925	18.34
novel_mir4035	12	miRNA	NW_004450260.1:-:95673_95737	0.49
novel_mir4037	102	miRNA	NC_000083.6:-:46383354_46383417	4.16
novel_mir4039	18	miRNA	NC_000067.6:+:132983769_132983828	0.73
novel_mir4040	12	miRNA	NC_000077.6:-:115177814_115177864	0.49
novel_mir4044	162	miRNA	NC_000073.6:+:143460100_143460172	6.6
novel_mir4048	21	miRNA	NC_000080.6:-:78492009_78492089	0.86
novel_mir4054	227	miRNA	NC_000074.6:+:3588149_3588217	9.25
novel_mir4055	990	miRNA	NC_000086.7:-:58038710_58038795	40.34
novel_mir4056	47	miRNA	NC_000083.6:-:26508086_26508141	1.92
novel_mir4058	35	miRNA	NC_000070.6:-:101652358_101652416	1.43
novel_mir4060	220	miRNA	NC_000080.6:+:61682606_61682678	8.96
novel_mir4062	122	miRNA	NC_000070.6:-:45399948_45400037	4.97
novel_mir4064	40	miRNA	NC_000077.6:+:115883315_115883381	1.63
novel_mir4067	772	miRNA	NC_000070.6:-:82505528_82505568	31.46
novel_mir4068	26	miRNA	NC_000076.6:-:52027930_52028010	1.06
novel_mir4073	30	miRNA	NC_000085.6:+:5493574_5493659	1.22
novel_mir4076	26	miRNA	NC_000067.6:-:51761746_51761796	1.06
novel_mir4009	35	miRNA	NC_000073.6:+:39588608_39588676	1.43
novel_mir4085	50	miRNA	NC_000083.6:+:14732415_14732450	2.04
novel_mir4087	39	miRNA	NC_000078.6:-:55836684_55836743	1.59
novel_mir4092	44	miRNA	NC_000082.6:-:49575359_49575405	1.79
novel_mir4093	1157	miRNA	NC_000068.7:-:174438901_174438967	47.15
novel_mir4095	60	miRNA	NC_000074.6:-:47829755_47829837	2.44
novel_mir4097	10	miRNA	NC_000082.6:-:21024729_21024780	0.41
novel_mir3999	70	miRNA	NT_187023.1:-:1142194_1142277	2.85
novel_mir4099	66	miRNA	NC_000076.6:+:117224169_117224256	2.69
novel_mir4101	47	miRNA	NC_000081.6:+:39301195_39301265	1.92
novel_mir4105	1480	miRNA	NC_000077.6:+:5521014_5521077	60.31
novel_mir4106	60	miRNA	NC_000076.6:+:127597265_127597322	2.44
novel_mir4107	48	miRNA	NC_000074.6:-:33025799_33025881	1.96
novel_mir4108	56	miRNA	NC_000075.6:+:77754512_77754575	2.28
novel_mir4111	27	miRNA	NC_000075.6:-:114731456_114731534	1.1
novel_mir4112	22	miRNA	NC_000084.6:+:45559010_45559069	0.9
novel_mir4113	34	miRNA	NC_000079.6:+:58127372_58127425	1.39
novel_mir4114	28	miRNA	NC_000077.6:-:100880368_100880460	1.14
novel_mir4115	95	miRNA	NC_000073.6:-:45376845_45376917	3.87
novel_mir4116	67	miRNA	NC_000080.6:-:99299152_99299221	2.73
novel_mir4011	22	miRNA	NC_000070.6:+:53440445_53440528	0.9
novel_mir4050	96	miRNA	NC_000074.6:+:25979175_25979238	3.91
novel_mir4124	115	miRNA	NC_000083.6:-:28341060_28341128	4.69
novel_mir4125	249	miRNA	NC_000083.6:+:28375972_28376036	10.15
novel_mir4126	97	miRNA	NC_000069.6:-:81036755_81036845	3.95
novel_mir4135	59	miRNA	NC_000072.6:-:55117766_55117835	2.4
novel_mir4136	40	miRNA	NC_000081.6:+:25622556_25622638	1.63
novel_mir4138	14	miRNA	NC_000069.6:-:116423895_116423948	0.57
novel_mir4139	1430	miRNA	NC_000069.6:-:153664048_153664140	58.27
novel_mir4140	451	miRNA	NC_000069.6:+:102685418_102685488	18.38
novel_mir4143	147	miRNA	NC_000071.6:+:35039099_35039179	5.99
novel_mir4149	988	miRNA	NC_000079.6:-:63240013_63240056	40.26
novel_mir4150	135	miRNA	NC_000070.6:+:128550290_128550353	5.5
novel_mir4152	80	miRNA	NC_000067.6:-:191183926_191184016	3.26
novel_mir3544	173	miRNA	NC_000067.6:-:180725796_180725848	7.05
novel_mir4161	23	miRNA	NC_000073.6:+:79593223_79593290	0.94
novel_mir4163	29	miRNA	NC_000073.6:-:141088527_141088579	1.18
novel_mir4164	1323	miRNA	NC_000077.6:+:78261796_78261884	53.91
novel_mir4165	106	miRNA	NC_000086.7:-:37571582_37571637	4.32
novel_mir4168	35	miRNA	NC_000070.6:-:3228698_3228773	1.43
novel_mir4173	12	miRNA	NC_000086.7:+:76645222_76645284	0.49
novel_mir4177	75	miRNA	NC_000068.7:+:79255273_79255337	3.06
novel_mir4180	60	miRNA	NC_000071.6:+:92988905_92988985	2.44
novel_mir4181	13	miRNA	NC_000068.7:-:45039414_45039477	0.53
novel_mir4186	1160	miRNA	NC_000073.6:-:141276639_141276692	47.27
novel_mir4189	32	miRNA	NC_000081.6:+:89125579_89125637	1.3
novel_mir4190	147	miRNA	NT_187005.1:-:1460326_1460363	5.99
novel_mir4191	56	miRNA	NC_000077.6:+:98809858_98809903	2.28
novel_mir4193	2862	miRNA	NC_000085.6:+:46056665_46056719	116.63
novel_mir4196	36	miRNA	NC_000070.6:-:44568218_44568265	1.47
novel_mir43	122	miRNA	NC_000071.6:-:99978498_99978575	4.97
novel_mir4199	34	miRNA	NC_000070.6:-:101002986_101003050	1.39
novel_mir4200	11	miRNA	NC_000074.6:+:45006779_45006819	0.45
novel_mir4202	47	miRNA	NT_187005.1:+:1602532_1602589	1.92
novel_mir4203	41	miRNA	NC_000071.6:+:149353566_149353616	1.67
novel_mir4204	37	miRNA	NC_000075.6:-:121653749_121653805	1.51
novel_mir4209	29	miRNA	NC_000074.6:-:70779581_70779621	1.18
novel_mir4214	17	miRNA	NC_000068.7:+:85004398_85004463	0.69
novel_mir4216	29	miRNA	NC_000071.6:+:32146242_32146286	1.18
novel_mir4218	32	miRNA	NC_000068.7:-:102400842_102400895	1.3
novel_mir4219	47	miRNA	NC_000072.6:-:131388255_131388298	1.92
novel_mir4220	22	miRNA	NC_000083.6:-:25854868_25854937	0.9
novel_mir4222	72	miRNA	NC_000067.6:+:183439171_183439238	2.93
novel_mir4223	29	miRNA	NC_000073.6:-:44304860_44304917	1.18
novel_mir4228	21	miRNA	NC_000076.6:+:60555072_60555126	0.86
novel_mir4229	28	miRNA	NC_000081.6:+:28161124_28161188	1.14
novel_mir4231	17	miRNA	NC_000068.7:+:60770805_60770881	0.69
novel_mir4236	19	miRNA	NC_000085.6:-:47143598_47143683	0.77
novel_mir4237	49	miRNA	NC_000074.6:+:122699071_122699117	2
novel_mir4238	206	miRNA	NC_000084.6:-:35873558_35873644	8.39
novel_mir4241	18	miRNA	NC_000074.6:+:70461598_70461645	0.73
novel_mir4242	32	miRNA	NC_000078.6:+:111790077_111790155	1.3
novel_mir4245	34	miRNA	NC_000080.6:-:69242747_69242789	1.39
novel_mir3557	29	miRNA	NC_000068.7:-:165234440_165234495	1.18
novel_mir4254	33	miRNA	NC_000074.6:-:125941898_125941948	1.34
novel_mir4262	274	miRNA	NC_000075.6:-:43138404_43138467	11.17
novel_mir4265	927	miRNA	NC_000075.6:-:123113143_123113191	37.78
novel_mir4269	4277	miRNA	NC_000075.6:+:58284342_58284412	174.29
novel_mir4271	26	miRNA	NC_000078.6:-:111538558_111538610	1.06
novel_mir4272	149	miRNA	NC_000077.6:+:116843061_116843117	6.07
novel_mir4273	34	miRNA	NC_000076.6:+:41998037_41998117	1.39
novel_mir4279	60	miRNA	NC_000078.6:+:107711396_107711481	2.44
novel_mir4284	90	miRNA	NC_000074.6:+:117155791_117155860	3.67
novel_mir4287	25	miRNA	NC_000084.6:+:61310879_61310935	1.02
novel_mir4290	97	miRNA	NC_000071.6:+:149619415_149619497	3.95
novel_mir4292	30	miRNA	NC_000068.7:+:28750042_28750095	1.22
novel_mir4296	148	miRNA	NC_000077.6:+:23306054_23306112	6.03
novel_mir4297	42	miRNA	NC_000077.6:+:97799620_97799660	1.71
novel_mir4303	26	miRNA	NC_000081.6:+:75998075_75998126	1.06
novel_mir3429	81	miRNA	NC_000081.6:-:93336783_93336847	3.3
novel_mir4312	34	miRNA	NC_000084.6:-:80617460_80617519	1.39
novel_mir4313	579	miRNA	NC_000067.6:-:87756321_87756390	23.59
novel_mir4317	20	miRNA	NC_000078.6:+:29891784_29891837	0.81
novel_mir4319	18	miRNA	NC_000081.6:-:80173274_80173319	0.73
novel_mir4320	34	miRNA	NC_000085.6:-:50030635_50030695	1.39
novel_mir4321	30	miRNA	NC_000078.6:+:3781601_3781672	1.22
novel_mir4322	37	miRNA	NC_000072.6:-:120263358_120263415	1.51
novel_mir3607	6973	miRNA	NC_000070.6:+:46344271_46344312	284.15
novel_mir4325	21	miRNA	NC_000070.6:-:126411832_126411893	0.86
novel_mir4327	30	miRNA	NC_000072.6:-:88013824_88013909	1.22
novel_mir4331	66	miRNA	NC_000071.6:+:67121004_67121052	2.69
novel_mir4333	58	miRNA	NC_000073.6:-:144470548_144470607	2.36
novel_mir4335	33	miRNA	NC_000082.6:+:29579531_29579609	1.34
novel_mir4344	45	miRNA	NC_000085.6:+:44757218_44757270	1.83
novel_mir4345	31	miRNA	NC_000081.6:+:86070249_86070292	1.26
novel_mir4348	52	miRNA	NC_000074.6:-:126590582_126590635	2.12
novel_mir4350	44	miRNA	NC_000083.6:-:27193902_27193966	1.79
novel_mir4355	16	miRNA	NC_000078.6:-:54203257_54203332	0.65
novel_mir4356	34	miRNA	NC_000084.6:-:4844148_4844238	1.39
novel_mir4358	700	miRNA	NC_000083.6:+:49271059_49271138	28.52
novel_mir4361	32	miRNA	NC_000076.6:-:60787740_60787806	1.3
novel_mir4365	84	miRNA	NC_000073.6:-:24496086_24496157	3.42
novel_mir4371	29	miRNA	NC_000082.6:+:96552232_96552321	1.18
novel_mir4375	38	miRNA	NC_000068.7:-:69206089_69206142	1.55
novel_mir4377	42	miRNA	NC_000071.6:+:8368135_8368218	1.71
novel_mir4378	603	miRNA	NC_000077.6:+:117077242_117077326	24.57
novel_mir4382	20	miRNA	NC_000070.6:-:65297386_65297428	0.81
novel_mir4386	26	miRNA	NC_000070.6:+:151463307_151463365	1.06
novel_mir4389	897	miRNA	NC_000068.7:+:163204383_163204451	36.55
novel_mir4390	36	miRNA	NC_000079.6:+:28531766_28531845	1.47
novel_mir4392	53	miRNA	NC_000077.6:-:116581151_116581209	2.16
novel_mir4393	106	miRNA	NC_000079.6:-:19411998_19412060	4.32
novel_mir4396	23	miRNA	NC_000083.6:-:64957959_64958000	0.94
novel_mir4399	18	miRNA	NC_000070.6:-:114451256_114451328	0.73
novel_mir4400	27	miRNA	NC_000068.7:-:168117373_168117413	1.1
novel_mir4407	41	miRNA	NC_000077.6:-:98683040_98683118	1.67
novel_mir4408	33	miRNA	NC_000086.7:+:60892741_60892802	1.34
novel_mir4409	49	miRNA	NC_000084.6:+:69425789_69425834	2
novel_mir4417	23	miRNA	NC_000073.6:-:127273985_127274032	0.94
novel_mir4424	66	miRNA	NC_000067.6:+:36564644_36564718	2.69
novel_mir4429	37	miRNA	NC_000073.6:-:45277513_45277584	1.51
novel_mir4431	58	miRNA	NC_000071.6:+:123037325_123037382	2.36
novel_mir4436	44	miRNA	NC_000075.6:-:15357656_15357705	1.79
novel_mir4441	42	miRNA	NC_000068.7:-:165630118_165630197	1.71
novel_mir4442	21	miRNA	NC_000082.6:-:14981068_14981139	0.86
novel_mir4446	55	miRNA	NC_000073.6:+:16708456_16708505	2.24
novel_mir4451	83	miRNA	NC_000079.6:+:94576521_94576563	3.38
novel_mir4453	37	miRNA	NC_000073.6:+:44467954_44468007	1.51
novel_mir4463	1305	miRNA	NC_000068.7:+:178608670_178608754	53.18
novel_mir4466	26	miRNA	NC_000080.6:+:8105565_8105624	1.06
novel_mir4468	36	miRNA	NC_000067.6:-:36055236_36055323	1.47
novel_mir4475	79	miRNA	NC_000073.6:+:127490879_127490962	3.22
novel_mir4476	24	miRNA	NC_000073.6:-:27949329_27949388	0.98
novel_mir3808	63	miRNA	NC_000085.6:-:46500851_46500893	2.57
novel_mir4488	29	miRNA	NT_039634.4:+:1339413_1339477	1.18
novel_mir4489	37	miRNA	NC_000076.6:-:75517140_75517187	1.51
novel_mir4495	17	miRNA	NC_000073.6:-:6058535_6058583	0.69
novel_mir4500	256	miRNA	NC_000074.6:-:123256553_123256601	10.43
novel_mir4508	17	miRNA	NC_000079.6:+:41249673_41249746	0.69
novel_mir4509	455	miRNA	NC_000070.6:+:125761834_125761896	18.54
novel_mir4510	25	miRNA	NC_000071.6:+:125441269_125441328	1.02
novel_mir4514	27	miRNA	NC_000074.6:-:26795655_26795695	1.1
novel_mir4515	1677	miRNA	NC_000079.6:+:93772186_93772251	68.34
novel_mir4516	17	miRNA	NC_000073.6:+:16158844_16158914	0.69
novel_mir4518	91	miRNA	NC_000071.6:+:104046952_104047017	3.71
novel_mir4520	26	miRNA	NC_000069.6:-:131081070_131081155	1.06
novel_mir4521	30	miRNA	NC_000071.6:-:24714007_24714087	1.22
novel_mir4526	22	miRNA	NC_000070.6:-:70105734_70105808	0.9
novel_mir4533	403	miRNA	NC_000071.6:-:118078776_118078839	16.42
novel_mir4538	14	miRNA	NC_000081.6:+:89089143_89089194	0.57
novel_mir4539	15	miRNA	NC_000067.6:-:176044997_176045076	0.61
novel_mir4542	1711	miRNA	NC_000077.6:+:62519123_62519169	69.72
novel_mir4549	30	miRNA	NC_000080.6:+:24156946_24157001	1.22
novel_mir4550	23	miRNA	NC_000082.6:-:22463907_22463980	0.94
novel_mir4551	46	miRNA	NC_000068.7:+:72668834_72668894	1.87
novel_mir4554	43	miRNA	NC_000077.6:-:97061315_97061388	1.75
novel_mir4555	41	miRNA	NC_000075.6:+:65131186_65131269	1.67
novel_mir4563	152	miRNA	NC_000073.6:-:27516022_27516074	6.19
novel_mir4564	48	miRNA	NC_000068.7:-:179537424_179537489	1.96
novel_mir4566	16	miRNA	NC_000080.6:+:12567660_12567709	0.65
novel_mir4568	26	miRNA	NC_000068.7:+:26548020_26548096	1.06
novel_mir4570	67	miRNA	NC_000070.6:-:133583658_133583732	2.73
novel_mir4573	37	miRNA	NC_000072.6:+:145289539_145289606	1.51
novel_mir4574	102	miRNA	NC_000081.6:+:84949078_84949137	4.16
novel_mir4579	100	miRNA	NC_000072.6:-:90836316_90836403	4.07
novel_mir4582	27	miRNA	NC_000077.6:+:96850304_96850364	1.1
novel_mir4590	17	miRNA	NC_000081.6:+:42764034_42764080	0.69
novel_mir4596	44	miRNA	NC_000068.7:-:160367245_160367328	1.79
novel_mir4599	45	miRNA	NC_000077.6:-:69360759_69360822	1.83
novel_mir4607	167	miRNA	NC_000077.6:-:102199258_102199346	6.81
novel_mir4611	25	miRNA	NC_000073.6:-:139944675_139944731	1.02
novel_mir4615	19	miRNA	NC_000080.6:+:65625819_65625883	0.77
novel_mir4624	103	miRNA	NC_000086.7:+:150552157_150552197	4.2
novel_mir4626	33	miRNA	NC_000071.6:-:128359757_128359813	1.34
novel_mir4627	23	miRNA	NC_000068.7:-:70144929_70144988	0.94
novel_mir4632	28	miRNA	NC_000073.6:+:125023415_125023471	1.14
novel_mir4638	26	miRNA	NC_000076.6:-:7867676_7867738	1.06
novel_mir4641	26	miRNA	NC_000083.6:-:84115259_84115326	1.06
novel_mir4645	17	miRNA	NC_000073.6:+:143163832_143163911	0.69
novel_mir4652	14	miRNA	NC_000068.7:-:118110660_118110716	0.57
novel_mir4653	39	miRNA	NC_000076.6:-:43527933_43528011	1.59
novel_mir4655	16	miRNA	NC_000068.7:+:32184395_32184455	0.65
novel_mir4656	29	miRNA	NC_000069.6:-:108712804_108712864	1.18
novel_mir4658	55	miRNA	NC_000079.6:+:72120743_72120812	2.24
novel_mir4660	29	miRNA	NC_000075.6:-:69048307_69048373	1.18
novel_mir4663	125	miRNA	NC_000068.7:-:167619704_167619778	5.09
novel_mir4666	42	miRNA	NC_000079.6:+:45112761_45112805	1.71
novel_mir3551	473	miRNA	NC_000083.6:-:12318671_12318755	19.27
novel_mir4680	27	miRNA	NC_000086.7:+:13281349_13281430	1.1
novel_mir4686	37	miRNA	NC_000071.6:-:34904917_34904998	1.51
novel_mir4692	30	miRNA	NC_000085.6:+:25267549_25267632	1.22
novel_mir4695	72	miRNA	NC_000072.6:+:53470727_53470804	2.93
novel_mir4699	13	miRNA	NC_000078.6:-:117752916_117752971	0.53
novel_mir4701	18	miRNA	NC_000071.6:-:111418271_111418321	0.73
novel_mir4703	33	miRNA	NC_000075.6:+:64258458_64258538	1.34
novel_mir4706	33	miRNA	NC_000069.6:+:90514828_90514894	1.34
novel_mir4721	17	miRNA	NC_000084.6:-:75305008_75305088	0.69
novel_mir4725	88	miRNA	NC_000071.6:+:76856268_76856332	3.59
novel_mir4726	43	miRNA	NC_000074.6:-:105717396_105717449	1.75
novel_mir4728	36	miRNA	NC_000069.6:-:97051571_97051646	1.47
novel_mir4730	41	miRNA	NC_000083.6:+:35552155_35552205	1.67
novel_mir4731	25	miRNA	NC_000079.6:+:108082016_108082057	1.02
novel_mir4733	23	miRNA	NC_000084.6:-:21300610_21300668	0.94
novel_mir4737	85	miRNA	NC_000077.6:+:4867505_4867586	3.46
novel_mir4739	24	miRNA	NC_000077.6:-:79146393_79146480	0.98
novel_mir4744	41	miRNA	NC_000068.7:-:69860800_69860878	1.67
novel_mir4745	84	miRNA	NC_000068.7:+:27426369_27426439	3.42
novel_mir4746	31	miRNA	NC_000070.6:+:139442771_139442859	1.26
novel_mir4747	12	miRNA	NC_000077.6:-:70235799_70235860	0.49
novel_mir4749	23	miRNA	NC_000076.6:-:53299826_53299881	0.94
novel_mir4751	47	miRNA	NC_000067.6:-:72220321_72220399	1.92
novel_mir4752	45	miRNA	NC_000073.6:-:100076635_100076702	1.83
novel_mir4753	17	miRNA	NW_016097322.1:-:25570_25629	0.69
novel_mir4755	41	miRNA	NC_000075.6:-:42691940_42691997	1.67
novel_mir4758	16	miRNA	NC_000069.6:+:31287425_31287509	0.65
novel_mir4759	28	miRNA	NC_000067.6:+:73953744_73953817	1.14
novel_mir4767	38	miRNA	NC_000082.6:-:31177702_31177790	1.55
novel_mir4769	14	miRNA	NC_000079.6:-:21750496_21750540	0.57
novel_mir4771	29	miRNA	NC_000079.6:-:48967855_48967911	1.18
novel_mir4773	40	miRNA	NC_000075.6:+:108578958_108579036	1.63
novel_mir4778	18	miRNA	NC_000067.6:-:53784997_53785068	0.73
novel_mir4779	67	miRNA	NC_000086.7:-:36874415_36874486	2.73
novel_mir4781	15	miRNA	NC_000082.6:-:21837265_21837355	0.61
novel_mir3604	27	miRNA	NC_000072.6:+:100933317_100933364	1.1
novel_mir4784	176	miRNA	NC_000072.6:+:91290203_91290284	7.17
novel_mir4791	45	miRNA	NC_000072.6:+:136609200_136609256	1.83
novel_mir4794	68	miRNA	NC_000080.6:+:33467970_33468057	2.77
novel_mir4800	91	miRNA	NC_000073.6:-:45644323_45644397	3.71
novel_mir4807	37	miRNA	NC_000079.6:+:67660057_67660107	1.51
novel_mir4808	286	miRNA	NC_000076.6:-:88201323_88201400	11.65
novel_mir4809	1512	miRNA	NC_000077.6:+:113174686_113174748	61.61
novel_mir4811	19	miRNA	NC_000086.7:+:152144921_152144986	0.77
novel_mir4813	169	miRNA	NC_000071.6:-:63925196_63925251	6.89
novel_mir4814	40	miRNA	NC_000069.6:-:138443174_138443216	1.63
novel_mir4823	14	miRNA	NC_000084.6:+:7003431_7003470	0.57
novel_mir4828	31	miRNA	NC_000081.6:+:85929414_85929450	1.26
novel_mir4831	34	miRNA	NC_000072.6:-:71427289_71427333	1.39
novel_mir4837	62	miRNA	NC_000080.6:+:59321354_59321435	2.53
novel_mir4838	30	miRNA	NC_000081.6:-:101173795_101173842	1.22
novel_mir4840	40	miRNA	NC_000076.6:-:81262310_81262379	1.63
novel_mir4846	35	miRNA	NC_000084.6:-:37748598_37748668	1.43
novel_mir4848	16	miRNA	NC_000081.6:+:94806194_94806269	0.65
novel_mir4849	22	miRNA	NC_000073.6:-:27486849_27486906	0.9
novel_mir4855	27	miRNA	NC_000078.6:-:108251327_108251378	1.1
novel_mir4860	51	miRNA	NC_000067.6:-:89992311_89992351	2.08
novel_mir4868	38	miRNA	NC_000076.6:+:71987219_71987294	1.55
novel_mir4872	19	miRNA	NC_000077.6:-:54174231_54174266	0.77
novel_mir4874	23674	miRNA	NC_000071.6:+:137485910_137485996	964.71
novel_mir4876	23	miRNA	NC_000068.7:-:6493784_6493852	0.94
novel_mir4882	26	miRNA	NC_000067.6:-:59573593_59573675	1.06
novel_mir4885	26	miRNA	NC_000068.7:+:107406234_107406304	1.06
novel_mir4886	24	miRNA	NC_000077.6:-:72131602_72131652	0.98
novel_mir4888	19	miRNA	NC_000071.6:-:144816364_144816423	0.77
novel_mir4890	38	miRNA	NC_000079.6:+:109638694_109638755	1.55
novel_mir4892	14	miRNA	NC_000067.6:-:53785100_53785162	0.57
novel_mir4894	30	miRNA	NC_000067.6:+:165911258_165911338	1.22
novel_mir4900	46	miRNA	NC_000068.7:+:35128817_35128867	1.87
novel_mir3030	19	miRNA	NC_000074.6:-:54756934_54757001	0.77
novel_mir4907	32	miRNA	NC_000076.6:+:52126850_52126933	1.3
novel_mir4908	11	miRNA	NC_000077.6:+:20339045_20339121	0.45
novel_mir4909	17	miRNA	NC_000070.6:+:127733221_127733286	0.69
novel_mir4910	50	miRNA	NC_000074.6:+:72135358_72135435	2.04
novel_mir4912	30	miRNA	NC_000082.6:+:5784581_5784652	1.22
novel_mir4925	51	miRNA	NC_000076.6:-:80151471_80151528	2.08
novel_mir4934	14	miRNA	NC_000083.6:+:13826786_13826852	0.57
novel_mir4935	266	miRNA	NT_187025.1:-:37062_37139	10.84
novel_mir4951	25	miRNA	NC_000083.6:-:15807221_15807269	1.02
novel_mir4955	46	miRNA	NC_000070.6:-:116651475_116651534	1.87
novel_mir4960	25	miRNA	NC_000074.6:-:118319068_118319133	1.02
novel_mir4963	25	miRNA	NC_000067.6:-:191008541_191008590	1.02
novel_mir4964	189	miRNA	NC_000077.6:+:54027678_54027726	7.7
novel_mir4967	34	miRNA	NC_000067.6:+:151603133_151603214	1.39
novel_mir4969	25	miRNA	NC_000075.6:+:36686469_36686547	1.02
novel_mir4970	45	miRNA	NC_000075.6:+:4795841_4795890	1.83
novel_mir4973	27	miRNA	NC_000073.6:-:139874356_139874399	1.1
novel_mir4975	27	miRNA	NC_000081.6:-:44893173_44893259	1.1
novel_mir4978	129	miRNA	NC_000069.6:-:29851108_29851183	5.26
novel_mir4980	40	miRNA	NC_000076.6:+:121364978_121365035	1.63
novel_mir4982	30	miRNA	NC_000072.6:-:11038031_11038092	1.22
novel_mir4984	40	miRNA	NC_000078.6:+:44437844_44437912	1.63
novel_mir4985	52	miRNA	NC_000077.6:+:69218520_69218599	2.12
novel_mir4990	94	miRNA	NT_187004.1:-:1553633_1553697	3.83
novel_mir4991	27	miRNA	NC_000080.6:-:70573276_70573330	1.1
novel_mir4993	25	miRNA	NC_000070.6:-:97642852_97642928	1.02
novel_mir4995	28	miRNA	NC_000083.6:-:31746637_31746704	1.14
novel_mir4997	16	miRNA	NC_000068.7:+:21019581_21019652	0.65
novel_mir5004	32	miRNA	NC_000078.6:+:3591070_3591153	1.3
novel_mir5007	29	miRNA	NC_000072.6:-:87479747_87479817	1.18
novel_mir5016	37	miRNA	NC_000074.6:+:122643489_122643553	1.51
novel_mir5021	52	miRNA	NC_000085.6:-:5929022_5929100	2.12
novel_mir5023	21	miRNA	NC_000071.6:+:120958325_120958376	0.86
novel_mir5027	27	miRNA	NC_000078.6:-:28747437_28747477	1.1
novel_mir5031	35	miRNA	NC_000074.6:-:121793768_121793855	1.43
novel_mir5036	21	miRNA	NC_000078.6:-:28395584_28395663	0.86
novel_mir5040	22	miRNA	NC_000081.6:-:91777415_91777466	0.9
novel_mir5042	63	miRNA	NC_000081.6:+:100481896_100481977	2.57
novel_mir5044	43	miRNA	NC_000082.6:+:52104702_52104771	1.75
novel_mir5049	21	miRNA	NC_000069.6:-:54539545_54539623	0.86
novel_mir5051	56	miRNA	NC_000077.6:-:106802286_106802329	2.28
novel_mir5053	27	miRNA	NC_000071.6:+:43661690_43661760	1.1
novel_mir5058	47	miRNA	NC_000074.6:+:120861519_120861588	1.92
novel_mir5062	27	miRNA	NC_000076.6:+:67301245_67301298	1.1
novel_mir5063	64	miRNA	NC_000074.6:+:94386533_94386592	2.61
novel_mir5080	35	miRNA	NT_187004.1:-:2390945_2391026	1.43
novel_mir5082	16	miRNA	NC_000077.6:-:110581060_110581112	0.65
novel_mir5091	54	miRNA	NC_000083.6:-:27880127_27880203	2.2
novel_mir5097	38	miRNA	NC_000073.6:-:100493295_100493351	1.55
novel_mir5104	54	miRNA	NC_000080.6:-:25471405_25471493	2.2
novel_mir5107	74	miRNA	NC_000077.6:+:100626079_100626151	3.02
novel_mir5115	37	miRNA	NC_000086.7:-:166410292_166410349	1.51
novel_mir5116	21	miRNA	NC_000072.6:+:127923867_127923954	0.86
novel_mir5117	34	miRNA	NC_000077.6:-:115849753_115849818	1.39
novel_mir5119	84	miRNA	NC_000081.6:+:86632196_86632246	3.42
novel_mir5125	34	miRNA	NC_000081.6:+:88836335_88836408	1.39
novel_mir5145	42	miRNA	NC_000077.6:+:86447922_86447967	1.71
novel_mir5162	44	miRNA	NC_000075.6:-:111761215_111761287	1.79
novel_mir5166	78	miRNA	NC_000068.7:-:180660414_180660485	3.18
novel_mir5173	1360	miRNA	NC_000069.6:-:153563703_153563769	55.42
novel_mir5177	89	miRNA	NC_000077.6:-:85790734_85790814	3.63
novel_mir5178	22	miRNA	NC_000077.6:-:120287416_120287490	0.9
novel_mir5183	108	miRNA	NC_000069.6:-:19040461_19040542	4.4
novel_mir5192	38	miRNA	NC_000073.6:-:92874207_92874272	1.55
novel_mir5197	14	miRNA	NC_000070.6:+:149462666_149462743	0.57
novel_mir5215	15	miRNA	NC_000079.6:+:63538814_63538865	0.61
novel_mir5220	264	miRNA	NC_000071.6:+:23936588_23936637	10.76
novel_mir5223	36	miRNA	NC_000075.6:-:78193916_78193974	1.47
novel_mir5226	166	miRNA	NC_000068.7:-:116067274_116067345	6.76
novel_mir5227	29	miRNA	NC_000086.7:+:7583079_7583129	1.18
novel_mir5233	474	miRNA	NC_000083.6:+:26114911_26114982	19.32
novel_mir5234	59	miRNA	NC_000085.6:-:10211714_10211779	2.4
novel_mir5236	36	miRNA	NC_000073.6:-:29433525_29433595	1.47
novel_mir5241	19	miRNA	NC_000074.6:+:13688242_13688319	0.77
novel_mir5247	120	miRNA	NC_000068.7:-:180013828_180013905	4.89
novel_mir5251	307	miRNA	NC_000086.7:+:36804325_36804391	12.51
novel_mir5253	21	miRNA	NC_000075.6:+:69685997_69686082	0.86
novel_mir5257	28	miRNA	NC_000070.6:+:156217299_156217370	1.14
novel_mir5262	557	miRNA	NC_000068.7:-:163371084_163371159	22.7
novel_mir5268	23	miRNA	NC_000074.6:-:44592520_44592591	0.94
novel_mir5269	72	miRNA	NC_000068.7:+:179497459_179497532	2.93
novel_mir5277	13	miRNA	NC_000085.6:-:5753545_5753621	0.53
novel_mir5278	33	miRNA	NC_000069.6:+:36327841_36327916	1.34
novel_mir5282	34	miRNA	NC_000068.7:+:30684517_30684569	1.39
novel_mir5283	436	miRNA	NC_000081.6:-:78770309_78770386	17.77
novel_mir5291	76	miRNA	NC_000079.6:-:48805288_48805351	3.1
novel_mir5294	52	miRNA	NC_000086.7:-:163173533_163173595	2.12
novel_mir5295	14	miRNA	NC_000085.6:+:42054543_42054606	0.57
novel_mir5296	48	miRNA	NC_000081.6:-:58018674_58018745	1.96
novel_mir5297	19	miRNA	NC_000077.6:-:117163475_117163558	0.77
novel_mir5298	387	miRNA	NC_000067.6:+:91345016_91345100	15.77
novel_mir5299	20	miRNA	NC_000080.6:-:55578535_55578588	0.81
novel_mir5301	23	miRNA	NC_000084.6:-:36078065_36078108	0.94
novel_mir5303	46	miRNA	NC_000067.6:-:19067867_19067930	1.87
novel_mir5307	61	miRNA	NC_000072.6:+:50127974_50128054	2.49
novel_mir5309	42	miRNA	NC_000070.6:+:57769291_57769346	1.71
novel_mir5310	28	miRNA	NC_000075.6:-:30765594_30765648	1.14
novel_mir5316	49	miRNA	NC_000081.6:+:55180931_55180988	2
novel_mir5322	35	miRNA	NC_000083.6:+:83048428_83048471	1.43
novel_mir5325	28	miRNA	NC_000084.6:-:37962636_37962689	1.14
novel_mir5327	49	miRNA	NC_000077.6:+:94970709_94970760	2
novel_mir5330	31	miRNA	NC_000075.6:-:119484009_119484070	1.26
novel_mir5332	66	miRNA	NC_000072.6:+:91141099_91141167	2.69
novel_mir5336	11	miRNA	NC_000076.6:+:95458079_95458130	0.45
novel_mir5337	25	miRNA	NC_000068.7:-:24903993_24904079	1.02
novel_mir5339	61	miRNA	NC_000075.6:+:121254833_121254891	2.49
novel_mir5341	29	miRNA	NC_000075.6:+:54387523_54387570	1.18
novel_mir5343	46	miRNA	NC_000075.6:-:113692965_113693024	1.87
novel_mir5344	30	miRNA	NC_000086.7:+:77612534_77612581	1.22
novel_mir5346	36	miRNA	NC_000069.6:-:99254038_99254098	1.47
novel_mir5348	42	miRNA	NC_000078.6:+:13562215_13562283	1.71
novel_mir5352	58	miRNA	NC_000074.6:+:121818404_121818470	2.36
novel_mir8	37	miRNA	NC_000079.6:+:59207547_59207653	1.51
novel_mir5362	26	miRNA	NC_000081.6:-:58434731_58434806	1.06
novel_mir5372	23	miRNA	NC_000069.6:-:26889050_26889108	0.94
novel_mir5373	47	miRNA	NC_000069.6:-:153709719_153709784	1.92
novel_mir5377	71	miRNA	NC_000068.7:+:36231085_36231160	2.89
novel_mir5389	160	miRNA	NT_109318.2:+:139158_139240	6.52
novel_mir5391	22	miRNA	NC_000079.6:+:57990790_57990855	0.9
novel_mir5404	16	miRNA	NC_000068.7:+:164982840_164982917	0.65
novel_mir5410	37	miRNA	NC_000083.6:+:85395595_85395668	1.51
novel_mir5411	49	miRNA	NC_000077.6:-:98458158_98458220	2
novel_mir5416	38	miRNA	NC_000071.6:+:150422774_150422866	1.55
novel_mir5420	228	miRNA	NC_000075.6:+:55127406_55127479	9.29
novel_mir5422	23	miRNA	NC_000073.6:-:101438861_101438931	0.94
novel_mir5424	82	miRNA	NC_000083.6:+:25947765_25947848	3.34
novel_mir5442	23	miRNA	NC_000081.6:+:86952789_86952877	0.94
novel_mir5453	43	miRNA	NC_000080.6:+:70076975_70077027	1.75
novel_mir3776	25	miRNA	NC_000086.7:+:126484282_126484346	1.02
novel_mir5464	34	miRNA	NC_000075.6:-:56892945_56892981	1.39
novel_mir5466	1451	miRNA	NC_000081.6:-:38078598_38078675	59.13
novel_mir5467	54	miRNA	NC_000083.6:+:14067306_14067370	2.2
novel_mir5477	55	miRNA	NC_000083.6:-:48448510_48448585	2.24
novel_mir5481	20	miRNA	NC_000068.7:+:178566283_178566336	0.81
novel_mir5491	50	miRNA	NC_000070.6:-:143108305_143108357	2.04
novel_mir5494	71	miRNA	NC_000069.6:+:103171752_103171792	2.89
novel_mir5500	39	miRNA	NC_000068.7:-:32981387_32981436	1.59
novel_mir5503	12	miRNA	NC_000077.6:-:75444354_75444436	0.49
novel_mir5505	77	miRNA	NC_000083.6:+:28955575_28955632	3.14
novel_mir5512	20	miRNA	NC_000076.6:+:75112795_75112843	0.81
novel_mir5514	36	miRNA	NC_000073.6:+:28528820_28528884	1.47
novel_mir5519	4664	miRNA	NC_000081.6:-:64156765_64156829	190.06
novel_mir5520	35	miRNA	NC_000069.6:+:89340874_89340947	1.43
novel_mir4155	161	miRNA	NC_000081.6:+:78899831_78899905	6.56
novel_mir5525	26	miRNA	NC_000068.7:-:174060470_174060552	1.06
[truncated: 820 more rows]

## Sheet: Model group
sRNA id	Count(25590953)	Type	Description	TPM
novel_mir1	974	miRNA	NC_000076.6:-:91181413_91181483	38.06
novel_mir2	941	miRNA	NC_000071.6:+:123330830_123330893	36.77
novel_mir3	491	miRNA	NC_000068.7:-:170257941_170258043	19.19
novel_mir4	2873	miRNA	NC_000067.6:+:35999106_35999150	112.27
novel_mir6	6368	miRNA	NC_000086.7:-:153726355_153726415	248.84
novel_mir7	121	miRNA	NC_000071.6:-:60672514_60672591	4.73
novel_mir8	428	miRNA	NC_000080.6:-:70418968_70419036	16.72
novel_mir10	15	miRNA	NC_000079.6:+:91491763_91491819	0.59
novel_mir11	923	miRNA	NC_000068.7:-:162133623_162133675	36.07
novel_mir12	445	miRNA	NC_000077.6:+:118575166_118575257	17.39
novel_mir16	362	miRNA	NC_000067.6:-:188833430_188833485	14.15
novel_mir17	150	miRNA	NC_000077.6:+:69588095_69588135	5.86
novel_mir18	167	miRNA	NC_000071.6:+:136279842_136279882	6.53
novel_mir19	215	miRNA	NC_000082.6:-:61079660_61079706	8.4
novel_mir20	276	miRNA	NC_000068.7:-:112168767_112168826	10.79
novel_mir22	239	miRNA	NT_187009.1:-:923079_923134	9.34
novel_mir24	160	miRNA	NC_000070.6:+:50815124_50815201	6.25
novel_mir26	126	miRNA	NC_000084.6:-:11989788_11989827	4.92
novel_mir29	166	miRNA	NC_000067.6:-:20741914_20741982	6.49
novel_mir32	187	miRNA	NC_000085.6:+:57467284_57467342	7.31
novel_mir34	68	miRNA	NC_000081.6:+:86097541_86097615	2.66
novel_mir35	52	miRNA	NC_000076.6:-:54261755_54261805	2.03
novel_mir38	17	miRNA	NC_000076.6:+:62922968_62923019	0.66
novel_mir39	208	miRNA	NC_000072.6:-:57475877_57475944	8.13
novel_mir41	495	miRNA	NC_000082.6:+:86985695_86985754	19.34
novel_mir42	111	miRNA	NC_000086.7:-:103939332_103939372	4.34
novel_mir43	10164	miRNA	NC_000071.6:-:99978470_99978516	397.17
novel_mir44	137	miRNA	NC_000074.6:+:108374449_108374506	5.35
novel_mir47	223	miRNA	NC_000080.6:-:60413061_60413130	8.71
novel_mir49	192	miRNA	NC_000070.6:-:33273942_33274017	7.5
novel_mir50	246	miRNA	NC_000078.6:-:106554028_106554071	9.61
novel_mir50	152	miRNA	NC_000076.6:-:80482805_80482846	5.94
novel_mir52	355	miRNA	NC_000068.7:-:81275822_81275881	13.87
novel_mir54	4970	miRNA	NC_000077.6:-:45980271_45980363	194.21
novel_mir55	340	miRNA	NC_000086.7:+:164078878_164078919	13.29
novel_mir56	341	miRNA	NC_000084.6:+:75463787_75463877	13.33
novel_mir57	79	miRNA	NC_000067.6:-:27490151_27490206	3.09
novel_mir59	40	miRNA	NC_000077.6:-:44345763_44345845	1.56
novel_mir60	1536	miRNA	NC_000074.6:-:123155711_123155747	60.02
novel_mir61	106	miRNA	NC_000080.6:+:68624305_68624351	4.14
novel_mir62	252	miRNA	NC_000069.6:-:145758824_145758869	9.85
novel_mir67	52	miRNA	NC_000079.6:-:48356360_48356424	2.03
novel_mir69	59	miRNA	NC_000084.6:+:76148901_76148993	2.31
novel_mir72	120	miRNA	NC_000067.6:+:34295813_34295873	4.69
novel_mir78	139	miRNA	NC_000076.6:-:80549436_80549484	5.43
novel_mir79	11	miRNA	NC_000071.6:-:150998995_150999079	0.43
novel_mir81	8901	miRNA	NC_000079.6:+:43481285_43481337	347.82
novel_mir82	10947	miRNA	NC_000068.7:+:181459529_181459621	427.77
novel_mir82	3287	miRNA	NC_000068.7:+:181459598_181459664	128.44
novel_mir83	13256	miRNA	NC_000068.7:-:92183556_92183644	518
novel_mir85	332	miRNA	NC_000076.6:+:81559311_81559391	12.97
novel_mir86	296	miRNA	NC_000073.6:-:80390965_80391057	11.57
novel_mir87	9465	miRNA	NC_000081.6:-:102203956_102204024	369.86
novel_mir88	9106	miRNA	NC_000068.7:+:163054762_163054825	355.83
novel_mir80	1512	miRNA	NC_000083.6:-:5841110_5841167	59.08
novel_mir91	724	miRNA	NC_000073.6:+:81859270_81859350	28.29
novel_mir92	79	miRNA	NC_000074.6:-:22227264_22227341	3.09
novel_mir93	1071	miRNA	NC_000077.6:-:3290148_3290225	41.85
novel_mir94	366	miRNA	NC_000069.6:+:95659166_95659229	14.3
novel_mir95	273	miRNA	NC_000078.6:+:55820542_55820616	10.67
novel_mir96	632	miRNA	NC_000086.7:-:20291537_20291606	24.7
novel_mir98	23401	miRNA	NC_000083.6:-:46031750_46031799	914.42
novel_mir99	8186	miRNA	NC_000081.6:-:98296233_98296276	319.88
novel_mir102	61	miRNA	NC_000085.6:-:3455465_3455513	2.38
novel_mir103	317	miRNA	NC_000081.6:+:48889735_48889810	12.39
novel_mir105	25290	miRNA	NC_000081.6:-:75748234_75748287	988.24
novel_mir106	991	miRNA	NT_187005.1:-:1312610_1312696	38.72
novel_mir107	1452	miRNA	NC_000069.6:+:41565789_41565835	56.74
novel_mir108	19949	miRNA	NC_000068.7:+:162660772_162660816	779.53
novel_mir110	329	miRNA	NC_000086.7:+:8074616_8074665	12.86
novel_mir111	714	miRNA	NC_000085.6:+:59345354_59345408	27.9
novel_mir112	387	miRNA	NC_000070.6:+:63261654_63261739	15.12
novel_mir114	1542	miRNA	NC_000075.6:-:31281186_31281265	60.26
novel_mir115	658	miRNA	NC_000075.6:+:70679136_70679203	25.71
novel_mir116	92	miRNA	NC_000070.6:-:154636176_154636227	3.6
novel_mir117	114	miRNA	NC_000079.6:-:33734334_33734392	4.45
novel_mir119	4253	miRNA	NC_000071.6:-:137531454_137531494	166.19
novel_mir122	2274	miRNA	NC_000078.6:+:40446585_40446665	88.86
novel_mir124	63	miRNA	NC_000083.6:-:36111423_36111465	2.46
novel_mir126	38	miRNA	NC_000070.6:+:135526618_135526693	1.48
novel_mir124	2399	miRNA	NC_000083.6:-:36032419_36032461	93.74
novel_mir127	22429	miRNA	NC_000075.6:-:20642110_20642160	876.44
novel_mir128	358	miRNA	NC_000076.6:-:80742143_80742216	13.99
novel_mir129	33	miRNA	NC_000071.6:+:110363316_110363383	1.29
novel_mir130	318	miRNA	NC_000073.6:-:127232910_127232978	12.43
novel_mir133	4342	miRNA	NC_000073.6:-:127614726_127614789	169.67
novel_mir134	170	miRNA	NC_000076.6:-:81411733_81411810	6.64
novel_mir135	531	miRNA	NC_000069.6:+:89090487_89090577	20.75
novel_mir140	607	miRNA	NC_000068.7:+:164071224_164071286	23.72
novel_mir95	110	miRNA	NC_000078.6:+:55820596_55820644	4.3
novel_mir142	275	miRNA	NC_000085.6:-:46044727_46044800	10.75
novel_mir135	248	miRNA	NC_000069.6:+:89090431_89090508	9.69
novel_mir147	26	miRNA	NC_000067.6:+:105663991_105664032	1.02
novel_mir148	127	miRNA	NC_000072.6:+:71543896_71543968	4.96
novel_mir151	189	miRNA	NC_000073.6:+:145272609_145272681	7.39
novel_mir153	70	miRNA	NC_000068.7:-:145860270_145860334	2.74
novel_mir154	237	miRNA	NC_000085.6:+:38395915_38395973	9.26
novel_mir155	35	miRNA	NC_000081.6:-:73466760_73466806	1.37
novel_mir158	118	miRNA	NC_000077.6:-:114324864_114324907	4.61
novel_mir161	211	miRNA	NC_000077.6:+:119086355_119086420	8.25
novel_mir162	15	miRNA	NC_000077.6:-:97338612_97338698	0.59
novel_mir163	59	miRNA	NC_000071.6:-:122210818_122210895	2.31
novel_mir164	206	miRNA	NC_000075.6:-:88482806_88482848	8.05
novel_mir166	98	miRNA	NC_000067.6:+:91665025_91665069	3.83
novel_mir168	138	miRNA	NC_000075.6:+:107627215_107627270	5.39
novel_mir169	384	miRNA	NC_000068.7:-:165728943_165729012	15.01
novel_mir170	114	miRNA	NC_000076.6:-:70223176_70223260	4.45
novel_mir171	1318	miRNA	NC_000081.6:-:99239742_99239814	51.5
novel_mir173	6187	miRNA	NC_000079.6:+:98925879_98925954	241.77
novel_mir174	2439	miRNA	NC_000071.6:-:99728614_99728695	95.31
novel_mir175	106	miRNA	NC_000069.6:-:65392371_65392425	4.14
novel_mir176	207	miRNA	NC_000069.6:-:42177626_42177701	8.09
novel_mir178	268	miRNA	NC_000086.7:+:129750677_129750743	10.47
novel_mir180	117	miRNA	NC_000068.7:-:113216923_113217001	4.57
novel_mir181	888	miRNA	NC_000070.6:-:141893114_141893172	34.7
novel_mir182	166	miRNA	NC_000078.6:-:103202973_103203054	6.49
novel_mir183	64	miRNA	NC_000078.6:-:100199358_100199409	2.5
novel_mir186	96	miRNA	NC_000086.7:-:7922264_7922331	3.75
novel_mir187	4237	miRNA	NC_000073.6:-:139894848_139894921	165.57
novel_mir188	193	miRNA	NC_000081.6:-:85626253_85626305	7.54
novel_mir191	78	miRNA	NC_000074.6:-:47613368_47613427	3.05
novel_mir192	58	miRNA	NC_000078.6:-:3971138_3971208	2.27
novel_mir193	2386	miRNA	NC_000086.7:-:73659266_73659307	93.24
novel_mir194	182	miRNA	NC_000073.6:+:131084762_131084837	7.11
novel_mir197	147	miRNA	NC_000068.7:-:156576326_156576401	5.74
novel_mir198	103	miRNA	NC_000074.6:-:124636231_124636279	4.02
novel_mir201	718	miRNA	NC_000074.6:-:123834471_123834536	28.06
novel_mir202	17	miRNA	NC_000072.6:+:132439457_132439516	0.66
novel_mir205	21	miRNA	NC_000083.6:+:27711211_27711255	0.82
novel_mir124	188	miRNA	NT_187009.1:-:17589_17654	7.35
novel_mir207	112	miRNA	NC_000077.6:-:56262597_56262658	4.38
novel_mir208	30	miRNA	NC_000071.6:+:111396118_111396185	1.17
novel_mir209	97	miRNA	NC_000074.6:-:104442546_104442628	3.79
novel_mir210	312	miRNA	NC_000073.6:+:141631188_141631256	12.19
novel_mir211	79	miRNA	NC_000071.6:-:129860354_129860412	3.09
novel_mir212	31	miRNA	NC_000070.6:-:102088016_102088098	1.21
novel_mir213	74	miRNA	NC_000070.6:+:10663875_10663982	2.89
novel_mir215	1477	miRNA	NC_000080.6:-:55887309_55887386	57.72
novel_mir105	79	miRNA	NC_000084.6:+:46198854_46198909	3.09
novel_mir219	81	miRNA	NC_000077.6:-:119870701_119870768	3.17
novel_mir220	276	miRNA	NC_000076.6:-:60781756_60781831	10.79
novel_mir221	75	miRNA	NC_000083.6:-:46912334_46912400	2.93
novel_mir222	154	miRNA	NC_000075.6:-:91365920_91365983	6.02
novel_mir226	648	miRNA	NC_000071.6:+:130222295_130222372	25.32
novel_mir227	5355	miRNA	NC_000079.6:-:42052748_42052821	209.25
novel_mir229	39	miRNA	NC_000075.6:-:21546195_21546240	1.52
novel_mir230	43	miRNA	NC_000081.6:-:75672830_75672905	1.68
novel_mir231	132	miRNA	NC_000068.7:-:164669203_164669274	5.16
novel_mir232	37822	miRNA	NC_000071.6:+:34187172_34187219	1477.94
novel_mir233	111	miRNA	NC_000069.6:+:107443551_107443635	4.34
novel_mir234	126	miRNA	NC_000083.6:-:33551318_33551398	4.92
novel_mir235	663	miRNA	NC_000076.6:-:123196934_123197001	25.91
novel_mir236	82	miRNA	NC_000073.6:-:115578074_115578147	3.2
novel_mir237	4550	miRNA	NC_000076.6:-:26374343_26374407	177.8
novel_mir240	169	miRNA	NC_000071.6:+:134148239_134148325	6.6
novel_mir241	119	miRNA	NC_000085.6:-:55192360_55192416	4.65
novel_mir245	281	miRNA	NC_000077.6:+:106167001_106167077	10.98
novel_mir97	104	miRNA	NC_000080.6:+:56865073_56865137	4.06
novel_mir248	123	miRNA	NC_000071.6:-:41860705_41860786	4.81
novel_mir251	384	miRNA	NC_000070.6:-:118455855_118455911	15.01
novel_mir253	61	miRNA	NC_000067.6:-:39391007_39391055	2.38
novel_mir255	812	miRNA	NC_000067.6:+:191906818_191906885	31.73
novel_mir257	205	miRNA	NC_000068.7:+:172830524_172830572	8.01
novel_mir260	527	miRNA	NC_000073.6:-:75762483_75762575	20.59
novel_mir264	87	miRNA	NC_000073.6:+:28506571_28506639	3.4
novel_mir265	175	miRNA	NC_000072.6:+:125236478_125236520	6.84
novel_mir268	128	miRNA	NC_000077.6:-:74724019_74724098	5
novel_mir270	105	miRNA	NC_000073.6:+:78807627_78807689	4.1
novel_mir271	443	miRNA	NC_000070.6:+:134468406_134468448	17.31
novel_mir272	319	miRNA	NC_000072.6:-:37687054_37687104	12.47
novel_mir274	294	miRNA	NT_187064.1:+:48742_48817	11.49
novel_mir276	71	miRNA	NC_000070.6:+:126324411_126324474	2.77
novel_mir277	66	miRNA	NC_000075.6:-:20749951_20750033	2.58
novel_mir279	331	miRNA	NC_000082.6:-:30886410_30886485	12.93
novel_mir282	88674	miRNA	NC_000076.6:+:80857300_80857381	3465.05
novel_mir283	56	miRNA	NC_000081.6:+:97072263_97072321	2.19
novel_mir285	3269	miRNA	NC_000070.6:+:114339859_114339917	127.74
novel_mir287	56	miRNA	NC_000068.7:+:58487475_58487517	2.19
novel_mir289	59	miRNA	NC_000083.6:-:83514049_83514117	2.31
novel_mir292	141	miRNA	NC_000078.6:+:102524484_102524565	5.51
novel_mir293	315	miRNA	NC_000078.6:-:106010168_106010246	12.31
novel_mir294	88	miRNA	NC_000079.6:+:51296852_51296912	3.44
novel_mir298	312	miRNA	NC_000073.6:-:81934338_81934403	12.19
novel_mir299	73	miRNA	NC_000071.6:+:88648018_88648074	2.85
novel_mir301	865	miRNA	NC_000077.6:+:97463225_97463314	33.8
novel_mir303	77	miRNA	NC_000070.6:-:139265196_139265274	3.01
novel_mir306	83	miRNA	NC_000070.6:+:152494568_152494640	3.24
novel_mir307	131	miRNA	NC_000071.6:-:64802449_64802506	5.12
novel_mir308	135	miRNA	NC_000084.6:-:34275673_34275750	5.28
novel_mir313	369	miRNA	NC_000070.6:-:62502116_62502175	14.42
novel_mir317	82	miRNA	NC_000081.6:+:77354976_77355015	3.2
novel_mir319	1149	miRNA	NC_000073.6:+:24450551_24450604	44.9
novel_mir322	72	miRNA	NC_000081.6:-:99699844_99699936	2.81
novel_mir323	208	miRNA	NC_000067.6:+:143610248_143610320	8.13
novel_mir327	286	miRNA	NC_000070.6:-:126288482_126288523	11.18
novel_mir330	124	miRNA	NC_000077.6:+:84958350_84958435	4.85
novel_mir337	76	miRNA	NC_000074.6:+:84033938_84034009	2.97
novel_mir338	135	miRNA	NC_000073.6:-:116246864_116246940	5.28
novel_mir340	5795	miRNA	NC_000068.7:-:74661221_74661296	226.45
novel_mir341	10	miRNA	NC_000073.6:+:141217045_141217116	0.39
novel_mir343	32	miRNA	NC_000073.6:+:98104502_98104581	1.25
novel_mir345	206	miRNA	NC_000073.6:-:113293753_113293829	8.05
novel_mir347	7105	miRNA	NC_000083.6:-:45349886_45349936	277.64
novel_mir348	591	miRNA	NC_000083.6:-:45970747_45970837	23.09
novel_mir349	81	miRNA	NC_000074.6:-:70167218_70167293	3.17
novel_mir351	90	miRNA	NC_000083.6:-:31845144_31845206	3.52
novel_mir354	69	miRNA	NC_000079.6:-:103643152_103643197	2.7
novel_mir355	280	miRNA	NC_000076.6:+:127984611_127984689	10.94
novel_mir357	306	miRNA	NC_000074.6:+:94418880_94418962	11.96
novel_mir358	89	miRNA	NC_000081.6:-:78876371_78876424	3.48
novel_mir359	480	miRNA	NC_000079.6:-:96542324_96542391	18.76
novel_mir362	89	miRNA	NC_000073.6:+:49833347_49833387	3.48
novel_mir363	5989	miRNA	NC_000072.6:+:17307623_17307665	234.03
novel_mir365	60	miRNA	NC_000071.6:-:134117579_134117644	2.34
novel_mir367	71	miRNA	NC_000067.6:+:132366996_132367070	2.77
novel_mir369	80	miRNA	NC_000074.6:-:118895103_118895170	3.13
novel_mir375	49	miRNA	NT_187004.1:+:1446291_1446368	1.91
novel_mir377	30	miRNA	NC_000072.6:-:136750683_136750736	1.17
novel_mir378	82	miRNA	NC_000068.7:-:160408857_160408922	3.2
novel_mir379	144	miRNA	NT_187025.1:-:1448611_1448675	5.63
novel_mir380	31	miRNA	NC_000071.6:-:145114722_145114793	1.21
novel_mir381	97	miRNA	NC_000068.7:-:120284154_120284202	3.79
novel_mir382	37	miRNA	NC_000067.6:-:52708667_52708719	1.45
novel_mir385	233	miRNA	NT_039662.3:+:1411517_1411585	9.1
novel_mir387	270	miRNA	NC_000071.6:-:125141636_125141730	10.55
novel_mir388	289	miRNA	NC_000077.6:-:21989852_21989925	11.29
novel_mir389	68	miRNA	NC_000075.6:-:56438153_56438221	2.66
novel_mir390	60	miRNA	NC_000070.6:-:126155558_126155626	2.34
novel_mir392	100	miRNA	NC_000075.6:+:110635080_110635146	3.91
novel_mir394	81	miRNA	NC_000073.6:-:132628682_132628768	3.17
novel_mir395	60	miRNA	NC_000070.6:-:140479923_140480004	2.34
novel_mir398	79	miRNA	NT_187004.1:-:1182701_1182783	3.09
novel_mir399	148	miRNA	NT_187005.1:-:1500322_1500404	5.78
novel_mir401	74	miRNA	NC_000073.6:-:78574928_78574997	2.89
novel_mir403	71	miRNA	NC_000068.7:+:31279089_31279169	2.77
novel_mir405	71	miRNA	NC_000069.6:+:105770272_105770347	2.77
novel_mir406	536	miRNA	NC_000079.6:+:41605511_41605583	20.94
novel_mir407	47	miRNA	NT_187007.1:-:88413_88477	1.84
novel_mir408	42	miRNA	NC_000071.6:-:136431906_136431980	1.64
novel_mir409	55	miRNA	NC_000067.6:-:131257092_131257147	2.15
novel_mir410	298	miRNA	NC_000081.6:-:97953917_97954005	11.64
novel_mir415	66	miRNA	NC_000071.6:+:121835513_121835575	2.58
novel_mir416	10	miRNA	NC_000085.6:+:55599730_55599777	0.39
novel_mir419	86	miRNA	NC_000076.6:+:18020587_18020660	3.36
novel_mir420	94	miRNA	NC_000078.6:+:106928485_106928536	3.67
novel_mir422	32	miRNA	NC_000069.6:+:122786226_122786303	1.25
novel_mir426	28	miRNA	NC_000068.7:+:174644614_174644687	1.09
novel_mir432	124	miRNA	NC_000077.6:-:3410316_3410393	4.85
novel_mir433	101	miRNA	NC_000076.6:-:117966368_117966448	3.95
novel_mir440	55	miRNA	NC_000074.6:-:120038644_120038688	2.15
novel_mir446	31	miRNA	NC_000081.6:-:98869698_98869776	1.21
novel_mir448	96	miRNA	NC_000070.6:+:151956513_151956561	3.75
novel_mir451	234	miRNA	NC_000075.6:+:122006921_122006996	9.14
novel_mir452	40	miRNA	NC_000082.6:+:35811198_35811266	1.56
novel_mir458	37	miRNA	NC_000068.7:+:59646071_59646135	1.45
novel_mir461	34	miRNA	NC_000075.6:+:58489348_58489423	1.33
novel_mir466	31	miRNA	NC_000068.7:+:33721292_33721336	1.21
novel_mir467	501	miRNA	NC_000075.6:-:120602887_120602952	19.58
novel_mir468	12824	miRNA	NC_000084.6:+:75380583_75380647	501.11
novel_mir473	56	miRNA	NC_000075.6:-:114414252_114414337	2.19
novel_mir479	62	miRNA	NC_000070.6:-:137920998_137921052	2.42
novel_mir480	162	miRNA	NC_000083.6:-:10223854_10223928	6.33
novel_mir482	87	miRNA	NC_000073.6:-:83753956_83754030	3.4
novel_mir483	95	miRNA	NC_000077.6:+:69303191_69303253	3.71
novel_mir484	57	miRNA	NC_000076.6:+:60478732_60478790	2.23
novel_mir485	76	miRNA	NC_000068.7:+:160754693_160754734	2.97
novel_mir486	54	miRNA	NC_000068.7:+:173040479_173040528	2.11
novel_mir487	57	miRNA	NC_000077.6:+:97380146_97380217	2.23
novel_mir490	120	miRNA	NC_000068.7:-:157334553_157334592	4.69
novel_mir491	86	miRNA	NC_000079.6:+:48468962_48469030	3.36
novel_mir494	746	miRNA	NC_000075.6:-:59353395_59353472	29.15
novel_mir496	33	miRNA	NC_000071.6:-:21458036_21458107	1.29
novel_mir500	51	miRNA	NC_000086.7:-:142972772_142972824	1.99
novel_mir503	71	miRNA	NC_000083.6:-:57263135_57263190	2.77
novel_mir506	62	miRNA	NT_187023.1:-:1871965_1872044	2.42
novel_mir507	76	miRNA	NC_000073.6:-:112204095_112204164	2.97
novel_mir508	18	miRNA	NC_000083.6:+:28269734_28269797	0.7
novel_mir511	84	miRNA	NC_000072.6:-:99327967_99328013	3.28
novel_mir512	104	miRNA	NC_000071.6:+:67362370_67362445	4.06
novel_mir514	95	miRNA	NC_000073.6:+:16895126_16895188	3.71
novel_mir521	212	miRNA	NC_000074.6:-:84764064_84764144	8.28
novel_mir527	46	miRNA	NC_000078.6:+:103174717_103174795	1.8
novel_mir530	94	miRNA	NC_000074.6:+:119524461_119524514	3.67
novel_mir533	59	miRNA	NC_000071.6:-:135911555_135911627	2.31
novel_mir535	59	miRNA	NC_000078.6:+:105475393_105475484	2.31
novel_mir539	70	miRNA	NC_000071.6:+:24964973_24965021	2.74
novel_mir542	188	miRNA	NC_000083.6:+:11062207_11062293	7.35
novel_mir544	79	miRNA	NC_000077.6:-:119502694_119502743	3.09
novel_mir545	64	miRNA	NC_000067.6:+:39478881_39478936	2.5
novel_mir551	178	miRNA	NC_000067.6:-:35810092_35810164	6.96
novel_mir554	17	miRNA	NC_000074.6:+:108264682_108264741	0.66
novel_mir555	85	miRNA	NC_000070.6:-:124016090_124016164	3.32
novel_mir557	56	miRNA	NC_000079.6:-:70731754_70731799	2.19
novel_mir563	30	miRNA	NC_000072.6:-:38206228_38206285	1.17
novel_mir564	82	miRNA	NT_187005.1:+:34561_34619	3.2
novel_mir566	214	miRNA	NC_000071.6:+:134676121_134676208	8.36
novel_mir567	59	miRNA	NC_000081.6:-:74909000_74909041	2.31
novel_mir568	31	miRNA	NC_000069.6:-:142124897_142124964	1.21
novel_mir573	34	miRNA	NC_000084.6:-:46983873_46983920	1.33
novel_mir577	59	miRNA	NC_000075.6:-:90193855_90193927	2.31
novel_mir578	55	miRNA	NT_166305.2:+:1291253_1291339	2.15
novel_mir581	367	miRNA	NC_000070.6:-:135925402_135925458	14.34
novel_mir582	82	miRNA	NC_000083.6:+:29821355_29821412	3.2
novel_mir584	41	miRNA	NC_000076.6:+:26756970_26757044	1.6
novel_mir587	558	miRNA	NC_000074.6:+:23039294_23039360	21.8
novel_mir227	647	miRNA	NC_000085.6:-:12476813_12476870	25.28
novel_mir589	452	miRNA	NC_000077.6:+:113198918_113198972	17.66
novel_mir591	60	miRNA	NC_000078.6:+:73000417_73000499	2.34
novel_mir592	34	miRNA	NC_000076.6:+:70646557_70646635	1.33
novel_mir588	32	miRNA	NC_000076.6:+:86452791_86452876	1.25
novel_mir595	82	miRNA	NC_000068.7:-:5839142_5839211	3.2
novel_mir596	105	miRNA	NC_000067.6:+:12440152_12440203	4.1
novel_mir598	198	miRNA	NC_000070.6:+:13750689_13750760	7.74
novel_mir605	100	miRNA	NC_000074.6:+:126729295_126729378	3.91
novel_mir607	48	miRNA	NC_000069.6:-:120878810_120878890	1.88
novel_mir609	176	miRNA	NC_000078.6:-:4162390_4162467	6.88
novel_mir610	89	miRNA	NC_000070.6:-:9052133_9052207	3.48
novel_mir611	31	miRNA	NC_000075.6:-:110768805_110768847	1.21
novel_mir612	51	miRNA	NC_000085.6:-:15336269_15336329	1.99
novel_mir615	72	miRNA	NC_000074.6:+:69816144_69816203	2.81
novel_mir618	4092	miRNA	NC_000069.6:-:156578540_156578613	159.9
novel_mir619	187	miRNA	NC_000070.6:+:116221621_116221695	7.31
novel_mir622	71	miRNA	NC_000068.7:+:14475028_14475070	2.77
novel_mir623	84	miRNA	NC_000078.6:+:8522114_8522164	3.28
novel_mir624	60	miRNA	NC_000076.6:+:94107234_94107299	2.34
novel_mir625	71	miRNA	NC_000078.6:-:113516727_113516778	2.77
novel_mir626	250	miRNA	NC_000076.6:+:52340409_52340480	9.77
novel_mir628	72	miRNA	NC_000080.6:+:92988123_92988201	2.81
novel_mir631	76	miRNA	NC_000072.6:+:97449692_97449770	2.97
novel_mir633	1726	miRNA	NC_000075.6:-:123555301_123555350	67.45
novel_mir636	42	miRNA	NC_000067.6:-:87036528_87036581	1.64
novel_mir637	65	miRNA	NC_000082.6:+:91506141_91506208	2.54
novel_mir638	23	miRNA	NC_000073.6:-:44606683_44606742	0.9
novel_mir639	14401	miRNA	NC_000073.6:-:92669817_92669890	562.74
novel_mir642	54	miRNA	NC_000081.6:+:79319470_79319522	2.11
novel_mir643	51	miRNA	NC_000078.6:-:32232695_32232766	1.99
novel_mir644	57	miRNA	NC_000070.6:-:107374154_107374196	2.23
novel_mir646	73	miRNA	NC_000070.6:-:107382085_107382155	2.85
novel_mir655	155	miRNA	NC_000076.6:-:124106330_124106403	6.06
novel_mir660	94	miRNA	NC_000074.6:+:110957818_110957900	3.67
novel_mir662	543	miRNA	NC_000070.6:+:148602605_148602695	21.22
novel_mir664	95	miRNA	NC_000067.6:-:180977981_180978027	3.71
novel_mir666	72	miRNA	NC_000079.6:+:50047219_50047294	2.81
novel_mir670	900	miRNA	NC_000077.6:-:120467458_120467500	35.17
novel_mir671	195	miRNA	NC_000071.6:-:99862021_99862093	7.62
novel_mir672	60	miRNA	NC_000071.6:-:148517299_148517355	2.34
novel_mir676	80	miRNA	NC_000068.7:+:174264137_174264209	3.13
novel_mir677	54	miRNA	NC_000074.6:-:95972557_95972613	2.11
novel_mir678	72	miRNA	NC_000075.6:+:72915901_72915946	2.81
novel_mir679	270	miRNA	NC_000076.6:+:80030891_80030952	10.55
novel_mir680	280	miRNA	NC_000076.6:-:50504371_50504449	10.94
novel_mir681	91	miRNA	NT_166293.1:+:77090_77161	3.56
novel_mir682	61	miRNA	NC_000083.6:+:65923608_65923686	2.38
novel_mir683	26	miRNA	NC_000075.6:-:67561177_67561257	1.02
novel_mir684	64	miRNA	NC_000068.7:+:160232649_160232712	2.5
novel_mir686	202	miRNA	NC_000068.7:+:131140811_131140899	7.89
novel_mir688	84	miRNA	NC_000079.6:+:52639529_52639586	3.28
novel_mir689	82	miRNA	NC_000084.6:+:75235086_75235125	3.2
novel_mir691	361	miRNA	NC_000070.6:-:84797942_84798042	14.11
novel_mir694	57	miRNA	NC_000072.6:+:72142631_72142698	2.23
novel_mir699	24	miRNA	NC_000080.6:+:63446885_63446930	0.94
novel_mir700	266	miRNA	NC_000069.6:-:137950427_137950486	10.39
novel_mir703	80	miRNA	NC_000074.6:+:71470454_71470523	3.13
novel_mir705	26	miRNA	NT_039662.3:+:1265622_1265676	1.02
novel_mir707	124	miRNA	NC_000069.6:-:38852849_38852925	4.85
novel_mir711	3945	miRNA	NC_000068.7:+:151751558_151751634	154.16
novel_mir712	23	miRNA	NC_000085.6:-:5059859_5059936	0.9
novel_mir713	69	miRNA	NC_000077.6:-:105949753_105949827	2.7
novel_mir716	98	miRNA	NC_000084.6:+:52179540_52179584	3.83
novel_mir719	17	miRNA	NC_000084.6:-:63865455_63865505	0.66
novel_mir723	389	miRNA	NC_000077.6:-:53088945_53088986	15.2
novel_mir726	72	miRNA	NC_000067.6:+:171284975_171285055	2.81
novel_mir729	546	miRNA	NC_000082.6:-:13928933_13928984	21.34
novel_mir733	104	miRNA	NC_000085.6:+:46320912_46320974	4.06
novel_mir734	41	miRNA	NC_000074.6:-:85548620_85548676	1.6
novel_mir736	83	miRNA	NC_000073.6:-:44263144_44263203	3.24
novel_mir118	207	miRNA	NC_000077.6:-:59475989_59476052	8.09
novel_mir740	64	miRNA	NC_000078.6:+:71973795_71973858	2.5
novel_mir743	58	miRNA	NC_000071.6:+:150183062_150183127	2.27
novel_mir745	28	miRNA	NC_000079.6:-:94832619_94832688	1.09
novel_mir752	186	miRNA	NT_187027.1:+:3202050_3202097	7.27
novel_mir755	106	miRNA	NC_000068.7:-:26350946_26350999	4.14
novel_mir764	85408	miRNA	NC_000070.6:-:132266162_132266216	3337.43
novel_mir766	23	miRNA	NC_000074.6:-:124699512_124699561	0.9
novel_mir767	134	miRNA	NC_000080.6:-:32029946_32029991	5.24
novel_mir768	643	miRNA	NC_000074.6:+:126265787_126265850	25.13
novel_mir769	344	miRNA	NC_000077.6:+:120478734_120478793	13.44
novel_mir772	145	miRNA	NT_095534.1:+:53589_53637	5.67
novel_mir773	75	miRNA	NC_000076.6:-:81345711_81345787	2.93
novel_mir774	61	miRNA	NT_187015.1:+:11889_11939	2.38
novel_mir777	80	miRNA	NC_000077.6:+:85264722_85264802	3.13
novel_mir779	76	miRNA	NC_000080.6:-:31148051_31148109	2.97
novel_mir785	86	miRNA	NC_000076.6:-:70902564_70902649	3.36
novel_mir793	102	miRNA	NC_000072.6:-:5803171_5803229	3.99
novel_mir796	48	miRNA	NC_000083.6:-:73606243_73606329	1.88
novel_mir800	496	miRNA	NC_000083.6:-:44013193_44013231	19.38
novel_mir802	26	miRNA	NC_000071.6:+:56803986_56804049	1.02
novel_mir805	176	miRNA	NC_000077.6:+:120872667_120872730	6.88
novel_mir806	72	miRNA	NC_000076.6:+:8444863_8444906	2.81
novel_mir808	152	miRNA	NC_000081.6:-:75024559_75024629	5.94
novel_mir809	108	miRNA	NC_000076.6:+:83662895_83662963	4.22
novel_mir810	82	miRNA	NC_000075.6:-:56193660_56193698	3.2
novel_mir813	82	miRNA	NC_000074.6:-:119471803_119471865	3.2
novel_mir814	44	miRNA	NC_000068.7:+:27505603_27505657	1.72
novel_mir815	47	miRNA	NC_000082.6:+:70679548_70679608	1.84
novel_mir817	22	miRNA	NC_000073.6:-:112136502_112136541	0.86
novel_mir818	2891	miRNA	NC_000073.6:-:144210548_144210603	112.97
novel_mir819	169	miRNA	NC_000077.6:-:121386678_121386739	6.6
novel_mir820	62	miRNA	NC_000073.6:-:125625300_125625351	2.42
novel_mir824	73	miRNA	NC_000069.6:+:83055766_83055828	2.85
novel_mir826	21	miRNA	NC_000070.6:-:8532592_8532670	0.82
novel_mir828	61	miRNA	NC_000075.6:-:98736512_98736562	2.38
novel_mir829	256	miRNA	NC_000071.6:+:76857812_76857865	10
novel_mir834	69	miRNA	NC_000074.6:-:26922173_26922221	2.7
novel_mir837	966	miRNA	NC_000070.6:+:8606486_8606563	37.75
novel_mir840	46	miRNA	NC_000068.7:+:157461186_157461243	1.8
novel_mir842	90	miRNA	NC_000082.6:+:5188152_5188235	3.52
novel_mir846	38	miRNA	NC_000071.6:-:114325599_114325679	1.48
novel_mir847	38	miRNA	NC_000071.6:-:142721329_142721382	1.48
novel_mir850	27	miRNA	NC_000073.6:+:97422747_97422823	1.06
novel_mir855	91	miRNA	NC_000075.6:-:108079010_108079083	3.56
novel_mir315	130	miRNA	NC_000078.6:+:80575609_80575681	5.08
novel_mir804	167	miRNA	NC_000083.6:-:27216607_27216664	6.53
novel_mir863	239	miRNA	NC_000077.6:+:64599366_64599407	9.34
novel_mir227	715	miRNA	NC_000070.6:-:135634617_135634666	27.94
novel_mir868	79	miRNA	NC_000081.6:-:31341532_31341575	3.09
novel_mir870	35	miRNA	NT_187023.1:-:1254037_1254083	1.37
novel_mir874	83	miRNA	NC_000067.6:+:181154064_181154138	3.24
novel_mir875	125	miRNA	NC_000085.6:+:53621131_53621180	4.88
novel_mir879	66	miRNA	NC_000072.6:+:72773361_72773444	2.58
novel_mir885	53	miRNA	NC_000068.7:+:20707647_20707698	2.07
novel_mir886	89	miRNA	NC_000079.6:+:85626849_85626929	3.48
novel_mir890	31	miRNA	NC_000079.6:-:75069122_75069189	1.21
novel_mir893	60	miRNA	NC_000069.6:-:48588118_48588201	2.34
novel_mir894	92	miRNA	NC_000079.6:-:15940170_15940218	3.6
novel_mir895	126	miRNA	NC_000075.6:-:76026100_76026170	4.92
novel_mir897	79	miRNA	NC_000069.6:-:107617417_107617492	3.09
novel_mir899	75	miRNA	NC_000071.6:+:129460913_129460990	2.93
novel_mir901	72	miRNA	NC_000074.6:+:13350569_13350631	2.81
novel_mir904	76	miRNA	NC_000068.7:-:112384829_112384907	2.97
novel_mir905	122	miRNA	NC_000086.7:+:101522533_101522603	4.77
novel_mir906	198	miRNA	NC_000067.6:+:132130697_132130781	7.74
novel_mir907	130	miRNA	NC_000085.6:+:17026962_17027031	5.08
novel_mir908	95	miRNA	NC_000079.6:-:34479004_34479043	3.71
novel_mir909	67	miRNA	NC_000074.6:-:13701532_13701579	2.62
novel_mir861	60	miRNA	NC_000073.6:-:28746063_28746113	2.34
novel_mir916	111	miRNA	NC_000067.6:-:63994402_63994469	4.34
novel_mir917	141	miRNA	NC_000076.6:-:24217004_24217089	5.51
novel_mir932	77	miRNA	NC_000073.6:+:125644916_125644997	3.01
novel_mir941	149	miRNA	NC_000076.6:+:67245266_67245323	5.82
novel_mir942	31	miRNA	NC_000068.7:+:68960892_68960968	1.21
novel_mir944	115	miRNA	NC_000078.6:+:105762199_105762279	4.49
novel_mir945	272	miRNA	NC_000070.6:+:55931199_55931260	10.63
novel_mir948	46	miRNA	NC_000077.6:-:60924986_60925068	1.8
novel_mir961	111	miRNA	NC_000070.6:+:43703307_43703365	4.34
novel_mir963	126	miRNA	NC_000077.6:-:4276340_4276389	4.92
novel_mir964	71	miRNA	NC_000069.6:-:104754993_104755041	2.77
novel_mir966	129	miRNA	NC_000076.6:-:60230899_60230970	5.04
novel_mir968	51	miRNA	NC_000068.7:-:164839443_164839486	1.99
novel_mir969	239	miRNA	NC_000074.6:-:119407582_119407634	9.34
novel_mir902	114	miRNA	NC_000070.6:-:45500827_45500875	4.45
novel_mir971	403	miRNA	NC_000080.6:+:101327686_101327755	15.75
novel_mir973	78	miRNA	NC_000082.6:-:62854163_62854224	3.05
novel_mir975	438	miRNA	NC_000070.6:+:126497507_126497587	17.12
novel_mir976	56	miRNA	NC_000073.6:-:121121883_121121942	2.19
novel_mir978	58	miRNA	NC_000068.7:-:166147192_166147250	2.27
novel_mir980	216	miRNA	NC_000070.6:-:43444186_43444239	8.44
novel_mir984	221	miRNA	NC_000073.6:-:55689411_55689471	8.64
novel_mir988	78	miRNA	NC_000071.6:-:140471062_140471109	3.05
novel_mir989	82	miRNA	NC_000074.6:-:86529042_86529093	3.2
novel_mir990	41	miRNA	NC_000074.6:-:56814126_56814204	1.6
novel_mir994	175	miRNA	NC_000078.6:+:76245084_76245144	6.84
novel_mir1004	216	miRNA	NC_000078.6:-:100088854_100088926	8.44
novel_mir1008	45	miRNA	NC_000073.6:-:113910240_113910304	1.76
novel_mir1010	58	miRNA	NC_000071.6:+:114388297_114388362	2.27
novel_mir1011	617	miRNA	NC_000084.6:-:11143524_11143583	24.11
novel_mir1013	115	miRNA	NT_187027.1:-:1270585_1270645	4.49
novel_mir1016	424	miRNA	NC_000072.6:-:32976401_32976461	16.57
novel_mir1019	10	miRNA	NC_000068.7:+:71755979_71756041	0.39
novel_mir1021	140	miRNA	NC_000085.6:-:8896188_8896255	5.47
novel_mir1028	143	miRNA	NC_000075.6:+:13898558_13898641	5.59
novel_mir1029	63	miRNA	NC_000072.6:+:4939895_4939952	2.46
novel_mir1030	513	miRNA	NC_000077.6:+:11967536_11967586	20.05
novel_mir1032	317	miRNA	NC_000085.6:-:36941962_36942011	12.39
novel_mir1034	44	miRNA	NC_000077.6:+:57564081_57564154	1.72
novel_mir1038	10	miRNA	NC_000067.6:+:113710012_113710066	0.39
novel_mir1039	100	miRNA	NC_000077.6:+:16508311_16508360	3.91
novel_mir1040	143	miRNA	NC_000081.6:+:88821598_88821652	5.59
novel_mir1048	74	miRNA	NC_000073.6:+:25420479_25420543	2.89
novel_mir1049	84	miRNA	NC_000082.6:-:93351804_93351877	3.28
novel_mir1050	74	miRNA	NC_000075.6:+:34745931_34746010	2.89
novel_mir1051	236	miRNA	NC_000086.7:+:169106320_169106392	9.22
novel_mir174	123	miRNA	NC_000071.6:-:99728558_99728632	4.81
novel_mir1053	81	miRNA	NC_000071.6:+:52676141_52676192	3.17
novel_mir1056	78	miRNA	NC_000072.6:+:119433752_119433811	3.05
novel_mir1057	56	miRNA	NC_000069.6:+:18809568_18809620	2.19
novel_mir1059	57	miRNA	NC_000081.6:-:83766588_83766646	2.23
novel_mir1060	87	miRNA	NC_000071.6:+:140916506_140916570	3.4
novel_mir1068	20	miRNA	NC_000073.6:-:40944632_40944709	0.78
novel_mir1071	65	miRNA	NC_000068.7:+:32672293_32672337	2.54
novel_mir1080	77	miRNA	NC_000068.7:-:157069311_157069384	3.01
novel_mir1081	67	miRNA	NC_000068.7:+:127595690_127595759	2.62
novel_mir1085	62	miRNA	NC_000083.6:+:66703455_66703546	2.42
novel_mir1086	2777	miRNA	NC_000085.6:-:46319638_46319697	108.51
novel_mir1087	87	miRNA	NC_000077.6:+:120285575_120285643	3.4
novel_mir1088	97	miRNA	NC_000072.6:+:32017991_32018052	3.79
novel_mir1094	80	miRNA	NC_000073.6:-:125451652_125451706	3.13
novel_mir1106	155	miRNA	NC_000067.6:-:164936279_164936315	6.06
novel_mir1108	97	miRNA	NC_000079.6:+:45405007_45405060	3.79
novel_mir1111	63	miRNA	NC_000069.6:-:67374140_67374200	2.46
novel_mir1115	310	miRNA	NC_000067.6:-:42658196_42658246	12.11
novel_mir1116	39	miRNA	NC_000070.6:-:137309114_137309201	1.52
novel_mir1117	74	miRNA	NC_000070.6:-:138242330_138242422	2.89
novel_mir1122	14	miRNA	NC_000081.6:-:76698432_76698501	0.55
novel_mir1125	1373	miRNA	NC_000081.6:-:36506040_36506113	53.65
novel_mir1127	101	miRNA	NC_000073.6:-:100677403_100677462	3.95
novel_mir727	185	miRNA	NC_000072.6:-:107644083_107644143	7.23
novel_mir1129	173	miRNA	NC_000068.7:-:4063424_4063514	6.76
novel_mir905	1476	miRNA	NC_000086.7:+:101522578_101522643	57.68
novel_mir1132	79	miRNA	NC_000077.6:+:78202948_78203006	3.09
novel_mir1136	78	miRNA	NC_000071.6:+:117641326_117641399	3.05
novel_mir1139	57	miRNA	NC_000075.6:-:63964096_63964157	2.23
novel_mir1145	81	miRNA	NC_000084.6:+:21343669_21343742	3.17
novel_mir1150	172	miRNA	NC_000079.6:-:73470659_73470735	6.72
novel_mir1151	115	miRNA	NC_000068.7:+:107399682_107399769	4.49
novel_mir1160	18	miRNA	NC_000069.6:+:107159414_107159476	0.7
novel_mir1162	61	miRNA	NC_000081.6:-:99685119_99685171	2.38
novel_mir1171	177	miRNA	NC_000074.6:-:121109557_121109614	6.92
novel_mir1174	82	miRNA	NC_000069.6:+:27401636_27401703	3.2
novel_mir1176	449	miRNA	NC_000073.6:+:79744777_79744843	17.55
novel_mir858	179	miRNA	NC_000070.6:+:100095844_100095929	6.99
novel_mir332	49	miRNA	NC_000070.6:+:12342414_12342493	1.91
novel_mir1178	148	miRNA	NC_000079.6:-:113691771_113691845	5.78
novel_mir1179	47	miRNA	NC_000068.7:-:126158497_126158550	1.84
novel_mir1183	143	miRNA	NC_000084.6:+:74594891_74594955	5.59
novel_mir1186	39	miRNA	NC_000079.6:-:64184658_64184717	1.52
novel_mir1189	75	miRNA	NC_000081.6:+:85037796_85037850	2.93
novel_mir1191	105	miRNA	NC_000083.6:+:29058581_29058651	4.1
novel_mir1192	130	miRNA	NC_000067.6:-:39894900_39894940	5.08
novel_mir1193	60	miRNA	NC_000075.6:+:27093041_27093109	2.34
novel_mir1199	80	miRNA	NC_000077.6:+:79164895_79164956	3.13
novel_mir1204	121	miRNA	NC_000067.6:+:41072009_41072084	4.73
novel_mir1206	77	miRNA	NC_000076.6:+:118386961_118387052	3.01
novel_mir1208	60	miRNA	NC_000071.6:+:114004855_114004913	2.34
novel_mir1211	6046	miRNA	NC_000076.6:-:43412389_43412491	236.26
novel_mir1214	86	miRNA	NC_000073.6:-:107382914_107382977	3.36
novel_mir993	48	miRNA	NC_000076.6:+:84096603_84096674	1.88
novel_mir1217	63	miRNA	NC_000073.6:-:101417278_101417366	2.46
novel_mir1218	217	miRNA	NC_000075.6:+:45944253_45944323	8.48
novel_mir1221	67	miRNA	NC_000069.6:+:101455663_101455726	2.62
novel_mir1223	141	miRNA	NC_000085.6:+:41030010_41030068	5.51
novel_mir1226	109	miRNA	NC_000071.6:-:140654143_140654217	4.26
novel_mir227	278	miRNA	NC_000073.6:-:30751324_30751387	10.86
novel_mir1231	13	miRNA	NC_000084.6:+:24583060_24583130	0.51
novel_mir1242	503	miRNA	NC_000072.6:+:93410002_93410054	19.66
novel_mir1244	87	miRNA	NC_000068.7:-:157180254_157180325	3.4
novel_mir469	206	miRNA	NC_000073.6:-:19040654_19040716	8.05
novel_mir1251	66	miRNA	NC_000073.6:-:25032214_25032290	2.58
novel_mir1259	44	miRNA	NC_000075.6:-:62939212_62939277	1.72
novel_mir1262	61	miRNA	NC_000085.6:-:46645139_46645180	2.38
novel_mir1264	77	miRNA	NC_000068.7:-:155673473_155673559	3.01
novel_mir1265	60	miRNA	NC_000083.6:+:26579794_26579851	2.34
novel_mir1266	166	miRNA	NC_000069.6:+:127646567_127646623	6.49
novel_mir1269	50	miRNA	NC_000074.6:-:31105812_31105879	1.95
novel_mir1271	69	miRNA	NC_000069.6:-:127748909_127748979	2.7
novel_mir1278	130	miRNA	NC_000080.6:-:64557718_64557784	5.08
novel_mir1282	156	miRNA	NC_000084.6:-:5602308_5602382	6.1
novel_mir1287	70	miRNA	NC_000079.6:-:40133630_40133691	2.74
novel_mir1290	67	miRNA	NC_000070.6:-:150767093_150767140	2.62
novel_mir1292	52	miRNA	NC_000082.6:-:6377339_6377407	2.03
novel_mir1293	150	miRNA	NC_000078.6:+:55485447_55485524	5.86
novel_mir1297	95	miRNA	NC_000067.6:-:63110781_63110826	3.71
novel_mir1301	66	miRNA	NC_000082.6:-:20508164_20508229	2.58
novel_mir1303	86	miRNA	NC_000072.6:+:73610204_73610271	3.36
novel_mir1304	60	miRNA	NC_000068.7:-:154806275_154806353	2.34
novel_mir1308	109	miRNA	NC_000076.6:+:7334749_7334813	4.26
novel_mir1311	114	miRNA	NC_000073.6:-:30699751_30699787	4.45
novel_mir1318	10	miRNA	NC_000071.6:-:74861491_74861559	0.39
novel_mir1319	165	miRNA	NC_000076.6:-:21662420_21662472	6.45
novel_mir1321	100	miRNA	NC_000075.6:-:120430094_120430137	3.91
novel_mir1322	45	miRNA	NC_000067.6:-:75031273_75031354	1.76
novel_mir1323	20	miRNA	NC_000077.6:-:99284800_99284867	0.78
novel_mir1326	126	miRNA	NC_000067.6:+:135880358_135880422	4.92
novel_mir1327	75	miRNA	NC_000067.6:+:132975789_132975861	2.93
novel_mir1328	162	miRNA	NC_000082.6:-:87490025_87490078	6.33
novel_mir1332	44	miRNA	NC_000079.6:-:39782213_39782286	1.72
novel_mir1334	51	miRNA	NC_000073.6:-:143926195_143926238	1.99
novel_mir1339	123	miRNA	NC_000075.6:-:110390188_110390252	4.81
novel_mir1340	74	miRNA	NC_000080.6:+:62041337_62041393	2.89
novel_mir1344	326	miRNA	NC_000075.6:-:20859656_20859726	12.74
novel_mir1351	118	miRNA	NC_000068.7:-:146428224_146428310	4.61
novel_mir1352	711	miRNA	NC_000072.6:+:147604643_147604718	27.78
novel_mir1354	190	miRNA	NC_000067.6:+:148397864_148397919	7.42
novel_mir1359	656	miRNA	NC_000084.6:-:26874268_26874351	25.63
novel_mir1360	56	miRNA	NC_000081.6:+:96743550_96743627	2.19
novel_mir1365	109	miRNA	NC_000073.6:-:141534450_141534506	4.26
novel_mir1368	156	miRNA	NC_000073.6:-:136790436_136790483	6.1
novel_mir1369	259	miRNA	NC_000080.6:-:95706449_95706531	10.12
novel_mir1370	10	miRNA	NC_000081.6:+:46464860_46464912	0.39
novel_mir1373	80	miRNA	NC_000084.6:+:33634909_33634960	3.13
novel_mir1374	112	miRNA	NC_000070.6:-:153959753_153959840	4.38
novel_mir1377	67	miRNA	NC_000077.6:-:69226435_69226499	2.62
novel_mir1379	103	miRNA	NC_000068.7:-:30080764_30080825	4.02
novel_mir1380	64	miRNA	NC_000070.6:+:127984683_127984746	2.5
novel_mir1381	346	miRNA	NC_000086.7:+:102805139_102805203	13.52
novel_mir1384	47	miRNA	NC_000073.6:+:44907766_44907811	1.84
novel_mir1385	63	miRNA	NC_000072.6:+:84123266_84123321	2.46
novel_mir1390	157	miRNA	NC_000082.6:-:87494270_87494322	6.13
novel_mir1392	62	miRNA	NC_000082.6:-:10028836_10028877	2.42
novel_mir1396	95	miRNA	NC_000069.6:-:38661797_38661872	3.71
novel_mir1403	14	miRNA	NC_000072.6:-:101114298_101114354	0.55
novel_mir1407	98	miRNA	NC_000081.6:+:58075574_58075660	3.83
novel_mir1412	32	miRNA	NC_000079.6:+:76647082_76647137	1.25
novel_mir1413	10	miRNA	NC_000076.6:-:106474712_106474788	0.39
novel_mir1414	249	miRNA	NC_000083.6:+:35514712_35514759	9.73
novel_mir1415	42	miRNA	NC_000068.7:+:141231099_141231186	1.64
novel_mir1419	43	miRNA	NC_000078.6:-:4088503_4088567	1.68
novel_mir1423	42	miRNA	NC_000070.6:+:135054602_135054654	1.64
novel_mir1431	202	miRNA	NC_000084.6:+:62347452_62347512	7.89
novel_mir1440	128	miRNA	NC_000078.6:-:84651105_84651193	5
novel_mir1441	62	miRNA	NC_000068.7:-:28368134_28368206	2.42
novel_mir1442	57	miRNA	NC_000067.6:-:11488076_11488138	2.23
novel_mir1443	72	miRNA	NC_000083.6:+:45772919_45772993	2.81
novel_mir1446	58	miRNA	NC_000078.6:+:76799627_76799664	2.27
novel_mir1451	26	miRNA	NC_000077.6:-:106350527_106350578	1.02
novel_mir1453	45	miRNA	NC_000073.6:+:81607199_81607269	1.76
novel_mir1457	135	miRNA	NC_000073.6:+:127312032_127312086	5.28
novel_mir1459	53	miRNA	NC_000069.6:-:33909527_33909594	2.07
novel_mir1462	69	miRNA	NC_000078.6:-:21275481_21275520	2.7
novel_mir1465	68	miRNA	NC_000080.6:-:67638447_67638507	2.66
novel_mir1467	112	miRNA	NC_000074.6:+:109397245_109397301	4.38
novel_mir1468	62	miRNA	NC_000068.7:-:167868946_167868999	2.42
novel_mir1472	85	miRNA	NC_000072.6:+:137800531_137800588	3.32
novel_mir1477	68	miRNA	NC_000084.6:-:46875349_46875424	2.66
novel_mir1482	200	miRNA	NC_000074.6:-:124053229_124053273	7.82
novel_mir1485	162	miRNA	NC_000068.7:-:75021724_75021772	6.33
novel_mir1487	93	miRNA	NC_000079.6:+:57592470_57592525	3.63
novel_mir1489	169	miRNA	NC_000079.6:+:13687635_13687725	6.6
novel_mir448	334	miRNA	NC_000070.6:+:151956541_151956624	13.05
novel_mir1500	11	miRNA	NC_000077.6:+:85923572_85923654	0.43
novel_mir1503	329	miRNA	NC_000075.6:-:118888874_118888931	12.86
novel_mir1511	146	miRNA	NC_000068.7:+:4575456_4575523	5.71
novel_mir1513	85	miRNA	NC_000079.6:-:3317223_3317294	3.32
novel_mir1516	476	miRNA	NC_000078.6:+:65421010_65421080	18.6
novel_mir1517	65	miRNA	NC_000080.6:-:17782379_17782426	2.54
novel_mir142	408	miRNA	NC_000085.6:-:46044673_46044751	15.94
novel_mir1526	84	miRNA	NC_000067.6:+:93976223_93976276	3.28
novel_mir1531	244	miRNA	NC_000072.6:-:63079480_63079574	9.53
novel_mir1534	185	miRNA	NC_000078.6:+:86161076_86161142	7.23
novel_mir1535	2855	miRNA	NC_000071.6:+:39248474_39248514	111.56
novel_mir1541	68	miRNA	NC_000082.6:-:8545466_8545517	2.66
novel_mir1546	159	miRNA	NT_187023.1:+:134499_134574	6.21
novel_mir1548	75	miRNA	NC_000073.6:-:45183996_45184070	2.93
novel_mir1549	86	miRNA	NC_000083.6:-:4507530_4507589	3.36
novel_mir1550	173	miRNA	NC_000070.6:+:133198772_133198838	6.76
novel_mir1552	92	miRNA	NC_000073.6:-:54702419_54702492	3.6
novel_mir1553	66	miRNA	NC_000083.6:+:3346772_3346853	2.58
novel_mir1557	194	miRNA	NC_000084.6:+:84134505_84134585	7.58
novel_mir1560	140	miRNA	NC_000075.6:-:61324944_61324987	5.47
novel_mir1563	84	miRNA	NC_000069.6:+:67183260_67183317	3.28
novel_mir1565	214	miRNA	NC_000075.6:-:113489507_113489552	8.36
novel_mir1567	93	miRNA	NC_000070.6:+:128862017_128862061	3.63
novel_mir1571	66	miRNA	NC_000074.6:-:17289628_17289696	2.58
novel_mir1575	294	miRNA	NC_000079.6:-:56221062_56221119	11.49
novel_mir1576	134	miRNA	NC_000071.6:-:92396987_92397060	5.24
novel_mir1577	72	miRNA	NC_000073.6:-:40525701_40525766	2.81
novel_mir1588	77	miRNA	NC_000071.6:-:72648304_72648386	3.01
novel_mir1589	195	miRNA	NC_000069.6:+:95384184_95384270	7.62
novel_mir1596	92	miRNA	NC_000077.6:+:78845717_78845812	3.6
novel_mir1597	169	miRNA	NC_000073.6:+:113795332_113795404	6.6
novel_mir1606	69	miRNA	NC_000078.6:-:110199657_110199724	2.7
novel_mir1607	68	miRNA	NC_000067.6:+:181015121_181015174	2.66
novel_mir1608	99	miRNA	NC_000073.6:-:46189845_46189920	3.87
novel_mir1611	53	miRNA	NC_000086.7:+:67762534_67762608	2.07
novel_mir1612	173	miRNA	NC_000073.6:+:114822056_114822113	6.76
novel_mir1617	42	miRNA	NC_000067.6:-:184610696_184610746	1.64
novel_mir479	66	miRNA	NC_000070.6:+:84333133_84333182	2.58
novel_mir1621	80	miRNA	NC_000079.6:-:103355828_103355875	3.13
novel_mir1622	84	miRNA	NC_000080.6:-:105485103_105485163	3.28
novel_mir22	87	miRNA	NC_000072.6:-:72807349_72807407	3.4
novel_mir1631	57	miRNA	NC_000068.7:-:163176589_163176642	2.23
novel_mir1632	125	miRNA	NC_000067.6:+:125561683_125561739	4.88
novel_mir1637	99	miRNA	NC_000073.6:+:102210338_102210419	3.87
novel_mir1641	70	miRNA	NC_000083.6:+:66130558_66130641	2.74
novel_mir1650	85	miRNA	NC_000076.6:-:3782882_3782943	3.32
novel_mir1653	166	miRNA	NC_000085.6:+:8691640_8691715	6.49
novel_mir1654	66	miRNA	NC_000068.7:-:10804573_10804614	2.58
novel_mir1655	73	miRNA	NC_000070.6:+:33906579_33906663	2.85
novel_mir337	133	miRNA	NC_000074.6:+:84033880_84033963	5.2
novel_mir1667	104	miRNA	NC_000069.6:-:149107186_149107254	4.06
novel_mir1670	697	miRNA	NC_000077.6:+:80199178_80199233	27.24
novel_mir1678	68	miRNA	NC_000071.6:+:143332070_143332142	2.66
novel_mir1679	10	miRNA	NC_000068.7:+:18065925_18066009	0.39
novel_mir1682	70	miRNA	NC_000074.6:-:119486941_119487012	2.74
novel_mir1685	419	miRNA	NC_000079.6:-:95861396_95861446	16.37
novel_mir1686	232	miRNA	NC_000079.6:+:36966952_36967032	9.07
novel_mir1688	78	miRNA	NC_000078.6:-:26116297_26116351	3.05
novel_mir1694	171	miRNA	NT_187025.1:+:452818_452875	6.68
novel_mir1695	77	miRNA	NC_000076.6:-:60777536_60777581	3.01
novel_mir1696	33	miRNA	NC_000074.6:-:88541051_88541094	1.29
novel_mir568	70	miRNA	NC_000069.6:-:142124944_142124986	2.74
novel_mir1698	69	miRNA	NC_000072.6:-:55078581_55078654	2.7
novel_mir1699	41	miRNA	NC_000069.6:+:104796574_104796622	1.6
novel_mir1703	145	miRNA	NC_000075.6:+:15793906_15793962	5.67
novel_mir816	88	miRNA	NC_000072.6:+:108668903_108668974	3.44
novel_mir1705	95	miRNA	NC_000079.6:-:30708779_30708850	3.71
novel_mir1708	191	miRNA	NC_000085.6:-:7406036_7406105	7.46
novel_mir1709	121	miRNA	NC_000073.6:+:130759319_130759385	4.73
novel_mir1711	77	miRNA	NC_000072.6:+:125875940_125875989	3.01
novel_mir1714	237	miRNA	NC_000070.6:-:108330946_108331005	9.26
novel_mir1716	77	miRNA	NC_000080.6:+:32656211_32656289	3.01
novel_mir1718	33	miRNA	NC_000081.6:-:99554336_99554415	1.29
novel_mir1721	84	miRNA	NC_000070.6:+:140004805_140004883	3.28
novel_mir1722	74	miRNA	NC_000071.6:-:96242523_96242578	2.89
novel_mir1728	50	miRNA	NC_000068.7:-:90561578_90561664	1.95
novel_mir1730	298	miRNA	NC_000081.6:-:83817532_83817591	11.64
novel_mir1733	122	miRNA	NC_000077.6:-:117150287_117150335	4.77
novel_mir1740	25	miRNA	NC_000067.6:-:179474908_179474961	0.98
novel_mir1741	70	miRNA	NC_000067.6:-:178711590_178711663	2.74
novel_mir1745	46	miRNA	NC_000072.6:+:21215194_21215264	1.8
novel_mir1749	109	miRNA	NC_000072.6:+:134335093_134335171	4.26
novel_mir1760	114	miRNA	NC_000085.6:-:3463792_3463855	4.45
novel_mir1761	137	miRNA	NC_000079.6:+:62026533_62026584	5.35
novel_mir1767	94	miRNA	NC_000067.6:+:125368361_125368426	3.67
novel_mir1772	36	miRNA	NC_000072.6:+:113180333_113180414	1.41
novel_mir1790	354	miRNA	NC_000085.6:-:41797104_41797151	13.83
novel_mir1791	128	miRNA	NC_000077.6:+:120489564_120489628	5
novel_mir1792	77	miRNA	NC_000068.7:+:160479522_160479574	3.01
novel_mir1794	101	miRNA	NC_000068.7:+:121181619_121181659	3.95
novel_mir1798	74	miRNA	NC_000086.7:+:69994653_69994706	2.89
novel_mir1799	75	miRNA	NC_000071.6:+:33540863_33540915	2.93
novel_mir1802	53	miRNA	NC_000072.6:-:30162139_30162217	2.07
novel_mir1336	73	miRNA	NC_000081.6:-:74564867_74564946	2.85
novel_mir1806	237	miRNA	NC_000084.6:+:44417570_44417634	9.26
novel_mir1813	505	miRNA	NC_000076.6:-:62349673_62349723	19.73
novel_mir1814	84	miRNA	NC_000075.6:-:56837903_56837992	3.28
novel_mir1816	73	miRNA	NC_000084.6:+:78157200_78157247	2.85
novel_mir1820	179	miRNA	NC_000079.6:-:29386735_29386786	6.99
novel_mir1822	54	miRNA	NC_000076.6:+:99196774_99196852	2.11
novel_mir1824	21	miRNA	NC_000083.6:+:72205922_72205982	0.82
novel_mir1826	128	miRNA	NC_000079.6:-:54198995_54199059	5
novel_mir1831	57	miRNA	NC_000074.6:+:79328267_79328339	2.23
novel_mir1832	32	miRNA	NC_000071.6:+:127589886_127589933	1.25
novel_mir1833	114	miRNA	NC_000072.6:-:32333546_32333594	4.45
novel_mir1840	46	miRNA	NC_000084.6:-:76024631_76024710	1.8
novel_mir1842	54	miRNA	NC_000076.6:-:96512982_96513032	2.11
novel_mir1843	39	miRNA	NC_000085.6:+:47293571_47293637	1.52
novel_mir1845	55	miRNA	NC_000079.6:-:25159020_25159094	2.15
novel_mir1853	84	miRNA	NC_000079.6:-:41020102_41020183	3.28
novel_mir1863	1735	miRNA	NC_000084.6:+:12769863_12769950	67.8
novel_mir1864	63	miRNA	NC_000073.6:-:75384473_75384561	2.46
novel_mir1868	31	miRNA	NC_000075.6:+:12405837_12405911	1.21
novel_mir1875	23	miRNA	NC_000074.6:-:80836717_80836807	0.9
novel_mir1881	70	miRNA	NC_000080.6:+:19974543_19974628	2.74
novel_mir1882	15	miRNA	NC_000070.6:+:125420344_125420398	0.59
novel_mir1885	10	miRNA	NC_000078.6:+:107224932_107224987	0.39
novel_mir1886	121	miRNA	NC_000074.6:-:58995716_58995790	4.73
novel_mir1694	59	miRNA	NT_187025.1:+:452852_452930	2.31
novel_mir1889	134	miRNA	NC_000079.6:-:11147005_11147054	5.24
novel_mir1891	62	miRNA	NC_000079.6:-:34149358_34149432	2.42
novel_mir1892	30	miRNA	NC_000073.6:-:126947863_126947934	1.17
novel_mir1894	84	miRNA	NC_000081.6:-:100908654_100908724	3.28
novel_mir1895	72	miRNA	NC_000069.6:+:33150534_33150582	2.81
novel_mir1899	81	miRNA	NC_000075.6:-:86830829_86830887	3.17
novel_mir1901	46	miRNA	NC_000067.6:-:128005855_128005938	1.8
novel_mir1905	88	miRNA	NC_000067.6:-:134010780_134010852	3.44
novel_mir1910	151	miRNA	NC_000074.6:+:46769621_46769695	5.9
novel_mir1920	106	miRNA	NC_000077.6:-:113662198_113662258	4.14
novel_mir1923	157	miRNA	NC_000071.6:+:121282071_121282155	6.13
novel_mir1924	62	miRNA	NC_000075.6:+:92715363_92715412	2.42
novel_mir1927	62	miRNA	NC_000072.6:+:45383645_45383732	2.42
novel_mir1930	14	miRNA	NC_000075.6:-:31490369_31490445	0.55
novel_mir1681	66	miRNA	NC_000076.6:+:127706400_127706462	2.58
novel_mir1244	76	miRNA	NC_000068.7:+:39503254_39503305	2.97
novel_mir1941	78	miRNA	NC_000068.7:+:160685584_160685644	3.05
novel_mir1946	80	miRNA	NC_000072.6:+:81868897_81868960	3.13
novel_mir1947	77	miRNA	NC_000070.6:+:141522227_141522294	3.01
novel_mir1949	187	miRNA	NC_000086.7:-:13840246_13840319	7.31
novel_mir1956	147	miRNA	NC_000068.7:-:32922850_32922933	5.74
novel_mir1957	73	miRNA	NC_000078.6:-:102914847_102914890	2.85
novel_mir1962	81	miRNA	NC_000082.6:-:34282516_34282605	3.17
novel_mir1963	80	miRNA	NC_000072.6:-:106992006_106992083	3.13
novel_mir1964	85	miRNA	NC_000077.6:-:113606245_113606306	3.32
novel_mir1965	76	miRNA	NC_000067.6:+:174590738_174590804	2.97
novel_mir1969	62	miRNA	NC_000073.6:+:98543501_98543548	2.42
novel_mir1971	2826	miRNA	NC_000071.6:+:99512682_99512765	110.43
novel_mir1973	63	miRNA	NC_000080.6:-:40935063_40935142	2.46
novel_mir1974	198	miRNA	NC_000074.6:-:61913047_61913132	7.74
novel_mir1976	81	miRNA	NT_187004.1:-:2794196_2794263	3.17
novel_mir1978	17	miRNA	NC_000077.6:+:7426726_7426779	0.66
novel_mir1981	232	miRNA	NC_000068.7:-:25294123_25294162	9.07
novel_mir1983	82	miRNA	NC_000071.6:-:106164833_106164893	3.2
novel_mir1986	44	miRNA	NC_000070.6:+:155905462_155905531	1.72
novel_mir1988	60	miRNA	NC_000075.6:-:65077755_65077834	2.34
novel_mir1989	76	miRNA	NC_000080.6:-:68930734_68930782	2.97
novel_mir1992	84	miRNA	NC_000068.7:+:115550223_115550291	3.28
novel_mir1995	76	miRNA	NC_000082.6:+:96436912_96436974	2.97
novel_mir1998	75	miRNA	NC_000071.6:+:10876374_10876463	2.93
novel_mir2000	121	miRNA	NC_000077.6:+:78655782_78655866	4.73
novel_mir2030	35	miRNA	NC_000077.6:-:61288890_61288940	1.37
novel_mir2031	10	miRNA	NC_000076.6:-:25522398_25522476	0.39
novel_mir2033	39	miRNA	NC_000086.7:+:42374873_42374948	1.52
novel_mir2034	86	miRNA	NC_000077.6:+:5682107_5682159	3.36
novel_mir2036	241	miRNA	NC_000080.6:-:114460724_114460799	9.42
novel_mir2044	78	miRNA	NC_000077.6:-:4218903_4218970	3.05
novel_mir2045	99	miRNA	NC_000079.6:+:95786451_95786520	3.87
novel_mir2046	97	miRNA	NC_000079.6:+:73692473_73692520	3.79
novel_mir2053	123	miRNA	NC_000070.6:-:137908456_137908519	4.81
novel_mir2060	106	miRNA	NC_000081.6:-:76408632_76408714	4.14
novel_mir2064	52	miRNA	NC_000083.6:-:30445219_30445285	2.03
novel_mir2065	131	miRNA	NC_000083.6:+:12675861_12675908	5.12
novel_mir2068	50	miRNA	NC_000075.6:+:63681566_63681611	1.95
novel_mir2069	59	miRNA	NC_000069.6:-:100287297_100287375	2.31
novel_mir2077	55	miRNA	NC_000067.6:-:126534087_126534123	2.15
novel_mir1510	97	miRNA	NC_000070.6:+:66232950_66233024	3.79
novel_mir2079	4145	miRNA	NC_000072.6:+:89094370_89094444	161.97
novel_mir1540	26	miRNA	NC_000071.6:-:133778321_133778375	1.02
novel_mir2083	102	miRNA	NC_000071.6:+:147701917_147702002	3.99
novel_mir2089	79	miRNA	NC_000068.7:-:14213596_14213659	3.09
novel_mir2090	250	miRNA	NC_000085.6:-:25241298_25241360	9.77
novel_mir2092	89	miRNA	NC_000075.6:+:70894069_70894151	3.48
novel_mir2093	103	miRNA	NC_000068.7:+:120531688_120531766	4.02
novel_mir2094	71	miRNA	NC_000068.7:+:180270465_180270536	2.77
novel_mir2097	64	miRNA	NC_000073.6:-:126371213_126371274	2.5
novel_mir2098	104	miRNA	NC_000083.6:+:29675489_29675568	4.06
novel_mir1105	46	miRNA	NC_000080.6:-:25560842_25560899	1.8
novel_mir2114	481	miRNA	NC_000086.7:-:20715609_20715669	18.8
novel_mir2116	56	miRNA	NC_000069.6:-:122777869_122777911	2.19
novel_mir2121	34	miRNA	NC_000069.6:-:107910471_107910541	1.33
novel_mir2123	241	miRNA	NC_000082.6:+:90507758_90507814	9.42
novel_mir2132	558	miRNA	NC_000075.6:-:74856116_74856160	21.8
novel_mir2135	182	miRNA	NC_000069.6:-:124222289_124222350	7.11
novel_mir2138	50	miRNA	NC_000078.6:-:86025872_86025926	1.95
novel_mir2141	84	miRNA	NC_000084.6:+:64157903_64157976	3.28
novel_mir2142	62	miRNA	NC_000067.6:-:14173932_14174002	2.42
novel_mir1591	14	miRNA	NC_000068.7:+:93831895_93831958	0.55
novel_mir2156	74	miRNA	NC_000072.6:+:51565526_51565581	2.89
novel_mir2168	53	miRNA	NC_000068.7:-:138416372_138416444	2.07
novel_mir2178	54	miRNA	NC_000073.6:+:117489531_117489577	2.11
novel_mir2183	512	miRNA	NC_000083.6:+:72940346_72940413	20.01
novel_mir764	61	miRNA	NC_000074.6:+:117732017_117732100	2.38
novel_mir2191	222	miRNA	NC_000070.6:-:137555611_137555682	8.67
novel_mir2193	70	miRNA	NW_012132911.1:-:128350_128435	2.74
novel_mir2194	32	miRNA	NC_000076.6:+:90691190_90691284	1.25
novel_mir2200	74	miRNA	NC_000071.6:+:136107409_136107476	2.89
novel_mir2205	119	miRNA	NC_000080.6:-:114317525_114317604	4.65
novel_mir2215	4422	miRNA	NC_000074.6:-:84768832_84768894	172.8
novel_mir2223	183	miRNA	NC_000083.6:+:55975938_55975997	7.15
novel_mir2237	33	miRNA	NC_000067.6:-:57084713_57084758	1.29
novel_mir2239	59	miRNA	NC_000068.7:-:93169986_93170058	2.31
novel_mir2242	66	miRNA	NC_000081.6:+:81997233_81997311	2.58
novel_mir2243	39	miRNA	NC_000086.7:+:62183113_62183188	1.52
novel_mir2246	77	miRNA	NC_000068.7:-:32992439_32992492	3.01
novel_mir2248	39	miRNA	NC_000068.7:-:169417222_169417280	1.52
novel_mir2258	88	miRNA	NC_000071.6:-:128854507_128854579	3.44
novel_mir2263	20	miRNA	NC_000072.6:+:10166354_10166454	0.78
novel_mir2264	186	miRNA	NC_000074.6:-:126188186_126188236	7.27
novel_mir2267	41	miRNA	NC_000076.6:-:80679869_80679912	1.6
novel_mir2268	712	miRNA	NC_000072.6:+:33863270_33863348	27.82
novel_mir2270	63	miRNA	NC_000070.6:+:139430009_139430071	2.46
novel_mir2286	76	miRNA	NC_000079.6:-:71933615_71933669	2.97
novel_mir2288	110	miRNA	NC_000067.6:-:176437576_176437638	4.3
novel_mir2291	77	miRNA	NC_000085.6:-:56637625_56637679	3.01
novel_mir2293	94	miRNA	NC_000074.6:-:118855835_118855893	3.67
novel_mir2296	86	miRNA	NC_000071.6:-:86488128_86488192	3.36
novel_mir2298	118	miRNA	NC_000080.6:+:45901219_45901312	4.61
novel_mir2299	2578	miRNA	NC_000077.6:-:60176349_60176385	100.74
novel_mir2302	12	miRNA	NC_000067.6:+:64708482_64708553	0.47
novel_mir2307	73	miRNA	NC_000073.6:-:5068833_5068881	2.85
novel_mir2308	91	miRNA	NC_000068.7:-:163764148_163764219	3.56
novel_mir2309	77	miRNA	NC_000080.6:+:103030360_103030432	3.01
novel_mir2310	154	miRNA	NC_000083.6:+:66627547_66627634	6.02
novel_mir2311	75	miRNA	NC_000068.7:-:69532219_69532301	2.93
novel_mir2312	32	miRNA	NC_000070.6:-:121725458_121725539	1.25
novel_mir2321	92	miRNA	NC_000067.6:-:167673402_167673473	3.6
novel_mir2326	72	miRNA	NC_000079.6:-:36280530_36280577	2.81
novel_mir2328	119	miRNA	NC_000085.6:+:29659779_29659854	4.65
novel_mir2329	63	miRNA	NC_000077.6:-:16805217_16805301	2.46
novel_mir1626	226	miRNA	NC_000070.6:-:141158222_141158263	8.83
novel_mir2332	26	miRNA	NT_187025.1:+:711896_711960	1.02
novel_mir2333	208	miRNA	NC_000069.6:+:134770176_134770230	8.13
novel_mir2334	60	miRNA	NC_000068.7:+:167890015_167890102	2.34
novel_mir2342	12	miRNA	NC_000073.6:+:38145783_38145866	0.47
novel_mir2346	185	miRNA	NC_000070.6:+:69830444_69830496	7.23
novel_mir2347	116	miRNA	NC_000069.6:-:127202471_127202524	4.53
novel_mir2352	71	miRNA	NC_000067.6:+:45331124_45331175	2.77
novel_mir2361	88	miRNA	NC_000078.6:-:5572214_5572302	3.44
novel_mir2362	57	miRNA	NC_000067.6:+:21418073_21418124	2.23
novel_mir2378	83	miRNA	NC_000067.6:+:39593078_39593151	3.24
novel_mir2379	231	miRNA	NC_000069.6:+:127021225_127021312	9.03
novel_mir2383	50	miRNA	NC_000072.6:+:128364525_128364596	1.95
novel_mir2387	87	miRNA	NC_000082.6:-:92593787_92593847	3.4
novel_mir893	21	miRNA	NC_000069.6:-:48588180_48588262	0.82
novel_mir2390	61	miRNA	NC_000069.6:-:144316170_144316224	2.38
novel_mir2399	63	miRNA	NC_000071.6:+:115620704_115620770	2.46
novel_mir2403	77	miRNA	NC_000084.6:+:34259625_34259668	3.01
novel_mir2031	257	miRNA	NC_000076.6:-:25522357_25522420	10.04
novel_mir2408	103	miRNA	NC_000081.6:+:45223561_45223634	4.02
novel_mir2409	18	miRNA	NC_000080.6:+:21025294_21025382	0.7
novel_mir2410	93	miRNA	NC_000079.6:+:92774796_92774843	3.63
novel_mir2101	80	miRNA	NC_000070.6:+:141778678_141778753	3.13
novel_mir2411	60	miRNA	NC_000070.6:-:152526429_152526483	2.34
novel_mir2407	238	miRNA	NC_000075.6:-:34760355_34760442	9.3
novel_mir2429	66	miRNA	NC_000075.6:-:55125810_55125859	2.58
novel_mir2438	24	miRNA	NC_000076.6:-:75176824_75176881	0.94
novel_mir2440	61	miRNA	NC_000069.6:+:9585348_9585434	2.38
novel_mir2446	42	miRNA	NC_000071.6:-:57720452_57720519	1.64
novel_mir2453	674	miRNA	NC_000073.6:-:121227734_121227807	26.34
novel_mir2459	67	miRNA	NC_000070.6:+:111424678_111424742	2.62
novel_mir2460	98	miRNA	NT_187064.1:-:36617_36688	3.83
novel_mir238	36	miRNA	NC_000082.6:+:91904184_91904243	1.41
novel_mir1255	64	miRNA	NC_000069.6:-:130404730_130404812	2.5
novel_mir2464	84	miRNA	NC_000073.6:-:109614472_109614549	3.28
novel_mir2465	78	miRNA	NC_000076.6:-:68280181_68280262	3.05
novel_mir2468	54	miRNA	NC_000084.6:-:69593756_69593835	2.11
novel_mir2470	79	miRNA	NC_000069.6:+:57883655_57883695	3.09
novel_mir2475	93	miRNA	NC_000073.6:-:119504208_119504264	3.63
novel_mir2476	117	miRNA	NC_000070.6:+:137527061_137527148	4.57
novel_mir2477	70	miRNA	NC_000085.6:-:52677438_52677524	2.74
novel_mir2482	61	miRNA	NC_000078.6:+:86430443_86430500	2.38
novel_mir2483	121	miRNA	NC_000067.6:-:189158873_189158918	4.73
novel_mir2487	63	miRNA	NC_000076.6:+:38468571_38468621	2.46
novel_mir2488	68	miRNA	NC_000071.6:-:63577268_63577321	2.66
novel_mir2489	853	miRNA	NC_000070.6:-:57566617_57566676	33.33
novel_mir2490	122	miRNA	NC_000079.6:+:109806289_109806366	4.77
novel_mir2493	79	miRNA	NC_000070.6:-:126121753_126121794	3.09
novel_mir2503	58	miRNA	NC_000080.6:-:67758038_67758111	2.27
novel_mir2508	57	miRNA	NC_000080.6:-:96538585_96538650	2.23
novel_mir2513	63	miRNA	NC_000070.6:-:119058697_119058754	2.46
novel_mir2518	108	miRNA	NC_000071.6:+:147864159_147864212	4.22
novel_mir2519	53	miRNA	NC_000071.6:+:134531355_134531438	2.07
novel_mir2520	57	miRNA	NC_000079.6:+:107628491_107628578	2.23
novel_mir2524	39	miRNA	NC_000073.6:+:45730591_45730677	1.52
novel_mir2528	54	miRNA	NC_000081.6:+:93560463_93560512	2.11
novel_mir2533	63	miRNA	NC_000075.6:-:10441370_10441421	2.46
novel_mir2538	63	miRNA	NC_000084.6:+:39336672_39336745	2.46
novel_mir2542	42	miRNA	NC_000075.6:-:42037290_42037341	1.64
novel_mir2548	28	miRNA	NC_000073.6:+:6043313_6043394	1.09
novel_mir2554	87	miRNA	NC_000071.6:-:52511371_52511443	3.4
novel_mir2555	67	miRNA	NC_000081.6:+:94190374_94190447	2.62
novel_mir2558	116	miRNA	NC_000079.6:+:31519384_31519447	4.53
novel_mir2560	39	miRNA	NC_000068.7:+:79397947_79397997	1.52
novel_mir2561	41	miRNA	NC_000071.6:-:25483798_25483862	1.6
novel_mir2564	361	miRNA	NC_000074.6:+:12915946_12916015	14.11
novel_mir2568	18	miRNA	NC_000071.6:+:146695593_146695678	0.7
novel_mir2572	69	miRNA	NC_000076.6:+:13426093_13426143	2.7
novel_mir2575	51	miRNA	NC_000077.6:-:10817338_10817386	1.99
novel_mir2579	94	miRNA	NC_000081.6:+:97763101_97763174	3.67
novel_mir2583	75	miRNA	NC_000080.6:-:109340677_109340760	2.93
novel_mir2586	44	miRNA	NC_000069.6:-:28699889_28699938	1.72
novel_mir2591	14	miRNA	NC_000079.6:+:51332925_51333006	0.55
novel_mir2595	203	miRNA	NC_000070.6:-:104602417_104602486	7.93
novel_mir2597	562	miRNA	NC_000075.6:-:12205861_12205966	21.96
novel_mir2602	490	miRNA	NC_000080.6:-:73487357_73487432	19.15
novel_mir2605	51	miRNA	NC_000080.6:-:61986342_61986401	1.99
novel_mir606	294	miRNA	NC_000084.6:+:39822048_39822134	11.49
novel_mir2612	90	miRNA	NC_000082.6:+:30831738_30831788	3.52
novel_mir2621	98	miRNA	NC_000086.7:+:57163657_57163745	3.83
novel_mir2622	129	miRNA	NC_000079.6:-:46413678_46413741	5.04
novel_mir2629	181	miRNA	NC_000072.6:+:38165038_38165114	7.07
novel_mir2632	92	miRNA	NC_000067.6:+:43257859_43257947	3.6
novel_mir2633	67	miRNA	NC_000072.6:+:40078983_40079068	2.62
novel_mir2636	66	miRNA	NC_000070.6:+:63240665_63240747	2.58
novel_mir2643	74	miRNA	NC_000080.6:+:118169297_118169350	2.89
novel_mir2646	105	miRNA	NC_000075.6:-:51262720_51262766	4.1
novel_mir2648	49	miRNA	NC_000068.7:+:107539719_107539797	1.91
novel_mir2655	66	miRNA	NT_080257.1:+:70190_70251	2.58
novel_mir2656	389	miRNA	NC_000070.6:+:122208994_122209048	15.2
novel_mir2657	91	miRNA	NC_000079.6:+:104867323_104867411	3.56
novel_mir2661	74	miRNA	NC_000076.6:-:81516345_81516424	2.89
novel_mir227	103	miRNA	NC_000084.6:+:40114498_40114598	4.02
novel_mir2666	73	miRNA	NC_000070.6:-:45397400_45397460	2.85
novel_mir2671	81	miRNA	NC_000068.7:+:74712719_74712763	3.17
novel_mir2675	99	miRNA	NC_000078.6:-:93174540_93174584	3.87
novel_mir2676	84	miRNA	NC_000068.7:-:10667795_10667864	3.28
novel_mir2677	290	miRNA	NC_000081.6:-:52036589_52036627	11.33
novel_mir2685	310	miRNA	NC_000083.6:-:49900551_49900614	12.11
novel_mir764	4821	miRNA	NC_000072.6:+:115346224_115346315	188.39
novel_mir2693	22	miRNA	NC_000079.6:-:41826287_41826339	0.86
novel_mir2694	65	miRNA	NC_000071.6:+:35172063_35172124	2.54
novel_mir2695	74	miRNA	NC_000069.6:+:128045170_128045219	2.89
novel_mir2705	76	miRNA	NC_000078.6:+:117370273_117370362	2.97
novel_mir2706	110	miRNA	NC_000086.7:+:100741651_100741718	4.3
novel_mir2709	78	miRNA	NC_000076.6:+:122585840_122585884	3.05
novel_mir2714	29	miRNA	NC_000069.6:-:102086514_102086591	1.13
novel_mir2715	69	miRNA	NC_000069.6:-:130507894_130507956	2.7
novel_mir2716	80	miRNA	NC_000073.6:+:3412343_3412407	3.13
novel_mir2717	86	miRNA	NC_000085.6:-:40301875_40301940	3.36
novel_mir2726	34	miRNA	NC_000072.6:+:111751746_111751820	1.33
novel_mir2729	73	miRNA	NC_000070.6:-:155436323_155436376	2.85
novel_mir2730	67	miRNA	NC_000074.6:+:8977342_8977404	2.62
novel_mir2731	114	miRNA	NC_000079.6:-:94141172_94141261	4.45
novel_mir1472	91	miRNA	NC_000072.6:+:137800621_137800678	3.56
novel_mir2741	90	miRNA	NC_000077.6:+:106562773_106562863	3.52
novel_mir2743	217	miRNA	NC_000070.6:-:147897790_147897839	8.48
novel_mir2754	72	miRNA	NC_000067.6:-:178943771_178943830	2.81
novel_mir2755	224	miRNA	NC_000074.6:-:72247290_72247362	8.75
novel_mir2758	19	miRNA	NC_000077.6:-:105916424_105916492	0.74
novel_mir2764	103	miRNA	NC_000074.6:-:45524752_45524823	4.02
novel_mir2771	43	miRNA	NC_000081.6:-:71349989_71350063	1.68
novel_mir2774	87	miRNA	NC_000069.6:+:87873220_87873269	3.4
novel_mir2778	47	miRNA	NC_000070.6:-:153569532_153569583	1.84
novel_mir2783	84	miRNA	NC_000072.6:-:25481753_25481818	3.28
novel_mir2787	65	miRNA	NC_000074.6:-:70762471_70762535	2.54
novel_mir2788	82	miRNA	NC_000067.6:-:183344916_183344992	3.2
novel_mir2373	76	miRNA	NC_000077.6:+:90857495_90857571	2.97
novel_mir2798	95	miRNA	NC_000081.6:-:78665999_78666058	3.71
novel_mir2803	58	miRNA	NW_016097317.1:-:379208_379274	2.27
novel_mir2816	78	miRNA	NC_000079.6:+:24087109_24087160	3.05
novel_mir2818	25	miRNA	NC_000081.6:-:66315165_66315224	0.98
novel_mir2824	16	miRNA	NC_000079.6:-:56425973_56426046	0.63
novel_mir2825	47	miRNA	NC_000067.6:+:152868597_152868664	1.84
novel_mir2826	892	miRNA	NC_000068.7:-:14434562_14434626	34.86
novel_mir2828	84	miRNA	NC_000073.6:+:43247046_43247100	3.28
novel_mir2828	79	miRNA	NC_000073.6:-:42679582_42679636	3.09
novel_mir2639	66	miRNA	NC_000067.6:+:36105599_36105675	2.58
novel_mir2845	53	miRNA	NC_000082.6:-:96402643_96402706	2.07
novel_mir2846	94	miRNA	NC_000080.6:-:18409651_18409714	3.67
novel_mir2848	69	miRNA	NC_000075.6:-:7468125_7468185	2.7
novel_mir2853	79	miRNA	NC_000073.6:-:143113334_143113387	3.09
novel_mir2859	48	miRNA	NC_000068.7:+:37755468_37755555	1.88
novel_mir2860	33	miRNA	NC_000069.6:+:28252794_28252841	1.29
novel_mir2877	75	miRNA	NC_000086.7:-:11867882_11867941	2.93
novel_mir2883	14	miRNA	NC_000068.7:-:161795451_161795514	0.55
novel_mir2323	93	miRNA	NC_000067.6:+:34486407_34486458	3.63
novel_mir2887	70	miRNA	NC_000082.6:+:23309161_23309219	2.74
novel_mir2888	68	miRNA	NC_000067.6:+:137242306_137242384	2.66
novel_mir2905	68	miRNA	NC_000067.6:+:87489639_87489707	2.66
novel_mir2906	86	miRNA	NC_000075.6:-:44245848_44245932	3.36
novel_mir2913	34	miRNA	NC_000075.6:-:44446092_44446151	1.33
novel_mir2915	69	miRNA	NC_000067.6:-:113839241_113839289	2.7
novel_mir2931	66	miRNA	NC_000069.6:+:77102936_77103020	2.58
novel_mir2532	87	miRNA	NC_000073.6:+:110969635_110969707	3.4
novel_mir2932	88	miRNA	NC_000084.6:-:64077626_64077690	3.44
novel_mir2935	697	miRNA	NC_000069.6:+:147178099_147178167	27.24
novel_mir2940	148	miRNA	NC_000071.6:+:18286762_18286823	5.78
novel_mir2942	193	miRNA	NC_000081.6:+:102507806_102507896	7.54
novel_mir2943	13	miRNA	NC_000079.6:+:5704888_5704962	0.51
novel_mir2945	109	miRNA	NC_000076.6:+:8974948_8975005	4.26
novel_mir2948	63	miRNA	NC_000085.6:+:16060852_16060923	2.46
novel_mir2955	76	miRNA	NC_000069.6:-:31936164_31936243	2.97
novel_mir2965	59	miRNA	NC_000084.6:+:18631955_18632005	2.31
novel_mir2969	60	miRNA	NC_000076.6:-:29521041_29521084	2.34
novel_mir2971	62	miRNA	NC_000067.6:+:150593376_150593455	2.42
novel_mir2972	33	miRNA	NC_000083.6:+:26686187_26686270	1.29
novel_mir2984	105	miRNA	NC_000085.6:+:45325540_45325599	4.1
novel_mir2987	79	miRNA	NC_000071.6:+:73167303_73167381	3.09
novel_mir2989	88	miRNA	NC_000067.6:+:53385305_53385385	3.44
novel_mir2990	74	miRNA	NC_000067.6:-:37476180_37476266	2.89
novel_mir2993	76	miRNA	NC_000070.6:-:82000039_82000097	2.97
novel_mir2050	69	miRNA	NC_000070.6:+:137331265_137331326	2.7
novel_mir2999	20	miRNA	NC_000077.6:-:45567919_45568006	0.78
novel_mir3000	17	miRNA	NC_000071.6:+:134749535_134749589	0.66
novel_mir3004	107	miRNA	NC_000069.6:+:137047435_137047500	4.18
novel_mir3012	77	miRNA	NC_000069.6:-:108432139_108432198	3.01
novel_mir3016	21	miRNA	NC_000067.6:+:36485439_36485509	0.82
novel_mir3018	26	miRNA	NC_000082.6:-:35759854_35759931	1.02
novel_mir2858	144	miRNA	NC_000075.6:-:106724521_106724607	5.63
novel_mir3028	59	miRNA	NC_000072.6:-:33965275_33965350	2.31
novel_mir3030	185	miRNA	NC_000078.6:+:92533601_92533704	7.23
novel_mir3044	81	miRNA	NC_000070.6:-:135959641_135959719	3.17
novel_mir3045	69	miRNA	NC_000075.6:-:96251210_96251257	2.7
novel_mir3048	10	miRNA	NC_000079.6:+:31337843_31337890	0.39
novel_mir3049	102	miRNA	NC_000072.6:-:120343516_120343600	3.99
novel_mir3052	82	miRNA	NC_000086.7:+:168461674_168461743	3.2
novel_mir3054	63	miRNA	NC_000077.6:+:20989652_20989734	2.46
novel_mir3056	69	miRNA	NC_000074.6:+:91478476_91478529	2.7
novel_mir3057	71	miRNA	NC_000071.6:-:141004577_141004634	2.77
novel_mir3061	35	miRNA	NC_000077.6:+:119667777_119667823	1.37
novel_mir3065	992	miRNA	NC_000072.6:+:31005014_31005051	38.76
novel_mir3067	56	miRNA	NC_000069.6:+:127967280_127967339	2.19
novel_mir764	406	miRNA	NC_000076.6:+:65554526_65554604	15.86
novel_mir3070	76	miRNA	NC_000077.6:-:69361802_69361857	2.97
novel_mir3077	62	miRNA	NC_000073.6:-:68377634_68377691	2.42
novel_mir3083	63	miRNA	NC_000069.6:+:85813202_85813273	2.46
novel_mir3084	122	miRNA	NC_000072.6:-:56890347_56890432	4.77
novel_mir3085	80	miRNA	NC_000081.6:-:61733941_61734028	3.13
novel_mir3088	694	miRNA	NC_000078.6:+:55962344_55962396	27.12
novel_mir3091	174	miRNA	NC_000078.6:+:101297959_101298026	6.8
novel_mir3095	74	miRNA	NC_000068.7:-:135709938_135709981	2.89
novel_mir3099	72	miRNA	NC_000067.6:-:40398743_40398803	2.81
novel_mir3103	865	miRNA	NC_000071.6:+:120587346_120587401	33.8
novel_mir3109	71	miRNA	NC_000077.6:-:113155799_113155886	2.77
novel_mir3112	213	miRNA	NC_000075.6:+:35351972_35352035	8.32
novel_mir3113	86	miRNA	NT_039634.4:+:195734_195812	3.36
novel_mir3122	94	miRNA	NC_000075.6:-:37017889_37017978	3.67
novel_mir3123	60	miRNA	NC_000075.6:+:18755022_18755073	2.34
novel_mir3127	86	miRNA	NC_000074.6:+:32710122_32710197	3.36
novel_mir3129	30	miRNA	NC_000068.7:-:4451027_4451117	1.17
novel_mir3139	76	miRNA	NC_000074.6:+:45854756_45854800	2.97
novel_mir3142	61	miRNA	NC_000067.6:-:69868618_69868699	2.38
novel_mir3146	87	miRNA	NC_000075.6:-:80381322_80381408	3.4
novel_mir764	69	miRNA	NC_000077.6:+:6202036_6202077	2.7
novel_mir3150	15	miRNA	NT_039223.3:-:124311_124358	0.59
novel_mir3152	49	miRNA	NC_000082.6:-:97644007_97644070	1.91
novel_mir3154	60	miRNA	NC_000068.7:-:77897310_77897385	2.34
novel_mir3161	228	miRNA	NC_000072.6:-:37486814_37486869	8.91
novel_mir3164	71	miRNA	NC_000068.7:-:129181990_129182035	2.77
novel_mir3165	96	miRNA	NC_000084.6:+:31941687_31941750	3.75
novel_mir3172	56	miRNA	NC_000071.6:+:72801606_72801672	2.19
novel_mir3185	71	miRNA	NC_000069.6:-:138148407_138148496	2.77
novel_mir3192	22	miRNA	NC_000074.6:+:95641475_95641515	0.86
novel_mir3193	270	miRNA	NC_000083.6:+:78814163_78814214	10.55
novel_mir3198	35	miRNA	NC_000073.6:+:135653563_135653607	1.37
novel_mir3199	77	miRNA	NC_000073.6:-:24199029_24199108	3.01
novel_mir3210	138	miRNA	NC_000079.6:-:83387121_83387204	5.39
novel_mir3217	78	miRNA	NC_000071.6:-:87019245_87019291	3.05
novel_mir3218	288	miRNA	NC_000075.6:+:72275244_72275308	11.25
novel_mir1916	80	miRNA	NC_000081.6:+:12431943_12432021	3.13
novel_mir3221	58	miRNA	NC_000068.7:-:27086495_27086558	2.27
novel_mir3229	527	miRNA	NC_000081.6:+:72074438_72074488	20.59
novel_mir3230	143	miRNA	NC_000072.6:-:108177115_108177165	5.59
novel_mir3240	51	miRNA	NC_000072.6:+:142003763_142003852	1.99
novel_mir3241	36	miRNA	NC_000078.6:+:100356176_100356252	1.41
novel_mir3244	50	miRNA	NC_000070.6:-:134700389_134700461	1.95
novel_mir1739	54	miRNA	NC_000083.6:+:81745502_81745554	2.11
novel_mir3248	102	miRNA	NC_000080.6:-:99208699_99208774	3.99
novel_mir3250	67	miRNA	NC_000079.6:-:37447676_37447757	2.62
novel_mir3252	81	miRNA	NC_000081.6:+:89495880_89495957	3.17
novel_mir3253	143	miRNA	NC_000075.6:+:102731096_102731149	5.59
novel_mir3254	1660	miRNA	NC_000082.6:+:76236471_76236538	64.87
novel_mir3259	109	miRNA	NC_000072.6:+:56831699_56831777	4.26
novel_mir3260	143	miRNA	NC_000070.6:+:127913570_127913665	5.59
novel_mir3261	103	miRNA	NC_000068.7:+:4151501_4151580	4.02
novel_mir3262	62	miRNA	NC_000079.6:-:21036961_21037036	2.42
novel_mir3265	70	miRNA	NC_000072.6:+:49105189_49105266	2.74
novel_mir3268	72	miRNA	NC_000074.6:-:55058937_55059014	2.81
novel_mir3292	46	miRNA	NC_000076.6:-:65875171_65875230	1.8
novel_mir3293	74	miRNA	NT_187000.1:-:56856_56914	2.89
novel_mir3301	203	miRNA	NC_000080.6:+:51252975_51253051	7.93
novel_mir3304	110	miRNA	NC_000067.6:+:174591509_174591570	4.3
novel_mir3307	92	miRNA	NC_000080.6:+:25187041_25187112	3.6
novel_mir3309	741	miRNA	NC_000068.7:-:174330027_174330087	28.96
novel_mir3291	2168	miRNA	NC_000076.6:+:108968899_108968938	84.72
novel_mir3311	58	miRNA	NC_000079.6:+:46094067_46094152	2.27
novel_mir3315	4070	miRNA	NC_000081.6:-:93336478_93336541	159.04
novel_mir3316	165	miRNA	NC_000078.6:-:12333946_12334027	6.45
novel_mir3321	14	miRNA	NC_000082.6:-:24297946_24298005	0.55
novel_mir3322	193	miRNA	NC_000068.7:+:90191547_90191620	7.54
novel_mir2753	100	miRNA	NC_000069.6:-:134621011_134621078	3.91
novel_mir3340	139	miRNA	NC_000083.6:-:43599810_43599858	5.43
novel_mir3344	97	miRNA	NC_000077.6:+:74587158_74587206	3.79
novel_mir3347	116	miRNA	NC_000071.6:-:43443147_43443227	4.53
novel_mir3348	313	miRNA	NC_000074.6:+:121950789_121950849	12.23
novel_mir3353	299	miRNA	NC_000076.6:+:7681488_7681561	11.68
novel_mir3355	102	miRNA	NC_000068.7:+:31006235_31006324	3.99
novel_mir3360	418	miRNA	NC_000068.7:-:44926947_44927020	16.33
novel_mir3369	109	miRNA	NC_000080.6:+:24722896_24722970	4.26
novel_mir3370	39	miRNA	NC_000086.7:-:96041641_96041714	1.52
novel_mir3375	5456	miRNA	NC_000067.6:+:167340412_167340468	213.2
novel_mir3375	44120	miRNA	NC_000082.6:-:11144080_11144136	1724.05
novel_mir3379	126941	miRNA	NC_000067.6:-:167340422_167340480	4960.39
novel_mir3384	183	miRNA	NC_000077.6:+:74724446_74724488	7.15
novel_mir3388	163	miRNA	NC_000068.7:+:137273952_137274031	6.37
novel_mir3395	1997	miRNA	NC_000084.6:+:77065515_77065578	78.04
novel_mir3396	26	miRNA	NC_000079.6:-:119617571_119617659	1.02
novel_mir3336	67	miRNA	NC_000068.7:+:156328068_156328136	2.62
novel_mir3406	12	miRNA	NC_000069.6:+:88950612_88950688	0.47
novel_mir3410	338	miRNA	NC_000075.6:+:106453836_106453898	13.21
novel_mir3413	184	miRNA	NC_000085.6:-:24030955_24031023	7.19
novel_mir3416	70	miRNA	NC_000077.6:-:68883602_68883669	2.74
novel_mir3420	62	miRNA	NC_000072.6:-:120601114_120601177	2.42
novel_mir3422	72	miRNA	NC_000082.6:-:68710442_68710513	2.81
novel_mir3424	91	miRNA	NC_000080.6:+:36636813_36636888	3.56
novel_mir3429	32	miRNA	NC_000081.6:-:93336829_93336913	1.25
novel_mir3435	19	miRNA	NC_000078.6:-:53980729_53980792	0.74
novel_mir3436	1672	miRNA	NC_000078.6:+:4082598_4082673	65.34
novel_mir3438	2853	miRNA	NC_000081.6:+:68362725_68362784	111.48
novel_mir3441	481	miRNA	NC_000069.6:+:62159410_62159483	18.8
novel_mir3443	1216	miRNA	NC_000070.6:-:144326958_144327033	47.52
novel_mir3445	77	miRNA	NC_000069.6:-:69216457_69216548	3.01
novel_mir3446	36	miRNA	NC_000067.6:+:190529734_190529797	1.41
novel_mir3447	150	miRNA	NC_000081.6:-:84856140_84856193	5.86
novel_mir3453	97	miRNA	NC_000079.6:-:51444478_51444551	3.79
novel_mir3454	80	miRNA	NC_000068.7:+:174330093_174330143	3.13
novel_mir3456	119	miRNA	NC_000080.6:-:30333418_30333469	4.65
novel_mir3463	144	miRNA	NC_000072.6:+:140623584_140623639	5.63
novel_mir3465	208	miRNA	NC_000067.6:-:75150035_75150115	8.13
novel_mir3468	68	miRNA	NC_000070.6:+:146263382_146263430	2.66
novel_mir3469	336	miRNA	NC_000073.6:-:45793744_45793818	13.13
novel_mir3476	9244	miRNA	NC_000070.6:-:151861265_151861308	361.22
novel_mir3479	289	miRNA	NC_000083.6:+:39844930_39845006	11.29
novel_mir3480	1871	miRNA	NC_000077.6:-:23307176_23307229	73.11
novel_mir3468	1766	miRNA	NT_166299.2:+:175297_175347	69.01
novel_mir3484	215	miRNA	NC_000077.6:-:102318969_102319017	8.4
novel_mir3485	141	miRNA	NC_000071.6:+:138755068_138755124	5.51
novel_mir164	511	miRNA	NC_000079.6:+:24945930_24945991	19.97
novel_mir3492	95	miRNA	NC_000083.6:+:12991963_12992024	3.71
novel_mir3494	1051	miRNA	NC_000075.6:+:62344412_62344463	41.07
novel_mir3496	1088	miRNA	NC_000070.6:+:119195355_119195418	42.52
novel_mir3498	733	miRNA	NC_000073.6:-:109865616_109865693	28.64
novel_mir3499	89	miRNA	NC_000069.6:-:85231043_85231086	3.48
novel_mir3500	82	miRNA	NC_000073.6:+:90129986_90130064	3.2
novel_mir3502	5144	miRNA	NC_000071.6:+:29569393_29569469	201.01
novel_mir3503	80	miRNA	NC_000072.6:+:145689623_145689692	3.13
novel_mir3505	40	miRNA	NC_000076.6:+:9675227_9675289	1.56
novel_mir3511	32	miRNA	NC_000067.6:+:43445848_43445891	1.25
novel_mir3512	67	miRNA	NC_000078.6:-:16600077_16600153	2.62
novel_mir3515	78	miRNA	NW_016097318.1:-:291061_291116	3.05
novel_mir3516	754	miRNA	NC_000082.6:+:64852449_64852498	29.46
novel_mir3522	160	miRNA	NC_000077.6:-:120237082_120237141	6.25
novel_mir3523	4027	miRNA	NC_000072.6:-:99666837_99666902	157.36
novel_mir3526	88	miRNA	NC_000083.6:-:4994660_4994710	3.44
novel_mir3529	3596	miRNA	NC_000073.6:+:142659401_142659477	140.52
novel_mir3530	224	miRNA	NC_000070.6:-:22023056_22023128	8.75
novel_mir3533	128	miRNA	NC_000073.6:+:32963847_32963897	5
novel_mir3536	56	miRNA	NC_000086.7:+:13072044_13072120	2.19
novel_mir3537	532	miRNA	NC_000083.6:-:4994109_4994166	20.79
novel_mir3540	625	miRNA	NC_000072.6:-:23839349_23839407	24.42
novel_mir3541	161	miRNA	NC_000073.6:+:127912601_127912650	6.29
novel_mir3543	505	miRNA	NC_000069.6:-:126597244_126597304	19.73
novel_mir3544	61	miRNA	NC_000067.6:-:180725825_180725879	2.38
novel_mir3545	1013	miRNA	NC_000067.6:+:36068469_36068525	39.58
novel_mir3553	2105	miRNA	NC_000079.6:-:45965204_45965262	82.26
novel_mir3554	306	miRNA	NC_000076.6:+:67127165_67127231	11.96
novel_mir3556	619	miRNA	NC_000078.6:+:80790932_80790998	24.19
novel_mir3557	1603	miRNA	NC_000068.7:-:165234414_165234461	62.64
novel_mir3560	60	miRNA	NC_000079.6:+:86794326_86794373	2.34
novel_mir3561	43	miRNA	NC_000075.6:+:123244938_123244990	1.68
novel_mir3562	246	miRNA	NC_000070.6:-:108833292_108833350	9.61
novel_mir3565	332	miRNA	NC_000080.6:-:115042062_115042144	12.97
novel_mir3569	88	miRNA	NC_000070.6:+:152378345_152378415	3.44
novel_mir3579	6154	miRNA	NC_000073.6:+:4776939_4777004	240.48
novel_mir2558	109	miRNA	NC_000071.6:-:130492271_130492334	4.26
novel_mir3589	368	miRNA	NC_000075.6:+:108306522_108306605	14.38
novel_mir3590	294	miRNA	NC_000073.6:-:137321603_137321644	11.49
novel_mir3592	67	miRNA	NC_000069.6:+:33800199_33800269	2.62
novel_mir3593	89	miRNA	NC_000075.6:-:24503024_24503086	3.48
novel_mir3594	84	miRNA	NC_000081.6:-:13087144_13087195	3.28
novel_mir3597	12909	miRNA	NC_000069.6:-:95930051_95930113	504.44
novel_mir3607	39587	miRNA	NC_000070.6:+:46344223_46344289	1546.91
novel_mir3609	1782	miRNA	NC_000083.6:-:12992092_12992147	69.63
novel_mir3610	64	miRNA	NC_000068.7:-:18064429_18064488	2.5
novel_mir3547	1340	miRNA	NC_000072.6:-:87811600_87811678	52.36
novel_mir3612	85	miRNA	NC_000071.6:+:124540786_124540857	3.32
novel_mir3613	58	miRNA	NC_000067.6:+:192196377_192196459	2.27
novel_mir3615	142	miRNA	NC_000068.7:-:45109736_45109805	5.55
novel_mir3616	88	miRNA	NC_000071.6:-:56261215_56261285	3.44
novel_mir3617	152	miRNA	NC_000081.6:+:58935897_58935956	5.94
novel_mir3619	68	miRNA	NC_000079.6:-:58110038_58110123	2.66
novel_mir3621	37	miRNA	NC_000077.6:-:100473070_100473150	1.45
novel_mir3622	24	miRNA	NC_000074.6:-:12431245_12431319	0.94
novel_mir3626	686	miRNA	NC_000081.6:-:96698820_96698883	26.81
novel_mir3627	51	miRNA	NC_000076.6:+:111010325_111010377	1.99
novel_mir3628	178	miRNA	NC_000073.6:-:105764731_105764767	6.96
novel_mir3630	35794	miRNA	NC_000077.6:+:119055947_119056013	1398.7
novel_mir3637	10	miRNA	NC_000071.6:+:5694067_5694107	0.39
novel_mir3640	1024	miRNA	NC_000078.6:-:71016520_71016577	40.01
novel_mir3641	9535	miRNA	NC_000073.6:-:16615216_16615306	372.59
novel_mir3643	34	miRNA	NC_000077.6:-:100492768_100492849	1.33
novel_mir3644	68	miRNA	NC_000078.6:+:89127139_89127212	2.66
novel_mir3646	132	miRNA	NC_000073.6:-:29071664_29071748	5.16
novel_mir3648	51	miRNA	NC_000071.6:+:5663988_5664037	1.99
novel_mir3650	229	miRNA	NC_000073.6:-:105566189_105566267	8.95
novel_mir3651	75	miRNA	NC_000085.6:-:5840775_5840843	2.93
novel_mir3652	348	miRNA	NC_000083.6:-:35126332_35126404	13.6
novel_mir3655	119	miRNA	NC_000073.6:+:100928588_100928664	4.65
novel_mir3656	208	miRNA	NT_187026.1:-:759748_759816	8.13
novel_mir3659	70	miRNA	NC_000082.6:-:96127510_96127576	2.74
novel_mir3660	230	miRNA	NC_000069.6:+:20154977_20155018	8.99
novel_mir3663	102	miRNA	NC_000071.6:+:137710595_137710658	3.99
novel_mir3664	504	miRNA	NC_000077.6:-:113683739_113683795	19.69
novel_mir3666	2578	miRNA	NC_000073.6:+:126081918_126081986	100.74
novel_mir3669	131	miRNA	NC_000075.6:-:116749415_116749481	5.12
novel_mir3348	48	miRNA	NC_000074.6:+:121950826_121950879	1.88
novel_mir3670	168	miRNA	NC_000078.6:+:101028870_101028938	6.56
novel_mir3672	184	miRNA	NC_000078.6:+:116281552_116281622	7.19
novel_mir3673	154	miRNA	NC_000071.6:+:128561323_128561384	6.02
novel_mir3674	15	miRNA	NC_000084.6:-:67724102_67724174	0.59
novel_mir3676	65	miRNA	NW_016097312.1:+:174358_174427	2.54
novel_mir3677	1712	miRNA	NC_000077.6:+:82781400_82781445	66.9
novel_mir3679	596	miRNA	NC_000067.6:-:64121924_64121976	23.29
novel_mir3685	82	miRNA	NC_000071.6:-:113128225_113128282	3.2
novel_mir3686	468	miRNA	NC_000070.6:-:129137452_129137521	18.29
novel_mir3687	111	miRNA	NC_000077.6:-:96697046_96697088	4.34
novel_mir3688	727	miRNA	NC_000085.6:-:34527241_34527312	28.41
novel_mir3691	84	miRNA	NC_000078.6:-:57811240_57811303	3.28
novel_mir3692	534	miRNA	NC_000073.6:-:30823720_30823777	20.87
novel_mir3693	116	miRNA	NC_000086.7:-:101274202_101274276	4.53
novel_mir3696	53	miRNA	NC_000068.7:+:157561386_157561434	2.07
novel_mir3697	158	miRNA	NC_000085.6:+:43753066_43753107	6.17
novel_mir3699	293	miRNA	NC_000073.6:+:127708698_127708754	11.45
novel_mir3702	48	miRNA	NC_000067.6:+:82291151_82291222	1.88
novel_mir3703	211	miRNA	NC_000076.6:-:54075678_54075729	8.25
novel_mir3704	5325	miRNA	NC_000071.6:-:52190476_52190522	208.08
novel_mir3705	43	miRNA	NT_187023.1:+:608546_608590	1.68
novel_mir3706	486	miRNA	NC_000077.6:+:23256749_23256800	18.99
novel_mir3707	136	miRNA	NC_000069.6:+:67463998_67464049	5.31
novel_mir3708	92	miRNA	NC_000069.6:+:95674397_95674442	3.6
novel_mir3430	65	miRNA	NC_000071.6:-:121191316_121191362	2.54
novel_mir3711	99	miRNA	NC_000074.6:+:27435187_27435267	3.87
novel_mir3524	1426	miRNA	NC_000068.7:-:162661135_162661205	55.72
novel_mir3717	47	miRNA	NC_000086.7:-:93832003_93832055	1.84
novel_mir3598	2546	miRNA	NC_000072.6:-:30304196_30304246	99.49
novel_mir3723	35	miRNA	NC_000067.6:+:134455568_134455621	1.37
novel_mir3724	80	miRNA	NC_000070.6:+:152273989_152274034	3.13
novel_mir3726	144	miRNA	NC_000078.6:-:8499773_8499841	5.63
novel_mir1130	3426	miRNA	NC_000072.6:+:32821060_32821146	133.88
novel_mir3737	102	miRNA	NC_000073.6:-:105481805_105481885	3.99
novel_mir3738	492	miRNA	NC_000071.6:+:23434266_23434324	19.23
novel_mir3739	93	miRNA	NC_000076.6:+:40349377_40349437	3.63
novel_mir3747	85	miRNA	NC_000068.7:-:9038743_9038822	3.32
novel_mir3749	345	miRNA	NC_000070.6:+:120287330_120287392	13.48
novel_mir3750	85	miRNA	NC_000080.6:+:54893789_54893825	3.32
novel_mir3751	271	miRNA	NC_000069.6:-:69696104_69696143	10.59
novel_mir3753	77	miRNA	NC_000074.6:+:113319258_113319319	3.01
novel_mir3754	59	miRNA	NC_000076.6:-:62578043_62578109	2.31
novel_mir3756	100	miRNA	NC_000072.6:-:91116720_91116774	3.91
novel_mir3757	58	miRNA	NC_000070.6:-:98801072_98801145	2.27
novel_mir3760	67	miRNA	NC_000073.6:+:29817185_29817255	2.62
novel_mir3762	86	miRNA	NC_000077.6:-:35798267_35798319	3.36
novel_mir3763	14	miRNA	NC_000076.6:+:127677306_127677367	0.55
novel_mir3770	342	miRNA	NC_000086.7:-:150366929_150367001	13.36
novel_mir3771	596	miRNA	NC_000068.7:-:35582012_35582096	23.29
novel_mir3774	17853	miRNA	NC_000082.6:+:91729459_91729536	697.63
novel_mir3777	20	miRNA	NC_000079.6:-:12203568_12203619	0.78
novel_mir3778	59	miRNA	NC_000069.6:+:137537053_137537133	2.31
novel_mir3779	425	miRNA	NC_000086.7:+:13072747_13072799	16.61
novel_mir3784	109	miRNA	NC_000076.6:+:80656481_80656552	4.26
novel_mir3787	82	miRNA	NC_000068.7:-:131179963_131180037	3.2
novel_mir3790	75	miRNA	NC_000073.6:-:127026155_127026206	2.93
novel_mir3792	80	miRNA	NC_000077.6:-:51916174_51916230	3.13
novel_mir3793	19	miRNA	NC_000074.6:-:39601137_39601211	0.74
novel_mir3797	1245	miRNA	NC_000084.6:-:37969762_37969808	48.65
novel_mir3565	709	miRNA	NC_000080.6:-:115042126_115042204	27.71
novel_mir3800	48	miRNA	NC_000073.6:-:141658801_141658856	1.88
novel_mir3802	54	miRNA	NC_000076.6:-:81031330_81031396	2.11
novel_mir3803	64	miRNA	NC_000068.7:-:93642586_93642626	2.5
novel_mir3804	44	miRNA	NC_000076.6:+:81321240_81321297	1.72
novel_mir3805	79	miRNA	NC_000070.6:+:132510174_132510227	3.09
novel_mir3806	85	miRNA	NC_000076.6:+:128958076_128958128	3.32
novel_mir3808	400	miRNA	NC_000085.6:-:46500804_46500870	15.63
novel_mir3810	91	miRNA	NC_000076.6:+:87655870_87655949	3.56
novel_mir3812	147	miRNA	NC_000071.6:-:118028768_118028826	5.74
novel_mir3819	11	miRNA	NC_000073.6:+:6156188_6156253	0.43
novel_mir3820	97	miRNA	NC_000071.6:+:81020503_81020568	3.79
novel_mir3821	77	miRNA	NC_000070.6:-:132212037_132212109	3.01
novel_mir3477	2636	miRNA	NC_000082.6:-:18288903_18288947	103.01
novel_mir3828	166	miRNA	NC_000082.6:+:49855706_49855773	6.49
novel_mir3832	49	miRNA	NC_000085.6:-:41482529_41482582	1.91
novel_mir3835	43	miRNA	NC_000083.6:-:84187859_84187908	1.68
novel_mir3836	49	miRNA	NC_000077.6:+:95120252_95120302	1.91
novel_mir3840	2825	miRNA	NC_000074.6:+:109737295_109737372	110.39
novel_mir3844	585	miRNA	NC_000071.6:-:98185890_98185969	22.86
novel_mir3845	571	miRNA	NC_000073.6:+:16313992_16314068	22.31
novel_mir3847	67	miRNA	NC_000077.6:+:107547816_107547871	2.62
novel_mir3848	248	miRNA	NC_000070.6:+:134768028_134768071	9.69
novel_mir3849	159	miRNA	NC_000076.6:+:88503945_88503997	6.21
novel_mir3850	2184	miRNA	NC_000071.6:+:107289563_107289603	85.34
novel_mir3851	63	miRNA	NC_000083.6:-:31855526_31855612	2.46
novel_mir3854	1080	miRNA	NC_000071.6:-:35228973_35229045	42.2
novel_mir3857	339	miRNA	NC_000084.6:-:40219303_40219359	13.25
novel_mir3858	62	miRNA	NC_000067.6:+:87791981_87792046	2.42
novel_mir3859	136	miRNA	NC_000077.6:-:100286984_100287066	5.31
novel_mir3863	248	miRNA	NC_000068.7:-:32259939_32260022	9.69
novel_mir3706	2025	miRNA	NC_000074.6:-:116733250_116733319	79.13
novel_mir3866	203	miRNA	NC_000067.6:+:125365892_125365973	7.93
novel_mir3869	417	miRNA	NC_000068.7:-:60962377_60962421	16.29
novel_mir3871	253	miRNA	NC_000069.6:+:103102650_103102732	9.89
novel_mir3873	1580	miRNA	NC_000086.7:-:103165264_103165313	61.74
novel_mir3874	60	miRNA	NT_187025.1:+:1159872_1159942	2.34
novel_mir3876	124	miRNA	NC_000068.7:-:157078365_157078415	4.85
novel_mir3880	77	miRNA	NC_000071.6:-:136757538_136757610	3.01
novel_mir3881	86	miRNA	NC_000074.6:-:70895764_70895821	3.36
novel_mir3882	95	miRNA	NC_000084.6:+:52529444_52529497	3.71
novel_mir3884	54	miRNA	NC_000073.6:-:48137690_48137751	2.11
novel_mir3888	192	miRNA	NC_000069.6:+:89773638_89773697	7.5
novel_mir3891	72	miRNA	NC_000076.6:-:127538518_127538593	2.81
novel_mir3894	30	miRNA	NC_000070.6:-:142196547_142196609	1.17
novel_mir3900	109	miRNA	NC_000073.6:-:142007626_142007699	4.26
novel_mir3903	170	miRNA	NC_000076.6:+:80577088_80577157	6.64
novel_mir3906	478	miRNA	NT_039662.3:-:91964_92037	18.68
novel_mir3907	111	miRNA	NC_000078.6:-:117275901_117275971	4.34
novel_mir3912	85	miRNA	NC_000077.6:-:99993769_99993839	3.32
novel_mir3914	400	miRNA	NC_000079.6:-:98926217_98926303	15.63
novel_mir3915	71	miRNA	NC_000067.6:+:93190967_93191030	2.77
novel_mir3917	196	miRNA	NC_000077.6:+:98777048_98777096	7.66
novel_mir3926	419	miRNA	NC_000075.6:-:21290857_21290920	16.37
novel_mir3927	53	miRNA	NC_000084.6:-:24020684_24020745	2.07
novel_mir3928	70	miRNA	NC_000073.6:+:67052223_67052272	2.74
novel_mir3934	305	miRNA	NC_000085.6:-:5771337_5771394	11.92
novel_mir3936	777	miRNA	NC_000078.6:+:70825459_70825542	30.36
novel_mir3937	91	miRNA	NC_000077.6:+:82185955_82186012	3.56
novel_mir3941	71	miRNA	NC_000072.6:-:88518729_88518793	2.77
novel_mir3948	267	miRNA	NC_000078.6:-:3834108_3834176	10.43
novel_mir3951	127	miRNA	NC_000067.6:+:133134969_133135033	4.96
novel_mir3953	98	miRNA	NC_000069.6:-:36571898_36571966	3.83
novel_mir3959	94	miRNA	NC_000077.6:+:106501313_106501373	3.67
novel_mir3960	113	miRNA	NC_000068.7:-:64529023_64529072	4.42
novel_mir3964	83	miRNA	NC_000068.7:-:93328928_93328977	3.24
novel_mir3972	154	miRNA	NC_000073.6:+:28350928_28350971	6.02
novel_mir3975	162	miRNA	NC_000080.6:-:32363848_32363934	6.33
novel_mir3979	577	miRNA	NC_000076.6:-:117845846_117845920	22.55
novel_mir3985	60431	miRNA	NC_000067.6:+:52232367_52232451	2361.42
novel_mir3989	147	miRNA	NC_000075.6:+:39439181_39439257	5.74
novel_mir3993	93	miRNA	NC_000070.6:+:97777971_97778015	3.63
novel_mir4002	113	miRNA	NC_000078.6:+:106164468_106164521	4.42
novel_mir4007	16	miRNA	NC_000074.6:-:106415758_106415806	0.63
novel_mir4008	160	miRNA	NC_000075.6:+:65630597_65630652	6.25
novel_mir4009	1330	miRNA	NC_000072.6:-:30304358_30304410	51.97
novel_mir4022	58	miRNA	NC_000077.6:+:35278533_35278586	2.27
novel_mir4025	130	miRNA	NC_000078.6:-:77793654_77793713	5.08
novel_mir4033	6926	miRNA	NC_000082.6:+:31898542_31898633	270.64
novel_mir4034	104	miRNA	NC_000071.6:-:34549871_34549925	4.06
novel_mir4036	44	miRNA	NC_000070.6:-:120951520_120951570	1.72
novel_mir4044	314	miRNA	NC_000073.6:+:143460100_143460172	12.27
novel_mir4046	163	miRNA	NC_000083.6:+:56613525_56613584	6.37
novel_mir4050	87	miRNA	NC_000073.6:-:121034746_121034792	3.4
novel_mir4054	161	miRNA	NC_000074.6:+:3588149_3588217	6.29
novel_mir4055	447	miRNA	NC_000086.7:-:58038710_58038795	17.47
novel_mir4056	68	miRNA	NC_000083.6:-:26508086_26508141	2.66
novel_mir4057	128	miRNA	NC_000067.6:-:56955560_56955604	5
novel_mir4060	33	miRNA	NC_000080.6:+:61682606_61682678	1.29
novel_mir4062	76	miRNA	NC_000070.6:-:45399948_45400037	2.97
novel_mir4065	315	miRNA	NC_000073.6:+:123623775_123623853	12.31
novel_mir4067	2963	miRNA	NC_000070.6:-:82505528_82505568	115.78
novel_mir4068	11	miRNA	NC_000076.6:-:52027930_52028010	0.43
novel_mir4069	96	miRNA	NC_000074.6:+:95716230_95716296	3.75
novel_mir3306	93	miRNA	NC_000086.7:+:19516698_19516786	3.63
novel_mir4074	49	miRNA	NC_000077.6:-:50255973_50256027	1.91
novel_mir4009	47	miRNA	NC_000073.6:+:39588608_39588676	1.84
novel_mir4080	67	miRNA	NC_000069.6:+:95659229_95659304	2.62
novel_mir4085	145	miRNA	NC_000083.6:+:14732415_14732450	5.67
novel_mir4089	41	miRNA	NC_000073.6:-:142965777_142965852	1.6
novel_mir4093	459	miRNA	NC_000068.7:-:174438901_174438967	17.94
novel_mir4096	96	miRNA	NC_000075.6:-:122425144_122425207	3.75
novel_mir4099	13	miRNA	NC_000076.6:+:117224169_117224256	0.51
novel_mir4105	3596	miRNA	NC_000077.6:+:5521014_5521077	140.52
novel_mir4121	122	miRNA	NC_000078.6:-:53993808_53993856	4.77
novel_mir4123	13	miRNA	NC_000074.6:-:120161237_120161318	0.51
novel_mir4125	250	miRNA	NC_000083.6:+:28375972_28376036	9.77
novel_mir4134	72	miRNA	NC_000071.6:+:125025017_125025063	2.81
novel_mir4138	55	miRNA	NC_000069.6:-:116423895_116423948	2.15
novel_mir4139	1181	miRNA	NC_000069.6:-:153664048_153664140	46.15
novel_mir4140	169	miRNA	NC_000069.6:+:102685418_102685488	6.6
novel_mir4143	273	miRNA	NC_000071.6:+:35039099_35039179	10.67
novel_mir4149	384	miRNA	NC_000079.6:-:63240013_63240056	15.01
novel_mir4150	302	miRNA	NC_000070.6:+:128550290_128550353	11.8
novel_mir4156	73	miRNA	NC_000069.6:-:55439640_55439706	2.85
novel_mir4161	83	miRNA	NC_000073.6:+:79593223_79593290	3.24
novel_mir4164	428	miRNA	NC_000077.6:+:78261796_78261884	16.72
novel_mir4165	24	miRNA	NC_000086.7:-:37571582_37571637	0.94
novel_mir4171	28	miRNA	NC_000079.6:-:69491643_69491691	1.09
novel_mir4173	38	miRNA	NC_000086.7:+:76645222_76645284	1.48
novel_mir4175	78	miRNA	NC_000076.6:-:95400959_95400998	3.05
novel_mir4177	849	miRNA	NC_000068.7:+:79255273_79255337	33.18
novel_mir4181	66	miRNA	NC_000068.7:-:45039414_45039477	2.58
novel_mir4182	72	miRNA	NC_000082.6:+:35419571_35419635	2.81
novel_mir4186	1375	miRNA	NC_000073.6:-:141276639_141276692	53.73
novel_mir4187	15	miRNA	NC_000069.6:-:79728747_79728799	0.59
novel_mir4188	71	miRNA	NC_000076.6:+:41994705_41994765	2.77
novel_mir4190	192	miRNA	NT_187005.1:-:1460326_1460363	7.5
novel_mir4191	551	miRNA	NC_000077.6:+:98809858_98809903	21.53
novel_mir4193	2311	miRNA	NC_000085.6:+:46056665_46056719	90.31
novel_mir4201	76	miRNA	NC_000081.6:+:77995446_77995498	2.97
novel_mir4211	108	miRNA	NC_000076.6:-:79975161_79975233	4.22
novel_mir4215	14	miRNA	NC_000078.6:+:9112976_9113047	0.55
novel_mir4219	49	miRNA	NC_000072.6:-:131388255_131388298	1.91
novel_mir4222	106	miRNA	NC_000067.6:+:183439171_183439238	4.14
novel_mir4229	78	miRNA	NC_000081.6:+:28161124_28161188	3.05
novel_mir4232	63	miRNA	NT_187027.1:-:1998543_1998608	2.46
novel_mir4234	102	miRNA	NT_187027.1:+:990763_990826	3.99
novel_mir4238	49	miRNA	NC_000084.6:-:35873558_35873644	1.91
novel_mir4239	71	miRNA	NC_000072.6:+:4008024_4008104	2.77
novel_mir4249	70	miRNA	NC_000071.6:-:114596333_114596407	2.74
novel_mir4250	28	miRNA	NC_000082.6:-:92644402_92644461	1.09
novel_mir3557	58	miRNA	NC_000068.7:-:165234440_165234495	2.27
novel_mir4255	90	miRNA	NC_000076.6:-:78308353_78308407	3.52
novel_mir4257	118	miRNA	NC_000072.6:+:91772714_91772780	4.61
novel_mir4265	1120	miRNA	NC_000075.6:-:123113143_123113191	43.77
novel_mir4267	142	miRNA	NC_000080.6:+:21831544_21831619	5.55
novel_mir4269	2188	miRNA	NC_000075.6:+:58284342_58284412	85.5
novel_mir4271	70	miRNA	NC_000078.6:-:111538558_111538610	2.74
novel_mir4272	450	miRNA	NC_000077.6:+:116843061_116843117	17.58
novel_mir4132	64	miRNA	NC_000075.6:-:61618214_61618291	2.5
novel_mir4278	83	miRNA	NC_000078.6:-:65172441_65172514	3.24
novel_mir4283	37	miRNA	NT_187023.1:+:1469580_1469642	1.45
novel_mir4284	155	miRNA	NC_000074.6:+:117155791_117155860	6.06
novel_mir4287	65	miRNA	NC_000084.6:+:61310879_61310935	2.54
novel_mir4293	59	miRNA	NC_000084.6:+:81173113_81173183	2.31
novel_mir4300	67	miRNA	NC_000080.6:-:59715842_59715883	2.62
novel_mir4304	109	miRNA	NC_000077.6:-:119242420_119242487	4.26
novel_mir4313	951	miRNA	NC_000067.6:-:87756321_87756390	37.16
novel_mir4318	92	miRNA	NC_000075.6:-:110631770_110631850	3.6
novel_mir4319	54	miRNA	NC_000081.6:-:80173274_80173319	2.11
novel_mir3607	2482	miRNA	NC_000070.6:+:46344271_46344312	96.99
novel_mir4323	75	miRNA	NC_000077.6:-:115232011_115232088	2.93
novel_mir4324	30	miRNA	NC_000070.6:+:148499901_148499958	1.17
novel_mir4325	288	miRNA	NC_000070.6:-:126411832_126411893	11.25
novel_mir4007	71	miRNA	NC_000074.6:-:106415713_106415781	2.77
novel_mir4328	80	miRNA	NC_000071.6:+:144832339_144832391	3.13
novel_mir4340	17	miRNA	NC_000076.6:+:80249483_80249548	0.66
novel_mir4341	84	miRNA	NC_000069.6:-:49757502_49757577	3.28
novel_mir4344	41	miRNA	NC_000085.6:+:44757218_44757270	1.6
novel_mir4349	112	miRNA	NC_000077.6:+:118479164_118479230	4.38
novel_mir4350	76	miRNA	NC_000083.6:-:27193902_27193966	2.97
novel_mir4358	218	miRNA	NC_000083.6:+:49271059_49271138	8.52
novel_mir4363	107	miRNA	NC_000072.6:+:84103589_84103664	4.18
novel_mir4369	70	miRNA	NC_000079.6:+:73732271_73732345	2.74
novel_mir4370	83	miRNA	NC_000067.6:+:134657474_134657540	3.24
novel_mir4372	99	miRNA	NC_000075.6:-:18779588_18779653	3.87
novel_mir4374	49	miRNA	NC_000068.7:+:27592566_27592639	1.91
novel_mir4377	169	miRNA	NC_000071.6:+:8368135_8368218	6.6
novel_mir4378	102	miRNA	NC_000077.6:+:117077242_117077326	3.99
novel_mir4380	59	miRNA	NC_000070.6:-:133245477_133245522	2.31
novel_mir4385	352	miRNA	NC_000077.6:-:3573368_3573426	13.75
novel_mir4386	58	miRNA	NC_000070.6:+:151463307_151463365	2.27
novel_mir4389	241	miRNA	NC_000068.7:+:163204383_163204451	9.42
novel_mir4392	80	miRNA	NC_000077.6:-:116581151_116581209	3.13
novel_mir4395	59	miRNA	NC_000077.6:-:120378621_120378677	2.31
novel_mir4410	47	miRNA	NC_000069.6:+:134646132_134646221	1.84
novel_mir4414	30	miRNA	NC_000083.6:+:56462159_56462211	1.17
novel_mir4417	116	miRNA	NC_000073.6:-:127273985_127274032	4.53
novel_mir4418	57	miRNA	NC_000069.6:-:96240272_96240333	2.23
novel_mir4421	28	miRNA	NC_000075.6:-:119271256_119271328	1.09
novel_mir4431	211	miRNA	NC_000071.6:+:123037325_123037382	8.25
novel_mir4448	59	miRNA	NC_000068.7:-:42329905_42329954	2.31
novel_mir3063	82	miRNA	NC_000077.6:+:120503892_120503952	3.2
novel_mir4451	301	miRNA	NC_000079.6:+:94576521_94576563	11.76
novel_mir4452	80	miRNA	NC_000069.6:+:102238674_102238745	3.13
novel_mir4458	54	miRNA	NC_000077.6:-:114878950_114879002	2.11
novel_mir4459	10	miRNA	NC_000071.6:+:137735582_137735668	0.39
novel_mir4463	379	miRNA	NC_000068.7:+:178608670_178608754	14.81
novel_mir4468	48	miRNA	NC_000067.6:-:36055236_36055323	1.88
novel_mir4472	79	miRNA	NC_000083.6:-:68140820_68140872	3.09
novel_mir4473	91	miRNA	NC_000077.6:+:75594573_75594610	3.56
novel_mir4475	195	miRNA	NC_000073.6:+:127490879_127490962	7.62
novel_mir4476	132	miRNA	NC_000073.6:-:27949329_27949388	5.16
novel_mir4485	56	miRNA	NC_000075.6:+:38052246_38052319	2.19
novel_mir3808	76	miRNA	NC_000085.6:-:46500851_46500893	2.97
novel_mir4489	80	miRNA	NC_000076.6:-:75517140_75517187	3.13
novel_mir4492	96	miRNA	NC_000073.6:-:28940004_28940061	3.75
novel_mir4500	72	miRNA	NC_000074.6:-:123256553_123256601	2.81
novel_mir4503	81	miRNA	NC_000068.7:+:77093615_77093679	3.17
novel_mir4509	665	miRNA	NC_000070.6:+:125761834_125761896	25.99
novel_mir4515	5347	miRNA	NC_000079.6:+:93772186_93772251	208.94
novel_mir4525	44	miRNA	NC_000075.6:-:57272045_57272115	1.72
novel_mir4531	64	miRNA	NC_000076.6:+:96874246_96874295	2.5
novel_mir4533	170	miRNA	NC_000071.6:-:118078776_118078839	6.64
novel_mir4535	26	miRNA	NC_000081.6:-:99551035_99551101	1.02
novel_mir4539	16	miRNA	NC_000067.6:-:176044997_176045076	0.63
novel_mir4541	74	miRNA	NC_000070.6:-:41566296_41566375	2.89
novel_mir4542	1063	miRNA	NC_000077.6:+:62519123_62519169	41.54
novel_mir4543	13	miRNA	NC_000076.6:+:93902596_93902639	0.51
novel_mir4549	99	miRNA	NC_000080.6:+:24156946_24157001	3.87
novel_mir4551	100	miRNA	NC_000068.7:+:72668834_72668894	3.91
novel_mir4552	69	miRNA	NC_000068.7:+:152316541_152316606	2.7
novel_mir4558	32	miRNA	NC_000076.6:+:78266173_78266242	1.25
novel_mir4565	138	miRNA	NC_000086.7:+:74429723_74429774	5.39
novel_mir4567	51	miRNA	NC_000080.6:+:122170153_122170218	1.99
novel_mir4568	79	miRNA	NC_000068.7:+:26548020_26548096	3.09
novel_mir4570	104	miRNA	NC_000070.6:-:133583658_133583732	4.06
novel_mir4574	693	miRNA	NC_000081.6:+:84949078_84949137	27.08
novel_mir4579	114	miRNA	NC_000072.6:-:90836316_90836403	4.45
novel_mir4580	73	miRNA	NC_000077.6:+:103762431_103762470	2.85
novel_mir4594	64	miRNA	NC_000074.6:+:110326578_110326646	2.5
novel_mir4595	82	miRNA	NC_000082.6:+:9005343_9005405	3.2
novel_mir4599	98	miRNA	NC_000077.6:-:69360759_69360822	3.83
novel_mir4607	212	miRNA	NC_000077.6:-:102199258_102199346	8.28
novel_mir4608	170	miRNA	NC_000075.6:-:119928636_119928694	6.64
novel_mir4619	64	miRNA	NC_000081.6:+:101200941_101201013	2.5
novel_mir4622	183	miRNA	NC_000076.6:+:18231935_18231996	7.15
novel_mir4626	20	miRNA	NC_000071.6:-:128359757_128359813	0.78
novel_mir4629	49	miRNA	NC_000073.6:+:30575342_30575402	1.91
novel_mir4632	20	miRNA	NC_000073.6:+:125023415_125023471	0.78
novel_mir4640	67	miRNA	NC_000068.7:-:103209884_103209948	2.62
novel_mir4651	81	miRNA	NC_000078.6:+:3426936_3426998	3.17
novel_mir4652	65	miRNA	NC_000068.7:-:118110660_118110716	2.54
novel_mir4653	11	miRNA	NC_000076.6:-:43527933_43528011	0.43
novel_mir3551	56	miRNA	NC_000083.6:-:12318671_12318755	2.19
novel_mir4674	112	miRNA	NC_000071.6:-:74004746_74004826	4.38
novel_mir4675	66	miRNA	NC_000081.6:-:80371558_80371618	2.58
novel_mir4679	134	miRNA	NC_000080.6:-:14244051_14244133	5.24
novel_mir4692	43	miRNA	NC_000085.6:+:25267549_25267632	1.68
novel_mir4702	111	miRNA	NC_000067.6:-:73283699_73283751	4.34
novel_mir4703	59	miRNA	NC_000075.6:+:64258458_64258538	2.31
novel_mir4707	89	miRNA	NC_000068.7:+:180118918_180118972	3.48
novel_mir4709	25	miRNA	NC_000070.6:+:135061990_135062055	0.98
novel_mir4710	68	miRNA	NC_000081.6:-:77070700_77070783	2.66
novel_mir4712	78	miRNA	NC_000074.6:+:117621352_117621427	3.05
novel_mir4719	119	miRNA	NC_000084.6:+:88972119_88972177	4.65
novel_mir4720	85	miRNA	NC_000068.7:+:50532209_50532294	3.32
novel_mir4723	77	miRNA	NC_000070.6:+:135434257_135434319	3.01
novel_mir4725	103	miRNA	NC_000071.6:+:76856268_76856332	4.02
novel_mir4727	66	miRNA	NC_000081.6:-:77775186_77775248	2.58
novel_mir4733	169	miRNA	NC_000084.6:-:21300610_21300668	6.6
novel_mir4734	90	miRNA	NC_000074.6:-:5303025_5303117	3.52
novel_mir4737	207	miRNA	NC_000077.6:+:4867505_4867586	8.09
novel_mir4743	29	miRNA	NC_000084.6:+:64170965_64171028	1.13
novel_mir4744	73	miRNA	NC_000068.7:-:69860800_69860878	2.85
novel_mir4746	72	miRNA	NC_000070.6:+:139442771_139442859	2.81
novel_mir4753	79	miRNA	NW_016097322.1:-:25570_25629	3.09
novel_mir4754	43	miRNA	NC_000067.6:-:181522894_181522955	1.68
novel_mir4757	88	miRNA	NC_000083.6:-:25964095_25964164	3.44
novel_mir4760	99	miRNA	NC_000071.6:-:114023966_114024010	3.87
novel_mir4761	43	miRNA	NC_000084.6:+:36017842_36017899	1.68
novel_mir4767	79	miRNA	NC_000082.6:-:31177702_31177790	3.09
novel_mir4768	51	miRNA	NC_000083.6:-:47491021_47491092	1.99
novel_mir4769	50	miRNA	NC_000079.6:-:21750496_21750540	1.95
novel_mir4774	119	miRNA	NC_000070.6:+:107495115_107495169	4.65
novel_mir4778	76	miRNA	NC_000067.6:-:53784997_53785068	2.97
novel_mir4779	59	miRNA	NC_000086.7:-:36874415_36874486	2.31
novel_mir4780	91	miRNA	NC_000072.6:+:85127495_85127584	3.56
novel_mir4781	13	miRNA	NC_000082.6:-:21837265_21837355	0.51
novel_mir4783	182	miRNA	NC_000073.6:+:44232015_44232071	7.11
novel_mir4784	103	miRNA	NC_000072.6:+:91290203_91290284	4.02
novel_mir4786	70	miRNA	NC_000080.6:+:25118908_25118987	2.74
novel_mir4787	79	miRNA	NC_000069.6:+:126167192_126167253	3.09
novel_mir4789	97	miRNA	NC_000067.6:-:53352617_53352662	3.79
novel_mir4793	353	miRNA	NC_000074.6:+:80128144_80128231	13.79
novel_mir4794	53	miRNA	NC_000080.6:+:33467970_33468057	2.07
novel_mir4803	66	miRNA	NC_000071.6:-:30116610_30116677	2.58
novel_mir4806	64	miRNA	NC_000075.6:-:42519289_42519334	2.5
novel_mir4808	316	miRNA	NC_000076.6:-:88201323_88201400	12.35
novel_mir4809	113	miRNA	NC_000077.6:+:113174686_113174748	4.42
novel_mir4812	31	miRNA	NC_000071.6:-:119480518_119480569	1.21
novel_mir4828	84	miRNA	NC_000081.6:+:85929414_85929450	3.28
novel_mir4846	68	miRNA	NC_000084.6:-:37748598_37748668	2.66
novel_mir4849	56	miRNA	NC_000073.6:-:27486849_27486906	2.19
novel_mir4850	102	miRNA	NC_000076.6:-:61366447_61366537	3.99
novel_mir4852	25	miRNA	NC_000071.6:-:139768569_139768652	0.98
novel_mir4855	182	miRNA	NC_000078.6:-:108251327_108251378	7.11
novel_mir4859	84	miRNA	NC_000073.6:+:117488766_117488855	3.28
novel_mir4865	103	miRNA	NC_000072.6:+:139307886_139307947	4.02
novel_mir4874	5626	miRNA	NC_000071.6:+:137485910_137485996	219.84
novel_mir4882	96	miRNA	NC_000067.6:-:59573593_59573675	3.75
novel_mir4890	80	miRNA	NC_000079.6:+:109638694_109638755	3.13
novel_mir4898	72	miRNA	NC_000079.6:-:54679326_54679393	2.81
novel_mir4900	91	miRNA	NC_000068.7:+:35128817_35128867	3.56
novel_mir4901	70	miRNA	NC_000077.6:-:31945903_31945964	2.74
novel_mir3030	184	miRNA	NC_000074.6:-:54756934_54757001	7.19
novel_mir4912	73	miRNA	NC_000082.6:+:5784581_5784652	2.85
novel_mir4917	86	miRNA	NC_000081.6:+:65930579_65930653	3.36
novel_mir4926	152	miRNA	NC_000067.6:+:125509225_125509306	5.94
novel_mir4935	65	miRNA	NT_187025.1:-:37062_37139	2.54
novel_mir4936	66	miRNA	NC_000070.6:+:129776365_129776433	2.58
novel_mir4938	37	miRNA	NC_000077.6:+:97628528_97628599	1.45
novel_mir4939	90	miRNA	NT_109318.2:-:25627_25684	3.52
novel_mir4940	66	miRNA	NT_166305.2:-:1232970_1233017	2.58
novel_mir4951	79	miRNA	NC_000083.6:-:15807221_15807269	3.09
novel_mir4955	188	miRNA	NC_000070.6:-:116651475_116651534	7.35
novel_mir4964	434	miRNA	NC_000077.6:+:54027678_54027726	16.96
novel_mir4977	122	miRNA	NC_000072.6:+:39600018_39600076	4.77
novel_mir4978	208	miRNA	NC_000069.6:-:29851108_29851183	8.13
novel_mir4981	75	miRNA	NC_000083.6:-:26474343_26474397	2.93
novel_mir4982	55	miRNA	NC_000072.6:-:11038031_11038092	2.15
novel_mir4985	70	miRNA	NC_000077.6:+:69218520_69218599	2.74
novel_mir4991	27	miRNA	NC_000080.6:-:70573276_70573330	1.06
novel_mir4994	66	miRNA	NC_000086.7:+:20662930_20663002	2.58
novel_mir4995	86	miRNA	NC_000083.6:-:31746637_31746704	3.36
novel_mir4996	56	miRNA	NC_000069.6:+:51487419_51487483	2.19
novel_mir5005	144	miRNA	NC_000074.6:-:124632386_124632439	5.63
novel_mir5009	169	miRNA	NC_000074.6:-:119471928_119471975	6.6
novel_mir5019	89	miRNA	NC_000067.6:+:128708239_128708305	3.48
novel_mir5020	51	miRNA	NC_000071.6:-:149673423_149673475	1.99
novel_mir5024	62	miRNA	NC_000077.6:-:77106872_77106949	2.42
novel_mir5044	309	miRNA	NC_000082.6:+:52104702_52104771	12.07
novel_mir5049	107	miRNA	NC_000069.6:-:54539545_54539623	4.18
novel_mir5057	100	miRNA	NC_000077.6:+:96054500_96054570	3.91
novel_mir5063	26	miRNA	NC_000074.6:+:94386533_94386592	1.02
novel_mir5065	91	miRNA	NC_000068.7:-:30800578_30800653	3.56
novel_mir5072	56	miRNA	NC_000077.6:+:102408758_102408805	2.19
novel_mir5077	94	miRNA	NC_000070.6:+:6416024_6416064	3.67
novel_mir5078	91	miRNA	NT_187023.1:-:506805_506878	3.56
novel_mir5080	67	miRNA	NT_187004.1:-:2390945_2391026	2.62
novel_mir5081	173	miRNA	NC_000073.6:+:4468995_4469077	6.76
novel_mir5088	111	miRNA	NC_000086.7:+:36951172_36951227	4.34
novel_mir5091	102	miRNA	NC_000083.6:-:27880127_27880203	3.99
novel_mir5107	100	miRNA	NC_000077.6:+:100626079_100626151	3.91
novel_mir5108	49	miRNA	NC_000070.6:-:43539127_43539175	1.91
novel_mir5116	67	miRNA	NC_000072.6:+:127923867_127923954	2.62
novel_mir5124	29	miRNA	NC_000070.6:-:41024093_41024159	1.13
novel_mir5129	118	miRNA	NC_000067.6:+:120741044_120741125	4.61
novel_mir50	65	miRNA	NC_000075.6:+:44553898_44554003	2.54
novel_mir5138	12	miRNA	NC_000077.6:-:100269751_100269792	0.47
novel_mir5142	72	miRNA	NC_000085.6:-:7151411_7151496	2.81
novel_mir5150	113	miRNA	NC_000082.6:+:74353153_74353213	4.42
novel_mir5151	73	miRNA	NC_000068.7:-:180113422_180113473	2.85
novel_mir5153	54	miRNA	NC_000073.6:-:105384032_105384100	2.11
novel_mir5162	70	miRNA	NC_000075.6:-:111761215_111761287	2.74
novel_mir5163	49	miRNA	NC_000070.6:+:118482080_118482130	1.91
novel_mir5166	93	miRNA	NC_000068.7:-:180660414_180660485	3.63
novel_mir5173	726	miRNA	NC_000069.6:-:153563703_153563769	28.37
novel_mir5174	31	miRNA	NC_000067.6:-:131097787_131097857	1.21
novel_mir5175	103	miRNA	NC_000076.6:-:7973760_7973830	4.02
novel_mir5183	121	miRNA	NC_000069.6:-:19040461_19040542	4.73
novel_mir5186	84	miRNA	NC_000072.6:+:90675431_90675473	3.28
novel_mir5210	80	miRNA	NC_000078.6:-:58994800_58994874	3.13
novel_mir5216	21	miRNA	NC_000075.6:+:64017015_64017089	0.82
novel_mir5219	17	miRNA	NC_000070.6:-:140182461_140182529	0.66
novel_mir5220	335	miRNA	NC_000071.6:+:23936588_23936637	13.09
novel_mir5222	21	miRNA	NC_000074.6:-:105455254_105455331	0.82
novel_mir5226	291	miRNA	NC_000068.7:-:116067274_116067345	11.37
novel_mir5227	56	miRNA	NC_000086.7:+:7583079_7583129	2.19
novel_mir5239	84	miRNA	NC_000079.6:-:38235294_38235362	3.28
novel_mir5244	70	miRNA	NC_000070.6:+:149898164_149898221	2.74
novel_mir5247	83	miRNA	NC_000068.7:-:180013828_180013905	3.24
novel_mir5248	96	miRNA	NC_000076.6:+:117549323_117549379	3.75
novel_mir5250	58	miRNA	NC_000083.6:+:71921041_71921106	2.27
novel_mir5251	198	miRNA	NC_000086.7:+:36804325_36804391	7.74
novel_mir5257	494	miRNA	NC_000070.6:+:156217299_156217370	19.3
novel_mir5262	217	miRNA	NC_000068.7:-:163371084_163371159	8.48
novel_mir5266	85	miRNA	NC_000067.6:+:185511627_185511663	3.32
novel_mir5268	96	miRNA	NC_000074.6:-:44592520_44592591	3.75
novel_mir5283	163	miRNA	NC_000081.6:-:78770309_78770386	6.37
novel_mir5291	36	miRNA	NC_000079.6:-:48805288_48805351	1.41
novel_mir5292	37	miRNA	NC_000068.7:-:119558841_119558908	1.45
novel_mir5295	92	miRNA	NC_000085.6:+:42054543_42054606	3.6
novel_mir5298	276	miRNA	NC_000067.6:+:91345016_91345100	10.79
novel_mir5302	74	miRNA	NC_000068.7:+:27043602_27043652	2.89
novel_mir5307	91	miRNA	NC_000072.6:+:50127974_50128054	3.56
novel_mir5310	90	miRNA	NC_000075.6:-:30765594_30765648	3.52
novel_mir5313	32	miRNA	NC_000086.7:-:68581115_68581178	1.25
novel_mir5324	22	miRNA	NC_000075.6:+:103113555_103113608	0.86
novel_mir5329	107	miRNA	NC_000068.7:-:35721278_35721337	4.18
novel_mir5332	73	miRNA	NC_000072.6:+:91141099_91141167	2.85
novel_mir5335	104	miRNA	NC_000082.6:-:30308412_30308472	4.06
novel_mir5339	64	miRNA	NC_000075.6:+:121254833_121254891	2.5
novel_mir5348	68	miRNA	NC_000078.6:+:13562215_13562283	2.66
novel_mir5351	33	miRNA	NC_000075.6:-:57487067_57487139	1.29
novel_mir8	80	miRNA	NC_000079.6:+:59207547_59207653	3.13
novel_mir5359	60	miRNA	NC_000068.7:+:165919911_165919985	2.34
novel_mir5362	70	miRNA	NC_000081.6:-:58434731_58434806	2.74
novel_mir5367	26	miRNA	NC_000078.6:-:117111823_117111901	1.02
novel_mir5368	152	miRNA	NC_000077.6:+:117333954_117334015	5.94
novel_mir5376	74	miRNA	NC_000073.6:+:66570676_66570737	2.89
novel_mir5378	45	miRNA	NC_000078.6:+:4865106_4865183	1.76
novel_mir5379	74	miRNA	NC_000068.7:-:105517378_105517429	2.89
novel_mir5382	82	miRNA	NC_000070.6:-:139762414_139762492	3.2
novel_mir5385	75	miRNA	NC_000075.6:+:102010011_102010068	2.93
novel_mir5389	74	miRNA	NT_109318.2:+:139158_139240	2.89
novel_mir5403	141	miRNA	NC_000070.6:+:77087667_77087721	5.51
novel_mir5411	116	miRNA	NC_000077.6:-:98458158_98458220	4.53
novel_mir5413	10	miRNA	NC_000082.6:-:57882966_57883046	0.39
novel_mir5419	84	miRNA	NC_000068.7:+:84859906_84859976	3.28
novel_mir5420	87	miRNA	NC_000075.6:+:55127406_55127479	3.4
novel_mir5421	45	miRNA	NC_000074.6:-:3610411_3610491	1.76
novel_mir5424	89	miRNA	NC_000083.6:+:25947765_25947848	3.48
novel_mir5425	87	miRNA	NC_000085.6:+:45036715_45036774	3.4
novel_mir5436	54	miRNA	NC_000068.7:-:163480528_163480566	2.11
novel_mir5447	68	miRNA	NC_000086.7:-:139684805_139684846	2.66
novel_mir5448	114	miRNA	NC_000072.6:-:28828832_28828875	4.45
novel_mir5451	74	miRNA	NC_000073.6:-:144554032_144554088	2.89
novel_mir5466	771	miRNA	NC_000081.6:-:38078598_38078675	30.13
novel_mir5467	38	miRNA	NC_000083.6:+:14067306_14067370	1.48
novel_mir5472	54	miRNA	NC_000073.6:-:136582635_136582723	2.11
novel_mir5475	25	miRNA	NC_000069.6:+:5219133_5219205	0.98
novel_mir5487	86	miRNA	NC_000084.6:-:59702667_59702739	3.36
novel_mir5491	104	miRNA	NC_000070.6:-:143108305_143108357	4.06
novel_mir5495	74	miRNA	NC_000074.6:+:115178370_115178441	2.89
novel_mir5496	72	miRNA	NC_000072.6:+:29498477_29498542	2.81
novel_mir5499	120	miRNA	NC_000071.6:-:115173312_115173358	4.69
novel_mir5505	65	miRNA	NC_000083.6:+:28955575_28955632	2.54
novel_mir5512	76	miRNA	NC_000076.6:+:75112795_75112843	2.97
novel_mir5519	1295	miRNA	NC_000081.6:-:64156765_64156829	50.6
novel_mir5520	456	miRNA	NC_000069.6:+:89340874_89340947	17.82
novel_mir5522	72	miRNA	NC_000084.6:-:75448122_75448175	2.81
novel_mir4155	65	miRNA	NC_000081.6:+:78899831_78899905	2.54
novel_mir5525	167	miRNA	NC_000068.7:-:174060470_174060552	6.53
novel_mir5536	106	miRNA	NC_000073.6:+:121935550_121935640	4.14
novel_mir5538	1797	miRNA	NC_000071.6:+:33018832_33018916	70.22
novel_mir5539	112	miRNA	NC_000083.6:-:71602534_71602597	4.38
novel_mir5543	95	miRNA	NC_000073.6:+:141406841_141406921	3.71
novel_mir5545	81	miRNA	NC_000078.6:+:100425335_100425401	3.17
novel_mir5547	33	miRNA	NC_000080.6:+:61106818_61106877	1.29
novel_mir5549	71	miRNA	NC_000077.6:+:95509568_95509634	2.77
novel_mir5553	38	miRNA	NC_000081.6:+:37138152_37138224	1.48
novel_mir5556	123	miRNA	NC_000079.6:-:78195145_78195181	4.81
novel_mir5557	18	miRNA	NC_000071.6:+:35538236_35538310	0.7
novel_mir5560	19	miRNA	NC_000068.7:+:109506138_109506223	0.74
novel_mir5561	5886	miRNA	NC_000069.6:-:96268694_96268751	230
novel_mir5565	334	miRNA	NC_000075.6:-:64533650_64533724	13.05
novel_mir5569	100	miRNA	NC_000080.6:+:29025536_29025603	3.91
novel_mir5570	65	miRNA	NC_000071.6:+:121968687_121968730	2.54
novel_mir5572	76	miRNA	NC_000079.6:-:43908577_43908645	2.97
novel_mir5584	149	miRNA	NC_000076.6:-:13205332_13205403	5.82
novel_mir5586	149	miRNA	NC_000077.6:-:86757482_86757543	5.82
novel_mir5590	112	miRNA	NC_000079.6:+:63766280_63766367	4.38
novel_mir5596	415	miRNA	NC_000071.6:-:124162063_124162144	16.22
novel_mir5597	98	miRNA	NC_000077.6:-:83727405_83727468	3.83
novel_mir5602	139	miRNA	NC_000071.6:-:120914740_120914806	5.43
novel_mir5603	45	miRNA	NC_000080.6:-:27160814_27160895	1.76
novel_mir5608	99	miRNA	NC_000086.7:+:95658442_95658517	3.87
novel_mir5615	27	miRNA	NC_000071.6:-:147568898_147568965	1.06
novel_mir5619	79	miRNA	NC_000070.6:-:106975424_106975482	3.09
novel_mir5620	167	miRNA	NC_000077.6:-:68648491_68648568	6.53
novel_mir5635	65	miRNA	NC_000075.6:-:57131108_57131157	2.54
novel_mir5642	98	miRNA	NC_000078.6:-:11440959_11441016	3.83
novel_mir5646	147	miRNA	NC_000072.6:+:113898569_113898615	5.74
novel_mir5649	113	miRNA	NC_000078.6:+:34918613_34918678	4.42
novel_mir5653	74	miRNA	NC_000071.6:-:109555416_109555489	2.89
novel_mir5678	17	miRNA	NC_000071.6:+:30651303_30651377	0.66
novel_mir5680	108	miRNA	NC_000076.6:-:40257690_40257754	4.22
novel_mir5681	113	miRNA	NC_000071.6:-:125098438_125098490	4.42
novel_mir5682	47	miRNA	NC_000073.6:-:113289899_113289967	1.84
novel_mir5690	150	miRNA	NC_000074.6:-:84977793_84977850	5.86
novel_mir16	172	miRNA	NC_000069.6:+:139420139_139420218	6.72
novel_mir5691	145	miRNA	NC_000073.6:-:142084650_142084718	5.67
novel_mir5702	155	miRNA	NC_000073.6:+:19352317_19352389	6.06
novel_mir4383	1027	miRNA	NC_000083.6:-:51831935_51831986	40.13
novel_mir5722	94	miRNA	NC_000069.6:-:62158989_62159064	3.67
novel_mir5724	163	miRNA	NC_000073.6:-:145067742_145067824	6.37
novel_mir5725	47	miRNA	NC_000076.6:-:43896820_43896873	1.84
novel_mir5731	183	miRNA	NC_000083.6:+:27141617_27141672	7.15
novel_mir3884	234	miRNA	NC_000073.6:-:48137638_48137709	9.14
novel_mir5743	40	miRNA	NC_000074.6:+:123761657_123761738	1.56
novel_mir5745	498	miRNA	NC_000075.6:-:43173581_43173641	19.46
novel_mir5746	73	miRNA	NC_000071.6:+:4066596_4066673	2.85
novel_mir5754	593	miRNA	NC_000081.6:-:75722721_75722785	23.17
novel_mir5760	55	miRNA	NC_000068.7:-:101641545_101641595	2.15
novel_mir5761	82	miRNA	NC_000083.6:+:85877782_85877867	3.2
novel_mir5762	2470	miRNA	NC_000077.6:-:116116754_116116841	96.52
novel_mir5767	144	miRNA	NC_000080.6:+:41105440_41105509	5.63
novel_mir4144	24	miRNA	NC_000073.6:-:19694925_19694995	0.94
novel_mir5776	72	miRNA	NC_000086.7:+:70411895_70411954	2.81
novel_mir5779	174	miRNA	NC_000067.6:-:13660474_13660532	6.8
novel_mir5782	92	miRNA	NC_000070.6:+:62871979_62872034	3.6
novel_mir5784	92	miRNA	NC_000076.6:+:127611827_127611888	3.6
novel_mir5789	148	miRNA	NC_000071.6:-:134241687_134241763	5.78
novel_mir5325	66	miRNA	NC_000084.6:-:37962666_37962733	2.58
novel_mir5795	60	miRNA	NC_000075.6:+:66255505_66255576	2.34
novel_mir5803	47745	miRNA	NC_000068.7:-:92123589_92123671	1865.7
novel_mir5804	410	miRNA	NC_000079.6:+:47465704_47465781	16.02
novel_mir5806	189	miRNA	NC_000085.6:+:26863979_26864060	7.39
novel_mir5807	25912	miRNA	NC_000078.6:+:73085117_73085203	1012.55
novel_mir5808	84	miRNA	NW_016097318.1:+:145407_145497	3.28
novel_mir5809	57	miRNA	NC_000067.6:+:19210381_19210452	2.23
novel_mir5817	236	miRNA	NC_000070.6:+:45342866_45342915	9.22
novel_mir5818	416	miRNA	NC_000078.6:+:79905540_79905593	16.26
novel_mir5822	108	miRNA	NC_000071.6:+:116214441_116214520	4.22
novel_mir5833	134	miRNA	NC_000083.6:-:30200869_30200949	5.24
novel_mir5614	1854	miRNA	NC_000081.6:+:89370419_89370460	72.45
novel_mir5846	53	miRNA	NC_000082.6:+:32430938_32431023	2.07
novel_mir5850	981	miRNA	NC_000071.6:+:114009819_114009864	38.33
novel_mir5853	212	miRNA	NC_000068.7:-:105182302_105182364	8.28
novel_mir5860	23	miRNA	NC_000076.6:+:76611853_76611921	0.9
novel_mir5864	76	miRNA	NC_000082.6:-:72800160_72800237	2.97
novel_mir5875	164	miRNA	NC_000077.6:-:5520832_5520914	6.41
novel_mir5876	113	miRNA	NC_000075.6:-:57998419_57998500	4.42
novel_mir5877	56	miRNA	NC_000069.6:-:24668749_24668825	2.19
novel_mir5882	660	miRNA	NC_000076.6:+:19892211_19892257	25.79
novel_mir5888	319	miRNA	NC_000068.7:-:132053175_132053221	12.47
novel_mir5892	24	miRNA	NC_000081.6:+:85859760_85859813	0.94
novel_mir5912	40	miRNA	NC_000067.6:+:160793056_160793144	1.56
novel_mir5913	55	miRNA	NC_000070.6:+:137557245_137557321	2.15
novel_mir5917	56	miRNA	NC_000072.6:-:125082021_125082095	2.19
novel_mir5106	88	miRNA	NC_000072.6:+:42264783_42264821	3.44
novel_mir5920	39	miRNA	NC_000077.6:-:95634507_95634564	1.52
novel_mir5927	3276	miRNA	NC_000086.7:-:48450088_48450147	128.01
novel_mir5928	116	miRNA	NC_000081.6:+:76351326_76351405	4.53
novel_mir5931	247	miRNA	NC_000068.7:-:166578126_166578219	9.65
novel_mir5939	77	miRNA	NC_000069.6:-:145164385_145164449	3.01
novel_mir5947	214	miRNA	NC_000086.7:+:134489107_134489174	8.36
novel_mir5958	75	miRNA	NC_000069.6:-:25491991_25492066	2.93
novel_mir5972	73	miRNA	NC_000072.6:+:83712369_83712430	2.85
novel_mir4816	49	miRNA	NC_000081.6:-:101532602_101532674	1.91
novel_mir5974	57	miRNA	NC_000077.6:+:120171001_120171069	2.23
novel_mir5978	114	miRNA	NC_000074.6:+:111915347_111915384	4.45
novel_mir5993	302	miRNA	NC_000077.6:-:88684148_88684210	11.8
novel_mir6001	44	miRNA	NC_000070.6:-:46800780_46800841	1.72
novel_mir6008	757	miRNA	NC_000080.6:+:55526880_55526936	29.58
novel_mir6012	141	miRNA	NC_000077.6:+:119019162_119019223	5.51
novel_mir6021	105	miRNA	NC_000071.6:+:136171935_136171991	4.1
novel_mir6027	21	miRNA	NC_000075.6:+:120378665_120378741	0.82
novel_mir6048	126	miRNA	NC_000081.6:-:54660161_54660248	4.92
novel_mir6055	136	miRNA	NC_000071.6:+:37246905_37246949	5.31
novel_mir6058	126	miRNA	NC_000074.6:+:84237399_84237444	4.92
novel_mir6059	14	miRNA	NC_000072.6:+:88311986_88312075	0.55
novel_mir6062	32	miRNA	NC_000067.6:-:120698961_120699031	1.25
novel_mir6065	183	miRNA	NC_000073.6:-:118236523_118236593	7.15
novel_mir6067	147	miRNA	NC_000068.7:-:135658782_135658843	5.74
novel_mir6071	53	miRNA	NC_000082.6:+:5414460_5414525	2.07
novel_mir6077	82	miRNA	NC_000077.6:-:118361939_118361981	3.2
novel_mir6078	30	miRNA	NC_000077.6:-:3830980_3831061	1.17
novel_mir6079	19	miRNA	NC_000077.6:+:104114893_104114969	0.74
novel_mir6083	135	miRNA	NC_000074.6:+:87875130_87875192	5.28
novel_mir6084	124	miRNA	NC_000082.6:+:84546467_84546534	4.85
novel_mir6094	80	miRNA	NC_000067.6:-:122577457_122577522	3.13
novel_mir6097	27	miRNA	NC_000068.7:+:34639356_34639418	1.06
novel_mir6098	24	miRNA	NC_000067.6:-:75487185_75487254	0.94
novel_mir6102	62	miRNA	NC_000071.6:+:138756523_138756580	2.42
novel_mir6115	101	miRNA	NC_000077.6:-:78415325_78415397	3.95
novel_mir6124	139	miRNA	NC_000071.6:-:53317709_53317791	5.43
novel_mir6133	43	miRNA	NC_000076.6:-:81144491_81144552	1.68
novel_mir6135	46	miRNA	NC_000072.6:-:41629424_41629518	1.8
novel_mir6143	61	miRNA	NC_000070.6:-:119190015_119190100	2.38
novel_mir6145	22	miRNA	NC_000079.6:-:115740075_115740159	0.86
mmu-miR-141-3p	931	hairpin	mir-8	36.38
mmu-miR-378a-3p	4538	mature	mir-378	177.33
mmu-miR-202-5p	1	hairpin	mir-202	0.04
mmu-miR-130a-3p	788	mature	mir-130	30.79
mmu-miR-17-5p	250	mature	mir-17	9.77
mmu-miR-7117-3p	53	mature	undef	2.07
mmu-miR-215-5p	1486	mature	mir-192	58.07
mmu-miR-375-3p	13019	mature	mir-375	508.73
mmu-miR-3572-3p	72	hairpin	mir-3572	2.81
mmu-miR-6967-3p	83	mature	mir-6967	3.24
mmu-miR-9b-3p	5	mature	undef	0.2
mmu-miR-466f-5p	1	hairpin	mir-467	0.04
mmu-miR-199a-3p,mmu-miR-199b-3p	335	mature	mir-199	13.09
mmu-miR-23b-5p	1	mature	mir-23	0.04
mmu-let-7f-5p	6054	mature	let-7	236.57
mmu-miR-30e-3p	101	hairpin	mir-30	3.95
mmu-miR-129-5p	88	hairpin	mir-129	3.44
mmu-miR-34a-5p	30	hairpin	mir-34	1.17
mmu-miR-6944-3p	70	hairpin	undef	2.74
mmu-miR-350-3p	723	mature	mir-350	28.25
mmu-miR-27a-3p	352964	hairpin	mir-27	13792.5
mmu-miR-3074-2-3p	102	hairpin	mir-3074	3.99
mmu-miR-5113	92	hairpin	undef	3.6
mmu-miR-322-3p	116	hairpin	mir-322	4.53
mmu-miR-877-5p	115	hairpin	mir-877	4.49
mmu-miR-542-5p	75	mature	mir-542	2.93
mmu-miR-429-3p	2785	mature	mir-8	108.83
mmu-miR-10b-5p	1012	mature	mir-10	39.55
mmu-miR-139-5p	6845	hairpin	mir-139	267.48
mmu-miR-484	4854	mature	mir-484	189.68
mmu-miR-224-5p	136	mature	mir-224	5.31
mmu-miR-181b-5p	120	hairpin	mir-181	4.69
mmu-miR-9-3p	67	mature	mir-9	2.62
mmu-miR-184-3p	163	mature	mir-184	6.37
mmu-miR-8120	1	hairpin	undef	0.04
mmu-miR-470-5p	10	mature	mir-743	0.39
mmu-miR-25-3p	15246	hairpin	mir-25	595.76
mmu-miR-221-3p	369	mature	mir-221	14.42
mmu-miR-20a-5p	150	mature	mir-17	5.86
mmu-miR-466i-5p	168	hairpin	mir-467	6.56
mmu-miR-29c-5p	71	hairpin	mir-29	2.77
mmu-miR-33-5p	73	hairpin	mir-33	2.85
mmu-miR-8112	267	hairpin	undef	10.43
mmu-miR-7a-5p	234	hairpin	mir-7	9.14
mmu-miR-200c-3p	132	hairpin	mir-8	5.16
mmu-miR-205-5p	86	hairpin	mir-205	3.36
mmu-miR-1839-5p	1012	mature	mir-1839	39.55
mmu-miR-672-3p	109	mature	mir-672	4.26
mmu-miR-186-5p	86	hairpin	mir-186	3.36
mmu-miR-150-3p	610	hairpin	mir-150	23.84
mmu-miR-10a-5p	1370	hairpin	mir-10	53.53
mmu-miR-434-3p	177	hairpin	mir-434	6.92
mmu-miR-466b-3p,mmu-miR-466c-3p,mmu-miR-466p-3p	1	mature	mir-466	0.04
mmu-miR-672-3p	1	hairpin	mir-672	0.04
mmu-miR-421-3p	107	hairpin	mir-95	4.18
mmu-miR-19b-3p	3849	hairpin	mir-19	150.4
mmu-miR-744-3p	97	mature	mir-744	3.79
mmu-miR-449a-5p	43	mature	mir-449	1.68
mmu-miR-92a-3p	365127	hairpin	mir-25	14267.8
mmu-miR-378b	337	mature	mir-378	13.17
mmu-miR-7075-3p	9	hairpin	undef	0.35
mmu-miR-433-3p	53	mature	mir-433	2.07
mmu-let-7f-2-3p	1592	hairpin	let-7	62.21
mmu-miR-181a-5p	7671	hairpin	mir-181	299.75
mmu-miR-215-3p	397	mature	mir-192	15.51
mmu-miR-34a-5p	602	mature	mir-34	23.52
mmu-miR-1a-3p	287	mature	mir-1	11.21
mmu-miR-669b-5p	90	hairpin	mir-467	3.52
mmu-miR-741-3p	1	mature	undef	0.04
mmu-miR-9-3p	1	hairpin	mir-9	0.04
mmu-miR-411-5p	4	hairpin	mir-379	0.16
mmu-miR-93-5p	3451	mature	mir-17	134.85
mmu-miR-100-3p	1	hairpin	mir-10	0.04
mmu-miR-324-3p	1	mature	mir-324	0.04
mmu-miR-133a-3p	1702	hairpin	mir-133	66.51
mmu-miR-486b-3p	1600	hairpin	mir-486	62.52
mmu-miR-151-3p	329	mature	mir-28	12.86
mmu-miR-574-5p	320	hairpin	mir-574	12.5
mmu-miR-709	121	hairpin	undef	4.73
mmu-miR-7069-3p	21	hairpin	undef	0.82
mmu-miR-380-3p	1	hairpin	mir-379	0.04
mmu-miR-664-3p	197	hairpin	mir-664	7.7
mmu-miR-6964-3p	29	hairpin	undef	1.13
mmu-miR-183-5p	1	mature	mir-183	0.04
mmu-miR-29a-3p	17722	hairpin	mir-29	692.51
mmu-miR-423-3p	4656	hairpin	mir-423	181.94
mmu-miR-16-5p	7739	hairpin	mir-15	302.41
mmu-miR-301a-3p	80	mature	mir-130	3.13
mmu-miR-486a-3p	232	mature	mir-486	9.07
mmu-miR-297a-5p	1	mature	mir-297	0.04
mmu-miR-7052-3p	168	mature	undef	6.56
mmu-let-7i-5p	29467	hairpin	let-7	1151.46
mmu-miR-3960	117	hairpin	mir-3960	4.57
mmu-miR-495-3p	1	mature	mir-329	0.04
mmu-miR-425-5p	342	mature	mir-425	13.36
mmu-miR-127-3p	47	mature	mir-127	1.84
mmu-miR-486a-5p,mmu-miR-486b-5p	30429	hairpin	mir-486	1189.05
mmu-miR-6941-3p	2	hairpin	undef	0.08
mmu-miR-676-3p	334	hairpin	mir-676	13.05
mmu-miR-673-3p	1	hairpin	mir-673	0.04
mmu-miR-224-5p	351	hairpin	mir-224	13.72
mmu-miR-369-5p	95	hairpin	mir-154	3.71
mmu-miR-484	4007	hairpin	mir-484	156.58
mmu-miR-106a-5p	81	mature	mir-17	3.17
mmu-let-7d-3p	10123	mature	let-7	395.57
mmu-miR-30b-5p	641	mature	mir-30	25.05
mmu-miR-141-3p	352	mature	mir-8	13.75
mmu-miR-139-3p	116	hairpin	mir-139	4.53
mmu-miR-3087-3p	1	hairpin	undef	0.04
mmu-miR-21a-5p	8846	mature	mir-21	345.67
mmu-let-7d-5p	1872	mature	let-7	73.15
mmu-miR-23b-3p	104	mature	mir-23	4.06
[truncated: 493 more rows]

## Sheet: Noni fruit juice group
sRNA id	Count(14479979)	Type	Description	TPM
novel_mir1	1441	miRNA	NC_000076.6:-:91181413_91181483	99.52
novel_mir2	5843	miRNA	NC_000071.6:+:123330830_123330893	403.52
novel_mir3	2278	miRNA	NC_000068.7:-:170257941_170258043	157.32
novel_mir4	7972	miRNA	NC_000067.6:+:35999106_35999150	550.55
novel_mir5	249	miRNA	NC_000072.6:+:26101634_26101685	17.2
novel_mir6	16919	miRNA	NC_000086.7:-:153726355_153726415	1168.44
novel_mir7	445	miRNA	NC_000071.6:-:60672514_60672591	30.73
novel_mir8	58	miRNA	NC_000080.6:-:70418968_70419036	4.01
novel_mir9	238	miRNA	NC_000070.6:-:132763685_132763752	16.44
novel_mir11	18	miRNA	NC_000068.7:-:162133623_162133675	1.24
novel_mir12	127	miRNA	NC_000077.6:+:118575166_118575257	8.77
novel_mir13	20	miRNA	NC_000076.6:+:58589634_58589675	1.38
novel_mir14	59	miRNA	NC_000083.6:-:59459907_59459992	4.07
novel_mir15	56	miRNA	NC_000074.6:+:6079579_6079660	3.87
novel_mir16	135	miRNA	NC_000067.6:-:188833430_188833485	9.32
novel_mir17	157	miRNA	NC_000077.6:+:69588095_69588135	10.84
novel_mir18	71	miRNA	NC_000071.6:+:136279842_136279882	4.9
novel_mir19	56	miRNA	NC_000082.6:-:61079660_61079706	3.87
novel_mir20	333	miRNA	NC_000068.7:-:112168767_112168826	23
novel_mir21	137	miRNA	NC_000085.6:+:44700142_44700213	9.46
novel_mir22	499	miRNA	NT_187009.1:-:923079_923134	34.46
novel_mir23	103	miRNA	NC_000080.6:+:16204958_16205047	7.11
novel_mir24	73	miRNA	NC_000070.6:+:50815124_50815201	5.04
novel_mir25	362	miRNA	NC_000067.6:-:58256258_58256303	25
novel_mir26	328	miRNA	NC_000084.6:-:11989788_11989827	22.65
novel_mir27	162	miRNA	NC_000071.6:+:130432237_130432300	11.19
novel_mir28	10	miRNA	NC_000073.6:-:100414179_100414223	0.69
novel_mir29	26	miRNA	NC_000067.6:-:20741914_20741982	1.8
novel_mir30	185	miRNA	NC_000077.6:+:26418196_26418275	12.78
novel_mir31	10	miRNA	NC_000084.6:+:38341328_38341367	0.69
novel_mir32	110	miRNA	NC_000085.6:+:57467284_57467342	7.6
novel_mir34	41	miRNA	NC_000081.6:+:86097541_86097615	2.83
novel_mir35	746	miRNA	NC_000076.6:-:54261755_54261805	51.52
novel_mir36	104	miRNA	NC_000075.6:+:49374384_49374438	7.18
novel_mir37	263	miRNA	NC_000084.6:-:41731992_41732037	18.16
novel_mir39	38	miRNA	NC_000072.6:-:57475877_57475944	2.62
novel_mir40	56	miRNA	NC_000083.6:-:81645144_81645188	3.87
novel_mir41	35	miRNA	NC_000082.6:+:86985695_86985754	2.42
novel_mir42	159	miRNA	NC_000086.7:-:103939332_103939372	10.98
novel_mir43	270	miRNA	NC_000071.6:-:99978470_99978516	18.65
novel_mir44	922	miRNA	NC_000074.6:+:108374449_108374506	63.67
novel_mir45	356	miRNA	NC_000086.7:-:59616743_59616795	24.59
novel_mir44	14	miRNA	NC_000072.6:+:8202434_8202491	0.97
novel_mir46	164	miRNA	NC_000078.6:+:56930936_56930982	11.33
novel_mir47	172	miRNA	NC_000080.6:-:60413061_60413130	11.88
novel_mir48	10	miRNA	NC_000080.6:+:57238827_57238908	0.69
novel_mir49	47	miRNA	NC_000070.6:-:33273942_33274017	3.25
novel_mir50	78	miRNA	NC_000078.6:-:106554028_106554071	5.39
novel_mir51	271	miRNA	NC_000067.6:+:192310835_192310892	18.72
novel_mir52	153	miRNA	NC_000068.7:-:81275822_81275881	10.57
novel_mir53	167	miRNA	NC_000071.6:+:135575673_135575715	11.53
novel_mir54	259	miRNA	NC_000077.6:-:45980271_45980363	17.89
novel_mir55	226	miRNA	NC_000086.7:+:164078878_164078919	15.61
novel_mir56	602	miRNA	NC_000084.6:+:75463787_75463877	41.57
novel_mir57	204	miRNA	NC_000067.6:-:27490151_27490206	14.09
novel_mir58	132	miRNA	NC_000073.6:-:24553172_24553216	9.12
novel_mir60	2111	miRNA	NC_000074.6:-:123155711_123155747	145.79
novel_mir61	53	miRNA	NC_000080.6:+:68624305_68624351	3.66
novel_mir62	173	miRNA	NC_000069.6:-:145758824_145758869	11.95
novel_mir64	27	miRNA	NC_000072.6:-:130981407_130981475	1.86
novel_mir65	19	miRNA	NC_000077.6:+:35796631_35796682	1.31
novel_mir66	133	miRNA	NC_000068.7:+:112747955_112748035	9.19
novel_mir67	35	miRNA	NC_000079.6:-:48356360_48356424	2.42
novel_mir68	269	miRNA	NC_000086.7:+:42119817_42119860	18.58
novel_mir69	10	miRNA	NC_000084.6:+:76148901_76148993	0.69
novel_mir70	51	miRNA	NC_000086.7:-:65923024_65923100	3.52
novel_mir71	10	miRNA	NC_000078.6:-:47317213_47317275	0.69
novel_mir72	412	miRNA	NC_000067.6:+:34295813_34295873	28.45
novel_mir74	141	miRNA	NC_000068.7:-:127677452_127677496	9.74
novel_mir75	234	miRNA	NC_000073.6:+:38156637_38156724	16.16
novel_mir78	24	miRNA	NC_000076.6:-:80549436_80549484	1.66
novel_mir79	24	miRNA	NC_000071.6:-:150998995_150999079	1.66
novel_mir80	50	miRNA	NC_000083.6:-:5841146_5841209	3.45
novel_mir81	628	miRNA	NC_000079.6:+:43481285_43481337	43.37
novel_mir82	614	miRNA	NC_000068.7:+:181459529_181459621	42.4
novel_mir82	169	miRNA	NC_000068.7:+:181459598_181459664	11.67
novel_mir83	1796	miRNA	NC_000068.7:-:92183556_92183644	124.03
novel_mir84	150	miRNA	NC_000069.6:+:145758654_145758708	10.36
novel_mir85	84	miRNA	NC_000076.6:+:81559311_81559391	5.8
novel_mir86	52	miRNA	NC_000073.6:-:80390965_80391057	3.59
novel_mir87	1186	miRNA	NC_000081.6:-:102203956_102204024	81.91
novel_mir88	462	miRNA	NC_000068.7:+:163054762_163054825	31.91
novel_mir89	84	miRNA	NC_000084.6:-:35896739_35896803	5.8
novel_mir80	54	miRNA	NC_000083.6:-:5841110_5841167	3.73
novel_mir91	23	miRNA	NC_000073.6:+:81859270_81859350	1.59
novel_mir92	250	miRNA	NC_000074.6:-:22227264_22227341	17.27
novel_mir93	333	miRNA	NC_000077.6:-:3290148_3290225	23
novel_mir94	20	miRNA	NC_000069.6:+:95659166_95659229	1.38
novel_mir96	30	miRNA	NC_000086.7:-:20291537_20291606	2.07
novel_mir97	203	miRNA	NC_000080.6:+:56865039_56865092	14.02
novel_mir98	2039	miRNA	NC_000083.6:-:46031750_46031799	140.82
novel_mir99	936	miRNA	NC_000081.6:-:98296233_98296276	64.64
novel_mir100	11	miRNA	NC_000068.7:-:179786094_179786132	0.76
novel_mir101	66	miRNA	NC_000084.6:+:41062181_41062221	4.56
novel_mir102	456	miRNA	NC_000085.6:-:3455465_3455513	31.49
novel_mir103	100	miRNA	NC_000081.6:+:48889735_48889810	6.91
novel_mir105	502	miRNA	NC_000081.6:-:75748234_75748287	34.67
novel_mir106	27	miRNA	NT_187005.1:-:1312610_1312696	1.86
novel_mir107	168	miRNA	NC_000069.6:+:41565789_41565835	11.6
novel_mir108	2113	miRNA	NC_000068.7:+:162660772_162660816	145.93
novel_mir109	161	miRNA	NC_000073.6:-:19664892_19664954	11.12
novel_mir110	36	miRNA	NC_000086.7:+:8074616_8074665	2.49
novel_mir111	66	miRNA	NC_000085.6:+:59345354_59345408	4.56
novel_mir112	372	miRNA	NC_000070.6:+:63261654_63261739	25.69
novel_mir113	57	miRNA	NC_000082.6:+:22857866_22857906	3.94
novel_mir114	801	miRNA	NC_000075.6:-:31281186_31281265	55.32
novel_mir116	653	miRNA	NC_000070.6:-:154636176_154636227	45.1
novel_mir117	111	miRNA	NC_000079.6:-:33734334_33734392	7.67
novel_mir118	40	miRNA	NC_000075.6:-:108649316_108649362	2.76
novel_mir119	462	miRNA	NC_000071.6:-:137531454_137531494	31.91
novel_mir121	56	miRNA	NC_000067.6:-:171080305_171080348	3.87
novel_mir122	131	miRNA	NC_000078.6:+:40446585_40446665	9.05
novel_mir96	21	miRNA	NC_000086.7:-:20291588_20291650	1.45
novel_mir123	35	miRNA	NC_000073.6:-:140857173_140857226	2.42
novel_mir124	46	miRNA	NC_000083.6:-:36111423_36111465	3.18
novel_mir125	36	miRNA	NC_000083.6:+:26892796_26892865	2.49
novel_mir124	55	miRNA	NC_000083.6:-:36032419_36032461	3.8
novel_mir127	5209	miRNA	NC_000075.6:-:20642110_20642160	359.74
novel_mir128	63	miRNA	NC_000076.6:-:80742143_80742216	4.35
novel_mir130	236	miRNA	NC_000073.6:-:127232910_127232978	16.3
novel_mir131	53	miRNA	NC_000086.7:+:164467992_164468074	3.66
novel_mir132	11	miRNA	NC_000071.6:-:93093102_93093171	0.76
novel_mir133	91	miRNA	NC_000073.6:-:127614726_127614789	6.28
novel_mir134	83	miRNA	NC_000076.6:-:81411733_81411810	5.73
novel_mir135	56	miRNA	NC_000069.6:+:89090487_89090577	3.87
novel_mir136	104	miRNA	NC_000080.6:+:118544280_118544319	7.18
novel_mir137	139	miRNA	NC_000083.6:-:46165578_46165662	9.6
novel_mir138	169	miRNA	NC_000085.6:+:8941905_8941965	11.67
novel_mir139	147	miRNA	NC_000074.6:+:119600779_119600851	10.15
novel_mir140	877	miRNA	NC_000068.7:+:164071224_164071286	60.57
novel_mir95	16	miRNA	NC_000078.6:+:55820596_55820644	1.1
novel_mir142	81	miRNA	NC_000085.6:-:46044727_46044800	5.59
novel_mir143	248	miRNA	NC_000068.7:-:156018597_156018666	17.13
novel_mir144	125	miRNA	NC_000083.6:+:43824957_43825038	8.63
novel_mir145	29	miRNA	NC_000068.7:+:93445084_93445158	2
novel_mir147	69	miRNA	NC_000067.6:+:105663991_105664032	4.77
novel_mir148	58	miRNA	NC_000072.6:+:71543896_71543968	4.01
novel_mir149	372	miRNA	NC_000068.7:-:31572546_31572628	25.69
novel_mir150	320	miRNA	NC_000082.6:+:43762434_43762503	22.1
novel_mir151	66	miRNA	NC_000073.6:+:145272609_145272681	4.56
novel_mir152	78	miRNA	NC_000071.6:+:111559417_111559476	5.39
novel_mir153	23	miRNA	NC_000068.7:-:145860270_145860334	1.59
novel_mir155	88	miRNA	NC_000081.6:-:73466760_73466806	6.08
novel_mir156	38	miRNA	NT_187023.1:+:2181231_2181281	2.62
novel_mir157	105	miRNA	NC_000071.6:+:148959491_148959568	7.25
novel_mir158	80	miRNA	NC_000077.6:-:114324864_114324907	5.52
novel_mir159	100	miRNA	NC_000070.6:-:136834899_136834966	6.91
novel_mir161	105	miRNA	NC_000077.6:+:119086355_119086420	7.25
novel_mir124	16	miRNA	NT_187004.1:-:2368868_2368910	1.1
novel_mir162	31	miRNA	NC_000077.6:-:97338612_97338698	2.14
novel_mir163	99	miRNA	NC_000071.6:-:122210818_122210895	6.84
novel_mir164	21	miRNA	NC_000075.6:-:88482806_88482848	1.45
novel_mir165	65	miRNA	NC_000070.6:+:141383537_141383591	4.49
novel_mir166	234	miRNA	NC_000067.6:+:91665025_91665069	16.16
novel_mir167	52	miRNA	NC_000075.6:-:102494422_102494483	3.59
novel_mir168	76	miRNA	NC_000075.6:+:107627215_107627270	5.25
novel_mir169	360	miRNA	NC_000068.7:-:165728943_165729012	24.86
novel_mir170	37	miRNA	NC_000076.6:-:70223176_70223260	2.56
novel_mir171	22	miRNA	NC_000081.6:-:99239742_99239814	1.52
novel_mir172	63	miRNA	NC_000085.6:+:6251617_6251695	4.35
novel_mir173	1924	miRNA	NC_000079.6:+:98925879_98925954	132.87
novel_mir174	611	miRNA	NC_000071.6:-:99728614_99728695	42.2
novel_mir175	12	miRNA	NC_000069.6:-:65392371_65392425	0.83
novel_mir176	38	miRNA	NC_000069.6:-:42177626_42177701	2.62
novel_mir177	216	miRNA	NC_000070.6:-:141299757_141299826	14.92
novel_mir178	98	miRNA	NC_000086.7:+:129750677_129750743	6.77
novel_mir179	188	miRNA	NC_000078.6:-:55398665_55398719	12.98
novel_mir180	353	miRNA	NC_000068.7:-:113216923_113217001	24.38
novel_mir181	37	miRNA	NC_000070.6:-:141893114_141893172	2.56
novel_mir182	383	miRNA	NC_000078.6:-:103202973_103203054	26.45
novel_mir183	209	miRNA	NC_000078.6:-:100199358_100199409	14.43
novel_mir184	106	miRNA	NC_000077.6:-:95600685_95600771	7.32
novel_mir185	69	miRNA	NC_000074.6:-:122486941_122486997	4.77
novel_mir186	100	miRNA	NC_000086.7:-:7922264_7922331	6.91
novel_mir187	3838	miRNA	NC_000073.6:-:139894848_139894921	265.06
novel_mir188	161	miRNA	NC_000081.6:-:85626253_85626305	11.12
novel_mir190	852	miRNA	NC_000083.6:-:74211840_74211896	58.84
novel_mir191	35	miRNA	NC_000074.6:-:47613368_47613427	2.42
novel_mir192	29	miRNA	NC_000078.6:-:3971138_3971208	2
novel_mir193	136	miRNA	NC_000086.7:-:73659266_73659307	9.39
novel_mir194	40	miRNA	NC_000073.6:+:131084762_131084837	2.76
novel_mir195	56	miRNA	NC_000077.6:+:96425637_96425691	3.87
novel_mir197	99	miRNA	NC_000068.7:-:156576326_156576401	6.84
novel_mir198	123	miRNA	NC_000074.6:-:124636231_124636279	8.49
novel_mir199	128	miRNA	NC_000080.6:+:28504414_28504495	8.84
novel_mir200	127	miRNA	NC_000068.7:-:163772623_163772678	8.77
novel_mir201	200	miRNA	NC_000074.6:-:123834471_123834536	13.81
novel_mir202	63	miRNA	NC_000072.6:+:132439457_132439516	4.35
novel_mir203	28	miRNA	NC_000072.6:+:92018966_92019028	1.93
novel_mir204	13	miRNA	NC_000073.6:+:134677666_134677741	0.9
novel_mir205	59	miRNA	NC_000083.6:+:27711211_27711255	4.07
novel_mir206	349	miRNA	NC_000067.6:+:178942745_178942799	24.1
novel_mir124	421	miRNA	NT_187009.1:-:17589_17654	29.07
novel_mir207	30	miRNA	NC_000077.6:-:56262597_56262658	2.07
novel_mir208	75	miRNA	NC_000071.6:+:111396118_111396185	5.18
novel_mir209	12	miRNA	NC_000074.6:-:104442546_104442628	0.83
novel_mir210	32	miRNA	NC_000073.6:+:141631188_141631256	2.21
novel_mir211	69	miRNA	NC_000071.6:-:129860354_129860412	4.77
novel_mir212	40	miRNA	NC_000070.6:-:102088016_102088098	2.76
novel_mir213	26	miRNA	NC_000070.6:+:10663875_10663982	1.8
novel_mir214	98	miRNA	NC_000071.6:-:100295342_100295411	6.77
novel_mir215	153	miRNA	NC_000080.6:-:55887309_55887386	10.57
novel_mir216	10	miRNA	NC_000077.6:-:72051015_72051087	0.69
novel_mir217	91	miRNA	NC_000071.6:+:21827536_21827598	6.28
novel_mir105	35	miRNA	NC_000084.6:+:46198854_46198909	2.42
novel_mir218	57	miRNA	NC_000070.6:+:120149000_120149051	3.94
novel_mir219	24	miRNA	NC_000077.6:-:119870701_119870768	1.66
novel_mir220	401	miRNA	NC_000076.6:-:60781756_60781831	27.69
novel_mir221	66	miRNA	NC_000083.6:-:46912334_46912400	4.56
novel_mir222	81	miRNA	NC_000075.6:-:91365920_91365983	5.59
novel_mir223	59	miRNA	NC_000083.6:-:27751630_27751692	4.07
novel_mir224	13	miRNA	NC_000082.6:-:35717321_35717377	0.9
novel_mir225	47	miRNA	NC_000071.6:-:113942835_113942874	3.25
novel_mir226	124	miRNA	NC_000071.6:+:130222295_130222372	8.56
novel_mir227	1441	miRNA	NC_000079.6:-:42052748_42052821	99.52
novel_mir228	98	miRNA	NC_000068.7:+:167217386_167217470	6.77
novel_mir230	227	miRNA	NC_000081.6:-:75672830_75672905	15.68
novel_mir231	95	miRNA	NC_000068.7:-:164669203_164669274	6.56
novel_mir232	3630	miRNA	NC_000071.6:+:34187172_34187219	250.69
novel_mir234	36	miRNA	NC_000083.6:-:33551318_33551398	2.49
novel_mir235	11	miRNA	NC_000076.6:-:123196934_123197001	0.76
novel_mir236	57	miRNA	NC_000073.6:-:115578074_115578147	3.94
novel_mir237	310	miRNA	NC_000076.6:-:26374343_26374407	21.41
novel_mir238	44	miRNA	NC_000082.6:+:91904225_91904306	3.04
novel_mir240	126	miRNA	NC_000071.6:+:134148239_134148325	8.7
novel_mir241	57	miRNA	NC_000085.6:-:55192360_55192416	3.94
novel_mir242	42	miRNA	NC_000077.6:-:103339000_103339052	2.9
novel_mir243	22	miRNA	NC_000076.6:+:61002725_61002790	1.52
novel_mir244	71	miRNA	NC_000073.6:-:127117744_127117809	4.9
novel_mir245	119	miRNA	NC_000077.6:+:106167001_106167077	8.22
novel_mir97	60	miRNA	NC_000080.6:+:56865073_56865137	4.14
novel_mir246	197	miRNA	NC_000075.6:+:21918303_21918349	13.6
novel_mir247	649	miRNA	NC_000073.6:+:79793512_79793584	44.82
novel_mir249	65	miRNA	NC_000076.6:-:79989447_79989517	4.49
novel_mir250	38	miRNA	NC_000070.6:-:22084535_22084615	2.62
novel_mir251	49	miRNA	NC_000070.6:-:118455855_118455911	3.38
novel_mir252	46	miRNA	NC_000068.7:-:172049154_172049202	3.18
novel_mir253	25	miRNA	NC_000067.6:-:39391007_39391055	1.73
novel_mir254	49	miRNA	NC_000070.6:+:152552823_152552914	3.38
novel_mir255	65	miRNA	NC_000067.6:+:191906818_191906885	4.49
novel_mir256	10	miRNA	NC_000081.6:+:80691748_80691804	0.69
novel_mir257	56	miRNA	NC_000068.7:+:172830524_172830572	3.87
novel_mir258	29	miRNA	NC_000073.6:-:44866787_44866858	2
novel_mir259	324	miRNA	NC_000067.6:-:165691828_165691888	22.38
novel_mir260	303	miRNA	NC_000073.6:-:75762483_75762575	20.93
novel_mir261	30	miRNA	NC_000073.6:-:121713930_121714000	2.07
novel_mir262	819	miRNA	NC_000075.6:+:52677697_52677771	56.56
novel_mir264	297	miRNA	NC_000073.6:+:28506571_28506639	20.51
novel_mir265	17	miRNA	NC_000072.6:+:125236478_125236520	1.17
novel_mir266	269	miRNA	NC_000071.6:-:114779670_114779754	18.58
novel_mir267	263	miRNA	NC_000071.6:-:33259686_33259738	18.16
novel_mir268	37	miRNA	NC_000077.6:-:74724019_74724098	2.56
novel_mir269	169	miRNA	NC_000076.6:-:24595498_24595573	11.67
novel_mir270	11	miRNA	NC_000073.6:+:78807627_78807689	0.76
novel_mir271	166	miRNA	NC_000070.6:+:134468406_134468448	11.46
novel_mir272	93	miRNA	NC_000072.6:-:37687054_37687104	6.42
novel_mir273	112	miRNA	NC_000077.6:-:78035803_78035887	7.73
novel_mir274	235	miRNA	NT_187064.1:+:48742_48817	16.23
novel_mir275	160	miRNA	NC_000070.6:-:155224112_155224189	11.05
novel_mir276	55	miRNA	NC_000070.6:+:126324411_126324474	3.8
novel_mir277	130	miRNA	NC_000075.6:-:20749951_20750033	8.98
novel_mir278	46	miRNA	NC_000077.6:+:117946651_117946701	3.18
novel_mir279	582	miRNA	NC_000082.6:-:30886410_30886485	40.19
novel_mir281	10	miRNA	NC_000084.6:-:34699393_34699439	0.69
novel_mir282	153	miRNA	NC_000076.6:+:80857300_80857381	10.57
novel_mir283	39	miRNA	NC_000081.6:+:97072263_97072321	2.69
novel_mir285	1551	miRNA	NC_000070.6:+:114339859_114339917	107.11
novel_mir286	54	miRNA	NC_000083.6:-:13405663_13405730	3.73
novel_mir287	203	miRNA	NC_000068.7:+:58487475_58487517	14.02
novel_mir288	110	miRNA	NC_000081.6:-:65503600_65503650	7.6
novel_mir290	17	miRNA	NC_000067.6:+:132515446_132515501	1.17
novel_mir291	141	miRNA	NC_000079.6:+:114155550_114155614	9.74
novel_mir292	105	miRNA	NC_000078.6:+:102524484_102524565	7.25
novel_mir294	25	miRNA	NC_000079.6:+:51296852_51296912	1.73
novel_mir295	196	miRNA	NC_000071.6:+:135245800_135245863	13.54
novel_mir297	210	miRNA	NC_000073.6:-:43344720_43344790	14.5
novel_mir298	51	miRNA	NC_000073.6:-:81934338_81934403	3.52
novel_mir299	12	miRNA	NC_000071.6:+:88648018_88648074	0.83
novel_mir300	20	miRNA	NC_000077.6:-:108075429_108075500	1.38
novel_mir301	98	miRNA	NC_000077.6:+:97463225_97463314	6.77
novel_mir302	225	miRNA	NC_000085.6:+:4261929_4262007	15.54
novel_mir303	312	miRNA	NC_000070.6:-:139265196_139265274	21.55
novel_mir304	55	miRNA	NC_000083.6:+:15236517_15236575	3.8
novel_mir305	89	miRNA	NC_000078.6:-:17060971_17061026	6.15
novel_mir306	55	miRNA	NC_000070.6:+:152494568_152494640	3.8
novel_mir307	198	miRNA	NC_000071.6:-:64802449_64802506	13.67
novel_mir308	28	miRNA	NC_000084.6:-:34275673_34275750	1.93
novel_mir309	30	miRNA	NC_000067.6:+:73715393_73715463	2.07
novel_mir310	110	miRNA	NC_000075.6:+:104839700_104839791	7.6
novel_mir311	109	miRNA	NC_000071.6:+:31068611_31068673	7.53
novel_mir312	104	miRNA	NC_000075.6:+:58067584_58067630	7.18
novel_mir313	66	miRNA	NC_000070.6:-:62502116_62502175	4.56
novel_mir314	16	miRNA	NC_000074.6:+:124337729_124337777	1.1
novel_mir316	153	miRNA	NC_000070.6:-:151761104_151761192	10.57
novel_mir317	103	miRNA	NC_000081.6:+:77354976_77355015	7.11
novel_mir318	477	miRNA	NC_000072.6:-:88241368_88241448	32.94
novel_mir319	56	miRNA	NC_000073.6:+:24450551_24450604	3.87
novel_mir320	11	miRNA	NC_000076.6:+:48243657_48243697	0.76
novel_mir321	23	miRNA	NC_000067.6:+:157025875_157025913	1.59
novel_mir322	87	miRNA	NC_000081.6:-:99699844_99699936	6.01
novel_mir323	56	miRNA	NC_000067.6:+:143610248_143610320	3.87
novel_mir324	10	miRNA	NC_000072.6:+:29441442_29441491	0.69
novel_mir325	10	miRNA	NC_000083.6:+:83222927_83222983	0.69
novel_mir326	223	miRNA	NC_000075.6:+:16863178_16863244	15.4
novel_mir328	70	miRNA	NC_000068.7:-:131902909_131902951	4.83
novel_mir329	308	miRNA	NT_039634.4:-:394662_394717	21.27
novel_mir330	483	miRNA	NC_000077.6:+:84958350_84958435	33.36
novel_mir331	100	miRNA	NC_000068.7:+:32185267_32185356	6.91
novel_mir333	982	miRNA	NC_000083.6:+:28028204_28028272	67.82
novel_mir334	101	miRNA	NC_000077.6:-:118825855_118825908	6.98
novel_mir335	106	miRNA	NC_000068.7:+:122240907_122240973	7.32
novel_mir336	37	miRNA	NC_000077.6:+:7071300_7071348	2.56
novel_mir337	52	miRNA	NC_000074.6:+:84033938_84034009	3.59
novel_mir338	26	miRNA	NC_000073.6:-:116246864_116246940	1.8
novel_mir339	28	miRNA	NC_000073.6:+:133357591_133357677	1.93
novel_mir340	202	miRNA	NC_000068.7:-:74661221_74661296	13.95
novel_mir341	65	miRNA	NC_000073.6:+:141217045_141217116	4.49
novel_mir342	400	miRNA	NC_000085.6:+:44750991_44751064	27.62
novel_mir343	98	miRNA	NC_000073.6:+:98104502_98104581	6.77
novel_mir344	17	miRNA	NC_000075.6:-:20771654_20771701	1.17
novel_mir345	329	miRNA	NC_000073.6:-:113293753_113293829	22.72
novel_mir346	13	miRNA	NC_000074.6:-:94696151_94696210	0.9
novel_mir347	734	miRNA	NC_000083.6:-:45349886_45349936	50.69
novel_mir348	90	miRNA	NC_000083.6:-:45970747_45970837	6.22
novel_mir349	71	miRNA	NC_000074.6:-:70167218_70167293	4.9
novel_mir350	64	miRNA	NC_000071.6:+:138117373_138117448	4.42
novel_mir351	49	miRNA	NC_000083.6:-:31845144_31845206	3.38
novel_mir352	151	miRNA	NC_000073.6:-:25937583_25937639	10.43
novel_mir353	479	miRNA	NC_000067.6:-:37614773_37614855	33.08
novel_mir354	389	miRNA	NC_000079.6:-:103643152_103643197	26.86
novel_mir356	55	miRNA	NC_000069.6:-:66000817_66000865	3.8
novel_mir357	386	miRNA	NC_000074.6:+:94418880_94418962	26.66
novel_mir358	193	miRNA	NC_000081.6:-:78876371_78876424	13.33
novel_mir359	99	miRNA	NC_000079.6:-:96542324_96542391	6.84
novel_mir360	73	miRNA	NC_000084.6:-:68161002_68161049	5.04
novel_mir361	131	miRNA	NC_000068.7:-:35517737_35517815	9.05
novel_mir362	71	miRNA	NC_000073.6:+:49833347_49833387	4.9
novel_mir363	2036	miRNA	NC_000072.6:+:17307623_17307665	140.61
novel_mir364	356	miRNA	NC_000083.6:-:8987034_8987116	24.59
novel_mir365	141	miRNA	NC_000071.6:-:134117579_134117644	9.74
novel_mir367	32	miRNA	NC_000067.6:+:132366996_132367070	2.21
novel_mir368	10	miRNA	NC_000081.6:-:79506064_79506125	0.69
novel_mir369	67	miRNA	NC_000074.6:-:118895103_118895170	4.63
novel_mir370	231	miRNA	NC_000072.6:+:84058837_84058902	15.95
novel_mir373	155	miRNA	NC_000078.6:-:33325970_33326020	10.7
novel_mir374	104	miRNA	NC_000071.6:-:121394267_121394326	7.18
novel_mir375	61	miRNA	NT_187004.1:+:1446291_1446368	4.21
novel_mir376	65	miRNA	NC_000069.6:-:95255222_95255291	4.49
novel_mir377	66	miRNA	NC_000072.6:-:136750683_136750736	4.56
novel_mir378	28	miRNA	NC_000068.7:-:160408857_160408922	1.93
novel_mir379	30	miRNA	NT_187025.1:-:1448611_1448675	2.07
novel_mir380	208	miRNA	NC_000071.6:-:145114722_145114793	14.36
novel_mir381	41	miRNA	NC_000068.7:-:120284154_120284202	2.83
novel_mir382	236	miRNA	NC_000067.6:-:52708667_52708719	16.3
novel_mir383	108	miRNA	NC_000081.6:-:7568080_7568159	7.46
novel_mir385	59	miRNA	NT_039662.3:+:1411517_1411585	4.07
novel_mir387	35	miRNA	NC_000071.6:-:125141636_125141730	2.42
novel_mir388	146	miRNA	NC_000077.6:-:21989852_21989925	10.08
novel_mir389	140	miRNA	NC_000075.6:-:56438153_56438221	9.67
novel_mir390	11	miRNA	NC_000070.6:-:126155558_126155626	0.76
novel_mir392	112	miRNA	NC_000075.6:+:110635080_110635146	7.73
novel_mir393	13	miRNA	NC_000075.6:-:118678988_118679030	0.9
novel_mir394	133	miRNA	NC_000073.6:-:132628682_132628768	9.19
novel_mir395	171	miRNA	NC_000070.6:-:140479923_140480004	11.81
novel_mir396	38	miRNA	NC_000073.6:+:36695423_36695487	2.62
novel_mir398	29	miRNA	NT_187004.1:-:1182701_1182783	2
novel_mir399	25	miRNA	NT_187005.1:-:1500322_1500404	1.73
novel_mir400	220	miRNA	NC_000071.6:-:104068995_104069059	15.19
novel_mir401	248	miRNA	NC_000073.6:-:78574928_78574997	17.13
novel_mir402	68	miRNA	NC_000077.6:+:88332688_88332736	4.7
novel_mir403	198	miRNA	NC_000068.7:+:31279089_31279169	13.67
novel_mir404	53	miRNA	NC_000068.7:-:11523151_11523233	3.66
novel_mir140	47	miRNA	NC_000068.7:+:164071264_164071349	3.25
novel_mir406	50	miRNA	NC_000079.6:+:41605511_41605583	3.45
novel_mir407	446	miRNA	NT_187007.1:-:88413_88477	30.8
novel_mir408	94	miRNA	NC_000071.6:-:136431906_136431980	6.49
novel_mir409	11	miRNA	NC_000067.6:-:131257092_131257147	0.76
novel_mir410	430	miRNA	NC_000081.6:-:97953917_97954005	29.7
novel_mir411	12	miRNA	NC_000073.6:-:100919168_100919220	0.83
novel_mir290	28	miRNA	NC_000067.6:+:132515381_132515466	1.93
novel_mir412	10	miRNA	NC_000079.6:+:105100899_105100960	0.69
novel_mir413	75	miRNA	NC_000082.6:+:29314631_29314682	5.18
novel_mir414	13	miRNA	NC_000069.6:+:95764098_95764148	0.9
novel_mir415	113	miRNA	NC_000071.6:+:121835513_121835575	7.8
novel_mir416	59	miRNA	NC_000085.6:+:55599730_55599777	4.07
novel_mir417	83	miRNA	NC_000067.6:+:54705337_54705382	5.73
novel_mir419	79	miRNA	NC_000076.6:+:18020587_18020660	5.46
novel_mir421	20	miRNA	NC_000077.6:+:78484668_78484723	1.38
novel_mir422	902	miRNA	NC_000069.6:+:122786226_122786303	62.29
novel_mir423	41	miRNA	NC_000077.6:-:100894658_100894715	2.83
novel_mir424	49	miRNA	NC_000083.6:-:4329523_4329615	3.38
novel_mir425	11	miRNA	NC_000071.6:-:125222570_125222614	0.76
novel_mir426	53	miRNA	NC_000068.7:+:174644614_174644687	3.66
novel_mir427	28	miRNA	NC_000070.6:+:107046265_107046314	1.93
novel_mir429	74	miRNA	NC_000074.6:+:30913879_30913947	5.11
novel_mir180	12	miRNA	NC_000068.7:-:113216976_113217023	0.83
novel_mir431	21	miRNA	NC_000069.6:+:98230560_98230610	1.45
novel_mir432	6918	miRNA	NC_000077.6:-:3410316_3410393	477.76
novel_mir433	31	miRNA	NC_000076.6:-:117966368_117966448	2.14
novel_mir434	10	miRNA	NC_000077.6:-:53142698_53142749	0.69
novel_mir435	12	miRNA	NC_000077.6:+:54438662_54438718	0.83
novel_mir437	31	miRNA	NC_000071.6:+:124636415_124636469	2.14
novel_mir438	10	miRNA	NC_000072.6:-:115803916_115803998	0.69
novel_mir440	29	miRNA	NC_000074.6:-:120038644_120038688	2
novel_mir442	483	miRNA	NC_000076.6:+:59323353_59323403	33.36
novel_mir443	322	miRNA	NC_000072.6:+:138828095_138828171	22.24
novel_mir444	58	miRNA	NC_000070.6:+:131716572_131716651	4.01
novel_mir445	45	miRNA	NC_000077.6:-:57300441_57300522	3.11
novel_mir446	47	miRNA	NC_000081.6:-:98869698_98869776	3.25
novel_mir447	279	miRNA	NC_000070.6:+:63426569_63426635	19.27
novel_mir448	40	miRNA	NC_000070.6:+:151956513_151956561	2.76
novel_mir449	39	miRNA	NC_000079.6:+:17974008_17974058	2.69
novel_mir450	150	miRNA	NC_000077.6:+:61018096_61018158	10.36
novel_mir451	58	miRNA	NC_000075.6:+:122006921_122006996	4.01
novel_mir452	25	miRNA	NC_000082.6:+:35811198_35811266	1.73
novel_mir453	734	miRNA	NC_000080.6:+:54271761_54271847	50.69
novel_mir454	349	miRNA	NC_000077.6:-:97981476_97981557	24.1
novel_mir455	92	miRNA	NC_000074.6:-:60759029_60759084	6.35
novel_mir456	10	miRNA	NC_000079.6:-:14043080_14043151	0.69
novel_mir457	52	miRNA	NC_000083.6:-:30717912_30717984	3.59
novel_mir459	90	miRNA	NC_000070.6:-:139871903_139871977	6.22
novel_mir460	14	miRNA	NC_000074.6:+:101253022_101253096	0.97
novel_mir461	51	miRNA	NC_000075.6:+:58489348_58489423	3.52
novel_mir464	124	miRNA	NC_000086.7:+:25752705_25752781	8.56
novel_mir465	610	miRNA	NC_000079.6:+:55400791_55400856	42.13
novel_mir466	16	miRNA	NC_000068.7:+:33721292_33721336	1.1
novel_mir467	63	miRNA	NC_000075.6:-:120602887_120602952	4.35
novel_mir468	1305	miRNA	NC_000084.6:+:75380583_75380647	90.12
novel_mir469	77	miRNA	NC_000073.6:-:19040590_19040675	5.32
novel_mir470	294	miRNA	NC_000075.6:-:121521670_121521743	20.3
novel_mir473	14	miRNA	NC_000075.6:-:114414252_114414337	0.97
novel_mir474	64	miRNA	NC_000081.6:-:39196976_39197012	4.42
novel_mir475	13	miRNA	NC_000076.6:-:120031503_120031575	0.9
novel_mir476	247	miRNA	NC_000074.6:+:95047129_95047182	17.06
novel_mir477	18	miRNA	NC_000082.6:+:38062460_38062545	1.24
novel_mir478	33	miRNA	NC_000071.6:+:76206041_76206095	2.28
novel_mir479	286	miRNA	NC_000070.6:-:137920998_137921052	19.75
novel_mir480	178	miRNA	NC_000083.6:-:10223854_10223928	12.29
novel_mir481	105	miRNA	NC_000080.6:+:54941277_54941343	7.25
novel_mir482	285	miRNA	NC_000073.6:-:83753956_83754030	19.68
novel_mir483	155	miRNA	NC_000077.6:+:69303191_69303253	10.7
novel_mir484	38	miRNA	NC_000076.6:+:60478732_60478790	2.62
novel_mir178	52	miRNA	NC_000086.7:+:129750624_129750697	3.59
novel_mir485	64	miRNA	NC_000068.7:+:160754693_160754734	4.42
novel_mir486	329	miRNA	NC_000068.7:+:173040479_173040528	22.72
novel_mir487	10	miRNA	NC_000077.6:+:97380146_97380217	0.69
novel_mir489	64	miRNA	NC_000077.6:-:6444601_6444689	4.42
novel_mir490	666	miRNA	NC_000068.7:-:157334553_157334592	45.99
novel_mir491	23	miRNA	NC_000079.6:+:48468962_48469030	1.59
novel_mir494	35	miRNA	NC_000075.6:-:59353395_59353472	2.42
novel_mir495	59	miRNA	NC_000074.6:+:94543419_94543473	4.07
novel_mir496	54	miRNA	NC_000071.6:-:21458036_21458107	3.73
novel_mir497	32	miRNA	NC_000072.6:+:113616239_113616284	2.21
novel_mir498	31	miRNA	NC_000068.7:-:35257096_35257173	2.14
novel_mir499	165	miRNA	NC_000067.6:+:83923253_83923325	11.4
novel_mir500	155	miRNA	NC_000086.7:-:142972772_142972824	10.7
novel_mir501	71	miRNA	NC_000079.6:-:63347860_63347945	4.9
novel_mir502	131	miRNA	NC_000074.6:-:122242851_122242911	9.05
novel_mir503	53	miRNA	NC_000083.6:-:57263135_57263190	3.66
novel_mir504	107	miRNA	NC_000080.6:+:74784796_74784853	7.39
novel_mir505	23	miRNA	NC_000077.6:-:69229122_69229173	1.59
novel_mir506	33	miRNA	NT_187023.1:-:1871965_1872044	2.28
novel_mir507	329	miRNA	NC_000073.6:-:112204095_112204164	22.72
novel_mir508	43	miRNA	NC_000083.6:+:28269734_28269797	2.97
novel_mir509	22	miRNA	NC_000082.6:-:34229462_34229534	1.52
novel_mir510	102	miRNA	NC_000075.6:-:85730573_85730634	7.04
novel_mir511	61	miRNA	NC_000072.6:-:99327967_99328013	4.21
novel_mir512	179	miRNA	NC_000071.6:+:67362370_67362445	12.36
novel_mir513	19	miRNA	NC_000067.6:-:127306612_127306655	1.31
novel_mir514	40	miRNA	NC_000073.6:+:16895126_16895188	2.76
novel_mir515	12	miRNA	NC_000077.6:-:121015197_121015279	0.83
novel_mir516	1070	miRNA	NC_000077.6:-:43506720_43506800	73.9
novel_mir517	303	miRNA	NC_000074.6:-:13609997_13610069	20.93
novel_mir518	82	miRNA	NC_000073.6:+:27391674_27391733	5.66
novel_mir520	108	miRNA	NC_000074.6:-:124318939_124319001	7.46
novel_mir521	137	miRNA	NC_000074.6:-:84764064_84764144	9.46
novel_mir522	48	miRNA	NC_000073.6:-:66297168_66297213	3.31
novel_mir524	201	miRNA	NW_016097318.1:+:134727_134805	13.88
novel_mir525	64	miRNA	NC_000070.6:+:139188202_139188256	4.42
novel_mir526	399	miRNA	NC_000070.6:+:11388018_11388056	27.56
novel_mir527	103	miRNA	NC_000078.6:+:103174717_103174795	7.11
novel_mir235	11	miRNA	NC_000086.7:+:13071518_13071566	0.76
novel_mir528	14	miRNA	NC_000081.6:-:102966559_102966632	0.97
novel_mir529	41	miRNA	NC_000074.6:-:4226582_4226639	2.83
novel_mir531	99	miRNA	NC_000078.6:+:103489233_103489292	6.84
novel_mir532	87	miRNA	NC_000069.6:+:96154780_96154853	6.01
novel_mir533	124	miRNA	NC_000071.6:-:135911555_135911627	8.56
novel_mir534	10	miRNA	NC_000067.6:-:64644545_64644612	0.69
novel_mir535	130	miRNA	NC_000078.6:+:105475393_105475484	8.98
novel_mir536	97	miRNA	NC_000071.6:-:74050256_74050303	6.7
novel_mir537	54	miRNA	NC_000067.6:-:168221153_168221210	3.73
novel_mir538	203	miRNA	NC_000069.6:-:139837115_139837184	14.02
novel_mir542	279	miRNA	NC_000083.6:+:11062207_11062293	19.27
novel_mir543	12	miRNA	NC_000080.6:-:57329447_57329508	0.83
novel_mir544	35	miRNA	NC_000077.6:-:119502694_119502743	2.42
novel_mir545	10	miRNA	NC_000067.6:+:39478881_39478936	0.69
novel_mir546	16	miRNA	NC_000081.6:-:72648262_72648314	1.1
novel_mir547	31	miRNA	NC_000075.6:+:101392187_101392234	2.14
novel_mir548	25	miRNA	NC_000073.6:-:109607150_109607228	1.73
novel_mir549	55	miRNA	NC_000069.6:+:90388352_90388444	3.8
novel_mir550	70	miRNA	NC_000079.6:+:6552517_6552591	4.83
novel_mir551	10	miRNA	NC_000067.6:-:35810092_35810164	0.69
novel_mir552	126	miRNA	NC_000070.6:-:141011926_141011977	8.7
novel_mir553	149	miRNA	NC_000070.6:+:152349430_152349468	10.29
novel_mir554	207	miRNA	NC_000074.6:+:108264682_108264741	14.3
novel_mir555	22	miRNA	NC_000070.6:-:124016090_124016164	1.52
novel_mir556	46	miRNA	NC_000074.6:+:84928843_84928915	3.18
novel_mir557	99	miRNA	NC_000079.6:-:70731754_70731799	6.84
novel_mir558	216	miRNA	NC_000073.6:+:139299557_139299603	14.92
novel_mir563	274	miRNA	NC_000072.6:-:38206228_38206285	18.92
novel_mir564	30	miRNA	NT_187005.1:+:34561_34619	2.07
novel_mir565	11	miRNA	NT_187023.1:-:1037583_1037633	0.76
novel_mir566	94	miRNA	NC_000071.6:+:134676121_134676208	6.49
novel_mir569	19	miRNA	NC_000077.6:+:5848001_5848044	1.31
novel_mir571	65	miRNA	NC_000068.7:+:140416471_140416517	4.49
novel_mir572	47	miRNA	NC_000067.6:+:187664448_187664514	3.25
novel_mir573	116	miRNA	NC_000084.6:-:46983873_46983920	8.01
novel_mir574	13	miRNA	NC_000072.6:-:136920405_136920448	0.9
novel_mir576	86	miRNA	NC_000067.6:-:40326083_40326147	5.94
novel_mir577	67	miRNA	NC_000075.6:-:90193855_90193927	4.63
novel_mir578	43	miRNA	NT_166305.2:+:1291253_1291339	2.97
novel_mir579	77	miRNA	NC_000073.6:+:49400699_49400741	5.32
novel_mir581	520	miRNA	NC_000070.6:-:135925402_135925458	35.91
novel_mir582	27	miRNA	NC_000083.6:+:29821355_29821412	1.86
novel_mir583	66	miRNA	NC_000069.6:+:95987559_95987619	4.56
novel_mir585	92	miRNA	NC_000077.6:+:54119298_54119379	6.35
novel_mir587	77	miRNA	NC_000074.6:+:23039294_23039360	5.32
novel_mir227	29	miRNA	NC_000085.6:-:12476813_12476870	2
novel_mir588	103	miRNA	NC_000076.6:+:86452742_86452816	7.11
novel_mir589	24	miRNA	NC_000077.6:+:113198918_113198972	1.66
novel_mir591	10	miRNA	NC_000078.6:+:73000417_73000499	0.69
novel_mir592	201	miRNA	NC_000076.6:+:70646557_70646635	13.88
novel_mir588	17	miRNA	NC_000076.6:+:86452791_86452876	1.17
novel_mir596	1327	miRNA	NC_000067.6:+:12440152_12440203	91.64
novel_mir597	128	miRNA	NC_000073.6:-:128715744_128715792	8.84
novel_mir598	266	miRNA	NC_000070.6:+:13750689_13750760	18.37
novel_mir599	70	miRNA	NC_000077.6:+:62677028_62677080	4.83
novel_mir601	60	miRNA	NC_000083.6:-:6626636_6626711	4.14
novel_mir602	71	miRNA	NC_000071.6:+:122934487_122934566	4.9
novel_mir603	28	miRNA	NC_000071.6:+:112351609_112351690	1.93
novel_mir604	135	miRNA	NC_000070.6:+:139546038_139546094	9.32
novel_mir606	224	miRNA	NC_000084.6:+:39822004_39822071	15.47
novel_mir607	59	miRNA	NC_000069.6:-:120878810_120878890	4.07
novel_mir608	79	miRNA	NC_000077.6:-:47887154_47887204	5.46
novel_mir610	49	miRNA	NC_000070.6:-:9052133_9052207	3.38
novel_mir612	127	miRNA	NC_000085.6:-:15336269_15336329	8.77
novel_mir613	26	miRNA	NC_000068.7:+:80435013_80435074	1.8
novel_mir615	42	miRNA	NC_000074.6:+:69816144_69816203	2.9
novel_mir616	67	miRNA	NC_000079.6:-:101848732_101848784	4.63
novel_mir617	680	miRNA	NC_000070.6:+:104510091_104510133	46.96
novel_mir618	134	miRNA	NC_000069.6:-:156578540_156578613	9.25
novel_mir619	49	miRNA	NC_000070.6:+:116221621_116221695	3.38
novel_mir620	10	miRNA	NC_000073.6:+:28894972_28895016	0.69
novel_mir621	330	miRNA	NC_000068.7:-:73308542_73308623	22.79
novel_mir622	150	miRNA	NC_000068.7:+:14475028_14475070	10.36
novel_mir624	45	miRNA	NC_000076.6:+:94107234_94107299	3.11
novel_mir625	28	miRNA	NC_000078.6:-:113516727_113516778	1.93
novel_mir626	29	miRNA	NC_000076.6:+:52340409_52340480	2
novel_mir627	26	miRNA	NC_000069.6:+:27967671_27967728	1.8
novel_mir628	95	miRNA	NC_000080.6:+:92988123_92988201	6.56
novel_mir523	182	miRNA	NC_000073.6:-:130451488_130451546	12.57
novel_mir629	30	miRNA	NC_000082.6:+:10518097_10518175	2.07
novel_mir630	12	miRNA	NC_000070.6:-:152575707_152575751	0.83
novel_mir631	211	miRNA	NC_000072.6:+:97449692_97449770	14.57
novel_mir632	23	miRNA	NC_000067.6:-:194503774_194503834	1.59
novel_mir633	1406	miRNA	NC_000075.6:-:123555301_123555350	97.1
novel_mir634	31	miRNA	NC_000067.6:-:92641269_92641347	2.14
novel_mir635	21	miRNA	NC_000072.6:-:134594869_134594929	1.45
novel_mir636	34	miRNA	NC_000067.6:-:87036528_87036581	2.35
novel_mir637	181	miRNA	NC_000082.6:+:91506141_91506208	12.5
novel_mir639	516	miRNA	NC_000073.6:-:92669817_92669890	35.64
novel_mir640	11	miRNA	NC_000073.6:-:101382701_101382787	0.76
novel_mir641	42	miRNA	NC_000073.6:+:25576889_25576941	2.9
novel_mir642	32	miRNA	NC_000081.6:+:79319470_79319522	2.21
novel_mir643	41	miRNA	NC_000078.6:-:32232695_32232766	2.83
novel_mir645	204	miRNA	NC_000074.6:+:104639936_104639993	14.09
novel_mir646	13	miRNA	NC_000070.6:-:107382085_107382155	0.9
novel_mir647	58	miRNA	NC_000083.6:+:64685333_64685398	4.01
novel_mir648	15	miRNA	NC_000075.6:+:68781148_68781198	1.04
novel_mir649	96	miRNA	NC_000075.6:+:49421666_49421749	6.63
novel_mir651	85	miRNA	NC_000077.6:+:3649582_3649623	5.87
novel_mir652	29	miRNA	NC_000071.6:-:117343720_117343765	2
novel_mir653	26	miRNA	NC_000068.7:-:11854588_11854661	1.8
novel_mir654	248	miRNA	NC_000073.6:+:135477584_135477654	17.13
novel_mir655	21	miRNA	NC_000076.6:-:124106330_124106403	1.45
novel_mir656	87	miRNA	NC_000076.6:+:84048839_84048904	6.01
novel_mir657	124	miRNA	NC_000068.7:+:52931708_52931791	8.56
novel_mir658	28	miRNA	NC_000074.6:+:117763127_117763198	1.93
novel_mir660	139	miRNA	NC_000074.6:+:110957818_110957900	9.6
novel_mir661	31	miRNA	NC_000068.7:-:102916232_102916307	2.14
novel_mir412	163	miRNA	NC_000079.6:+:105100941_105101003	11.26
novel_mir527	10	miRNA	NC_000078.6:+:103174669_103174747	0.69
novel_mir662	182	miRNA	NC_000070.6:+:148602605_148602695	12.57
novel_mir663	40	miRNA	NC_000072.6:-:95597302_95597357	2.76
novel_mir664	114	miRNA	NC_000067.6:-:180977981_180978027	7.87
novel_mir665	164	miRNA	NC_000067.6:+:136727667_136727736	11.33
novel_mir666	24	miRNA	NC_000079.6:+:50047219_50047294	1.66
novel_mir667	15	miRNA	NC_000087.7:-:90739685_90739740	1.04
novel_mir668	21	miRNA	NC_000076.6:+:99332231_99332277	1.45
novel_mir669	32	miRNA	NC_000072.6:-:85867987_85868066	2.21
novel_mir671	32	miRNA	NC_000071.6:-:99862021_99862093	2.21
novel_mir672	29	miRNA	NC_000071.6:-:148517299_148517355	2
novel_mir673	98	miRNA	NC_000068.7:+:130299724_130299777	6.77
novel_mir674	35	miRNA	NT_187007.1:+:327450_327490	2.42
novel_mir675	12	miRNA	NC_000083.6:+:47593517_47593571	0.83
novel_mir676	289	miRNA	NC_000068.7:+:174264137_174264209	19.96
novel_mir678	67	miRNA	NC_000075.6:+:72915901_72915946	4.63
novel_mir679	42	miRNA	NC_000076.6:+:80030891_80030952	2.9
novel_mir680	14	miRNA	NC_000076.6:-:50504371_50504449	0.97
novel_mir681	85	miRNA	NT_166293.1:+:77090_77161	5.87
novel_mir356	22	miRNA	NC_000069.6:-:66000769_66000837	1.52
novel_mir682	52	miRNA	NC_000083.6:+:65923608_65923686	3.59
novel_mir683	729	miRNA	NC_000075.6:-:67561177_67561257	50.35
novel_mir684	34	miRNA	NC_000068.7:+:160232649_160232712	2.35
novel_mir685	44	miRNA	NC_000071.6:+:75763914_75763959	3.04
novel_mir686	208	miRNA	NC_000068.7:+:131140811_131140899	14.36
novel_mir687	13	miRNA	NC_000077.6:+:73237398_73237451	0.9
novel_mir688	11	miRNA	NC_000079.6:+:52639529_52639586	0.76
novel_mir689	122	miRNA	NC_000084.6:+:75235086_75235125	8.43
novel_mir691	425	miRNA	NC_000070.6:-:84797942_84798042	29.35
novel_mir692	98	miRNA	NC_000071.6:+:124835254_124835336	6.77
novel_mir693	58	miRNA	NC_000072.6:-:85186426_85186503	4.01
novel_mir694	59	miRNA	NC_000072.6:+:72142631_72142698	4.07
novel_mir695	86	miRNA	NC_000068.7:+:118597288_118597345	5.94
novel_mir697	50	miRNA	NC_000082.6:+:10570555_10570605	3.45
novel_mir698	102	miRNA	NC_000072.6:+:72674992_72675069	7.04
novel_mir699	47	miRNA	NC_000080.6:+:63446885_63446930	3.25
novel_mir700	316	miRNA	NC_000069.6:-:137950427_137950486	21.82
novel_mir701	57	miRNA	NC_000077.6:-:118709862_118709916	3.94
novel_mir702	10	miRNA	NC_000072.6:+:113280680_113280730	0.69
novel_mir703	85	miRNA	NC_000074.6:+:71470454_71470523	5.87
novel_mir704	149	miRNA	NW_004450262.2:+:165710_165792	10.29
novel_mir706	61	miRNA	NC_000074.6:+:108689313_108689377	4.21
novel_mir707	10	miRNA	NC_000069.6:-:38852849_38852925	0.69
novel_mir708	19	miRNA	NC_000074.6:-:69749911_69749977	1.31
novel_mir709	61	miRNA	NC_000070.6:+:40636828_40636901	4.21
novel_mir710	91	miRNA	NC_000073.6:+:116197378_116197445	6.28
novel_mir711	231	miRNA	NC_000068.7:+:151751558_151751634	15.95
novel_mir712	17	miRNA	NC_000085.6:-:5059859_5059936	1.17
novel_mir713	443	miRNA	NC_000077.6:-:105949753_105949827	30.59
novel_mir714	11	miRNA	NC_000073.6:+:25359933_25359971	0.76
novel_mir715	26	miRNA	NC_000071.6:+:122172008_122172048	1.8
novel_mir718	29	miRNA	NC_000068.7:-:124673343_124673415	2
novel_mir719	47	miRNA	NC_000084.6:-:63865455_63865505	3.25
novel_mir446	77	miRNA	NC_000081.6:-:98869758_98869826	5.32
novel_mir720	37	miRNA	NC_000079.6:+:13390482_13390524	2.56
novel_mir721	13	miRNA	NC_000083.6:+:87849972_87850020	0.9
novel_mir722	33	miRNA	NC_000081.6:-:101708860_101708937	2.28
novel_mir723	132	miRNA	NC_000077.6:-:53088945_53088986	9.12
novel_mir724	155	miRNA	NC_000075.6:-:90261000_90261062	10.7
novel_mir725	63	miRNA	NC_000083.6:-:4265968_4266013	4.35
novel_mir726	493	miRNA	NC_000067.6:+:171284975_171285055	34.05
novel_mir727	80	miRNA	NC_000072.6:-:107644025_107644101	5.52
novel_mir553	20	miRNA	NC_000070.6:+:152349449_152349524	1.38
novel_mir729	49	miRNA	NC_000082.6:-:13928933_13928984	3.38
novel_mir730	48	miRNA	NC_000070.6:-:63056510_63056583	3.31
novel_mir731	13	miRNA	NC_000078.6:+:74205578_74205617	0.9
novel_mir732	84	miRNA	NC_000075.6:-:107260564_107260621	5.8
novel_mir733	65	miRNA	NC_000085.6:+:46320912_46320974	4.49
novel_mir734	204	miRNA	NC_000074.6:-:85548620_85548676	14.09
novel_mir735	73	miRNA	NC_000085.6:-:25647960_25648038	5.04
novel_mir736	26	miRNA	NC_000073.6:-:44263144_44263203	1.8
novel_mir737	17	miRNA	NC_000077.6:-:118964475_118964530	1.17
novel_mir738	450	miRNA	NC_000082.6:+:30053736_30053802	31.08
novel_mir739	335	miRNA	NC_000078.6:+:73765057_73765117	23.14
novel_mir740	222	miRNA	NC_000078.6:+:71973795_71973858	15.33
novel_mir741	47	miRNA	NC_000077.6:+:95242186_95242221	3.25
novel_mir742	290	miRNA	NC_000073.6:+:48402749_48402792	20.03
novel_mir743	31	miRNA	NC_000071.6:+:150183062_150183127	2.14
novel_mir744	129	miRNA	NC_000068.7:+:36168630_36168682	8.91
novel_mir745	16	miRNA	NC_000079.6:-:94832619_94832688	1.1
novel_mir746	147	miRNA	NC_000070.6:+:127533932_127533979	10.15
novel_mir747	112	miRNA	NC_000072.6:+:4110608_4110690	7.73
novel_mir748	42	miRNA	NC_000074.6:+:65821293_65821356	2.9
novel_mir749	81	miRNA	NC_000081.6:+:73762484_73762572	5.59
novel_mir751	276	miRNA	NT_166305.2:+:3409375_3409447	19.06
novel_mir752	639	miRNA	NT_187027.1:+:3202050_3202097	44.13
novel_mir753	27	miRNA	NC_000083.6:-:51415011_51415071	1.86
novel_mir754	260	miRNA	NC_000073.6:+:138455565_138455634	17.96
novel_mir756	30	miRNA	NC_000081.6:+:80349151_80349218	2.07
novel_mir758	148	miRNA	NC_000073.6:-:46105120_46105170	10.22
novel_mir759	27	miRNA	NC_000081.6:-:85554448_85554514	1.86
novel_mir760	69	miRNA	NC_000083.6:+:13321849_13321918	4.77
novel_mir761	10	miRNA	NC_000077.6:-:97832136_97832192	0.69
novel_mir763	313	miRNA	NT_187023.1:+:385762_385817	21.62
novel_mir764	111482	miRNA	NC_000070.6:-:132266162_132266216	7699.04
novel_mir765	82	miRNA	NC_000082.6:+:20607980_20608041	5.66
novel_mir766	10	miRNA	NC_000074.6:-:124699512_124699561	0.69
novel_mir767	22	miRNA	NC_000080.6:-:32029946_32029991	1.52
novel_mir768	442	miRNA	NC_000074.6:+:126265787_126265850	30.52
novel_mir769	58	miRNA	NC_000077.6:+:120478734_120478793	4.01
novel_mir770	10	miRNA	NC_000072.6:-:83810077_83810141	0.69
novel_mir767	268	miRNA	NC_000080.6:-:32029973_32030042	18.51
novel_mir771	158	miRNA	NC_000081.6:+:26120476_26120553	10.91
novel_mir773	448	miRNA	NC_000076.6:-:81345711_81345787	30.94
novel_mir774	153	miRNA	NT_187015.1:+:11889_11939	10.57
novel_mir776	30	miRNA	NC_000076.6:-:69393304_69393375	2.07
novel_mir777	248	miRNA	NC_000077.6:+:85264722_85264802	17.13
novel_mir778	65	miRNA	NC_000081.6:+:79546975_79547031	4.49
novel_mir779	79	miRNA	NC_000080.6:-:31148051_31148109	5.46
novel_mir780	93	miRNA	NC_000073.6:-:16460370_16460413	6.42
novel_mir781	10	miRNA	NC_000085.6:+:10224635_10224729	0.69
novel_mir782	25	miRNA	NC_000083.6:-:32788016_32788073	1.73
novel_mir784	29	miRNA	NC_000077.6:+:78183708_78183754	2
novel_mir785	30	miRNA	NC_000076.6:-:70902564_70902649	2.07
novel_mir786	11	miRNA	NC_000080.6:+:8002775_8002829	0.76
novel_mir787	50	miRNA	NC_000070.6:-:82934432_82934499	3.45
novel_mir788	129	miRNA	NC_000067.6:+:131278284_131278329	8.91
novel_mir790	554	miRNA	NC_000083.6:-:29941889_29941964	38.26
novel_mir791	17	miRNA	NC_000077.6:+:97454329_97454386	1.17
novel_mir793	25	miRNA	NC_000072.6:-:5803171_5803229	1.73
novel_mir795	30	miRNA	NC_000068.7:+:26264905_26264966	2.07
novel_mir797	15	miRNA	NC_000075.6:-:44266164_44266244	1.04
novel_mir798	71	miRNA	NC_000071.6:+:120156245_120156318	4.9
novel_mir800	247	miRNA	NC_000083.6:-:44013193_44013231	17.06
novel_mir802	233	miRNA	NC_000071.6:+:56803986_56804049	16.09
novel_mir804	113	miRNA	NC_000083.6:-:27216589_27216625	7.8
novel_mir805	66	miRNA	NC_000077.6:+:120872667_120872730	4.56
novel_mir808	213	miRNA	NC_000081.6:-:75024559_75024629	14.71
novel_mir809	30	miRNA	NC_000076.6:+:83662895_83662963	2.07
novel_mir812	23	miRNA	NC_000068.7:-:116577384_116577431	1.59
novel_mir813	52	miRNA	NC_000074.6:-:119471803_119471865	3.59
novel_mir814	231	miRNA	NC_000068.7:+:27505603_27505657	15.95
novel_mir815	98	miRNA	NC_000082.6:+:70679548_70679608	6.77
novel_mir816	38	miRNA	NC_000072.6:+:108668953_108669019	2.62
novel_mir818	552	miRNA	NC_000073.6:-:144210548_144210603	38.12
novel_mir819	69	miRNA	NC_000077.6:-:121386678_121386739	4.77
novel_mir823	11	miRNA	NC_000068.7:+:9873945_9874019	0.76
novel_mir825	65	miRNA	NC_000075.6:-:120746497_120746542	4.49
novel_mir827	53	miRNA	NC_000081.6:+:30585709_30585769	3.66
novel_mir829	27	miRNA	NC_000071.6:+:76857812_76857865	1.86
novel_mir830	16	miRNA	NC_000082.6:-:38763188_38763236	1.1
novel_mir831	12	miRNA	NC_000069.6:+:152702197_152702275	0.83
novel_mir832	502	miRNA	NC_000076.6:+:77095241_77095287	34.67
novel_mir833	13	miRNA	NC_000068.7:+:157462529_157462574	0.9
novel_mir834	211	miRNA	NC_000074.6:-:26922173_26922221	14.57
novel_mir835	52	miRNA	NC_000083.6:+:84219416_84219493	3.59
novel_mir836	37	miRNA	NC_000076.6:-:92677853_92677932	2.56
novel_mir837	54	miRNA	NC_000070.6:+:8606486_8606563	3.73
novel_mir838	68	miRNA	NC_000067.6:+:90922445_90922495	4.7
novel_mir839	26	miRNA	NC_000075.6:-:20638465_20638526	1.8
novel_mir840	115	miRNA	NC_000068.7:+:157461186_157461243	7.94
novel_mir842	29	miRNA	NC_000082.6:+:5188152_5188235	2
novel_mir843	38	miRNA	NC_000073.6:-:44842151_44842215	2.62
novel_mir844	27	miRNA	NC_000083.6:-:33884702_33884781	1.86
novel_mir845	40	miRNA	NC_000075.6:+:121448799_121448876	2.76
novel_mir846	10	miRNA	NC_000071.6:-:114325599_114325679	0.69
novel_mir848	66	miRNA	NC_000067.6:-:126591135_126591200	4.56
novel_mir849	144	miRNA	NC_000067.6:+:119904942_119905008	9.94
novel_mir850	16	miRNA	NC_000073.6:+:97422747_97422823	1.1
novel_mir853	196	miRNA	NC_000073.6:-:125868381_125868451	13.54
novel_mir854	12	miRNA	NC_000068.7:+:179508972_179509010	0.83
novel_mir855	56	miRNA	NC_000075.6:-:108079010_108079083	3.87
novel_mir856	67	miRNA	NC_000068.7:-:35997954_35997996	4.63
novel_mir857	32	miRNA	NC_000068.7:-:118066151_118066220	2.21
novel_mir315	38	miRNA	NC_000078.6:+:80575609_80575681	2.62
novel_mir860	97	miRNA	NC_000084.6:+:12647890_12647963	6.7
novel_mir861	84	miRNA	NC_000077.6:-:100794289_100794393	5.8
novel_mir862	107	miRNA	NC_000073.6:-:99455449_99455511	7.39
novel_mir804	561	miRNA	NC_000083.6:-:27216607_27216664	38.74
novel_mir863	48	miRNA	NC_000077.6:+:64599366_64599407	3.31
novel_mir864	10	miRNA	NT_187027.1:+:1225999_1226047	0.69
novel_mir865	10	miRNA	NC_000074.6:+:123427437_123427497	0.69
novel_mir866	10	miRNA	NC_000068.7:+:153740617_153740697	0.69
novel_mir868	29	miRNA	NC_000081.6:-:31341532_31341575	2
novel_mir771	63	miRNA	NC_000081.6:+:26120413_26120497	4.35
novel_mir869	376	miRNA	NC_000072.6:-:89438643_89438723	25.97
novel_mir870	74	miRNA	NT_187023.1:-:1254037_1254083	5.11
novel_mir871	159	miRNA	NC_000083.6:+:26379407_26379495	10.98
novel_mir872	19	miRNA	NC_000071.6:+:60941799_60941839	1.31
novel_mir51	24	miRNA	NC_000083.6:+:49572137_49572197	1.66
novel_mir873	175	miRNA	NC_000083.6:-:30523568_30523660	12.09
novel_mir874	51	miRNA	NC_000067.6:+:181154064_181154138	3.52
novel_mir875	28	miRNA	NC_000085.6:+:53621131_53621180	1.93
novel_mir878	99	miRNA	NC_000069.6:+:51521758_51521796	6.84
novel_mir879	44	miRNA	NC_000072.6:+:72773361_72773444	3.04
novel_mir881	47	miRNA	NC_000076.6:+:90689065_90689114	3.25
novel_mir882	83	miRNA	NC_000079.6:-:10374331_10374402	5.73
novel_mir883	148	miRNA	NC_000074.6:-:128549916_128549957	10.22
novel_mir257	47	miRNA	NC_000068.7:+:172830497_172830543	3.25
novel_mir886	54	miRNA	NC_000079.6:+:85626849_85626929	3.73
novel_mir887	18	miRNA	NC_000071.6:+:140105612_140105671	1.24
novel_mir888	43	miRNA	NC_000072.6:+:65799835_65799892	2.97
novel_mir890	103	miRNA	NC_000079.6:-:75069122_75069189	7.11
novel_mir893	69	miRNA	NC_000069.6:-:48588118_48588201	4.77
novel_mir894	38	miRNA	NC_000079.6:-:15940170_15940218	2.62
novel_mir896	266	miRNA	NC_000071.6:+:134675881_134675943	18.37
novel_mir898	61	miRNA	NC_000067.6:-:4134715_4134786	4.21
novel_mir899	63	miRNA	NC_000071.6:+:129460913_129460990	4.35
novel_mir900	46	miRNA	NC_000075.6:-:21960610_21960672	3.18
novel_mir902	54	miRNA	NC_000070.6:-:45500854_45500907	3.73
novel_mir903	348	miRNA	NC_000077.6:-:98704208_98704287	24.03
novel_mir904	29	miRNA	NC_000068.7:-:112384829_112384907	2
novel_mir905	171	miRNA	NC_000086.7:+:101522533_101522603	11.81
novel_mir906	579	miRNA	NC_000067.6:+:132130697_132130781	39.99
novel_mir907	69	miRNA	NC_000085.6:+:17026962_17027031	4.77
novel_mir908	97	miRNA	NC_000079.6:-:34479004_34479043	6.7
novel_mir909	155	miRNA	NC_000074.6:-:13701532_13701579	10.7
novel_mir910	136	miRNA	NC_000078.6:+:29072481_29072557	9.39
novel_mir911	68	miRNA	NC_000072.6:+:99919775_99919841	4.7
novel_mir912	220	miRNA	NC_000068.7:-:173564818_173564864	15.19
novel_mir913	80	miRNA	NC_000078.6:+:106262465_106262548	5.52
novel_mir914	53	miRNA	NC_000079.6:-:90061724_90061824	3.66
novel_mir861	16	miRNA	NC_000073.6:-:28746063_28746113	1.1
novel_mir916	43	miRNA	NC_000067.6:-:63994402_63994469	2.97
novel_mir917	18	miRNA	NC_000076.6:-:24217004_24217089	1.24
novel_mir918	73	miRNA	NC_000076.6:-:74986773_74986845	5.04
novel_mir919	42	miRNA	NC_000077.6:+:115430732_115430782	2.9
novel_mir920	38	miRNA	NC_000075.6:+:109029280_109029330	2.62
novel_mir354	204	miRNA	NC_000082.6:-:87553491_87553557	14.09
novel_mir921	97	miRNA	NC_000078.6:-:16731542_16731633	6.7
novel_mir922	170	miRNA	NC_000081.6:-:86270247_86270288	11.74
novel_mir925	13	miRNA	NW_004058054.1:-:186155_186226	0.9
novel_mir926	29	miRNA	NC_000067.6:+:118676607_118676661	2
novel_mir927	69	miRNA	NC_000079.6:-:102753809_102753860	4.77
novel_mir928	63	miRNA	NC_000085.6:+:49022493_49022544	4.35
novel_mir930	14	miRNA	NC_000072.6:+:73065998_73066055	0.97
novel_mir932	195	miRNA	NC_000073.6:+:125644916_125644997	13.47
novel_mir933	44	miRNA	NC_000069.6:+:84307742_84307789	3.04
novel_mir934	103	miRNA	NC_000081.6:+:73192568_73192645	7.11
novel_mir935	132	miRNA	NC_000078.6:-:87866088_87866153	9.12
novel_mir936	23	miRNA	NC_000075.6:-:15438867_15438924	1.59
novel_mir937	34	miRNA	NC_000075.6:-:47102430_47102501	2.35
novel_mir938	12	miRNA	NC_000073.6:+:99926219_99926261	0.83
novel_mir939	28	miRNA	NC_000077.6:-:54704154_54704216	1.93
novel_mir941	177	miRNA	NC_000076.6:+:67245266_67245323	12.22
novel_mir942	24	miRNA	NC_000068.7:+:68960892_68960968	1.66
novel_mir944	15	miRNA	NC_000078.6:+:105762199_105762279	1.04
novel_mir946	73	miRNA	NC_000076.6:+:29466384_29466450	5.04
novel_mir947	34	miRNA	NC_000070.6:+:11882669_11882743	2.35
novel_mir948	23	miRNA	NC_000077.6:-:60924986_60925068	1.59
novel_mir949	11	miRNA	NC_000077.6:-:79023350_79023415	0.76
novel_mir950	23	miRNA	NC_000080.6:-:23899561_23899622	1.59
novel_mir951	47	miRNA	NC_000067.6:+:46361454_46361525	3.25
novel_mir952	53	miRNA	NC_000071.6:+:28400485_28400555	3.66
novel_mir953	130	miRNA	NC_000067.6:-:55646073_55646152	8.98
novel_mir954	71	miRNA	NC_000084.6:-:67235650_67235706	4.9
novel_mir955	175	miRNA	NC_000074.6:+:122039927_122039978	12.09
novel_mir956	28	miRNA	NC_000072.6:+:135949253_135949300	1.93
novel_mir957	33	miRNA	NC_000074.6:+:88315491_88315575	2.28
novel_mir958	76	miRNA	NC_000073.6:+:112023028_112023097	5.25
novel_mir959	81	miRNA	NC_000080.6:+:47064451_47064530	5.59
novel_mir960	194	miRNA	NC_000069.6:+:89957298_89957354	13.4
novel_mir961	57	miRNA	NC_000070.6:+:43703307_43703365	3.94
novel_mir962	33	miRNA	NC_000071.6:-:137126892_137126966	2.28
novel_mir963	14	miRNA	NC_000077.6:-:4276340_4276389	0.97
novel_mir965	28	miRNA	NC_000075.6:+:62522234_62522285	1.93
novel_mir966	131	miRNA	NC_000076.6:-:60230899_60230970	9.05
novel_mir969	267	miRNA	NC_000074.6:-:119407582_119407634	18.44
novel_mir902	179	miRNA	NC_000070.6:-:45500827_45500875	12.36
novel_mir970	308	miRNA	NC_000067.6:+:92161767_92161827	21.27
novel_mir971	20	miRNA	NC_000080.6:+:101327686_101327755	1.38
novel_mir972	152	miRNA	NC_000076.6:-:61168681_61168735	10.5
novel_mir973	33	miRNA	NC_000082.6:-:62854163_62854224	2.28
novel_mir974	93	miRNA	NC_000080.6:+:58070804_58070864	6.42
novel_mir975	393	miRNA	NC_000070.6:+:126497507_126497587	27.14
novel_mir976	34	miRNA	NC_000073.6:-:121121883_121121942	2.35
novel_mir977	13	miRNA	NC_000081.6:-:101343613_101343657	0.9
novel_mir978	178	miRNA	NC_000068.7:-:166147192_166147250	12.29
novel_mir979	131	miRNA	NC_000074.6:+:103087369_103087434	9.05
novel_mir980	24	miRNA	NC_000070.6:-:43444186_43444239	1.66
novel_mir982	66	miRNA	NC_000073.6:+:145175056_145175135	4.56
novel_mir984	1693	miRNA	NC_000073.6:-:55689411_55689471	116.92
novel_mir986	181	miRNA	NC_000078.6:-:87076191_87076251	12.5
novel_mir987	39	miRNA	NC_000069.6:-:142165226_142165279	2.69
novel_mir988	120	miRNA	NC_000071.6:-:140471062_140471109	8.29
novel_mir989	28	miRNA	NC_000074.6:-:86529042_86529093	1.93
novel_mir990	57	miRNA	NC_000074.6:-:56814126_56814204	3.94
novel_mir991	150	miRNA	NC_000085.6:+:7275585_7275670	10.36
novel_mir993	47	miRNA	NC_000082.6:-:93244755_93244821	3.25
novel_mir994	42	miRNA	NC_000078.6:+:76245084_76245144	2.9
novel_mir997	135	miRNA	NC_000084.6:-:37855744_37855810	9.32
novel_mir998	60	miRNA	NC_000079.6:-:48952965_48953031	4.14
novel_mir999	10	miRNA	NC_000079.6:+:40558279_40558349	0.69
novel_mir1001	54	miRNA	NC_000068.7:-:181202249_181202326	3.73
novel_mir1002	11	miRNA	NC_000068.7:+:36024737_36024786	0.76
novel_mir1003	18	miRNA	NC_000068.7:+:27020790_27020843	1.24
novel_mir1004	416	miRNA	NC_000078.6:-:100088854_100088926	28.73
novel_mir1005	24	miRNA	NC_000076.6:+:24173467_24173520	1.66
novel_mir1008	17	miRNA	NC_000073.6:-:113910240_113910304	1.17
novel_mir1009	130	miRNA	NC_000068.7:+:25625360_25625435	8.98
novel_mir1010	132	miRNA	NC_000071.6:+:114388297_114388362	9.12
novel_mir1011	13	miRNA	NC_000084.6:-:11143524_11143583	0.9
novel_mir1012	29	miRNA	NC_000075.6:+:23445929_23445978	2
novel_mir1013	50	miRNA	NT_187027.1:-:1270585_1270645	3.45
novel_mir1014	13	miRNA	NC_000084.6:-:34234589_34234651	0.9
novel_mir1015	61	miRNA	NC_000082.6:-:52688544_52688606	4.21
novel_mir1016	71	miRNA	NC_000072.6:-:32976401_32976461	4.9
novel_mir1017	114	miRNA	NC_000073.6:-:99356160_99356201	7.87
novel_mir1018	51	miRNA	NC_000071.6:+:88941946_88941998	3.52
novel_mir1021	657	miRNA	NC_000085.6:-:8896188_8896255	45.37
novel_mir1022	84	miRNA	NT_187013.1:-:172593_172639	5.8
novel_mir1024	39	miRNA	NC_000077.6:-:66235311_66235359	2.69
novel_mir1025	64	miRNA	NC_000084.6:+:42800815_42800882	4.42
novel_mir1026	61	miRNA	NC_000069.6:-:34614251_34614317	4.21
novel_mir1027	50	miRNA	NC_000077.6:+:114560639_114560709	3.45
novel_mir1028	58	miRNA	NC_000075.6:+:13898558_13898641	4.01
novel_mir1029	11	miRNA	NC_000072.6:+:4939895_4939952	0.76
novel_mir1030	63	miRNA	NC_000077.6:+:11967536_11967586	4.35
novel_mir1031	57	miRNA	NC_000079.6:+:13412661_13412729	3.94
novel_mir1032	294	miRNA	NC_000085.6:-:36941962_36942011	20.3
novel_mir1034	68	miRNA	NC_000077.6:+:57564081_57564154	4.7
novel_mir1036	55	miRNA	NC_000086.7:-:127790359_127790429	3.8
novel_mir1037	229	miRNA	NC_000081.6:-:75802608_75802698	15.81
novel_mir1038	51	miRNA	NC_000067.6:+:113710012_113710066	3.52
novel_mir1039	210	miRNA	NC_000077.6:+:16508311_16508360	14.5
novel_mir1040	34	miRNA	NC_000081.6:+:88821598_88821652	2.35
novel_mir1041	11	miRNA	NC_000076.6:+:119574400_119574450	0.76
novel_mir1043	167	miRNA	NC_000073.6:+:44274058_44274116	11.53
novel_mir1044	14	miRNA	NC_000081.6:-:74230456_74230495	0.97
novel_mir288	12	miRNA	NC_000083.6:+:16446917_16446957	0.83
novel_mir1045	55	miRNA	NC_000073.6:-:126509798_126509840	3.8
novel_mir1046	11	miRNA	NC_000076.6:-:7176027_7176111	0.76
novel_mir1047	16	miRNA	NC_000077.6:-:5998461_5998505	1.1
novel_mir1048	14	miRNA	NC_000073.6:+:25420479_25420543	0.97
novel_mir1049	11	miRNA	NC_000082.6:-:93351804_93351877	0.76
novel_mir1051	120	miRNA	NC_000086.7:+:169106320_169106392	8.29
novel_mir174	11	miRNA	NC_000071.6:-:99728558_99728632	0.76
novel_mir1052	19	miRNA	NC_000070.6:+:13416203_13416274	1.31
novel_mir1053	50	miRNA	NC_000071.6:+:52676141_52676192	3.45
novel_mir1054	13	miRNA	NC_000076.6:+:62556212_62556286	0.9
novel_mir185	24	miRNA	NC_000079.6:-:63518467_63518549	1.66
novel_mir1055	60	miRNA	NC_000080.6:-:47548383_47548441	4.14
novel_mir529	34	miRNA	NC_000074.6:-:4226621_4226694	2.35
novel_mir1057	65	miRNA	NC_000069.6:+:18809568_18809620	4.49
novel_mir1058	39	miRNA	NC_000086.7:+:52278409_52278479	2.69
novel_mir1059	75	miRNA	NC_000081.6:-:83766588_83766646	5.18
novel_mir1060	40	miRNA	NC_000071.6:+:140916506_140916570	2.76
novel_mir1062	143	miRNA	NC_000086.7:-:118296696_118296752	9.88
novel_mir1064	33	miRNA	NC_000068.7:-:153454275_153454309	2.28
novel_mir1065	38	miRNA	NC_000071.6:+:114539082_114539130	2.62
novel_mir227	79	miRNA	NW_012132911.1:+:64920_64968	5.46
novel_mir1066	166	miRNA	NC_000070.6:-:48051513_48051558	11.46
novel_mir1067	11	miRNA	NC_000071.6:-:34332224_34332302	0.76
novel_mir1068	41	miRNA	NC_000073.6:-:40944632_40944709	2.83
novel_mir1069	261	miRNA	NC_000075.6:+:22126369_22126442	18.02
novel_mir1070	183	miRNA	NC_000067.6:-:170523918_170523967	12.64
novel_mir1071	20	miRNA	NC_000068.7:+:32672293_32672337	1.38
novel_mir1072	14	miRNA	NC_000072.6:+:88807982_88808052	0.97
novel_mir1076	117	miRNA	NC_000068.7:-:157814821_157814869	8.08
novel_mir1077	25	miRNA	NC_000068.7:+:104574868_104574924	1.73
novel_mir1078	14	miRNA	NC_000073.6:+:23728023_23728084	0.97
novel_mir1079	111	miRNA	NC_000081.6:-:72645421_72645502	7.67
novel_mir1082	47	miRNA	NC_000068.7:+:169498527_169498575	3.25
novel_mir1083	20	miRNA	NC_000077.6:-:32409977_32410047	1.38
novel_mir1084	27	miRNA	NC_000069.6:-:146648857_146648904	1.86
novel_mir1085	70	miRNA	NC_000083.6:+:66703455_66703546	4.83
novel_mir1086	85	miRNA	NC_000085.6:-:46319638_46319697	5.87
novel_mir1087	38	miRNA	NC_000077.6:+:120285575_120285643	2.62
novel_mir1088	19	miRNA	NC_000072.6:+:32017991_32018052	1.31
novel_mir1089	16	miRNA	NC_000070.6:-:57699180_57699245	1.1
novel_mir1090	36	miRNA	NC_000072.6:-:101278593_101278639	2.49
novel_mir1092	53	miRNA	NC_000077.6:+:119426593_119426660	3.66
novel_mir1094	298	miRNA	NC_000073.6:-:125451652_125451706	20.58
novel_mir1096	154	miRNA	NC_000081.6:+:91459221_91459289	10.64
novel_mir1097	14	miRNA	NC_000067.6:+:35523534_35523607	0.97
novel_mir1098	32	miRNA	NC_000070.6:+:138272414_138272487	2.21
novel_mir1100	18	miRNA	NC_000069.6:-:52840215_52840258	1.24
novel_mir1101	48	miRNA	NC_000084.6:-:78740467_78740547	3.31
novel_mir1102	106	miRNA	NC_000072.6:+:101250225_101250269	7.32
novel_mir1103	63	miRNA	NC_000081.6:+:38388323_38388400	4.35
novel_mir1105	28	miRNA	NC_000080.6:-:25560878_25560947	1.93
novel_mir1107	31	miRNA	NC_000084.6:+:45140527_45140608	2.14
novel_mir1108	11	miRNA	NC_000079.6:+:45405007_45405060	0.76
novel_mir1110	41	miRNA	NC_000067.6:+:188524683_188524745	2.83
novel_mir1111	19	miRNA	NC_000069.6:-:67374140_67374200	1.31
novel_mir1112	146	miRNA	NC_000086.7:+:164312003_164312054	10.08
novel_mir1113	1634	miRNA	NC_000081.6:+:79934284_79934345	112.85
novel_mir1114	48	miRNA	NC_000074.6:-:118341268_118341361	3.31
novel_mir1115	86	miRNA	NC_000067.6:-:42658196_42658246	5.94
novel_mir1117	87	miRNA	NC_000070.6:-:138242330_138242422	6.01
novel_mir1119	11	miRNA	NC_000073.6:+:65955559_65955613	0.76
novel_mir1120	27	miRNA	NC_000077.6:-:119543505_119543564	1.86
novel_mir1121	23	miRNA	NC_000068.7:+:172577117_172577177	1.59
novel_mir1122	30	miRNA	NC_000081.6:-:76698432_76698501	2.07
novel_mir1123	98	miRNA	NC_000073.6:+:35664611_35664663	6.77
novel_mir1124	28	miRNA	NC_000081.6:+:83836514_83836556	1.93
novel_mir1125	39	miRNA	NC_000081.6:-:36506040_36506113	2.69
novel_mir1126	41	miRNA	NC_000068.7:-:164664706_164664767	2.83
novel_mir1128	527	miRNA	NC_000068.7:+:57700426_57700515	36.4
novel_mir1129	197	miRNA	NC_000068.7:-:4063424_4063514	13.6
novel_mir905	64	miRNA	NC_000086.7:+:101522578_101522643	4.42
novel_mir1131	78	miRNA	NC_000070.6:-:107349672_107349721	5.39
novel_mir1132	25	miRNA	NC_000077.6:+:78202948_78203006	1.73
novel_mir1133	24	miRNA	NC_000077.6:+:94942817_94942889	1.66
novel_mir1134	82	miRNA	NC_000067.6:-:191246093_191246149	5.66
novel_mir1135	63	miRNA	NC_000077.6:-:74407425_74407480	4.35
novel_mir1136	106	miRNA	NC_000071.6:+:117641326_117641399	7.32
novel_mir1138	48	miRNA	NC_000083.6:-:42671369_42671451	3.31
novel_mir1139	117	miRNA	NC_000075.6:-:63964096_63964157	8.08
novel_mir1140	89	miRNA	NC_000070.6:+:45529402_45529474	6.15
novel_mir1141	265	miRNA	NC_000083.6:+:56443413_56443453	18.3
novel_mir1142	90	miRNA	NC_000083.6:-:6165579_6165644	6.22
novel_mir1144	34	miRNA	NC_000067.6:-:123708237_123708307	2.35
novel_mir1145	36	miRNA	NC_000084.6:+:21343669_21343742	2.49
novel_mir1146	43	miRNA	NC_000077.6:-:32083165_32083227	2.97
novel_mir1147	91	miRNA	NC_000079.6:+:109397696_109397776	6.28
novel_mir1148	14	miRNA	NC_000083.6:-:91204114_91204164	0.97
novel_mir1149	15	miRNA	NC_000079.6:-:113226891_113226940	1.04
novel_mir1150	5878	miRNA	NC_000079.6:-:73470659_73470735	405.94
novel_mir1151	82	miRNA	NC_000068.7:+:107399682_107399769	5.66
novel_mir1152	12	miRNA	NC_000067.6:-:84037591_84037645	0.83
novel_mir1153	90	miRNA	NC_000070.6:-:57412655_57412690	6.22
novel_mir1154	125	miRNA	NC_000079.6:+:96242342_96242407	8.63
novel_mir1155	31	miRNA	NC_000076.6:-:31772824_31772881	2.14
novel_mir1156	46	miRNA	NC_000070.6:-:134222506_134222585	3.18
novel_mir1158	464	miRNA	NC_000073.6:+:29802466_29802550	32.04
novel_mir1159	18	miRNA	NC_000081.6:+:84258281_84258336	1.24
novel_mir1160	125	miRNA	NC_000069.6:+:107159414_107159476	8.63
novel_mir1163	28	miRNA	NC_000070.6:-:156234324_156234396	1.93
novel_mir1165	118	miRNA	NC_000075.6:-:21837062_21837109	8.15
novel_mir1166	31	miRNA	NC_000072.6:+:60414914_60414980	2.14
novel_mir1167	41	miRNA	NC_000071.6:-:147410137_147410190	2.83
novel_mir1168	106	miRNA	NC_000077.6:-:118379027_118379073	7.32
novel_mir1170	30	miRNA	NC_000068.7:+:3202598_3202669	2.07
novel_mir1171	55	miRNA	NC_000074.6:-:121109557_121109614	3.8
novel_mir1172	47	miRNA	NC_000084.6:-:70408736_70408799	3.25
novel_mir1174	30	miRNA	NC_000069.6:+:27401636_27401703	2.07
novel_mir1175	14	miRNA	NC_000073.6:-:139397751_139397812	0.97
novel_mir1176	104	miRNA	NC_000073.6:+:79744777_79744843	7.18
novel_mir332	48	miRNA	NC_000070.6:+:12342414_12342493	3.31
novel_mir1178	15	miRNA	NC_000079.6:-:113691771_113691845	1.04
novel_mir1180	27	miRNA	NC_000067.6:-:63767118_63767168	1.86
novel_mir1051	17	miRNA	NC_000086.7:+:169106371_169106446	1.17
novel_mir1181	24	miRNA	NC_000069.6:-:103920700_103920765	1.66
novel_mir1182	74	miRNA	NC_000081.6:+:4715665_4715739	5.11
novel_mir1183	79	miRNA	NC_000084.6:+:74594891_74594955	5.46
novel_mir1184	46	miRNA	NC_000083.6:+:83875991_83876033	3.18
novel_mir1185	136	miRNA	NC_000080.6:+:33856817_33856890	9.39
novel_mir1186	405	miRNA	NC_000079.6:-:64184658_64184717	27.97
novel_mir1187	10	miRNA	NC_000082.6:+:22318930_22318975	0.69
novel_mir1188	47	miRNA	NC_000077.6:+:98204366_98204416	3.25
novel_mir1191	11	miRNA	NC_000083.6:+:29058581_29058651	0.76
novel_mir1193	23	miRNA	NC_000075.6:+:27093041_27093109	1.59
novel_mir183	11	miRNA	NC_000077.6:-:20577679_20577762	0.76
novel_mir1194	19	miRNA	NC_000070.6:-:126722999_126723058	1.31
novel_mir1195	53	miRNA	NC_000086.7:-:117578867_117578909	3.66
novel_mir1197	65	miRNA	NC_000068.7:-:157750552_157750617	4.49
novel_mir1198	291	miRNA	NC_000075.6:-:49122344_49122383	20.1
novel_mir1199	95	miRNA	NC_000077.6:+:79164895_79164956	6.56
novel_mir1200	11	miRNA	NC_000073.6:-:40894196_40894262	0.76
novel_mir1203	22	miRNA	NC_000068.7:-:168637240_168637283	1.52
novel_mir1204	184	miRNA	NC_000067.6:+:41072009_41072084	12.71
novel_mir1205	19	miRNA	NC_000081.6:-:93764388_93764439	1.31
novel_mir1206	102	miRNA	NC_000076.6:+:118386961_118387052	7.04
novel_mir1207	206	miRNA	NC_000082.6:-:94070082_94070138	14.23
novel_mir1208	881	miRNA	NC_000071.6:+:114004855_114004913	60.84
novel_mir1209	10	miRNA	NC_000073.6:-:144759093_144759139	0.69
novel_mir1210	15	miRNA	NC_000084.6:+:74502694_74502753	1.04
novel_mir1211	3579	miRNA	NC_000076.6:-:43412389_43412491	247.17
novel_mir1212	13	miRNA	NC_000072.6:-:81452979_81453048	0.9
novel_mir993	25	miRNA	NC_000076.6:+:84096603_84096674	1.73
novel_mir495	88	miRNA	NC_000071.6:+:113907022_113907108	6.08
novel_mir1217	208	miRNA	NC_000073.6:-:101417278_101417366	14.36
novel_mir1219	95	miRNA	NC_000067.6:-:34560698_34560755	6.56
novel_mir1221	25	miRNA	NC_000069.6:+:101455663_101455726	1.73
novel_mir1222	51	miRNA	NC_000071.6:-:60344972_60345028	3.52
novel_mir1223	517	miRNA	NC_000085.6:+:41030010_41030068	35.7
novel_mir1224	12	miRNA	NC_000068.7:-:118462912_118462973	0.83
novel_mir1225	218	miRNA	NC_000068.7:+:120036608_120036679	15.06
novel_mir332	74	miRNA	NC_000073.6:+:118798544_118798627	5.11
novel_mir1227	49	miRNA	NC_000067.6:+:191950644_191950692	3.38
novel_mir1228	16	miRNA	NC_000077.6:+:6010467_6010535	1.1
novel_mir1229	123	miRNA	NC_000067.6:-:90906939_90907018	8.49
novel_mir1230	110	miRNA	NC_000074.6:-:14958146_14958224	7.6
novel_mir1231	106	miRNA	NC_000084.6:+:24583060_24583130	7.32
novel_mir1232	46	miRNA	NC_000078.6:-:102544179_102544221	3.18
novel_mir1233	91	miRNA	NC_000072.6:-:6459429_6459489	6.28
novel_mir1234	11	miRNA	NC_000071.6:+:134595596_134595676	0.76
novel_mir1236	38	miRNA	NC_000072.6:-:98920820_98920860	2.62
novel_mir1237	28	miRNA	NC_000071.6:-:56968635_56968705	1.93
novel_mir1238	32	miRNA	NC_000076.6:+:108495052_108495113	2.21
novel_mir1239	33	miRNA	NC_000080.6:+:89263332_89263416	2.28
novel_mir1240	124	miRNA	NC_000077.6:-:59425655_59425713	8.56
novel_mir1241	28	miRNA	NC_000067.6:-:20557806_20557873	1.93
novel_mir1242	10	miRNA	NC_000072.6:+:93410002_93410054	0.69
novel_mir1244	44	miRNA	NC_000068.7:-:157180254_157180325	3.04
novel_mir1245	33	miRNA	NC_000082.6:+:35404643_35404707	2.28
novel_mir1246	359	miRNA	NC_000078.6:+:87098435_87098502	24.79
novel_mir1248	148	miRNA	NC_000069.6:+:3741894_3741928	10.22
novel_mir1250	40	miRNA	NC_000077.6:-:119718494_119718582	2.76
novel_mir469	50	miRNA	NC_000073.6:-:19040654_19040716	3.45
novel_mir1252	30	miRNA	NC_000086.7:+:57985168_57985256	2.07
novel_mir1253	15	miRNA	NC_000068.7:-:73440113_73440158	1.04
novel_mir1256	32	miRNA	NC_000067.6:-:132955852_132955915	2.21
novel_mir1258	50	miRNA	NC_000075.6:-:64352597_64352684	3.45
novel_mir1260	13	miRNA	NC_000078.6:+:25215496_25215570	0.9
novel_mir1261	676	miRNA	NC_000080.6:+:43706397_43706464	46.69
novel_mir1264	121	miRNA	NC_000068.7:-:155673473_155673559	8.36
novel_mir1265	215	miRNA	NC_000083.6:+:26579794_26579851	14.85
novel_mir1266	372	miRNA	NC_000069.6:+:127646567_127646623	25.69
novel_mir1269	53	miRNA	NC_000074.6:-:31105812_31105879	3.66
novel_mir1271	33	miRNA	NC_000069.6:-:127748909_127748979	2.28
novel_mir1272	14	miRNA	NC_000068.7:-:144724035_144724112	0.97
novel_mir1274	163	miRNA	NC_000067.6:+:12639468_12639525	11.26
novel_mir1275	36	miRNA	NC_000072.6:-:127998200_127998280	2.49
novel_mir1276	65	miRNA	NC_000067.6:-:59284709_59284796	4.49
novel_mir1277	88	miRNA	NC_000082.6:-:31876478_31876553	6.08
novel_mir1279	36	miRNA	NC_000083.6:+:47766348_47766390	2.49
novel_mir1281	79	miRNA	NC_000077.6:-:110385167_110385235	5.46
novel_mir1282	29637	miRNA	NC_000084.6:-:5602308_5602382	2046.76
novel_mir1283	98	miRNA	NC_000068.7:-:98436746_98436804	6.77
novel_mir1285	43	miRNA	NC_000080.6:+:62488725_62488777	2.97
novel_mir1286	235	miRNA	NC_000075.6:-:107681411_107681490	16.23
novel_mir1287	24	miRNA	NC_000079.6:-:40133630_40133691	1.66
novel_mir1288	337	miRNA	NC_000070.6:+:48367713_48367786	23.27
novel_mir1289	62	miRNA	NC_000070.6:+:101420626_101420670	4.28
novel_mir1291	45	miRNA	NC_000085.6:+:48128493_48128553	3.11
novel_mir1293	21	miRNA	NC_000078.6:+:55485447_55485524	1.45
novel_mir1294	59	miRNA	NC_000086.7:+:150565091_150565173	4.07
novel_mir1295	20	miRNA	NC_000068.7:+:74811215_74811294	1.38
novel_mir1296	42	miRNA	NC_000079.6:-:58639356_58639425	2.9
novel_mir1297	81	miRNA	NC_000067.6:-:63110781_63110826	5.59
novel_mir1298	20	miRNA	NC_000084.6:+:22665568_22665621	1.38
novel_mir1299	11	miRNA	NC_000077.6:-:94391261_94391303	0.76
novel_mir1300	58	miRNA	NC_000081.6:+:37307740_37307797	4.01
novel_mir1302	12	miRNA	NC_000085.6:-:52631597_52631652	0.83
novel_mir1303	177	miRNA	NC_000072.6:+:73610204_73610271	12.22
novel_mir1304	69	miRNA	NC_000068.7:-:154806275_154806353	4.77
novel_mir1306	77	miRNA	NC_000067.6:+:24176270_24176344	5.32
novel_mir1307	48	miRNA	NC_000076.6:-:45363484_45363545	3.31
novel_mir1309	10	miRNA	NT_166291.1:+:38923_38982	0.69
novel_mir1311	183	miRNA	NC_000073.6:-:30699751_30699787	12.64
novel_mir1312	40	miRNA	NC_000069.6:-:109019806_109019875	2.76
novel_mir1313	65	miRNA	NC_000067.6:-:154189051_154189121	4.49
novel_mir1316	45	miRNA	NC_000073.6:+:4770232_4770300	3.11
novel_mir1318	27	miRNA	NC_000071.6:-:74861491_74861559	1.86
novel_mir428	51	miRNA	NC_000084.6:-:7970796_7970848	3.52
novel_mir1321	53	miRNA	NC_000075.6:-:120430094_120430137	3.66
novel_mir1212	13	miRNA	NC_000072.6:-:81453029_81453095	0.9
novel_mir1322	92	miRNA	NC_000067.6:-:75031273_75031354	6.35
novel_mir1323	21	miRNA	NC_000077.6:-:99284800_99284867	1.45
novel_mir1324	49	miRNA	NC_000067.6:-:190992898_190992960	3.38
novel_mir1325	29	miRNA	NC_000068.7:+:6319146_6319209	2
novel_mir1327	82	miRNA	NC_000067.6:+:132975789_132975861	5.66
novel_mir1328	13	miRNA	NC_000082.6:-:87490025_87490078	0.9
novel_mir1329	30	miRNA	NC_000068.7:+:20969770_20969822	2.07
novel_mir1330	27	miRNA	NC_000069.6:-:137926426_137926489	1.86
novel_mir1331	41	miRNA	NC_000068.7:+:152911138_152911191	2.83
novel_mir1333	227	miRNA	NC_000071.6:+:12667145_12667213	15.68
novel_mir1334	12	miRNA	NC_000073.6:-:143926195_143926238	0.83
novel_mir1335	45	miRNA	NC_000068.7:+:125923717_125923770	3.11
novel_mir1336	102	miRNA	NC_000081.6:-:74564805_74564885	7.04
novel_mir1337	77	miRNA	NC_000069.6:-:27344092_27344157	5.32
novel_mir1339	65	miRNA	NC_000075.6:-:110390188_110390252	4.49
novel_mir1341	43	miRNA	NC_000081.6:+:101552880_101552937	2.97
novel_mir1342	95	miRNA	NC_000080.6:-:104592831_104592897	6.56
novel_mir1343	62	miRNA	NC_000074.6:-:26983678_26983742	4.28
novel_mir1344	120	miRNA	NC_000075.6:-:20859656_20859726	8.29
novel_mir1346	184	miRNA	NC_000071.6:+:139865754_139865817	12.71
novel_mir1347	143	miRNA	NC_000068.7:-:167622353_167622412	9.88
novel_mir1348	123	miRNA	NC_000076.6:-:41578194_41578252	8.49
novel_mir1349	68	miRNA	NC_000074.6:-:24261120_24261196	4.7
novel_mir1350	40	miRNA	NC_000070.6:+:125404011_125404100	2.76
novel_mir1351	230	miRNA	NC_000068.7:-:146428224_146428310	15.88
novel_mir1352	256	miRNA	NC_000072.6:+:147604643_147604718	17.68
novel_mir1353	30	miRNA	NC_000083.6:+:13663899_13663946	2.07
novel_mir1355	19	miRNA	NC_000077.6:+:85787008_85787056	1.31
novel_mir1356	88	miRNA	NC_000081.6:+:76279126_76279209	6.08
novel_mir1357	97	miRNA	NC_000075.6:-:117264302_117264349	6.7
novel_mir1358	50	miRNA	NC_000067.6:-:36119703_36119757	3.45
novel_mir1359	30	miRNA	NC_000084.6:-:26874268_26874351	2.07
novel_mir1360	74	miRNA	NC_000081.6:+:96743550_96743627	5.11
novel_mir1361	27	miRNA	NC_000072.6:+:119360324_119360397	1.86
novel_mir1365	17	miRNA	NC_000073.6:-:141534450_141534506	1.17
novel_mir1366	69	miRNA	NC_000083.6:-:4439339_4439410	4.77
novel_mir1368	953	miRNA	NC_000073.6:-:136790436_136790483	65.82
novel_mir1369	104	miRNA	NC_000080.6:-:95706449_95706531	7.18
novel_mir1370	299	miRNA	NC_000081.6:+:46464860_46464912	20.65
novel_mir1371	132	miRNA	NC_000072.6:+:85892963_85893036	9.12
novel_mir1372	61	miRNA	NC_000075.6:-:56401873_56401959	4.21
novel_mir1374	85	miRNA	NC_000070.6:-:153959753_153959840	5.87
novel_mir1375	22	miRNA	NC_000083.6:+:17063970_17064051	1.52
novel_mir1376	14	miRNA	NC_000071.6:+:150883813_150883862	0.97
novel_mir1377	106	miRNA	NC_000077.6:-:69226435_69226499	7.32
novel_mir1378	13	miRNA	NC_000071.6:+:144827955_144827993	0.9
novel_mir1379	92	miRNA	NC_000068.7:-:30080764_30080825	6.35
novel_mir1380	340	miRNA	NC_000070.6:+:127984683_127984746	23.48
novel_mir1381	14	miRNA	NC_000086.7:+:102805139_102805203	0.97
novel_mir1382	10	miRNA	NC_000069.6:-:147830615_147830690	0.69
novel_mir1383	275	miRNA	NC_000074.6:+:95039953_95039998	18.99
novel_mir1384	11	miRNA	NC_000073.6:+:44907766_44907811	0.76
novel_mir1385	30	miRNA	NC_000072.6:+:84123266_84123321	2.07
novel_mir1387	31	miRNA	NC_000073.6:-:19486887_19486931	2.14
novel_mir1388	53	miRNA	NC_000078.6:+:109708193_109708244	3.66
novel_mir1389	44	miRNA	NC_000081.6:+:18806681_18806768	3.04
novel_mir1390	14	miRNA	NC_000082.6:-:87494270_87494322	0.97
novel_mir1392	49	miRNA	NC_000082.6:-:10028836_10028877	3.38
novel_mir1393	46	miRNA	NC_000072.6:+:89389377_89389455	3.18
novel_mir1394	11	miRNA	NC_000073.6:+:127877322_127877380	0.76
novel_mir1395	42	miRNA	NC_000075.6:+:108613284_108613328	2.9
novel_mir1396	84	miRNA	NC_000069.6:-:38661797_38661872	5.8
novel_mir1397	21	miRNA	NC_000075.6:-:94520302_94520359	1.45
novel_mir1398	14	miRNA	NC_000074.6:-:91205429_91205513	0.97
novel_mir1399	66	miRNA	NC_000077.6:-:71986464_71986533	4.56
novel_mir1400	52	miRNA	NC_000075.6:+:30844155_30844201	3.59
novel_mir1403	260	miRNA	NC_000072.6:-:101114298_101114354	17.96
novel_mir1404	40	miRNA	NT_114985.3:-:1548728_1548801	2.76
novel_mir1405	13	miRNA	NC_000075.6:+:108405905_108405958	0.9
novel_mir1407	333	miRNA	NC_000081.6:+:58075574_58075660	23
novel_mir1408	72	miRNA	NC_000079.6:-:13845266_13845329	4.97
novel_mir1337	26	miRNA	NC_000069.6:-:27344062_27344111	1.8
novel_mir573	219	miRNA	NC_000077.6:-:5559291_5559325	15.12
novel_mir1409	13	miRNA	NC_000084.6:-:81820915_81820967	0.9
novel_mir1410	48	miRNA	NC_000076.6:+:69793170_69793230	3.31
novel_mir1411	173	miRNA	NC_000079.6:-:63680229_63680308	11.95
novel_mir1414	48	miRNA	NC_000083.6:+:35514712_35514759	3.31
novel_mir1415	31	miRNA	NC_000068.7:+:141231099_141231186	2.14
novel_mir1416	87	miRNA	NC_000067.6:+:181293245_181293310	6.01
novel_mir1419	56	miRNA	NC_000078.6:-:4088503_4088567	3.87
novel_mir1421	33	miRNA	NC_000077.6:+:52075416_52075479	2.28
novel_mir1422	44	miRNA	NC_000077.6:-:25792660_25792713	3.04
novel_mir1423	109	miRNA	NC_000070.6:+:135054602_135054654	7.53
novel_mir1424	61	miRNA	NC_000067.6:-:186225899_186225979	4.21
novel_mir1009	35	miRNA	NC_000068.7:+:25625300_25625380	2.42
novel_mir1427	12	miRNA	NC_000072.6:+:28501079_28501137	0.83
novel_mir1428	13	miRNA	NC_000068.7:-:6389131_6389210	0.9
novel_mir1429	13	miRNA	NC_000067.6:-:167159608_167159669	0.9
novel_mir1430	35	miRNA	NC_000078.6:-:86059306_86059358	2.42
novel_mir1431	19	miRNA	NC_000084.6:+:62347452_62347512	1.31
novel_mir1432	10	miRNA	NC_000070.6:-:85419112_85419156	0.69
novel_mir1433	29	miRNA	NC_000077.6:-:22596437_22596480	2
novel_mir1435	45	miRNA	NC_000081.6:+:90225680_90225747	3.11
novel_mir1436	20	miRNA	NC_000073.6:+:131948242_131948317	1.38
novel_mir1437	75	miRNA	NC_000083.6:-:92627882_92627972	5.18
novel_mir1438	27	miRNA	NC_000082.6:+:4654955_4655028	1.86
novel_mir1440	20	miRNA	NC_000078.6:-:84651105_84651193	1.38
novel_mir1441	68	miRNA	NC_000068.7:-:28368134_28368206	4.7
novel_mir1442	128	miRNA	NC_000067.6:-:11488076_11488138	8.84
novel_mir1443	48	miRNA	NC_000083.6:+:45772919_45772993	3.31
novel_mir1445	176	miRNA	NC_000070.6:-:32964106_32964190	12.15
novel_mir1446	76	miRNA	NC_000078.6:+:76799627_76799664	5.25
novel_mir1447	53	miRNA	NC_000079.6:+:73776410_73776474	3.66
novel_mir1448	14	miRNA	NC_000071.6:-:140567785_140567830	0.97
novel_mir1450	60	miRNA	NC_000082.6:+:94335839_94335904	4.14
novel_mir1451	25	miRNA	NC_000077.6:-:106350527_106350578	1.73
novel_mir1452	11	miRNA	NC_000084.6:-:39164068_39164135	0.76
novel_mir938	40	miRNA	NC_000073.6:+:99926242_99926304	2.76
novel_mir1454	29	miRNA	NC_000077.6:-:35366470_35366555	2
novel_mir1455	71	miRNA	NC_000076.6:+:64668812_64668866	4.9
novel_mir1456	132	miRNA	NC_000076.6:-:127312380_127312443	9.12
novel_mir1457	15	miRNA	NC_000073.6:+:127312032_127312086	1.04
novel_mir1458	34	miRNA	NC_000068.7:-:27270265_27270340	2.35
novel_mir1460	24	miRNA	NC_000077.6:-:4234832_4234892	1.66
novel_mir1462	307	miRNA	NC_000078.6:-:21275481_21275520	21.2
novel_mir1466	33	miRNA	NC_000073.6:+:96797287_96797356	2.28
novel_mir1467	59	miRNA	NC_000074.6:+:109397245_109397301	4.07
novel_mir1468	93	miRNA	NC_000068.7:-:167868946_167868999	6.42
novel_mir1469	70	miRNA	NC_000070.6:-:127227072_127227136	4.83
novel_mir1470	16	miRNA	NC_000080.6:+:27319421_27319472	1.1
novel_mir1472	93	miRNA	NC_000072.6:+:137800531_137800588	6.42
novel_mir1473	11	miRNA	NC_000083.6:+:71740848_71740890	0.76
novel_mir1474	163	miRNA	NC_000070.6:+:152607116_152607165	11.26
novel_mir1475	15	miRNA	NC_000069.6:+:7803385_7803446	1.04
novel_mir1476	33	miRNA	NC_000068.7:-:114235795_114235865	2.28
novel_mir1478	24	miRNA	NC_000068.7:+:156411524_156411577	1.66
novel_mir1479	14	miRNA	NC_000069.6:+:131090550_131090637	0.97
novel_mir1480	16	miRNA	NC_000075.6:+:8210430_8210506	1.1
novel_mir1482	185	miRNA	NC_000074.6:-:124053229_124053273	12.78
novel_mir1483	19	miRNA	NC_000072.6:-:142799805_142799858	1.31
novel_mir1485	25	miRNA	NC_000068.7:-:75021724_75021772	1.73
novel_mir1486	11	miRNA	NC_000077.6:+:25640573_25640664	0.76
novel_mir1487	43	miRNA	NC_000079.6:+:57592470_57592525	2.97
novel_mir1488	23	miRNA	NC_000073.6:-:45030906_45030989	1.59
novel_mir1489	178	miRNA	NC_000079.6:+:13687635_13687725	12.29
novel_mir1490	32	miRNA	NC_000082.6:-:10770958_10771005	2.21
novel_mir1491	12	miRNA	NC_000074.6:-:117410523_117410589	0.83
novel_mir448	11	miRNA	NC_000070.6:+:151956541_151956624	0.76
novel_mir1492	24	miRNA	NC_000077.6:-:102461677_102461767	1.66
novel_mir1494	53	miRNA	NC_000068.7:+:173717569_173717620	3.66
novel_mir1496	20	miRNA	NC_000067.6:+:88398029_88398097	1.38
novel_mir1497	28	miRNA	NC_000086.7:-:14615739_14615824	1.93
novel_mir1499	117	miRNA	NC_000080.6:+:48019403_48019492	8.08
novel_mir1500	388	miRNA	NC_000077.6:+:85923572_85923654	26.8
novel_mir1501	114	miRNA	NC_000080.6:+:26815882_26815958	7.87
novel_mir1502	207	miRNA	NC_000068.7:-:3748926_3748993	14.3
novel_mir1503	41	miRNA	NC_000075.6:-:118888874_118888931	2.83
novel_mir1506	13	miRNA	NC_000079.6:-:68900422_68900486	0.9
novel_mir1507	67	miRNA	NC_000086.7:+:7728029_7728072	4.63
novel_mir1509	36	miRNA	NC_000070.6:-:132055403_132055465	2.49
novel_mir1511	31	miRNA	NC_000068.7:+:4575456_4575523	2.14
novel_mir1512	24	miRNA	NC_000073.6:-:44630618_44630674	1.66
novel_mir1513	105	miRNA	NC_000079.6:-:3317223_3317294	7.25
novel_mir1515	19	miRNA	NC_000085.6:+:6046910_6046976	1.31
novel_mir1517	23	miRNA	NC_000080.6:-:17782379_17782426	1.59
novel_mir142	32	miRNA	NC_000085.6:-:46044673_46044751	2.21
novel_mir1518	357	miRNA	NT_187024.1:+:73453_73501	24.65
novel_mir1520	16	miRNA	NC_000083.6:+:15089099_15089150	1.1
novel_mir1521	147	miRNA	NC_000078.6:+:110040946_110040992	10.15
novel_mir1522	16	miRNA	NC_000070.6:+:46753621_46753664	1.1
novel_mir1523	72	miRNA	NC_000067.6:-:159842557_159842618	4.97
novel_mir1525	110	miRNA	NC_000075.6:+:89799531_89799608	7.6
novel_mir1526	69	miRNA	NC_000067.6:+:93976223_93976276	4.77
novel_mir1527	38	miRNA	NC_000077.6:+:107560200_107560260	2.62
novel_mir1529	25	miRNA	NC_000067.6:+:134487133_134487208	1.73
novel_mir1530	48	miRNA	NC_000069.6:-:135102007_135102097	3.31
novel_mir1531	125	miRNA	NC_000072.6:-:63079480_63079574	8.63
novel_mir1532	100	miRNA	NC_000083.6:-:60808492_60808559	6.91
novel_mir1534	10	miRNA	NC_000078.6:+:86161076_86161142	0.69
novel_mir1535	2269	miRNA	NC_000071.6:+:39248474_39248514	156.7
novel_mir1537	83	miRNA	NC_000074.6:-:104412896_104412952	5.73
novel_mir1539	11	miRNA	NC_000069.6:+:28816950_28817003	0.76
novel_mir1540	340	miRNA	NC_000067.6:+:78034248_78034310	23.48
novel_mir1541	124	miRNA	NC_000082.6:-:8545466_8545517	8.56
novel_mir1543	77	miRNA	NC_000082.6:-:44370333_44370419	5.32
novel_mir1544	51	miRNA	NC_000080.6:-:24975547_24975616	3.52
novel_mir1545	143	miRNA	NC_000076.6:-:40267947_40268036	9.88
novel_mir1546	95	miRNA	NT_187023.1:+:134499_134574	6.56
novel_mir1548	142	miRNA	NC_000073.6:-:45183996_45184070	9.81
novel_mir1549	213	miRNA	NC_000083.6:-:4507530_4507589	14.71
novel_mir1552	24	miRNA	NC_000073.6:-:54702419_54702492	1.66
novel_mir1554	14	miRNA	NC_000075.6:+:51242966_51243042	0.97
novel_mir1555	26	miRNA	NC_000071.6:-:38199918_38199957	1.8
novel_mir1556	10	miRNA	NC_000073.6:+:83857457_83857522	0.69
novel_mir1557	306	miRNA	NC_000084.6:+:84134505_84134585	21.13
novel_mir1558	89	miRNA	NC_000083.6:-:24739494_24739568	6.15
novel_mir1559	180	miRNA	NC_000084.6:-:82493885_82493966	12.43
novel_mir1561	201	miRNA	NC_000067.6:-:138672706_138672757	13.88
novel_mir1563	16	miRNA	NC_000069.6:+:67183260_67183317	1.1
novel_mir1564	29	miRNA	NC_000083.6:+:37545295_37545353	2
novel_mir1565	240	miRNA	NC_000075.6:-:113489507_113489552	16.57
novel_mir1566	222	miRNA	NC_000072.6:-:94943283_94943366	15.33
novel_mir1567	56	miRNA	NC_000070.6:+:128862017_128862061	3.87
novel_mir1568	453	miRNA	NC_000078.6:-:38984322_38984409	31.28
novel_mir1569	17	miRNA	NC_000079.6:-:69521799_69521863	1.17
novel_mir1570	66	miRNA	NC_000070.6:-:93638413_93638486	4.56
novel_mir400	49	miRNA	NC_000071.6:-:104068966_104069018	3.38
novel_mir1572	67	miRNA	NC_000076.6:-:126935308_126935392	4.63
novel_mir1574	37	miRNA	NC_000082.6:-:17830366_17830415	2.56
novel_mir1575	64	miRNA	NC_000079.6:-:56221062_56221119	4.42
novel_mir1576	34	miRNA	NC_000071.6:-:92396987_92397060	2.35
novel_mir1577	54	miRNA	NC_000073.6:-:40525701_40525766	3.73
novel_mir1580	94	miRNA	NC_000082.6:-:86074588_86074654	6.49
novel_mir1582	36	miRNA	NC_000084.6:-:83948349_83948421	2.49
novel_mir1585	12	miRNA	NC_000068.7:-:99653682_99653743	0.83
novel_mir1586	42	miRNA	NC_000079.6:+:27494555_27494610	2.9
novel_mir1588	151	miRNA	NC_000071.6:-:72648304_72648386	10.43
novel_mir1589	595	miRNA	NC_000069.6:+:95384184_95384270	41.09
novel_mir1590	34	miRNA	NC_000082.6:+:59697687_59697737	2.35
novel_mir1591	152	miRNA	NC_000068.7:+:93831858_93831920	10.5
novel_mir1592	21	miRNA	NC_000068.7:-:34402361_34402437	1.45
novel_mir1593	37	miRNA	NC_000084.6:+:36778854_36778900	2.56
novel_mir1595	43	miRNA	NC_000073.6:-:98505271_98505330	2.97
novel_mir1596	3513	miRNA	NC_000077.6:+:78845717_78845812	242.61
novel_mir1597	627	miRNA	NC_000073.6:+:113795332_113795404	43.3
novel_mir1599	39	miRNA	NC_000077.6:+:103394945_103395006	2.69
novel_mir1600	34	miRNA	NC_000081.6:-:84718069_84718118	2.35
novel_mir1601	14	miRNA	NC_000075.6:-:69764330_69764379	0.97
novel_mir1602	21	miRNA	NC_000070.6:+:33530092_33530161	1.45
novel_mir1603	111	miRNA	NC_000076.6:-:20659024_20659116	7.67
novel_mir1604	11	miRNA	NC_000069.6:-:121145813_121145866	0.76
novel_mir1605	15	miRNA	NC_000067.6:-:38693976_38694047	1.04
novel_mir1606	87	miRNA	NC_000078.6:-:110199657_110199724	6.01
novel_mir1607	248	miRNA	NC_000067.6:+:181015121_181015174	17.13
novel_mir1608	17	miRNA	NC_000073.6:-:46189845_46189920	1.17
novel_mir1609	10	miRNA	NC_000071.6:-:148127942_148127997	0.69
novel_mir1610	115	miRNA	NC_000075.6:-:87167037_87167093	7.94
novel_mir1611	122	miRNA	NC_000086.7:+:67762534_67762608	8.43
novel_mir1612	94	miRNA	NC_000073.6:+:114822056_114822113	6.49
novel_mir1613	110	miRNA	NC_000072.6:-:128389410_128389463	7.6
novel_mir1614	27	miRNA	NC_000078.6:+:91002011_91002078	1.86
novel_mir1615	36	miRNA	NC_000076.6:-:80075945_80076015	2.49
novel_mir1616	209	miRNA	NC_000079.6:-:55912400_55912470	14.43
novel_mir1617	82	miRNA	NC_000067.6:-:184610696_184610746	5.66
novel_mir1618	28	miRNA	NC_000067.6:+:72917496_72917566	1.93
novel_mir1620	104	miRNA	NC_000074.6:+:119839920_119839966	7.18
novel_mir479	67	miRNA	NC_000070.6:+:84333133_84333182	4.63
novel_mir1623	72	miRNA	NC_000074.6:+:93842795_93842878	4.97
novel_mir1625	24	miRNA	NC_000080.6:+:30485231_30485290	1.66
novel_mir1626	97	miRNA	NC_000073.6:-:19665919_19665956	6.7
novel_mir1627	25	miRNA	NC_000078.6:-:87171332_87171404	1.73
novel_mir1628	44	miRNA	NC_000086.7:+:76347467_76347538	3.04
novel_mir1629	138	miRNA	NC_000071.6:+:66821540_66821581	9.53
novel_mir22	27	miRNA	NC_000072.6:-:72807349_72807407	1.86
novel_mir1630	44	miRNA	NC_000083.6:-:56804844_56804923	3.04
novel_mir1631	102	miRNA	NC_000068.7:-:163176589_163176642	7.04
novel_mir1632	26	miRNA	NC_000067.6:+:125561683_125561739	1.8
novel_mir1634	15	miRNA	NC_000080.6:-:66892527_66892569	1.04
novel_mir1637	68	miRNA	NC_000073.6:+:102210338_102210419	4.7
novel_mir1639	15	miRNA	NC_000069.6:+:96561451_96561507	1.04
novel_mir1640	14	miRNA	NC_000079.6:-:56115344_56115400	0.97
novel_mir1641	10	miRNA	NC_000083.6:+:66130558_66130641	0.69
novel_mir1642	107	miRNA	NC_000071.6:+:4342432_4342496	7.39
novel_mir1643	12	miRNA	NC_000078.6:+:4281507_4281551	0.83
novel_mir1644	18	miRNA	NC_000081.6:+:86744642_86744707	1.24
novel_mir1645	190	miRNA	NC_000077.6:-:22748446_22748488	13.12
novel_mir1646	138	miRNA	NC_000081.6:+:20042889_20042939	9.53
novel_mir1647	52	miRNA	NC_000071.6:+:148398961_148399043	3.59
novel_mir1648	25	miRNA	NC_000073.6:-:126113595_126113675	1.73
novel_mir1650	83	miRNA	NC_000076.6:-:3782882_3782943	5.73
novel_mir1651	14	miRNA	NC_000071.6:-:137672578_137672622	0.97
novel_mir1653	51	miRNA	NC_000085.6:+:8691640_8691715	3.52
novel_mir1655	57	miRNA	NC_000070.6:+:33906579_33906663	3.94
novel_mir1656	24	miRNA	NC_000083.6:+:85415748_85415827	1.66
novel_mir1657	153	miRNA	NC_000084.6:+:69369494_69369550	10.57
novel_mir1107	69	miRNA	NC_000084.6:+:45140491_45140546	4.77
novel_mir1658	39	miRNA	NC_000077.6:+:29468828_29468870	2.69
novel_mir1659	10	miRNA	NC_000075.6:-:55107186_55107249	0.69
novel_mir1662	109	miRNA	NC_000081.6:-:101181760_101181829	7.53
novel_mir337	101	miRNA	NC_000074.6:+:84033880_84033963	6.98
novel_mir1663	92	miRNA	NC_000077.6:+:32166964_32167012	6.35
novel_mir1664	358	miRNA	NC_000081.6:+:78557539_78557588	24.72
novel_mir1666	402	miRNA	NC_000068.7:-:33259799_33259886	27.76
novel_mir1667	27	miRNA	NC_000069.6:-:149107186_149107254	1.86
novel_mir759	171	miRNA	NC_000081.6:-:41408758_41408836	11.81
novel_mir1670	11116	miRNA	NC_000077.6:+:80199178_80199233	767.68
novel_mir1671	33	miRNA	NC_000084.6:+:37854956_37855025	2.28
novel_mir1672	34	miRNA	NC_000077.6:+:91830156_91830216	2.35
novel_mir1674	127	miRNA	NC_000077.6:+:39883552_39883637	8.77
novel_mir1675	22	miRNA	NC_000075.6:+:7864530_7864568	1.52
novel_mir1677	74	miRNA	NC_000082.6:-:8535012_8535079	5.11
novel_mir1679	59	miRNA	NC_000068.7:+:18065925_18066009	4.07
novel_mir1681	64	miRNA	NC_000067.6:-:127259123_127259177	4.42
novel_mir1682	259	miRNA	NC_000074.6:-:119486941_119487012	17.89
novel_mir1683	36	miRNA	NC_000074.6:+:126365146_126365195	2.49
novel_mir1684	98	miRNA	NC_000073.6:-:105765509_105765582	6.77
novel_mir1686	23	miRNA	NC_000079.6:+:36966952_36967032	1.59
novel_mir1688	95	miRNA	NC_000078.6:-:26116297_26116351	6.56
novel_mir1694	26	miRNA	NT_187025.1:+:452818_452875	1.8
novel_mir1695	45	miRNA	NC_000076.6:-:60777536_60777581	3.11
novel_mir1698	35	miRNA	NC_000072.6:-:55078581_55078654	2.42
novel_mir1699	21	miRNA	NC_000069.6:+:104796574_104796622	1.45
novel_mir1700	23	miRNA	NC_000085.6:+:27118937_27119002	1.59
novel_mir1701	105	miRNA	NC_000077.6:+:75181683_75181757	7.25
novel_mir1702	28	miRNA	NC_000078.6:+:31670553_31670602	1.93
novel_mir816	35	miRNA	NC_000072.6:+:108668903_108668974	2.42
novel_mir1706	14	miRNA	NC_000077.6:-:31563868_31563950	0.97
novel_mir1707	25	miRNA	NC_000077.6:-:53920752_53920796	1.73
novel_mir1708	155	miRNA	NC_000085.6:-:7406036_7406105	10.7
novel_mir1709	423	miRNA	NC_000073.6:+:130759319_130759385	29.21
novel_mir1710	602	miRNA	NC_000068.7:-:55849439_55849496	41.57
novel_mir1711	222	miRNA	NC_000072.6:+:125875940_125875989	15.33
novel_mir1714	153	miRNA	NC_000070.6:-:108330946_108331005	10.57
novel_mir1716	67	miRNA	NC_000080.6:+:32656211_32656289	4.63
novel_mir1717	23	miRNA	NC_000068.7:+:117451768_117451809	1.59
novel_mir1718	124	miRNA	NC_000081.6:-:99554336_99554415	8.56
novel_mir1721	73	miRNA	NC_000070.6:+:140004805_140004883	5.04
novel_mir1723	24	miRNA	NC_000071.6:+:31805498_31805553	1.66
novel_mir1724	26	miRNA	NC_000071.6:+:140163616_140163657	1.8
novel_mir1725	13	miRNA	NC_000084.6:+:63929218_63929295	0.9
novel_mir1726	47	miRNA	NC_000075.6:-:23363716_23363788	3.25
novel_mir1727	33	miRNA	NC_000068.7:-:22987767_22987853	2.28
novel_mir1728	13	miRNA	NC_000068.7:-:90561578_90561664	0.9
novel_mir1729	56	miRNA	NC_000068.7:+:164108760_164108830	3.87
novel_mir1730	167	miRNA	NC_000081.6:-:83817532_83817591	11.53
novel_mir1731	65	miRNA	NC_000076.6:-:81592671_81592707	4.49
novel_mir1732	47	miRNA	NC_000074.6:-:119598060_119598119	3.25
novel_mir1734	14	miRNA	NC_000068.7:-:75608170_75608259	0.97
novel_mir1735	161	miRNA	NC_000080.6:+:61858931_61859006	11.12
novel_mir1737	83	miRNA	NC_000085.6:+:6165026_6165066	5.73
novel_mir1738	78	miRNA	NC_000081.6:+:78017341_78017413	5.39
novel_mir1739	67	miRNA	NC_000083.6:+:81745536_81745615	4.63
novel_mir1740	28	miRNA	NC_000067.6:-:179474908_179474961	1.93
novel_mir1741	28	miRNA	NC_000067.6:-:178711590_178711663	1.93
novel_mir1744	16	miRNA	NC_000081.6:-:88024592_88024674	1.1
novel_mir1745	94	miRNA	NC_000072.6:+:21215194_21215264	6.49
novel_mir1747	12	miRNA	NC_000075.6:-:43481248_43481296	0.83
novel_mir1748	14	miRNA	NC_000076.6:-:13811164_13811225	0.97
novel_mir1749	58	miRNA	NC_000072.6:+:134335093_134335171	4.01
novel_mir1750	15	miRNA	NC_000078.6:+:12316111_12316186	1.04
novel_mir1752	101	miRNA	NC_000072.6:+:71324078_71324123	6.98
novel_mir1754	96	miRNA	NC_000083.6:+:30688288_30688341	6.63
novel_mir1755	44	miRNA	NC_000083.6:+:64277830_64277898	3.04
novel_mir1756	13	miRNA	NC_000067.6:-:126759141_126759212	0.9
novel_mir1758	201	miRNA	NC_000068.7:-:152003393_152003466	13.88
novel_mir1760	137	miRNA	NC_000085.6:-:3463792_3463855	9.46
novel_mir1761	34	miRNA	NC_000079.6:+:62026533_62026584	2.35
novel_mir1762	41	miRNA	NC_000086.7:+:96092486_96092561	2.83
novel_mir1764	51	miRNA	NC_000070.6:-:42872105_42872193	3.52
novel_mir1765	114	miRNA	NC_000069.6:-:143748381_143748445	7.87
novel_mir1766	315	miRNA	NC_000073.6:-:18275293_18275365	21.75
novel_mir1768	85	miRNA	NC_000078.6:-:118732919_118732987	5.87
novel_mir1769	72	miRNA	NC_000069.6:+:136706222_136706282	4.97
novel_mir890	20	miRNA	NC_000079.6:-:75069072_75069141	1.38
novel_mir1771	10	miRNA	NC_000070.6:+:9534300_9534341	0.69
novel_mir1772	45	miRNA	NC_000072.6:+:113180333_113180414	3.11
novel_mir1773	152	miRNA	NC_000075.6:+:119742991_119743048	10.5
novel_mir1774	47	miRNA	NC_000074.6:-:87313821_87313893	3.25
novel_mir1776	30	miRNA	NC_000077.6:+:54115423_54115497	2.07
novel_mir1777	135	miRNA	NC_000083.6:+:23661557_23661622	9.32
novel_mir1778	14	miRNA	NC_000071.6:+:148272611_148272647	0.97
novel_mir630	97	miRNA	NC_000068.7:-:82220438_82220505	6.7
novel_mir1640	29	miRNA	NC_000079.6:-:56115380_56115429	2
novel_mir837	13	miRNA	NC_000071.6:-:44405915_44405971	0.9
novel_mir1781	39	miRNA	NC_000086.7:+:102031551_102031619	2.69
novel_mir1783	393	miRNA	NC_000082.6:-:30505904_30505951	27.14
novel_mir1784	34	miRNA	NC_000067.6:-:165690002_165690050	2.35
novel_mir1785	11	miRNA	NC_000068.7:+:57298252_57298310	0.76
novel_mir1786	222	miRNA	NC_000068.7:+:49298470_49298537	15.33
novel_mir1787	147	miRNA	NC_000071.6:-:45546271_45546355	10.15
novel_mir1788	94	miRNA	NC_000071.6:-:124040563_124040627	6.49
novel_mir1789	11	miRNA	NC_000068.7:+:32014772_32014839	0.76
novel_mir1790	119	miRNA	NC_000085.6:-:41797104_41797151	8.22
novel_mir1791	24	miRNA	NC_000077.6:+:120489564_120489628	1.66
novel_mir1792	366	miRNA	NC_000068.7:+:160479522_160479574	25.28
novel_mir1795	67	miRNA	NC_000086.7:-:127664770_127664844	4.63
novel_mir1796	54	miRNA	NC_000079.6:-:73846176_73846228	3.73
novel_mir300	13	miRNA	NC_000077.6:-:108075363_108075454	0.9
novel_mir1798	50	miRNA	NC_000086.7:+:69994653_69994706	3.45
novel_mir1799	117	miRNA	NC_000071.6:+:33540863_33540915	8.08
novel_mir1800	167	miRNA	NC_000076.6:-:21783528_21783573	11.53
novel_mir1802	33	miRNA	NC_000072.6:-:30162139_30162217	2.28
novel_mir1803	10	miRNA	NC_000068.7:-:148817833_148817889	0.69
novel_mir1804	10	miRNA	NC_000067.6:+:149940407_149940468	0.69
novel_mir1805	95	miRNA	NC_000086.7:-:134577268_134577319	6.56
novel_mir1336	68	miRNA	NC_000081.6:-:74564867_74564946	4.7
novel_mir1806	53	miRNA	NC_000084.6:+:44417570_44417634	3.66
novel_mir1808	26	miRNA	NC_000073.6:+:36336864_36336913	1.8
novel_mir1809	50	miRNA	NC_000076.6:-:22382144_22382223	3.45
novel_mir1810	20	miRNA	NC_000067.6:-:180509753_180509797	1.38
novel_mir1811	43	miRNA	NC_000076.6:+:66884407_66884479	2.97
novel_mir937	17	miRNA	NC_000075.6:-:47102390_47102450	1.17
novel_mir1813	89	miRNA	NC_000076.6:-:62349673_62349723	6.15
novel_mir1814	117	miRNA	NC_000075.6:-:56837903_56837992	8.08
novel_mir1817	11	miRNA	NC_000070.6:+:53616975_53617014	0.76
novel_mir1818	101	miRNA	NC_000070.6:-:124075963_124076018	6.98
novel_mir1820	26	miRNA	NC_000079.6:-:29386735_29386786	1.8
novel_mir1821	89	miRNA	NC_000076.6:+:29781556_29781599	6.15
novel_mir1822	33	miRNA	NC_000076.6:+:99196774_99196852	2.28
novel_mir1823	21	miRNA	NC_000072.6:-:118006781_118006825	1.45
novel_mir1824	26	miRNA	NC_000083.6:+:72205922_72205982	1.8
novel_mir1826	18	miRNA	NC_000079.6:-:54198995_54199059	1.24
novel_mir1830	16	miRNA	NC_000072.6:+:67421604_67421651	1.1
novel_mir1831	44	miRNA	NC_000074.6:+:79328267_79328339	3.04
novel_mir1832	56	miRNA	NC_000071.6:+:127589886_127589933	3.87
novel_mir1834	51	miRNA	NC_000082.6:-:12650870_12650921	3.52
novel_mir1789	16	miRNA	NC_000068.7:+:32014739_32014792	1.1
novel_mir839	73	miRNA	NC_000075.6:-:20638422_20638483	5.04
novel_mir1837	111	miRNA	NC_000075.6:+:25511870_25511949	7.67
novel_mir1840	63	miRNA	NC_000084.6:-:76024631_76024710	4.35
novel_mir1841	14	miRNA	NC_000067.6:-:188891605_188891647	0.97
novel_mir1842	45	miRNA	NC_000076.6:-:96512982_96513032	3.11
novel_mir1847	60	miRNA	NC_000073.6:+:16739358_16739401	4.14
novel_mir1848	73	miRNA	NC_000069.6:-:51907760_51907811	5.04
novel_mir1849	59	miRNA	NC_000086.7:-:134208313_134208379	4.07
novel_mir1850	112	miRNA	NC_000071.6:+:140698861_140698934	7.73
novel_mir1851	252	miRNA	NC_000076.6:+:36811148_36811212	17.4
novel_mir1852	31	miRNA	NC_000081.6:-:79188029_79188101	2.14
novel_mir1853	12	miRNA	NC_000079.6:-:41020102_41020183	0.83
novel_mir1854	403	miRNA	NC_000068.7:-:167384262_167384316	27.83
novel_mir1856	32	miRNA	NC_000080.6:+:24097308_24097380	2.21
novel_mir1857	57	miRNA	NC_000080.6:-:61905660_61905716	3.94
novel_mir1858	14	miRNA	NC_000075.6:-:69699888_69699938	0.97
novel_mir1859	38	miRNA	NC_000080.6:-:104996125_104996200	2.62
novel_mir1862	92	miRNA	NC_000085.6:+:29754687_29754757	6.35
novel_mir1863	1191	miRNA	NC_000084.6:+:12769863_12769950	82.25
novel_mir1864	13	miRNA	NC_000073.6:-:75384473_75384561	0.9
novel_mir1866	325	miRNA	NC_000076.6:-:81152846_81152908	22.44
novel_mir1867	63	miRNA	NC_000067.6:+:138701294_138701362	4.35
novel_mir1869	95	miRNA	NC_000077.6:-:60913264_60913333	6.56
novel_mir1870	51	miRNA	NC_000070.6:+:125674936_125675016	3.52
novel_mir1873	28	miRNA	NC_000068.7:+:10142922_10142995	1.93
novel_mir238	18	miRNA	NC_000069.6:+:82640609_82640654	1.24
novel_mir1874	16	miRNA	NC_000070.6:+:52814726_52814799	1.1
novel_mir1875	10	miRNA	NC_000074.6:-:80836717_80836807	0.69
novel_mir1876	10	miRNA	NC_000077.6:+:32198553_32198605	0.69
novel_mir1877	98	miRNA	NC_000067.6:+:125404261_125404325	6.77
novel_mir1879	23	miRNA	NC_000085.6:+:45129965_45130001	1.59
novel_mir1883	27	miRNA	NC_000067.6:-:72198187_72198254	1.86
novel_mir1884	14	miRNA	NC_000071.6:+:123203358_123203424	0.97
novel_mir1885	13	miRNA	NC_000078.6:+:107224932_107224987	0.9
novel_mir1886	24	miRNA	NC_000074.6:-:58995716_58995790	1.66
novel_mir1694	27	miRNA	NT_187025.1:+:452852_452930	1.86
novel_mir1889	792	miRNA	NC_000079.6:-:11147005_11147054	54.7
novel_mir1890	18	miRNA	NC_000074.6:-:76146544_76146595	1.24
novel_mir1891	15	miRNA	NC_000079.6:-:34149358_34149432	1.04
novel_mir1892	71	miRNA	NC_000073.6:-:126947863_126947934	4.9
novel_mir1894	16	miRNA	NC_000081.6:-:100908654_100908724	1.1
novel_mir1896	10	miRNA	NC_000072.6:-:72627508_72627586	0.69
novel_mir1897	14	miRNA	NC_000079.6:-:19354746_19354791	0.97
novel_mir1899	140	miRNA	NC_000075.6:-:86830829_86830887	9.67
novel_mir1900	23	miRNA	NC_000073.6:-:128217938_128218007	1.59
novel_mir1901	31	miRNA	NC_000067.6:-:128005855_128005938	2.14
novel_mir1902	554	miRNA	NC_000071.6:+:21174358_21174446	38.26
novel_mir1903	225	miRNA	NC_000069.6:-:88147979_88148035	15.54
novel_mir1904	51	miRNA	NC_000080.6:-:55609729_55609813	3.52
novel_mir1905	156	miRNA	NC_000067.6:-:134010780_134010852	10.77
novel_mir1906	57	miRNA	NC_000071.6:+:28945597_28945652	3.94
novel_mir1907	32	miRNA	NC_000071.6:+:30704586_30704674	2.21
novel_mir1908	49	miRNA	NC_000072.6:-:73296129_73296202	3.38
novel_mir1909	22	miRNA	NC_000085.6:+:30832107_30832180	1.52
novel_mir1910	161	miRNA	NC_000074.6:+:46769621_46769695	11.12
novel_mir1912	49	miRNA	NC_000071.6:+:46441806_46441885	3.38
novel_mir1913	21	miRNA	NC_000083.6:+:84875312_84875362	1.45
novel_mir1914	49	miRNA	NC_000083.6:-:29683834_29683881	3.38
novel_mir1916	41	miRNA	NC_000081.6:+:12431916_12431961	2.83
novel_mir1920	17	miRNA	NC_000077.6:-:113662198_113662258	1.17
novel_mir1922	12	miRNA	NC_000083.6:-:55247876_55247923	0.83
novel_mir1923	13	miRNA	NC_000071.6:+:121282071_121282155	0.9
novel_mir1924	188	miRNA	NC_000075.6:+:92715363_92715412	12.98
novel_mir1926	15	miRNA	NC_000083.6:+:66616251_66616340	1.04
novel_mir1927	11	miRNA	NC_000072.6:+:45383645_45383732	0.76
novel_mir1928	103	miRNA	NC_000067.6:+:144083795_144083878	7.11
novel_mir1929	27	miRNA	NC_000075.6:-:122109823_122109866	1.86
novel_mir1930	11	miRNA	NC_000075.6:-:31490369_31490445	0.76
novel_mir1931	45	miRNA	NT_187004.1:+:1713201_1713265	3.11
novel_mir1932	38	miRNA	NC_000068.7:+:65461321_65461388	2.62
novel_mir1935	34	miRNA	NC_000076.6:+:71939177_71939270	2.35
novel_mir1936	291	miRNA	NC_000074.6:-:117303335_117303381	20.1
novel_mir1937	269	miRNA	NC_000079.6:-:72363379_72363448	18.58
novel_mir1938	721	miRNA	NC_000071.6:+:28531519_28531557	49.79
novel_mir1939	45	miRNA	NC_000069.6:-:124422254_124422320	3.11
novel_mir1244	34	miRNA	NC_000068.7:+:39503254_39503305	2.35
novel_mir1940	81	miRNA	NC_000071.6:-:28288476_28288535	5.59
novel_mir1943	189	miRNA	NC_000073.6:+:142682416_142682470	13.05
novel_mir1945	28	miRNA	NC_000077.6:-:62825041_62825090	1.93
novel_mir1946	831	miRNA	NC_000072.6:+:81868897_81868960	57.39
novel_mir1947	27	miRNA	NC_000070.6:+:141522227_141522294	1.86
novel_mir1948	18	miRNA	NC_000071.6:-:96996820_96996884	1.24
novel_mir1951	31	miRNA	NC_000070.6:-:145189123_145189196	2.14
novel_mir1095	62	miRNA	NC_000077.6:+:85706284_85706335	4.28
novel_mir1953	16	miRNA	NC_000082.6:-:83168706_83168771	1.1
novel_mir1955	65	miRNA	NC_000068.7:-:157920238_157920294	4.49
novel_mir1956	36	miRNA	NC_000068.7:-:32922850_32922933	2.49
novel_mir1957	13	miRNA	NC_000078.6:-:102914847_102914890	0.9
novel_mir1959	60	miRNA	NC_000072.6:-:127754070_127754152	4.14
novel_mir1960	18	miRNA	NC_000083.6:-:44214626_44214716	1.24
novel_mir1962	11	miRNA	NC_000082.6:-:34282516_34282605	0.76
novel_mir1963	151	miRNA	NC_000072.6:-:106992006_106992083	10.43
novel_mir1964	127	miRNA	NC_000077.6:-:113606245_113606306	8.77
novel_mir1967	80	miRNA	NC_000073.6:+:131149167_131149240	5.52
novel_mir1969	47	miRNA	NC_000073.6:+:98543501_98543548	3.25
novel_mir1970	27	miRNA	NC_000069.6:+:108456774_108456834	1.86
novel_mir1971	2606	miRNA	NC_000071.6:+:99512682_99512765	179.97
novel_mir1972	28	miRNA	NC_000077.6:-:86562896_86562940	1.93
novel_mir1973	70	miRNA	NC_000080.6:-:40935063_40935142	4.83
novel_mir1974	49	miRNA	NC_000074.6:-:61913047_61913132	3.38
novel_mir1975	10	miRNA	NC_000071.6:-:29008152_29008194	0.69
novel_mir1976	43	miRNA	NT_187004.1:-:2794196_2794263	2.97
novel_mir1978	51	miRNA	NC_000077.6:+:7426726_7426779	3.52
novel_mir1980	11	miRNA	NC_000068.7:+:57238796_57238861	0.76
novel_mir1982	165	miRNA	NC_000069.6:-:96600966_96601032	11.4
novel_mir1983	121	miRNA	NC_000071.6:-:106164833_106164893	8.36
novel_mir1985	132	miRNA	NC_000071.6:-:115851818_115851879	9.12
novel_mir1986	50	miRNA	NC_000070.6:+:155905462_155905531	3.45
novel_mir1987	17	miRNA	NC_000079.6:-:50990273_50990346	1.17
novel_mir1988	65	miRNA	NC_000075.6:-:65077755_65077834	4.49
novel_mir1989	12	miRNA	NC_000080.6:-:68930734_68930782	0.83
novel_mir1990	12	miRNA	NC_000083.6:+:51018466_51018509	0.83
novel_mir1993	103	miRNA	NC_000077.6:-:95948107_95948149	7.11
novel_mir1994	26	miRNA	NC_000071.6:-:30736642_30736695	1.8
novel_mir1995	80	miRNA	NC_000082.6:+:96436912_96436974	5.52
novel_mir1997	71	miRNA	NC_000073.6:+:140957677_140957732	4.9
novel_mir1998	13	miRNA	NC_000071.6:+:10876374_10876463	0.9
novel_mir2000	14	miRNA	NC_000077.6:+:78655782_78655866	0.97
novel_mir2001	22	miRNA	NC_000067.6:+:64748649_64748738	1.52
novel_mir2003	39	miRNA	NC_000075.6:+:113644044_113644117	2.69
novel_mir2004	65	miRNA	NC_000067.6:+:34639170_34639236	4.49
novel_mir2006	26	miRNA	NC_000073.6:-:16018447_16018516	1.8
novel_mir2007	178	miRNA	NC_000069.6:+:129896094_129896154	12.29
novel_mir2008	198	miRNA	NC_000073.6:+:36023233_36023312	13.67
novel_mir2009	374	miRNA	NC_000075.6:+:80019767_80019818	25.83
novel_mir2011	149	miRNA	NC_000078.6:+:84284985_84285063	10.29
novel_mir2012	59	miRNA	NT_187023.1:+:1386318_1386363	4.07
novel_mir2013	27	miRNA	NC_000072.6:-:53431048_53431135	1.86
novel_mir2014	121	miRNA	NC_000077.6:-:98432580_98432627	8.36
novel_mir2015	26	miRNA	NC_000080.6:+:79234808_79234894	1.8
novel_mir2016	37	miRNA	NC_000074.6:-:28095019_28095099	2.56
novel_mir2018	12	miRNA	NT_187004.1:-:1891295_1891363	0.83
novel_mir2019	58	miRNA	NC_000071.6:-:148534520_148534585	4.01
novel_mir824	11	miRNA	NC_000069.6:+:83055712_83055786	0.76
novel_mir2022	33	miRNA	NC_000075.6:+:119691619_119691672	2.28
novel_mir2024	11	miRNA	NC_000071.6:-:114879457_114879521	0.76
novel_mir2025	75	miRNA	NC_000086.7:-:108015876_108015925	5.18
novel_mir2026	155	miRNA	NC_000068.7:-:162139153_162139215	10.7
novel_mir2028	14	miRNA	NC_000072.6:-:135018663_135018709	0.97
novel_mir2030	12	miRNA	NC_000077.6:-:61288890_61288940	0.83
novel_mir2031	26	miRNA	NC_000076.6:-:25522398_25522476	1.8
novel_mir2032	109	miRNA	NC_000079.6:+:23985849_23985924	7.53
novel_mir2034	110	miRNA	NC_000077.6:+:5682107_5682159	7.6
novel_mir2035	137	miRNA	NC_000086.7:-:122499671_122499751	9.46
novel_mir2036	575	miRNA	NC_000080.6:-:114460724_114460799	39.71
novel_mir2037	13	miRNA	NC_000081.6:+:25869252_25869301	0.9
novel_mir483	157	miRNA	NC_000077.6:+:69303165_69303215	10.84
novel_mir2038	12	miRNA	NC_000069.6:+:150055820_150055873	0.83
novel_mir2040	111	miRNA	NC_000073.6:+:113929642_113929693	7.67
novel_mir2041	17	miRNA	NC_000075.6:-:123492507_123492568	1.17
novel_mir2042	17	miRNA	NC_000071.6:-:139158007_139158072	1.17
novel_mir2043	58	miRNA	NC_000083.6:-:87570155_87570209	4.01
novel_mir2044	48	miRNA	NC_000077.6:-:4218903_4218970	3.31
novel_mir2045	69	miRNA	NC_000079.6:+:95786451_95786520	4.77
novel_mir2046	20	miRNA	NC_000079.6:+:73692473_73692520	1.38
novel_mir2047	16	miRNA	NC_000077.6:+:103790201_103790257	1.1
novel_mir2050	107	miRNA	NC_000070.6:+:137331307_137331366	7.39
novel_mir2051	129	miRNA	NC_000072.6:+:31982171_31982256	8.91
novel_mir2052	31	miRNA	NC_000076.6:+:110091348_110091433	2.14
novel_mir2053	81	miRNA	NC_000070.6:-:137908456_137908519	5.59
novel_mir2054	95	miRNA	NC_000070.6:-:116463625_116463677	6.56
novel_mir2055	57	miRNA	NC_000074.6:-:118861392_118861476	3.94
novel_mir2056	170	miRNA	NC_000079.6:-:42812470_42812535	11.74
novel_mir2057	62	miRNA	NC_000080.6:-:96200033_96200073	4.28
novel_mir2059	17	miRNA	NC_000084.6:-:49362584_49362647	1.17
novel_mir2060	118	miRNA	NC_000081.6:-:76408632_76408714	8.15
novel_mir2061	10	miRNA	NC_000078.6:+:76566154_76566196	0.69
novel_mir2062	122	miRNA	NC_000079.6:+:23423883_23423964	8.43
novel_mir2063	102	miRNA	NC_000086.7:+:23552540_23552608	7.04
novel_mir2064	33	miRNA	NC_000083.6:-:30445219_30445285	2.28
novel_mir2065	601	miRNA	NC_000083.6:+:12675861_12675908	41.51
novel_mir2067	13	miRNA	NC_000072.6:+:29191767_29191804	0.9
novel_mir2069	22	miRNA	NC_000069.6:-:100287297_100287375	1.52
novel_mir2071	14	miRNA	NC_000070.6:-:153426691_153426741	0.97
novel_mir2074	928	miRNA	NC_000071.6:-:41202920_41202971	64.09
novel_mir1510	159	miRNA	NC_000070.6:+:66232950_66233024	10.98
novel_mir2078	30	miRNA	NC_000071.6:+:119296441_119296512	2.07
novel_mir2079	1281	miRNA	NC_000072.6:+:89094370_89094444	88.47
novel_mir1540	82	miRNA	NC_000071.6:-:133778321_133778375	5.66
novel_mir2084	104	miRNA	NC_000071.6:-:110441786_110441847	7.18
novel_mir2086	10	miRNA	NC_000073.6:+:28480618_28480683	0.69
novel_mir2087	74	miRNA	NC_000071.6:+:135254593_135254635	5.11
novel_mir2088	137	miRNA	NC_000076.6:+:117658844_117658882	9.46
novel_mir2090	28	miRNA	NC_000085.6:-:25241298_25241360	1.93
novel_mir2091	82	miRNA	NC_000074.6:+:75079032_75079095	5.66
novel_mir2092	11	miRNA	NC_000075.6:+:70894069_70894151	0.76
novel_mir2093	126	miRNA	NC_000068.7:+:120531688_120531766	8.7
novel_mir2096	19	miRNA	NC_000077.6:-:120579225_120579268	1.31
novel_mir2097	88	miRNA	NC_000073.6:-:126371213_126371274	6.08
novel_mir2098	194	miRNA	NC_000083.6:+:29675489_29675568	13.4
novel_mir2099	39	miRNA	NC_000070.6:+:148336601_148336681	2.69
novel_mir2101	169	miRNA	NC_000070.6:+:141778733_141778819	11.67
novel_mir2102	12	miRNA	NC_000077.6:+:120360371_120360435	0.83
novel_mir2103	32	miRNA	NC_000070.6:-:137531708_137531771	2.21
novel_mir2107	19	miRNA	NC_000070.6:+:29046519_29046577	1.31
novel_mir2109	64	miRNA	NC_000076.6:-:43429195_43429242	4.42
novel_mir2110	113	miRNA	NW_016097321.1:-:125731_125821	7.8
novel_mir2111	22	miRNA	NC_000076.6:+:78253217_78253260	1.52
novel_mir1105	14	miRNA	NC_000080.6:-:25560842_25560899	0.97
novel_mir2112	14	miRNA	NC_000070.6:-:108339155_108339198	0.97
novel_mir2114	327	miRNA	NC_000086.7:-:20715609_20715669	22.58
novel_mir2116	112	miRNA	NC_000069.6:-:122777869_122777911	7.73
novel_mir2118	221	miRNA	NC_000067.6:+:36136460_36136502	15.26
novel_mir2119	16	miRNA	NC_000075.6:-:121536011_121536082	1.1
novel_mir2120	13	miRNA	NC_000068.7:+:6899844_6899903	0.9
novel_mir2121	49	miRNA	NC_000069.6:-:107910471_107910541	3.38
novel_mir2122	24	miRNA	NC_000071.6:-:144780905_144780983	1.66
novel_mir2123	11	miRNA	NC_000082.6:+:90507758_90507814	0.76
novel_mir2124	32	miRNA	NC_000069.6:-:9244654_9244729	2.21
novel_mir2125	102	miRNA	NC_000068.7:+:129872156_129872196	7.04
novel_mir2126	10	miRNA	NC_000069.6:+:105324028_105324097	0.69
novel_mir2127	62	miRNA	NC_000083.6:-:71457078_71457163	4.28
novel_mir2128	18	miRNA	NC_000080.6:-:55385370_55385431	1.24
novel_mir2129	44	miRNA	NT_166305.2:+:884933_884998	3.04
novel_mir2131	10	miRNA	NC_000077.6:-:59286910_59286958	0.69
novel_mir2132	150	miRNA	NC_000075.6:-:74856116_74856160	10.36
novel_mir2133	94	miRNA	NC_000068.7:+:156952844_156952899	6.49
novel_mir2135	101	miRNA	NC_000069.6:-:124222289_124222350	6.98
novel_mir2137	136	miRNA	NC_000083.6:-:23763288_23763372	9.39
novel_mir2139	31	miRNA	NC_000073.6:+:101074079_101074159	2.14
novel_mir2140	84	miRNA	NC_000071.6:+:140586891_140586945	5.8
novel_mir2141	139	miRNA	NC_000084.6:+:64157903_64157976	9.6
novel_mir2143	66	miRNA	NC_000067.6:-:64884209_64884260	4.56
novel_mir2144	55	miRNA	NC_000085.6:+:4585370_4585449	3.8
novel_mir1591	23	miRNA	NC_000068.7:+:93831895_93831958	1.59
novel_mir2145	75	miRNA	NC_000071.6:-:117577720_117577794	5.18
novel_mir2146	49	miRNA	NC_000085.6:+:56893160_56893237	3.38
novel_mir2147	169	miRNA	NC_000078.6:+:30021411_30021468	11.67
novel_mir2148	47	miRNA	NC_000080.6:+:46411859_46411899	3.25
novel_mir2149	93	miRNA	NC_000071.6:+:103918971_103919033	6.42
novel_mir2150	33	miRNA	NC_000072.6:+:30158201_30158278	2.28
novel_mir2151	10	miRNA	NC_000073.6:-:123046417_123046478	0.69
novel_mir2153	32	miRNA	NC_000069.6:+:74803967_74804032	2.21
novel_mir2154	142	miRNA	NC_000084.6:-:23785112_23785168	9.81
novel_mir2155	282	miRNA	NC_000071.6:+:114355566_114355642	19.48
novel_mir1596	38	miRNA	NC_000070.6:-:3718599_3718661	2.62
novel_mir2156	27	miRNA	NC_000072.6:+:51565526_51565581	1.86
novel_mir2157	12	miRNA	NC_000078.6:-:27152498_27152568	0.83
novel_mir2158	98	miRNA	NC_000072.6:-:34697779_34697827	6.77
novel_mir2159	159	miRNA	NC_000081.6:-:55772628_55772700	10.98
novel_mir2160	74	miRNA	NC_000074.6:+:109229349_109229415	5.11
novel_mir2161	11	miRNA	NC_000083.6:-:66084019_66084058	0.76
novel_mir2163	47	miRNA	NC_000075.6:-:56854629_56854715	3.25
novel_mir2164	82	miRNA	NC_000085.6:+:11588336_11588408	5.66
novel_mir2167	42	miRNA	NC_000086.7:-:96616137_96616224	2.9
novel_mir2168	79	miRNA	NC_000068.7:-:138416372_138416444	5.46
novel_mir2169	55	miRNA	NC_000072.6:-:28264234_28264286	3.8
novel_mir2170	51	miRNA	NC_000080.6:+:35050220_35050277	3.52
novel_mir2171	11	miRNA	NC_000085.6:+:15907240_15907295	0.76
novel_mir2172	79	miRNA	NC_000070.6:+:23610381_23610443	5.46
novel_mir2173	56	miRNA	NC_000085.6:+:44821515_44821574	3.87
novel_mir2174	46	miRNA	NC_000070.6:+:98352202_98352261	3.18
novel_mir2175	24	miRNA	NC_000081.6:-:63716600_63716683	1.66
novel_mir2176	34	miRNA	NC_000073.6:+:71345164_71345240	2.35
novel_mir2177	11	miRNA	NC_000079.6:+:113761817_113761876	0.76
novel_mir2179	15	miRNA	NC_000083.6:-:65073485_65073577	1.04
novel_mir2182	11	miRNA	NC_000067.6:+:39905064_39905125	0.76
novel_mir2183	170	miRNA	NC_000083.6:+:72940346_72940413	11.74
novel_mir2184	183	miRNA	NC_000085.6:-:56527712_56527774	12.64
novel_mir2185	13	miRNA	NC_000082.6:-:9731057_9731100	0.9
novel_mir675	20	miRNA	NC_000070.6:-:139346254_139346308	1.38
novel_mir1836	34	miRNA	NC_000076.6:-:117217440_117217518	2.35
novel_mir764	158	miRNA	NC_000074.6:+:117732017_117732100	10.91
novel_mir2186	52	miRNA	NC_000075.6:-:36980138_36980196	3.59
novel_mir2187	78	miRNA	NC_000076.6:-:66624067_66624106	5.39
novel_mir2190	161	miRNA	NC_000070.6:+:46498767_46498843	11.12
novel_mir2191	580	miRNA	NC_000070.6:-:137555611_137555682	40.06
novel_mir2192	105	miRNA	NC_000078.6:+:110669941_110670022	7.25
novel_mir2193	24	miRNA	NW_012132911.1:-:128350_128435	1.66
novel_mir2194	70	miRNA	NC_000076.6:+:90691190_90691284	4.83
novel_mir2195	117	miRNA	NC_000071.6:+:117562518_117562569	8.08
novel_mir2196	11	miRNA	NC_000073.6:-:112136168_112136211	0.76
novel_mir2197	59	miRNA	NC_000070.6:-:140540787_140540866	4.07
novel_mir2198	55	miRNA	NC_000075.6:+:95656995_95657047	3.8
novel_mir2199	11	miRNA	NC_000067.6:-:128547661_128547751	0.76
novel_mir2200	46	miRNA	NC_000071.6:+:136107409_136107476	3.18
novel_mir2201	78	miRNA	NC_000069.6:-:40531282_40531325	5.39
novel_mir2202	244	miRNA	NC_000086.7:-:42039161_42039206	16.85
novel_mir2205	79	miRNA	NC_000080.6:-:114317525_114317604	5.46
novel_mir2207	12	miRNA	NC_000072.6:+:119270917_119270988	0.83
novel_mir2209	287	miRNA	NC_000069.6:+:157739152_157739195	19.82
novel_mir2210	55	miRNA	NC_000076.6:+:67210413_67210477	3.8
novel_mir2004	60	miRNA	NC_000069.6:-:56496542_56496590	4.14
novel_mir2212	29	miRNA	NC_000083.6:+:46612837_46612923	2
novel_mir2215	80	miRNA	NC_000074.6:-:84768832_84768894	5.52
novel_mir1850	17	miRNA	NC_000071.6:+:140698913_140698975	1.17
novel_mir2217	10	miRNA	NC_000068.7:-:153498264_153498319	0.69
novel_mir2218	26	miRNA	NC_000080.6:+:9204213_9204263	1.8
novel_mir2221	99	miRNA	NC_000074.6:-:120357853_120357905	6.84
novel_mir2222	25	miRNA	NC_000067.6:+:171988908_171988959	1.73
novel_mir2223	10	miRNA	NC_000083.6:+:55975938_55975997	0.69
novel_mir2226	32	miRNA	NC_000077.6:-:25694997_25695066	2.21
novel_mir2227	197	miRNA	NC_000078.6:-:31221154_31221222	13.6
novel_mir2229	34	miRNA	NC_000084.6:+:80115742_80115793	2.35
novel_mir2230	142	miRNA	NC_000082.6:+:39020195_39020240	9.81
novel_mir2231	40	miRNA	NC_000078.6:-:17589009_17589066	2.76
novel_mir2233	21	miRNA	NC_000073.6:-:125325343_125325427	1.45
novel_mir2234	598	miRNA	NC_000073.6:+:121222339_121222383	41.3
novel_mir2235	43	miRNA	NC_000075.6:+:26569513_26569563	2.97
novel_mir2237	92	miRNA	NC_000067.6:-:57084713_57084758	6.35
novel_mir2240	58	miRNA	NC_000073.6:-:65095793_65095843	4.01
novel_mir2242	37	miRNA	NC_000081.6:+:81997233_81997311	2.56
novel_mir2243	53	miRNA	NC_000086.7:+:62183113_62183188	3.66
novel_mir2244	17	miRNA	NC_000067.6:-:53187735_53187784	1.17
novel_mir2246	40	miRNA	NC_000068.7:-:32992439_32992492	2.76
novel_mir2247	58	miRNA	NC_000072.6:-:132797477_132797565	4.01
novel_mir2249	28	miRNA	NC_000075.6:-:45382077_45382159	1.93
novel_mir1969	41	miRNA	NC_000073.6:+:98543529_98543606	2.83
novel_mir2251	10	miRNA	NC_000075.6:-:50036952_50036991	0.69
novel_mir2252	197	miRNA	NC_000071.6:-:96165375_96165424	13.6
novel_mir2253	158	miRNA	NC_000077.6:-:108180358_108180425	10.91
novel_mir2254	15	miRNA	NC_000079.6:+:60507716_60507797	1.04
novel_mir2255	233	miRNA	NC_000081.6:-:58794928_58794979	16.09
novel_mir2256	14	miRNA	NC_000071.6:+:139591285_139591358	0.97
novel_mir2257	73	miRNA	NC_000082.6:+:5355972_5356027	5.04
novel_mir2258	53	miRNA	NC_000071.6:-:128854507_128854579	3.66
novel_mir2262	2251	miRNA	NC_000073.6:-:119057111_119057169	155.46
novel_mir2267	87	miRNA	NC_000076.6:-:80679869_80679912	6.01
novel_mir2268	53	miRNA	NC_000072.6:+:33863270_33863348	3.66
novel_mir2269	132	miRNA	NC_000076.6:+:122787290_122787347	9.12
novel_mir2270	12	miRNA	NC_000070.6:+:139430009_139430071	0.83
novel_mir2274	24	miRNA	NC_000075.6:+:58742091_58742128	1.66
novel_mir2275	18	miRNA	NC_000075.6:-:119568816_119568895	1.24
novel_mir2276	56	miRNA	NC_000071.6:+:122112465_122112529	3.87
novel_mir2278	146	miRNA	NC_000071.6:-:120015161_120015233	10.08
novel_mir2279	183	miRNA	NC_000081.6:-:84842050_84842127	12.64
novel_mir2280	18	miRNA	NC_000075.6:-:71469020_71469079	1.24
novel_mir2281	21	miRNA	NC_000072.6:-:121212050_121212091	1.45
novel_mir2283	28	miRNA	NC_000079.6:+:11360348_11360397	1.93
novel_mir2284	598	miRNA	NC_000077.6:+:51186164_51186217	41.3
novel_mir2285	241	miRNA	NC_000086.7:+:164965663_164965709	16.64
novel_mir2289	99	miRNA	NC_000078.6:+:21603068_21603120	6.84
novel_mir2290	34	miRNA	NC_000080.6:+:63193639_63193695	2.35
novel_mir2291	51	miRNA	NC_000085.6:-:56637625_56637679	3.52
novel_mir2294	29	miRNA	NC_000083.6:+:26542417_26542462	2
novel_mir2295	10	miRNA	NC_000084.6:+:64304999_64305074	0.69
novel_mir2296	60	miRNA	NC_000071.6:-:86488128_86488192	4.14
novel_mir2297	15	miRNA	NT_187004.1:-:968225_968291	1.04
novel_mir2298	275	miRNA	NC_000080.6:+:45901219_45901312	18.99
novel_mir1744	13	miRNA	NC_000081.6:-:88024656_88024727	0.9
novel_mir2299	91	miRNA	NC_000077.6:-:60176349_60176385	6.28
novel_mir2300	45	miRNA	NC_000068.7:+:51621526_51621579	3.11
novel_mir2302	73	miRNA	NC_000067.6:+:64708482_64708553	5.04
novel_mir2303	21	miRNA	NC_000075.6:+:42513473_42513563	1.45
novel_mir2305	32	miRNA	NC_000071.6:-:143526104_143526161	2.21
novel_mir2306	14	miRNA	NC_000085.6:-:54962668_54962734	0.97
novel_mir2307	50	miRNA	NC_000073.6:-:5068833_5068881	3.45
novel_mir2308	360	miRNA	NC_000068.7:-:163764148_163764219	24.86
novel_mir2309	38	miRNA	NC_000080.6:+:103030360_103030432	2.62
novel_mir2311	118	miRNA	NC_000068.7:-:69532219_69532301	8.15
novel_mir2312	17	miRNA	NC_000070.6:-:121725458_121725539	1.17
novel_mir2314	61	miRNA	NC_000070.6:-:97703554_97703630	4.21
novel_mir2316	22	miRNA	NC_000067.6:-:22242579_22242643	1.52
novel_mir2317	38	miRNA	NC_000067.6:-:175573670_175573747	2.62
novel_mir2320	115	miRNA	NC_000083.6:-:56456040_56456093	7.94
novel_mir2324	34	miRNA	NC_000078.6:-:82030109_82030158	2.35
novel_mir2325	53	miRNA	NC_000071.6:+:38537304_38537372	3.66
novel_mir2326	21	miRNA	NC_000079.6:-:36280530_36280577	1.45
novel_mir2327	25	miRNA	NT_187022.1:+:330611_330684	1.73
novel_mir2328	15	miRNA	NC_000085.6:+:29659779_29659854	1.04
novel_mir2329	136	miRNA	NC_000077.6:-:16805217_16805301	9.39
novel_mir1626	514	miRNA	NC_000070.6:-:141158222_141158263	35.5
novel_mir2332	66	miRNA	NT_187025.1:+:711896_711960	4.56
novel_mir2334	132	miRNA	NC_000068.7:+:167890015_167890102	9.12
novel_mir2336	71	miRNA	NC_000067.6:-:104991730_104991780	4.9
novel_mir1296	24	miRNA	NC_000079.6:-:58639306_58639374	1.66
novel_mir2341	11	miRNA	NC_000077.6:-:99249098_99249173	0.76
novel_mir2342	131	miRNA	NC_000073.6:+:38145783_38145866	9.05
novel_mir2343	59	miRNA	NC_000071.6:-:96848435_96848514	4.07
novel_mir2348	14	miRNA	NC_000073.6:-:71345045_71345102	0.97
novel_mir2349	45	miRNA	NC_000082.6:+:17681861_17681933	3.11
novel_mir365	115	miRNA	NC_000071.6:-:134117531_134117603	7.94
novel_mir2351	13	miRNA	NC_000069.6:-:154262690_154262728	0.9
novel_mir2352	124	miRNA	NC_000067.6:+:45331124_45331175	8.56
novel_mir2353	18	miRNA	NC_000068.7:-:155258647_155258705	1.24
novel_mir2354	46	miRNA	NC_000078.6:+:29196589_29196652	3.18
novel_mir2355	10	miRNA	NC_000079.6:+:93394677_93394761	0.69
novel_mir2357	19	miRNA	NC_000073.6:-:142685571_142685643	1.31
novel_mir2360	41	miRNA	NC_000085.6:-:31207819_31207874	2.83
novel_mir2366	64	miRNA	NC_000071.6:+:25426148_25426201	4.42
novel_mir2368	35	miRNA	NC_000068.7:+:161388004_161388055	2.42
novel_mir2369	89	miRNA	NC_000075.6:-:98617166_98617231	6.15
novel_mir2371	28	miRNA	NC_000077.6:-:96279377_96279428	1.93
novel_mir2372	35	miRNA	NC_000080.6:-:103030224_103030312	2.42
novel_mir2373	10	miRNA	NC_000085.6:-:34000969_34001004	0.69
novel_mir2375	20	miRNA	NC_000071.6:-:30969796_30969868	1.38
novel_mir2376	90	miRNA	NC_000067.6:-:132831057_132831126	6.22
novel_mir2377	31	miRNA	NC_000070.6:+:108356503_108356580	2.14
novel_mir2379	32	miRNA	NC_000069.6:+:127021225_127021312	2.21
novel_mir2380	55	miRNA	NC_000070.6:+:154532020_154532086	3.8
novel_mir2381	51	miRNA	NC_000068.7:-:5240533_5240591	3.52
novel_mir2383	61	miRNA	NC_000072.6:+:128364525_128364596	4.21
novel_mir2384	12	miRNA	NC_000077.6:-:78398293_78398336	0.83
novel_mir2385	17	miRNA	NC_000078.6:-:8879435_8879508	1.17
novel_mir2387	28	miRNA	NC_000082.6:-:92593787_92593847	1.93
novel_mir893	12	miRNA	NC_000069.6:-:48588180_48588262	0.83
novel_mir1701	68	miRNA	NC_000077.6:+:75181638_75181703	4.7
novel_mir2389	20	miRNA	NC_000080.6:-:18201815_18201897	1.38
novel_mir2390	29	miRNA	NC_000069.6:-:144316170_144316224	2
novel_mir2392	71	miRNA	NT_187019.1:+:7630_7695	4.9
novel_mir2393	37	miRNA	NC_000080.6:-:16591229_16591276	2.56
novel_mir2394	147	miRNA	NC_000074.6:-:93599819_93599878	10.15
novel_mir2395	42	miRNA	NC_000071.6:-:68635025_68635083	2.9
novel_mir2396	15	miRNA	NC_000079.6:+:43495251_43495294	1.04
novel_mir2397	148	miRNA	NC_000082.6:+:35462603_35462670	10.22
novel_mir2399	149	miRNA	NC_000071.6:+:115620704_115620770	10.29
novel_mir2400	32	miRNA	NC_000074.6:+:48444547_48444591	2.21
novel_mir2402	10	miRNA	NC_000075.6:-:119052551_119052603	0.69
novel_mir2404	30	miRNA	NC_000074.6:-:39938631_39938686	2.07
novel_mir2406	10	miRNA	NC_000071.6:-:6293853_6293906	0.69
novel_mir2407	13	miRNA	NC_000075.6:-:34760304_34760377	0.9
novel_mir2408	30	miRNA	NC_000081.6:+:45223561_45223634	2.07
novel_mir2410	27	miRNA	NC_000079.6:+:92774796_92774843	1.86
novel_mir2101	48	miRNA	NC_000070.6:+:141778678_141778753	3.31
novel_mir2411	64	miRNA	NC_000070.6:-:152526429_152526483	4.42
novel_mir2413	62	miRNA	NC_000073.6:+:116614873_116614936	4.28
novel_mir2414	294	miRNA	NC_000071.6:-:147008706_147008775	20.3
novel_mir2416	10	miRNA	NC_000078.6:+:85812367_85812420	0.69
novel_mir2417	22	miRNA	NC_000082.6:+:35038232_35038299	1.52
novel_mir2418	36	miRNA	NC_000076.6:-:75900860_75900936	2.49
novel_mir2421	11	miRNA	NC_000070.6:+:62879185_62879268	0.76
novel_mir2424	168	miRNA	NC_000069.6:+:154293415_154293466	11.6
novel_mir2425	49	miRNA	NC_000072.6:+:114476752_114476801	3.38
novel_mir2428	13	miRNA	NC_000072.6:-:108142019_108142069	0.9
novel_mir2407	11	miRNA	NC_000075.6:-:34760355_34760442	0.76
novel_mir2430	102	miRNA	NC_000072.6:-:122528375_122528453	7.04
novel_mir2431	21	miRNA	NC_000073.6:-:128902105_128902156	1.45
novel_mir2434	46	miRNA	NC_000072.6:-:32716907_32716945	3.18
novel_mir2436	60	miRNA	NC_000077.6:+:88365288_88365330	4.14
novel_mir2437	17	miRNA	NC_000082.6:-:29394108_29394187	1.17
novel_mir2438	10	miRNA	NC_000076.6:-:75176824_75176881	0.69
novel_mir2440	91	miRNA	NC_000069.6:+:9585348_9585434	6.28
novel_mir2441	16	miRNA	NC_000071.6:-:42780873_42780934	1.1
novel_mir2444	160	miRNA	NC_000077.6:-:49991134_49991208	11.05
novel_mir2446	51	miRNA	NC_000071.6:-:57720452_57720519	3.52
novel_mir2450	26	miRNA	NC_000072.6:+:125533648_125533689	1.8
novel_mir2451	60	miRNA	NC_000073.6:+:98813760_98813808	4.14
novel_mir2453	22	miRNA	NC_000073.6:-:121227734_121227807	1.52
novel_mir2457	10	miRNA	NC_000077.6:+:77301618_77301670	0.69
novel_mir2458	63	miRNA	NC_000075.6:+:121830934_121831008	4.35
novel_mir2459	13	miRNA	NC_000070.6:+:111424678_111424742	0.9
novel_mir238	107	miRNA	NC_000082.6:+:91904184_91904243	7.39
novel_mir2461	102	miRNA	NC_000080.6:-:59567836_59567914	7.04
novel_mir1017	38	miRNA	NC_000076.6:+:77968865_77968935	2.62
novel_mir1255	58	miRNA	NC_000069.6:-:130404730_130404812	4.01
novel_mir2463	16	miRNA	NC_000077.6:-:72658834_72658907	1.1
novel_mir2468	36	miRNA	NC_000084.6:-:69593756_69593835	2.49
novel_mir2469	11	miRNA	NC_000086.7:+:149679448_149679503	0.76
novel_mir2470	55	miRNA	NC_000069.6:+:57883655_57883695	3.8
novel_mir2472	83	miRNA	NC_000068.7:+:10298095_10298140	5.73
novel_mir2473	13	miRNA	NC_000086.7:+:70438136_70438192	0.9
novel_mir2474	12	miRNA	NC_000072.6:+:50279244_50279330	0.83
novel_mir1596	91	miRNA	NC_000075.6:-:43180139_43180235	6.28
novel_mir2476	24	miRNA	NC_000070.6:+:137527061_137527148	1.66
novel_mir2477	26	miRNA	NC_000085.6:-:52677438_52677524	1.8
novel_mir2480	43	miRNA	NC_000067.6:-:99273849_99273910	2.97
novel_mir2485	10	miRNA	NC_000075.6:-:87902282_87902372	0.69
novel_mir2486	12	miRNA	NC_000069.6:+:126592884_126592953	0.83
novel_mir2488	32	miRNA	NC_000071.6:-:63577268_63577321	2.21
novel_mir2489	22	miRNA	NC_000070.6:-:57566617_57566676	1.52
novel_mir2490	11	miRNA	NC_000079.6:+:109806289_109806366	0.76
novel_mir2491	138	miRNA	NC_000072.6:-:39116351_39116436	9.53
novel_mir2495	26	miRNA	NC_000070.6:-:82669122_82669162	1.8
novel_mir2496	27	miRNA	NC_000069.6:-:130317116_130317164	1.86
novel_mir2498	951	miRNA	NC_000077.6:-:23089516_23089573	65.68
novel_mir2500	260	miRNA	NC_000067.6:-:180806385_180806453	17.96
novel_mir2502	75	miRNA	NC_000068.7:+:173671032_173671119	5.18
novel_mir2503	32	miRNA	NC_000080.6:-:67758038_67758111	2.21
novel_mir1332	15	miRNA	NC_000079.6:-:39782183_39782236	1.04
novel_mir825	50	miRNA	NC_000075.6:-:120746523_120746624	3.45
novel_mir2506	19	miRNA	NC_000071.6:+:124158686_124158729	1.31
novel_mir2507	314	miRNA	NC_000068.7:-:125808422_125808479	21.69
[truncated: 2,856 more rows]

## Sheet: Allopurinol group
sRNA id	Count(23171959)	Type	Description	TPM
novel_mir1	1252	miRNA	NC_000076.6:-:91181413_91181483	54.03
novel_mir2	494	miRNA	NC_000071.6:+:123330830_123330893	21.32
novel_mir3	5469	miRNA	NC_000068.7:-:170257941_170258043	236.02
novel_mir4	1939	miRNA	NC_000067.6:+:35999106_35999150	83.68
novel_mir5	676	miRNA	NC_000072.6:+:26101634_26101685	29.17
novel_mir6	11013	miRNA	NC_000086.7:-:153726355_153726415	475.27
novel_mir7	205	miRNA	NC_000071.6:-:60672514_60672591	8.85
novel_mir8	332	miRNA	NC_000080.6:-:70418968_70419036	14.33
novel_mir9	11	miRNA	NC_000070.6:-:132763685_132763752	0.47
novel_mir11	78	miRNA	NC_000068.7:-:162133623_162133675	3.37
novel_mir12	530	miRNA	NC_000077.6:+:118575166_118575257	22.87
novel_mir15	161	miRNA	NC_000074.6:+:6079579_6079660	6.95
novel_mir16	38	miRNA	NC_000067.6:-:188833430_188833485	1.64
novel_mir18	44	miRNA	NC_000071.6:+:136279842_136279882	1.9
novel_mir19	103	miRNA	NC_000082.6:-:61079660_61079706	4.45
novel_mir20	15	miRNA	NC_000068.7:-:112168767_112168826	0.65
novel_mir23	11	miRNA	NC_000080.6:+:16204958_16205047	0.47
novel_mir25	21	miRNA	NC_000067.6:-:58256258_58256303	0.91
novel_mir26	53	miRNA	NC_000084.6:-:11989788_11989827	2.29
novel_mir29	124	miRNA	NC_000067.6:-:20741914_20741982	5.35
novel_mir30	61	miRNA	NC_000077.6:+:26418196_26418275	2.63
novel_mir34	23	miRNA	NC_000081.6:+:86097541_86097615	0.99
novel_mir35	24	miRNA	NC_000076.6:-:54261755_54261805	1.04
novel_mir37	66	miRNA	NC_000084.6:-:41731992_41732037	2.85
novel_mir38	73	miRNA	NC_000076.6:+:62922968_62923019	3.15
novel_mir41	18	miRNA	NC_000082.6:+:86985695_86985754	0.78
novel_mir42	216	miRNA	NC_000086.7:-:103939332_103939372	9.32
novel_mir43	1499	miRNA	NC_000071.6:-:99978470_99978516	64.69
novel_mir44	278	miRNA	NC_000074.6:+:108374449_108374506	12
novel_mir45	78	miRNA	NC_000086.7:-:59616743_59616795	3.37
novel_mir44	60	miRNA	NC_000072.6:+:8202434_8202491	2.59
novel_mir46	15	miRNA	NC_000078.6:+:56930936_56930982	0.65
novel_mir47	21	miRNA	NC_000080.6:-:60413061_60413130	0.91
novel_mir49	198	miRNA	NC_000070.6:-:33273942_33274017	8.54
novel_mir50	247	miRNA	NC_000078.6:-:106554028_106554071	10.66
novel_mir51	34	miRNA	NC_000067.6:+:192310835_192310892	1.47
novel_mir52	125	miRNA	NC_000068.7:-:81275822_81275881	5.39
novel_mir54	452	miRNA	NC_000077.6:-:45980271_45980363	19.51
novel_mir55	208	miRNA	NC_000086.7:+:164078878_164078919	8.98
novel_mir56	21	miRNA	NC_000084.6:+:75463787_75463877	0.91
novel_mir57	64	miRNA	NC_000067.6:-:27490151_27490206	2.76
novel_mir60	3928	miRNA	NC_000074.6:-:123155711_123155747	169.52
novel_mir62	33	miRNA	NC_000069.6:-:145758824_145758869	1.42
novel_mir66	20	miRNA	NC_000068.7:+:112747955_112748035	0.86
novel_mir69	16	miRNA	NC_000084.6:+:76148901_76148993	0.69
novel_mir70	40	miRNA	NC_000086.7:-:65923024_65923100	1.73
novel_mir76	19	miRNA	NC_000085.6:-:56106171_56106223	0.82
novel_mir77	13	miRNA	NC_000068.7:-:27567714_27567804	0.56
novel_mir78	11	miRNA	NC_000076.6:-:80549436_80549484	0.47
novel_mir79	10	miRNA	NC_000071.6:-:150998995_150999079	0.43
novel_mir80	53	miRNA	NC_000083.6:-:5841146_5841209	2.29
novel_mir81	1206	miRNA	NC_000079.6:+:43481285_43481337	52.05
novel_mir82	2036	miRNA	NC_000068.7:+:181459529_181459621	87.86
novel_mir82	738	miRNA	NC_000068.7:+:181459598_181459664	31.85
novel_mir83	4736	miRNA	NC_000068.7:-:92183556_92183644	204.38
novel_mir84	18	miRNA	NC_000069.6:+:145758654_145758708	0.78
novel_mir85	47	miRNA	NC_000076.6:+:81559311_81559391	2.03
novel_mir86	68	miRNA	NC_000073.6:-:80390965_80391057	2.93
novel_mir87	2224	miRNA	NC_000081.6:-:102203956_102204024	95.98
novel_mir88	712	miRNA	NC_000068.7:+:163054762_163054825	30.73
novel_mir80	376	miRNA	NC_000083.6:-:5841110_5841167	16.23
novel_mir91	222	miRNA	NC_000073.6:+:81859270_81859350	9.58
novel_mir93	128	miRNA	NC_000077.6:-:3290148_3290225	5.52
novel_mir94	48	miRNA	NC_000069.6:+:95659166_95659229	2.07
novel_mir95	11	miRNA	NC_000078.6:+:55820542_55820616	0.47
novel_mir96	29	miRNA	NC_000086.7:-:20291537_20291606	1.25
novel_mir98	9238	miRNA	NC_000083.6:-:46031750_46031799	398.67
novel_mir99	3620	miRNA	NC_000081.6:-:98296233_98296276	156.22
novel_mir105	2264	miRNA	NC_000081.6:-:75748234_75748287	97.7
novel_mir106	85	miRNA	NT_187005.1:-:1312610_1312696	3.67
novel_mir107	73	miRNA	NC_000069.6:+:41565789_41565835	3.15
novel_mir108	17960	miRNA	NC_000068.7:+:162660772_162660816	775.07
novel_mir110	528	miRNA	NC_000086.7:+:8074616_8074665	22.79
novel_mir111	72	miRNA	NC_000085.6:+:59345354_59345408	3.11
novel_mir112	182	miRNA	NC_000070.6:+:63261654_63261739	7.85
novel_mir114	21	miRNA	NC_000075.6:-:31281186_31281265	0.91
novel_mir115	66	miRNA	NC_000075.6:+:70679136_70679203	2.85
novel_mir117	41	miRNA	NC_000079.6:-:33734334_33734392	1.77
novel_mir119	813	miRNA	NC_000071.6:-:137531454_137531494	35.09
novel_mir121	13	miRNA	NC_000067.6:-:171080305_171080348	0.56
novel_mir122	291	miRNA	NC_000078.6:+:40446585_40446665	12.56
novel_mir123	71	miRNA	NC_000073.6:-:140857173_140857226	3.06
novel_mir125	11	miRNA	NC_000083.6:+:26892796_26892865	0.47
novel_mir126	73	miRNA	NC_000070.6:+:135526618_135526693	3.15
novel_mir124	220	miRNA	NC_000083.6:-:36032419_36032461	9.49
novel_mir127	15181	miRNA	NC_000075.6:-:20642110_20642160	655.15
novel_mir128	47	miRNA	NC_000076.6:-:80742143_80742216	2.03
novel_mir130	167	miRNA	NC_000073.6:-:127232910_127232978	7.21
novel_mir133	182	miRNA	NC_000073.6:-:127614726_127614789	7.85
novel_mir135	166	miRNA	NC_000069.6:+:89090487_89090577	7.16
novel_mir136	11	miRNA	NC_000080.6:+:118544280_118544319	0.47
novel_mir138	51	miRNA	NC_000085.6:+:8941905_8941965	2.2
novel_mir139	10	miRNA	NC_000074.6:+:119600779_119600851	0.43
novel_mir140	812	miRNA	NC_000068.7:+:164071224_164071286	35.04
novel_mir142	325	miRNA	NC_000085.6:-:46044727_46044800	14.03
novel_mir143	11	miRNA	NC_000068.7:-:156018597_156018666	0.47
novel_mir148	12	miRNA	NC_000072.6:+:71543896_71543968	0.52
novel_mir153	50	miRNA	NC_000068.7:-:145860270_145860334	2.16
novel_mir155	22	miRNA	NC_000081.6:-:73466760_73466806	0.95
novel_mir159	11	miRNA	NC_000070.6:-:136834899_136834966	0.47
novel_mir161	13	miRNA	NC_000077.6:+:119086355_119086420	0.56
novel_mir162	55	miRNA	NC_000077.6:-:97338612_97338698	2.37
novel_mir165	15	miRNA	NC_000070.6:+:141383537_141383591	0.65
novel_mir169	24	miRNA	NC_000068.7:-:165728943_165729012	1.04
novel_mir171	53	miRNA	NC_000081.6:-:99239742_99239814	2.29
novel_mir172	12	miRNA	NC_000085.6:+:6251617_6251695	0.52
novel_mir173	1902	miRNA	NC_000079.6:+:98925879_98925954	82.08
novel_mir174	377	miRNA	NC_000071.6:-:99728614_99728695	16.27
novel_mir176	113	miRNA	NC_000069.6:-:42177626_42177701	4.88
novel_mir178	483	miRNA	NC_000086.7:+:129750677_129750743	20.84
novel_mir179	31	miRNA	NC_000078.6:-:55398665_55398719	1.34
novel_mir180	127	miRNA	NC_000068.7:-:113216923_113217001	5.48
novel_mir181	228	miRNA	NC_000070.6:-:141893114_141893172	9.84
novel_mir182	33	miRNA	NC_000078.6:-:103202973_103203054	1.42
novel_mir184	30	miRNA	NC_000077.6:-:95600685_95600771	1.29
novel_mir186	184	miRNA	NC_000086.7:-:7922264_7922331	7.94
novel_mir187	1961	miRNA	NC_000073.6:-:139894848_139894921	84.63
novel_mir188	38	miRNA	NC_000081.6:-:85626253_85626305	1.64
novel_mir189	218	miRNA	NC_000074.6:+:25241394_25241451	9.41
novel_mir191	16	miRNA	NC_000074.6:-:47613368_47613427	0.69
novel_mir192	12	miRNA	NC_000078.6:-:3971138_3971208	0.52
novel_mir193	105	miRNA	NC_000086.7:-:73659266_73659307	4.53
novel_mir197	56	miRNA	NC_000068.7:-:156576326_156576401	2.42
novel_mir200	231	miRNA	NC_000068.7:-:163772623_163772678	9.97
novel_mir201	414	miRNA	NC_000074.6:-:123834471_123834536	17.87
novel_mir202	22	miRNA	NC_000072.6:+:132439457_132439516	0.95
novel_mir203	19	miRNA	NC_000072.6:+:92018966_92019028	0.82
novel_mir204	13	miRNA	NC_000073.6:+:134677666_134677741	0.56
novel_mir124	15	miRNA	NT_187009.1:-:17589_17654	0.65
novel_mir207	23	miRNA	NC_000077.6:-:56262597_56262658	0.99
novel_mir209	243	miRNA	NC_000074.6:-:104442546_104442628	10.49
novel_mir210	16	miRNA	NC_000073.6:+:141631188_141631256	0.69
novel_mir213	13	miRNA	NC_000070.6:+:10663875_10663982	0.56
novel_mir214	29	miRNA	NC_000071.6:-:100295342_100295411	1.25
novel_mir215	517	miRNA	NC_000080.6:-:55887309_55887386	22.31
novel_mir217	12	miRNA	NC_000071.6:+:21827536_21827598	0.52
novel_mir219	62	miRNA	NC_000077.6:-:119870701_119870768	2.68
novel_mir221	42	miRNA	NC_000083.6:-:46912334_46912400	1.81
novel_mir222	104	miRNA	NC_000075.6:-:91365920_91365983	4.49
novel_mir223	34	miRNA	NC_000083.6:-:27751630_27751692	1.47
novel_mir226	29	miRNA	NC_000071.6:+:130222295_130222372	1.25
novel_mir227	2068	miRNA	NC_000079.6:-:42052748_42052821	89.25
novel_mir228	11	miRNA	NC_000068.7:+:167217386_167217470	0.47
novel_mir230	12	miRNA	NC_000081.6:-:75672830_75672905	0.52
novel_mir231	109	miRNA	NC_000068.7:-:164669203_164669274	4.7
novel_mir232	22077	miRNA	NC_000071.6:+:34187172_34187219	952.75
novel_mir233	19	miRNA	NC_000069.6:+:107443551_107443635	0.82
novel_mir235	13	miRNA	NC_000076.6:-:123196934_123197001	0.56
novel_mir237	384	miRNA	NC_000076.6:-:26374343_26374407	16.57
novel_mir240	231	miRNA	NC_000071.6:+:134148239_134148325	9.97
novel_mir243	22	miRNA	NC_000076.6:+:61002725_61002790	0.95
novel_mir244	39	miRNA	NC_000073.6:-:127117744_127117809	1.68
novel_mir245	15	miRNA	NC_000077.6:+:106167001_106167077	0.65
novel_mir97	648	miRNA	NC_000080.6:+:56865073_56865137	27.96
novel_mir247	20	miRNA	NC_000073.6:+:79793512_79793584	0.86
novel_mir249	16	miRNA	NC_000076.6:-:79989447_79989517	0.69
novel_mir254	129	miRNA	NC_000070.6:+:152552823_152552914	5.57
novel_mir255	183	miRNA	NC_000067.6:+:191906818_191906885	7.9
novel_mir256	38	miRNA	NC_000081.6:+:80691748_80691804	1.64
novel_mir257	19	miRNA	NC_000068.7:+:172830524_172830572	0.82
novel_mir258	15	miRNA	NC_000073.6:-:44866787_44866858	0.65
novel_mir259	42	miRNA	NC_000067.6:-:165691828_165691888	1.81
novel_mir260	55	miRNA	NC_000073.6:-:75762483_75762575	2.37
novel_mir263	185	miRNA	NC_000071.6:+:120322259_120322317	7.98
novel_mir264	15	miRNA	NC_000073.6:+:28506571_28506639	0.65
novel_mir266	28	miRNA	NC_000071.6:-:114779670_114779754	1.21
novel_mir267	29	miRNA	NC_000071.6:-:33259686_33259738	1.25
novel_mir268	108	miRNA	NC_000077.6:-:74724019_74724098	4.66
novel_mir271	19	miRNA	NC_000070.6:+:134468406_134468448	0.82
novel_mir272	82	miRNA	NC_000072.6:-:37687054_37687104	3.54
novel_mir274	36	miRNA	NT_187064.1:+:48742_48817	1.55
novel_mir276	47	miRNA	NC_000070.6:+:126324411_126324474	2.03
novel_mir277	247	miRNA	NC_000075.6:-:20749951_20750033	10.66
novel_mir279	98	miRNA	NC_000082.6:-:30886410_30886485	4.23
novel_mir281	13	miRNA	NC_000084.6:-:34699393_34699439	0.56
novel_mir282	785	miRNA	NC_000076.6:+:80857300_80857381	33.88
novel_mir283	130	miRNA	NC_000081.6:+:97072263_97072321	5.61
novel_mir285	834	miRNA	NC_000070.6:+:114339859_114339917	35.99
novel_mir289	27	miRNA	NC_000083.6:-:83514049_83514117	1.17
novel_mir292	10	miRNA	NC_000078.6:+:102524484_102524565	0.43
novel_mir293	20	miRNA	NC_000078.6:-:106010168_106010246	0.86
novel_mir296	145	miRNA	NC_000073.6:+:52535830_52535898	6.26
novel_mir297	12	miRNA	NC_000073.6:-:43344720_43344790	0.52
novel_mir298	75	miRNA	NC_000073.6:-:81934338_81934403	3.24
novel_mir301	316	miRNA	NC_000077.6:+:97463225_97463314	13.64
novel_mir302	17	miRNA	NC_000085.6:+:4261929_4262007	0.73
novel_mir303	11	miRNA	NC_000070.6:-:139265196_139265274	0.47
novel_mir306	33	miRNA	NC_000070.6:+:152494568_152494640	1.42
novel_mir307	39	miRNA	NC_000071.6:-:64802449_64802506	1.68
novel_mir308	79	miRNA	NC_000084.6:-:34275673_34275750	3.41
novel_mir313	162	miRNA	NC_000070.6:-:62502116_62502175	6.99
novel_mir314	158	miRNA	NC_000074.6:+:124337729_124337777	6.82
novel_mir316	146	miRNA	NC_000070.6:-:151761104_151761192	6.3
novel_mir317	183	miRNA	NC_000081.6:+:77354976_77355015	7.9
novel_mir319	133	miRNA	NC_000073.6:+:24450551_24450604	5.74
novel_mir322	36	miRNA	NC_000081.6:-:99699844_99699936	1.55
novel_mir326	116	miRNA	NC_000075.6:+:16863178_16863244	5.01
novel_mir331	11	miRNA	NC_000068.7:+:32185267_32185356	0.47
novel_mir333	13	miRNA	NC_000083.6:+:28028204_28028272	0.56
novel_mir334	15	miRNA	NC_000077.6:-:118825855_118825908	0.65
novel_mir339	21	miRNA	NC_000073.6:+:133357591_133357677	0.91
novel_mir340	285	miRNA	NC_000068.7:-:74661221_74661296	12.3
novel_mir342	13	miRNA	NC_000085.6:+:44750991_44751064	0.56
novel_mir343	216	miRNA	NC_000073.6:+:98104502_98104581	9.32
novel_mir345	73	miRNA	NC_000073.6:-:113293753_113293829	3.15
novel_mir347	151	miRNA	NC_000083.6:-:45349886_45349936	6.52
novel_mir348	25	miRNA	NC_000083.6:-:45970747_45970837	1.08
novel_mir349	19	miRNA	NC_000074.6:-:70167218_70167293	0.82
novel_mir350	117	miRNA	NC_000071.6:+:138117373_138117448	5.05
novel_mir351	22	miRNA	NC_000083.6:-:31845144_31845206	0.95
novel_mir355	28	miRNA	NC_000076.6:+:127984611_127984689	1.21
novel_mir357	257	miRNA	NC_000074.6:+:94418880_94418962	11.09
novel_mir358	72	miRNA	NC_000081.6:-:78876371_78876424	3.11
novel_mir359	180	miRNA	NC_000079.6:-:96542324_96542391	7.77
novel_mir362	301	miRNA	NC_000073.6:+:49833347_49833387	12.99
novel_mir363	1843	miRNA	NC_000072.6:+:17307623_17307665	79.54
novel_mir364	13	miRNA	NC_000083.6:-:8987034_8987116	0.56
novel_mir369	35	miRNA	NC_000074.6:-:118895103_118895170	1.51
novel_mir375	11	miRNA	NT_187004.1:+:1446291_1446368	0.47
novel_mir377	12	miRNA	NC_000072.6:-:136750683_136750736	0.52
novel_mir380	42	miRNA	NC_000071.6:-:145114722_145114793	1.81
novel_mir381	139	miRNA	NC_000068.7:-:120284154_120284202	6
novel_mir382	21	miRNA	NC_000067.6:-:52708667_52708719	0.91
novel_mir384	19	miRNA	NC_000072.6:+:114072188_114072237	0.82
novel_mir388	241	miRNA	NC_000077.6:-:21989852_21989925	10.4
novel_mir389	62	miRNA	NC_000075.6:-:56438153_56438221	2.68
novel_mir390	76	miRNA	NC_000070.6:-:126155558_126155626	3.28
novel_mir393	13	miRNA	NC_000075.6:-:118678988_118679030	0.56
novel_mir394	31	miRNA	NC_000073.6:-:132628682_132628768	1.34
novel_mir397	104	miRNA	NC_000073.6:+:82260792_82260839	4.49
novel_mir398	15	miRNA	NT_187004.1:-:1182701_1182783	0.65
novel_mir401	40	miRNA	NC_000073.6:-:78574928_78574997	1.73
novel_mir184	109	miRNA	NC_000077.6:-:95600749_95600820	4.7
novel_mir406	53	miRNA	NC_000079.6:+:41605511_41605583	2.29
novel_mir407	37	miRNA	NT_187007.1:-:88413_88477	1.6
novel_mir409	12	miRNA	NC_000067.6:-:131257092_131257147	0.52
novel_mir413	37	miRNA	NC_000082.6:+:29314631_29314682	1.6
novel_mir414	13	miRNA	NC_000069.6:+:95764098_95764148	0.56
novel_mir419	138	miRNA	NC_000076.6:+:18020587_18020660	5.96
novel_mir421	159	miRNA	NC_000077.6:+:78484668_78484723	6.86
novel_mir422	22	miRNA	NC_000069.6:+:122786226_122786303	0.95
novel_mir424	110	miRNA	NC_000083.6:-:4329523_4329615	4.75
novel_mir429	342	miRNA	NC_000074.6:+:30913879_30913947	14.76
novel_mir431	199	miRNA	NC_000069.6:+:98230560_98230610	8.59
novel_mir432	213	miRNA	NC_000077.6:-:3410316_3410393	9.19
novel_mir443	10	miRNA	NC_000072.6:+:138828095_138828171	0.43
novel_mir444	13	miRNA	NC_000070.6:+:131716572_131716651	0.56
novel_mir447	25	miRNA	NC_000070.6:+:63426569_63426635	1.08
novel_mir452	14	miRNA	NC_000082.6:+:35811198_35811266	0.6
novel_mir453	359	miRNA	NC_000080.6:+:54271761_54271847	15.49
novel_mir455	199	miRNA	NC_000074.6:-:60759029_60759084	8.59
novel_mir459	14	miRNA	NC_000070.6:-:139871903_139871977	0.6
novel_mir462	40	miRNA	NC_000073.6:+:18932088_18932150	1.73
novel_mir463	14	miRNA	NC_000081.6:+:79028412_79028480	0.6
novel_mir467	56	miRNA	NC_000075.6:-:120602887_120602952	2.42
novel_mir468	2750	miRNA	NC_000084.6:+:75380583_75380647	118.68
novel_mir471	226	miRNA	NC_000075.6:+:115220074_115220116	9.75
novel_mir475	11	miRNA	NC_000076.6:-:120031503_120031575	0.47
novel_mir476	11	miRNA	NC_000074.6:+:95047129_95047182	0.47
novel_mir477	218	miRNA	NC_000082.6:+:38062460_38062545	9.41
novel_mir480	54	miRNA	NC_000083.6:-:10223854_10223928	2.33
novel_mir481	25	miRNA	NC_000080.6:+:54941277_54941343	1.08
novel_mir482	20	miRNA	NC_000073.6:-:83753956_83754030	0.86
novel_mir483	154	miRNA	NC_000077.6:+:69303191_69303253	6.65
novel_mir486	137	miRNA	NC_000068.7:+:173040479_173040528	5.91
novel_mir487	60	miRNA	NC_000077.6:+:97380146_97380217	2.59
novel_mir488	279	miRNA	NC_000071.6:+:30772246_30772325	12.04
novel_mir489	135	miRNA	NC_000077.6:-:6444601_6444689	5.83
novel_mir490	338	miRNA	NC_000068.7:-:157334553_157334592	14.59
novel_mir491	13	miRNA	NC_000079.6:+:48468962_48469030	0.56
novel_mir493	11	miRNA	NC_000077.6:-:119979481_119979570	0.47
novel_mir494	220	miRNA	NC_000075.6:-:59353395_59353472	9.49
novel_mir499	12	miRNA	NC_000067.6:+:83923253_83923325	0.52
novel_mir500	12	miRNA	NC_000086.7:-:142972772_142972824	0.52
novel_mir502	11	miRNA	NC_000074.6:-:122242851_122242911	0.47
novel_mir503	16	miRNA	NC_000083.6:-:57263135_57263190	0.69
novel_mir504	10	miRNA	NC_000080.6:+:74784796_74784853	0.43
novel_mir508	22	miRNA	NC_000083.6:+:28269734_28269797	0.95
novel_mir511	10	miRNA	NC_000072.6:-:99327967_99328013	0.43
novel_mir512	38	miRNA	NC_000071.6:+:67362370_67362445	1.64
novel_mir513	93	miRNA	NC_000067.6:-:127306612_127306655	4.01
novel_mir517	37	miRNA	NC_000074.6:-:13609997_13610069	1.6
novel_mir520	162	miRNA	NC_000074.6:-:124318939_124319001	6.99
novel_mir521	13	miRNA	NC_000074.6:-:84764064_84764144	0.56
novel_mir523	157	miRNA	NC_000073.6:-:130451454_130451511	6.78
novel_mir524	14	miRNA	NW_016097318.1:+:134727_134805	0.6
novel_mir528	167	miRNA	NC_000081.6:-:102966559_102966632	7.21
novel_mir530	199	miRNA	NC_000074.6:+:119524461_119524514	8.59
novel_mir532	13	miRNA	NC_000069.6:+:96154780_96154853	0.56
novel_mir538	16	miRNA	NC_000069.6:-:139837115_139837184	0.69
novel_mir539	27	miRNA	NC_000071.6:+:24964973_24965021	1.17
novel_mir541	89	miRNA	NC_000067.6:+:155220491_155220564	3.84
novel_mir542	32	miRNA	NC_000083.6:+:11062207_11062293	1.38
novel_mir544	15	miRNA	NC_000077.6:-:119502694_119502743	0.65
novel_mir549	72	miRNA	NC_000069.6:+:90388352_90388444	3.11
novel_mir551	22	miRNA	NC_000067.6:-:35810092_35810164	0.95
novel_mir553	179	miRNA	NC_000070.6:+:152349430_152349468	7.72
novel_mir555	141	miRNA	NC_000070.6:-:124016090_124016164	6.08
novel_mir557	10	miRNA	NC_000079.6:-:70731754_70731799	0.43
novel_mir562	183	miRNA	NC_000074.6:-:116648743_116648794	7.9
novel_mir566	10	miRNA	NC_000071.6:+:134676121_134676208	0.43
novel_mir570	46	miRNA	NC_000081.6:+:76683351_76683399	1.99
novel_mir572	77	miRNA	NC_000067.6:+:187664448_187664514	3.32
novel_mir573	87	miRNA	NC_000084.6:-:46983873_46983920	3.75
novel_mir576	169	miRNA	NC_000067.6:-:40326083_40326147	7.29
novel_mir577	14	miRNA	NC_000075.6:-:90193855_90193927	0.6
novel_mir578	90	miRNA	NT_166305.2:+:1291253_1291339	3.88
novel_mir581	21	miRNA	NC_000070.6:-:135925402_135925458	0.91
novel_mir582	115	miRNA	NC_000083.6:+:29821355_29821412	4.96
novel_mir584	13	miRNA	NC_000076.6:+:26756970_26757044	0.56
novel_mir585	135	miRNA	NC_000077.6:+:54119298_54119379	5.83
novel_mir586	13	miRNA	NC_000080.6:-:99578379_99578414	0.56
novel_mir587	69	miRNA	NC_000074.6:+:23039294_23039360	2.98
novel_mir227	415	miRNA	NC_000085.6:-:12476813_12476870	17.91
novel_mir589	138	miRNA	NC_000077.6:+:113198918_113198972	5.96
novel_mir592	22	miRNA	NC_000076.6:+:70646557_70646635	0.95
novel_mir594	266	miRNA	NC_000076.6:-:83234908_83234953	11.48
novel_mir596	52	miRNA	NC_000067.6:+:12440152_12440203	2.24
novel_mir598	107	miRNA	NC_000070.6:+:13750689_13750760	4.62
novel_mir605	52	miRNA	NC_000074.6:+:126729295_126729378	2.24
novel_mir607	18	miRNA	NC_000069.6:-:120878810_120878890	0.78
novel_mir612	14	miRNA	NC_000085.6:-:15336269_15336329	0.6
novel_mir613	16	miRNA	NC_000068.7:+:80435013_80435074	0.69
novel_mir614	12	miRNA	NC_000072.6:-:11907403_11907450	0.52
novel_mir616	11	miRNA	NC_000079.6:-:101848732_101848784	0.47
novel_mir617	297	miRNA	NC_000070.6:+:104510091_104510133	12.82
novel_mir618	243	miRNA	NC_000069.6:-:156578540_156578613	10.49
novel_mir620	279	miRNA	NC_000073.6:+:28894972_28895016	12.04
novel_mir621	13	miRNA	NC_000068.7:-:73308542_73308623	0.56
novel_mir623	390	miRNA	NC_000078.6:+:8522114_8522164	16.83
novel_mir627	170	miRNA	NC_000069.6:+:27967671_27967728	7.34
novel_mir628	18	miRNA	NC_000080.6:+:92988123_92988201	0.78
novel_mir633	553	miRNA	NC_000075.6:-:123555301_123555350	23.87
novel_mir634	185	miRNA	NC_000067.6:-:92641269_92641347	7.98
novel_mir637	13	miRNA	NC_000082.6:+:91506141_91506208	0.56
novel_mir638	10	miRNA	NC_000073.6:-:44606683_44606742	0.43
novel_mir639	3634	miRNA	NC_000073.6:-:92669817_92669890	156.83
novel_mir641	16	miRNA	NC_000073.6:+:25576889_25576941	0.69
novel_mir642	10	miRNA	NC_000081.6:+:79319470_79319522	0.43
novel_mir651	54	miRNA	NC_000077.6:+:3649582_3649623	2.33
novel_mir654	11	miRNA	NC_000073.6:+:135477584_135477654	0.47
novel_mir655	118	miRNA	NC_000076.6:-:124106330_124106403	5.09
novel_mir412	62	miRNA	NC_000079.6:+:105100941_105101003	2.68
novel_mir663	18	miRNA	NC_000072.6:-:95597302_95597357	0.78
novel_mir666	13	miRNA	NC_000079.6:+:50047219_50047294	0.56
novel_mir669	11	miRNA	NC_000072.6:-:85867987_85868066	0.47
novel_mir671	101	miRNA	NC_000071.6:-:99862021_99862093	4.36
novel_mir674	24	miRNA	NT_187007.1:+:327450_327490	1.04
novel_mir676	12	miRNA	NC_000068.7:+:174264137_174264209	0.52
novel_mir677	776	miRNA	NC_000074.6:-:95972557_95972613	33.49
novel_mir678	11	miRNA	NC_000075.6:+:72915901_72915946	0.47
novel_mir680	89	miRNA	NC_000076.6:-:50504371_50504449	3.84
novel_mir356	19	miRNA	NC_000069.6:-:66000769_66000837	0.82
novel_mir683	104	miRNA	NC_000075.6:-:67561177_67561257	4.49
novel_mir686	66	miRNA	NC_000068.7:+:131140811_131140899	2.85
novel_mir689	16	miRNA	NC_000084.6:+:75235086_75235125	0.69
novel_mir690	12	miRNA	NC_000072.6:-:127017651_127017738	0.52
novel_mir691	618	miRNA	NC_000070.6:-:84797942_84798042	26.67
novel_mir700	492	miRNA	NC_000069.6:-:137950427_137950486	21.23
novel_mir701	49	miRNA	NC_000077.6:-:118709862_118709916	2.11
novel_mir711	534	miRNA	NC_000068.7:+:151751558_151751634	23.05
novel_mir446	11	miRNA	NC_000081.6:-:98869758_98869826	0.47
novel_mir723	234	miRNA	NC_000077.6:-:53088945_53088986	10.1
novel_mir553	12	miRNA	NC_000070.6:+:152349449_152349524	0.52
novel_mir729	48	miRNA	NC_000082.6:-:13928933_13928984	2.07
novel_mir734	19	miRNA	NC_000074.6:-:85548620_85548676	0.82
novel_mir735	19	miRNA	NC_000085.6:-:25647960_25648038	0.82
novel_mir737	62	miRNA	NC_000077.6:-:118964475_118964530	2.68
novel_mir118	19	miRNA	NC_000077.6:-:59475989_59476052	0.82
novel_mir742	30	miRNA	NC_000073.6:+:48402749_48402792	1.29
novel_mir744	58	miRNA	NC_000068.7:+:36168630_36168682	2.5
novel_mir749	10	miRNA	NC_000081.6:+:73762484_73762572	0.43
novel_mir755	350	miRNA	NC_000068.7:-:26350946_26350999	15.1
novel_mir756	14	miRNA	NC_000081.6:+:80349151_80349218	0.6
novel_mir758	10	miRNA	NC_000073.6:-:46105120_46105170	0.43
novel_mir762	84	miRNA	NC_000068.7:-:179818946_179819016	3.63
novel_mir764	56995	miRNA	NC_000070.6:-:132266162_132266216	2459.65
novel_mir768	172	miRNA	NC_000074.6:+:126265787_126265850	7.42
novel_mir770	13	miRNA	NC_000072.6:-:83810077_83810141	0.56
novel_mir771	23	miRNA	NC_000081.6:+:26120476_26120553	0.99
novel_mir777	22	miRNA	NC_000077.6:+:85264722_85264802	0.95
novel_mir782	14	miRNA	NC_000083.6:-:32788016_32788073	0.6
novel_mir783	12	miRNA	NC_000069.6:+:37921275_37921344	0.52
novel_mir784	50	miRNA	NC_000077.6:+:78183708_78183754	2.16
novel_mir787	119	miRNA	NC_000070.6:-:82934432_82934499	5.14
novel_mir790	12	miRNA	NC_000083.6:-:29941889_29941964	0.52
novel_mir796	199	miRNA	NC_000083.6:-:73606243_73606329	8.59
novel_mir797	12	miRNA	NC_000075.6:-:44266164_44266244	0.52
novel_mir798	19	miRNA	NC_000071.6:+:120156245_120156318	0.82
novel_mir800	24	miRNA	NC_000083.6:-:44013193_44013231	1.04
novel_mir802	65	miRNA	NC_000071.6:+:56803986_56804049	2.81
novel_mir807	19	miRNA	NC_000067.6:-:14592278_14592344	0.82
novel_mir808	10	miRNA	NC_000081.6:-:75024559_75024629	0.43
novel_mir813	157	miRNA	NC_000074.6:-:119471803_119471865	6.78
novel_mir814	21	miRNA	NC_000068.7:+:27505603_27505657	0.91
novel_mir816	125	miRNA	NC_000072.6:+:108668953_108669019	5.39
novel_mir818	254	miRNA	NC_000073.6:-:144210548_144210603	10.96
novel_mir819	15	miRNA	NC_000077.6:-:121386678_121386739	0.65
novel_mir825	305	miRNA	NC_000075.6:-:120746497_120746542	13.16
novel_mir829	55	miRNA	NC_000071.6:+:76857812_76857865	2.37
novel_mir835	194	miRNA	NC_000083.6:+:84219416_84219493	8.37
novel_mir836	14	miRNA	NC_000076.6:-:92677853_92677932	0.6
novel_mir837	93	miRNA	NC_000070.6:+:8606486_8606563	4.01
novel_mir841	225	miRNA	NC_000067.6:-:24908377_24908439	9.71
novel_mir844	13	miRNA	NC_000083.6:-:33884702_33884781	0.56
novel_mir846	11	miRNA	NC_000071.6:-:114325599_114325679	0.47
novel_mir850	213	miRNA	NC_000073.6:+:97422747_97422823	9.19
novel_mir851	13	miRNA	NC_000070.6:+:142142533_142142573	0.56
novel_mir853	254	miRNA	NC_000073.6:-:125868381_125868451	10.96
novel_mir854	11	miRNA	NC_000068.7:+:179508972_179509010	0.47
novel_mir855	154	miRNA	NC_000075.6:-:108079010_108079083	6.65
novel_mir860	12	miRNA	NC_000084.6:+:12647890_12647963	0.52
novel_mir861	114	miRNA	NC_000077.6:-:100794289_100794393	4.92
novel_mir804	232	miRNA	NC_000083.6:-:27216607_27216664	10.01
novel_mir865	172	miRNA	NC_000074.6:+:123427437_123427497	7.42
novel_mir227	460	miRNA	NC_000070.6:-:135634617_135634666	19.85
novel_mir869	51	miRNA	NC_000072.6:-:89438643_89438723	2.2
novel_mir51	13	miRNA	NC_000083.6:+:49572137_49572197	0.56
novel_mir873	68	miRNA	NC_000083.6:-:30523568_30523660	2.93
novel_mir876	70	miRNA	NC_000067.6:+:91607599_91607648	3.02
novel_mir877	12	miRNA	NC_000084.6:-:34047480_34047553	0.52
novel_mir879	17	miRNA	NC_000072.6:+:72773361_72773444	0.73
novel_mir882	13	miRNA	NC_000079.6:-:10374331_10374402	0.56
novel_mir257	24	miRNA	NC_000068.7:+:172830497_172830543	1.04
novel_mir885	141	miRNA	NC_000068.7:+:20707647_20707698	6.08
novel_mir887	220	miRNA	NC_000071.6:+:140105612_140105671	9.49
novel_mir888	13	miRNA	NC_000072.6:+:65799835_65799892	0.56
novel_mir889	117	miRNA	NC_000072.6:-:138168798_138168865	5.05
novel_mir893	10	miRNA	NC_000069.6:-:48588118_48588201	0.43
novel_mir896	10	miRNA	NC_000071.6:+:134675881_134675943	0.43
novel_mir898	12	miRNA	NC_000067.6:-:4134715_4134786	0.52
novel_mir899	33	miRNA	NC_000071.6:+:129460913_129460990	1.42
novel_mir227	102	miRNA	NC_000073.6:-:35409644_35409703	4.4
novel_mir902	20	miRNA	NC_000070.6:-:45500854_45500907	0.86
novel_mir905	16	miRNA	NC_000086.7:+:101522533_101522603	0.69
novel_mir906	219	miRNA	NC_000067.6:+:132130697_132130781	9.45
novel_mir908	27	miRNA	NC_000079.6:-:34479004_34479043	1.17
novel_mir912	763	miRNA	NC_000068.7:-:173564818_173564864	32.93
novel_mir913	15	miRNA	NC_000078.6:+:106262465_106262548	0.65
novel_mir861	28	miRNA	NC_000073.6:-:28746063_28746113	1.21
novel_mir916	206	miRNA	NC_000067.6:-:63994402_63994469	8.89
novel_mir917	39	miRNA	NC_000076.6:-:24217004_24217089	1.68
novel_mir919	167	miRNA	NC_000077.6:+:115430732_115430782	7.21
novel_mir922	16	miRNA	NC_000081.6:-:86270247_86270288	0.69
novel_mir930	616	miRNA	NC_000072.6:+:73065998_73066055	26.58
novel_mir931	12	miRNA	NC_000073.6:-:35201251_35201324	0.52
novel_mir935	11	miRNA	NC_000078.6:-:87866088_87866153	0.47
novel_mir937	14	miRNA	NC_000075.6:-:47102430_47102501	0.6
novel_mir938	11	miRNA	NC_000073.6:+:99926219_99926261	0.47
novel_mir940	13	miRNA	NC_000074.6:+:110178736_110178787	0.56
novel_mir941	173	miRNA	NC_000076.6:+:67245266_67245323	7.47
novel_mir943	13	miRNA	NC_000077.6:+:27825563_27825636	0.56
novel_mir945	174	miRNA	NC_000070.6:+:55931199_55931260	7.51
novel_mir948	93	miRNA	NC_000077.6:-:60924986_60925068	4.01
novel_mir956	20	miRNA	NC_000072.6:+:135949253_135949300	0.86
novel_mir962	14	miRNA	NC_000071.6:-:137126892_137126966	0.6
novel_mir963	21	miRNA	NC_000077.6:-:4276340_4276389	0.91
novel_mir965	149	miRNA	NC_000075.6:+:62522234_62522285	6.43
novel_mir967	56	miRNA	NC_000067.6:+:179596312_179596365	2.42
novel_mir968	176	miRNA	NC_000068.7:-:164839443_164839486	7.6
novel_mir969	14	miRNA	NC_000074.6:-:119407582_119407634	0.6
novel_mir973	378	miRNA	NC_000082.6:-:62854163_62854224	16.31
novel_mir978	11	miRNA	NC_000068.7:-:166147192_166147250	0.47
novel_mir979	17	miRNA	NC_000074.6:+:103087369_103087434	0.73
novel_mir980	85	miRNA	NC_000070.6:-:43444186_43444239	3.67
novel_mir983	16	miRNA	NC_000071.6:-:77746729_77746767	0.69
novel_mir984	68	miRNA	NC_000073.6:-:55689411_55689471	2.93
novel_mir993	125	miRNA	NC_000082.6:-:93244755_93244821	5.39
novel_mir997	10	miRNA	NC_000084.6:-:37855744_37855810	0.43
novel_mir1003	51	miRNA	NC_000068.7:+:27020790_27020843	2.2
novel_mir1007	96	miRNA	NC_000082.6:+:32414964_32415041	4.14
novel_mir1010	13	miRNA	NC_000071.6:+:114388297_114388362	0.56
novel_mir1011	118	miRNA	NC_000084.6:-:11143524_11143583	5.09
novel_mir1013	24	miRNA	NT_187027.1:-:1270585_1270645	1.04
novel_mir1016	66	miRNA	NC_000072.6:-:32976401_32976461	2.85
novel_mir1017	19	miRNA	NC_000073.6:-:99356160_99356201	0.82
novel_mir1019	15	miRNA	NC_000068.7:+:71755979_71756041	0.65
novel_mir1021	21	miRNA	NC_000085.6:-:8896188_8896255	0.91
novel_mir1022	23	miRNA	NT_187013.1:-:172593_172639	0.99
novel_mir1025	26	miRNA	NC_000084.6:+:42800815_42800882	1.12
novel_mir1027	10	miRNA	NC_000077.6:+:114560639_114560709	0.43
novel_mir1028	11	miRNA	NC_000075.6:+:13898558_13898641	0.47
novel_mir1030	123	miRNA	NC_000077.6:+:11967536_11967586	5.31
novel_mir1032	34	miRNA	NC_000085.6:-:36941962_36942011	1.47
novel_mir1033	11	miRNA	NC_000071.6:-:111315226_111315275	0.47
novel_mir1035	10	miRNA	NC_000071.6:-:35917003_35917046	0.43
novel_mir1036	178	miRNA	NC_000086.7:-:127790359_127790429	7.68
novel_mir1037	12	miRNA	NC_000081.6:-:75802608_75802698	0.52
novel_mir1039	61	miRNA	NC_000077.6:+:16508311_16508360	2.63
novel_mir1041	26	miRNA	NC_000076.6:+:119574400_119574450	1.12
novel_mir1051	174	miRNA	NC_000086.7:+:169106320_169106392	7.51
novel_mir174	17	miRNA	NC_000071.6:-:99728558_99728632	0.73
novel_mir1052	10	miRNA	NC_000070.6:+:13416203_13416274	0.43
novel_mir1053	11	miRNA	NC_000071.6:+:52676141_52676192	0.47
novel_mir1065	204	miRNA	NC_000071.6:+:114539082_114539130	8.8
novel_mir1067	75	miRNA	NC_000071.6:-:34332224_34332302	3.24
novel_mir1068	108	miRNA	NC_000073.6:-:40944632_40944709	4.66
novel_mir1069	10	miRNA	NC_000075.6:+:22126369_22126442	0.43
novel_mir1072	10	miRNA	NC_000072.6:+:88807982_88808052	0.43
novel_mir1073	17	miRNA	NC_000071.6:+:120318487_120318534	0.73
novel_mir1076	49	miRNA	NC_000068.7:-:157814821_157814869	2.11
novel_mir1078	95	miRNA	NC_000073.6:+:23728023_23728084	4.1
novel_mir1079	27	miRNA	NC_000081.6:-:72645421_72645502	1.17
novel_mir1080	100	miRNA	NC_000068.7:-:157069311_157069384	4.32
novel_mir1086	140	miRNA	NC_000085.6:-:46319638_46319697	6.04
novel_mir1087	16	miRNA	NC_000077.6:+:120285575_120285643	0.69
novel_mir1092	19	miRNA	NC_000077.6:+:119426593_119426660	0.82
novel_mir1093	153	miRNA	NC_000074.6:+:86523461_86523527	6.6
novel_mir1100	12	miRNA	NC_000069.6:-:52840215_52840258	0.52
novel_mir1106	11	miRNA	NC_000067.6:-:164936279_164936315	0.47
novel_mir1114	19	miRNA	NC_000074.6:-:118341268_118341361	0.82
novel_mir1116	94	miRNA	NC_000070.6:-:137309114_137309201	4.06
novel_mir1119	148	miRNA	NC_000073.6:+:65955559_65955613	6.39
novel_mir1120	182	miRNA	NC_000077.6:-:119543505_119543564	7.85
novel_mir1122	150	miRNA	NC_000081.6:-:76698432_76698501	6.47
novel_mir1125	335	miRNA	NC_000081.6:-:36506040_36506113	14.46
novel_mir1126	63	miRNA	NC_000068.7:-:164664706_164664767	2.72
novel_mir1129	190	miRNA	NC_000068.7:-:4063424_4063514	8.2
novel_mir905	162	miRNA	NC_000086.7:+:101522578_101522643	6.99
novel_mir1131	48	miRNA	NC_000070.6:-:107349672_107349721	2.07
novel_mir1134	13	miRNA	NC_000067.6:-:191246093_191246149	0.56
novel_mir1136	47	miRNA	NC_000071.6:+:117641326_117641399	2.03
novel_mir1142	27	miRNA	NC_000083.6:-:6165579_6165644	1.17
novel_mir1143	10	miRNA	NC_000073.6:-:127599927_127599965	0.43
novel_mir1146	15	miRNA	NC_000077.6:-:32083165_32083227	0.65
novel_mir1149	12	miRNA	NC_000079.6:-:113226891_113226940	0.52
novel_mir1150	271	miRNA	NC_000079.6:-:73470659_73470735	11.7
novel_mir1151	26	miRNA	NC_000068.7:+:107399682_107399769	1.12
novel_mir1154	31	miRNA	NC_000079.6:+:96242342_96242407	1.34
novel_mir1158	151	miRNA	NC_000073.6:+:29802466_29802550	6.52
novel_mir1161	12	miRNA	NC_000070.6:+:119952952_119953008	0.52
novel_mir1170	25	miRNA	NC_000068.7:+:3202598_3202669	1.08
novel_mir1171	298	miRNA	NC_000074.6:-:121109557_121109614	12.86
novel_mir1172	20	miRNA	NC_000084.6:-:70408736_70408799	0.86
novel_mir1175	206	miRNA	NC_000073.6:-:139397751_139397812	8.89
novel_mir1176	11	miRNA	NC_000073.6:+:79744777_79744843	0.47
novel_mir1178	14	miRNA	NC_000079.6:-:113691771_113691845	0.6
novel_mir1179	98	miRNA	NC_000068.7:-:126158497_126158550	4.23
novel_mir1051	19	miRNA	NC_000086.7:+:169106371_169106446	0.82
novel_mir1186	10	miRNA	NC_000079.6:-:64184658_64184717	0.43
novel_mir1190	211	miRNA	NC_000075.6:-:98508752_98508817	9.11
novel_mir1191	16	miRNA	NC_000083.6:+:29058581_29058651	0.69
novel_mir1193	112	miRNA	NC_000075.6:+:27093041_27093109	4.83
novel_mir1194	55	miRNA	NC_000070.6:-:126722999_126723058	2.37
novel_mir1198	518	miRNA	NC_000075.6:-:49122344_49122383	22.35
novel_mir1202	10	miRNA	NC_000080.6:-:121323878_121323961	0.43
novel_mir1204	182	miRNA	NC_000067.6:+:41072009_41072084	7.85
novel_mir1206	11	miRNA	NC_000076.6:+:118386961_118387052	0.47
novel_mir1208	96	miRNA	NC_000071.6:+:114004855_114004913	4.14
novel_mir1211	1460	miRNA	NC_000076.6:-:43412389_43412491	63.01
novel_mir1216	13	miRNA	NC_000079.6:-:113628974_113629050	0.56
novel_mir1221	117	miRNA	NC_000069.6:+:101455663_101455726	5.05
novel_mir332	128	miRNA	NC_000073.6:+:118798544_118798627	5.52
novel_mir1229	19	miRNA	NC_000067.6:-:90906939_90907018	0.82
novel_mir1241	200	miRNA	NC_000067.6:-:20557806_20557873	8.63
novel_mir1242	27	miRNA	NC_000072.6:+:93410002_93410054	1.17
novel_mir1244	35	miRNA	NC_000068.7:-:157180254_157180325	1.51
novel_mir1245	345	miRNA	NC_000082.6:+:35404643_35404707	14.89
novel_mir1246	58	miRNA	NC_000078.6:+:87098435_87098502	2.5
novel_mir1252	10	miRNA	NC_000086.7:+:57985168_57985256	0.43
novel_mir1253	69	miRNA	NC_000068.7:-:73440113_73440158	2.98
novel_mir1261	392	miRNA	NC_000080.6:+:43706397_43706464	16.92
novel_mir1265	13	miRNA	NC_000083.6:+:26579794_26579851	0.56
novel_mir1266	39	miRNA	NC_000069.6:+:127646567_127646623	1.68
novel_mir1267	32	miRNA	NC_000075.6:-:117042198_117042249	1.38
novel_mir1268	11	miRNA	NT_078683.1:-:90396_90479	0.47
novel_mir1270	100	miRNA	NC_000078.6:+:70629009_70629066	4.32
novel_mir1271	34	miRNA	NC_000069.6:-:127748909_127748979	1.47
novel_mir1275	27	miRNA	NC_000072.6:-:127998200_127998280	1.17
novel_mir1278	81	miRNA	NC_000080.6:-:64557718_64557784	3.5
novel_mir1282	4572	miRNA	NC_000084.6:-:5602308_5602382	197.31
novel_mir1284	111	miRNA	NC_000076.6:-:43984876_43984927	4.79
novel_mir1287	10	miRNA	NC_000079.6:-:40133630_40133691	0.43
novel_mir1293	14	miRNA	NC_000078.6:+:55485447_55485524	0.6
novel_mir1296	215	miRNA	NC_000079.6:-:58639356_58639425	9.28
novel_mir1300	114	miRNA	NC_000081.6:+:37307740_37307797	4.92
novel_mir1304	17	miRNA	NC_000068.7:-:154806275_154806353	0.73
[truncated: 1,985 more rows]
