# Supplementary material for: Characterizations of microRNAs involved in the molecular mechanisms underlying the therapeutic effects of noni (Morinda citrifolia L.) fruit juice on hyperuricemia in mice
Source: Front Nutr. 2023 Jun 22;10:1121734. doi: 10.3389/fnut.2023.1121734 (PMC10324520; doi:10.3389/fnut.2023.1121734)
Supplement: SUPPLEMENTARY TABLE 2 — List of differentially expressed microRNAs based on the six pairwise comparisons among the four groups of mice. [file Table_2.XLSX]

## Sheet: normal control vs model groups
miRNA id	Count(JK5)	Count(GM8)	TPM(JK5)	TPM(GM8)	log2 Ratio(GM8/JK5)	Up-Down-Regulation(GM8/JK5)	P-value	FDR
novel_mir670	0	900	0.001	35.17	15.1021	Up	1.55367e-263	6.63988e-262
novel_mir2935	0	697	0.001	27.24	14.7334	Up	2.96032e-204	9.91249e-203
novel_mir2453	0	674	0.001	26.34	14.685	Up	1.54096e-197	5.05558e-196
novel_mir3686	0	468	0.001	18.29	14.1588	Up	2.20714e-137	5.73503e-136
novel_mir5818	0	416	0.001	16.26	13.989	Up	3.37948e-122	8.25305e-121
novel_mir971	0	403	0.001	15.75	13.9431	Up	2.114e-118	5.04873e-117
novel_mir1790	0	354	0.001	13.83	13.7555	Up	4.30594e-104	9.26205e-103
novel_mir4793	0	353	0.001	13.79	13.7513	Up	8.43502e-104	1.80243e-102
novel_mir4385	0	352	0.001	13.75	13.7471	Up	1.65237e-103	3.48499e-102
novel_mir56	0	341	0.001	13.33	13.7024	Up	2.69354e-100	5.46789e-99
mmu-miR-378b	0	337	0.001	13.17	13.685	Up	3.96644e-99	8.00186e-98
novel_mir1344	0	326	0.001	12.74	13.6371	Up	6.4657e-96	1.28052e-94
novel_mir1032	0	317	0.001	12.39	13.5969	Up	2.74658e-93	5.34185e-92
novel_mir4065	0	315	0.001	12.31	13.5875	Up	1.05398e-92	2.01372e-91
novel_mir2685	0	310	0.001	12.11	13.5639	Up	3.0404e-91	5.67541e-90
novel_mir945	0	272	0.001	10.63	13.3759	Up	3.79906e-80	6.46039e-79
novel_mir387	0	270	0.001	10.55	13.365	Up	1.45786e-79	2.45343e-78
novel_mir2090	0	250	0.001	9.77	13.2541	Up	1.0095e-73	1.6232e-72
novel_mir1806	0	237	0.001	9.26	13.1768	Up	6.31484e-70	9.53981e-69
novel_mir1686	0	232	0.001	9.07	13.1469	Up	1.82163e-68	2.68939e-67
novel_mir3650	0	229	0.001	8.95	13.1277	Up	1.36936e-67	2.00347e-66
novel_mir3161	0	228	0.001	8.91	13.1212	Up	2.6825e-67	3.8552e-66
novel_mir2743	0	217	0.001	8.48	13.0498	Up	4.37274e-64	5.99268e-63
novel_mir980	0	216	0.001	8.44	13.043	Up	8.56592e-64	1.169e-62
novel_mir566	0	214	0.001	8.36	13.0293	Up	3.2871e-63	4.46716e-62
novel_mir3112	0	213	0.001	8.32	13.0224	Up	6.4392e-63	8.71438e-62
novel_mir2333	0	208	0.001	8.13	12.989	Up	1.85751e-61	2.47262e-60
novel_mir469	0	206	0.001	8.05	12.9748	Up	7.12804e-61	9.29794e-60
novel_mir2595	0	203	0.001	7.93	12.9531	Up	5.35832e-60	6.93379e-59
novel_mir3301	0	203	0.001	7.93	12.9531	Up	5.35832e-60	6.90628e-59
novel_mir2942	0	193	0.001	7.54	12.8803	Up	4.45888e-57	5.46507e-56
novel_mir49	0	192	0.001	7.5	12.8727	Up	8.73462e-57	1.06255e-55
novel_mir3888	0	192	0.001	7.5	12.8727	Up	8.73462e-57	1.05858e-55
novel_mir5806	0	189	0.001	7.39	12.8514	Up	6.56604e-56	7.8119e-55
novel_mir151	0	189	0.001	7.39	12.8514	Up	6.56604e-56	7.78339e-55
mmu-miR-7658-3p	0	188	0.001	7.35	12.8435	Up	1.28624e-55	1.5082e-54
novel_mir1949	0	187	0.001	7.31	12.8357	Up	2.51966e-55	2.94383e-54
novel_mir1534	0	185	0.001	7.23	12.8198	Up	9.669e-55	1.11365e-53
novel_mir727	0	185	0.001	7.23	12.8198	Up	9.669e-55	1.10971e-53
novel_mir3672	0	184	0.001	7.19	12.8118	Up	1.89409e-54	2.1662e-53
novel_mir4622	0	183	0.001	7.15	12.8037	Up	3.7104e-54	4.17003e-53
novel_mir5731	0	183	0.001	7.15	12.8037	Up	3.7104e-54	4.15565e-53
novel_mir4783	0	182	0.001	7.11	12.7956	Up	7.26842e-54	8.11266e-53
novel_mir2629	0	181	0.001	7.07	12.7875	Up	1.42384e-53	1.55711e-52
novel_mir805	0	176	0.001	6.88	12.7482	Up	4.10732e-52	4.35967e-51
novel_mir994	0	175	0.001	6.84	12.7398	Up	8.04596e-52	8.51247e-51
novel_mir5779	0	174	0.001	6.8	12.7313	Up	1.57615e-51	1.66212e-50
novel_mir3091	0	174	0.001	6.8	12.7313	Up	1.57615e-51	1.65674e-50
novel_mir1612	0	173	0.001	6.76	12.7228	Up	3.08758e-51	3.23499e-50
novel_mir1550	0	173	0.001	6.76	12.7228	Up	3.08758e-51	3.22459e-50
novel_mir5081	0	173	0.001	6.76	12.7228	Up	3.08758e-51	3.21425e-50
novel_mir4608	0	170	0.001	6.64	12.697	Up	2.321e-50	2.37811e-49
novel_mir5009	0	169	0.001	6.6	12.6883	Up	4.5467e-50	4.62937e-49
novel_mir240	0	169	0.001	6.6	12.6883	Up	4.5467e-50	4.6149e-49
novel_mir18	0	167	0.001	6.53	12.6729	Up	1.74476e-49	1.74906e-48
novel_mir804	0	167	0.001	6.53	12.6729	Up	1.74476e-49	1.74368e-48
mmu-miR-152-3p	0	166	0.001	6.49	12.664	Up	3.41786e-49	3.40528e-48
novel_mir1319	0	165	0.001	6.45	12.6551	Up	6.69536e-49	6.63004e-48
novel_mir5724	0	163	0.001	6.37	12.6371	Up	2.5693e-48	2.52117e-47
mmu-miR-351-5p	0	163	0.001	6.37	12.6371	Up	2.5693e-48	2.51358e-47
novel_mir4046	0	163	0.001	6.37	12.6371	Up	2.5693e-48	2.50603e-47
novel_mir1328	0	162	0.001	6.33	12.628	Up	5.03306e-48	4.87981e-47
novel_mir3975	0	162	0.001	6.33	12.628	Up	5.03306e-48	4.86529e-47
novel_mir3522	0	160	0.001	6.25	12.6096	Up	1.9314e-47	1.84506e-46
novel_mir3849	0	159	0.001	6.21	12.6004	Up	3.78348e-47	3.5932e-46
novel_mir1923	0	157	0.001	6.13	12.5817	Up	1.45188e-46	1.36687e-45
novel_mir3673	0	154	0.001	6.02	12.5555	Up	1.09141e-45	9.98567e-45
novel_mir4926	0	152	0.001	5.94	12.5362	Up	4.18822e-45	3.75783e-44
novel_mir3617	0	152	0.001	5.94	12.5362	Up	4.18822e-45	3.74748e-44
novel_mir5368	0	152	0.001	5.94	12.5362	Up	4.18822e-45	3.73718e-44
novel_mir5690	0	150	0.001	5.86	12.5167	Up	1.60719e-44	1.42627e-43
novel_mir1293	0	150	0.001	5.86	12.5167	Up	1.60719e-44	1.42239e-43
novel_mir17	0	150	0.001	5.86	12.5167	Up	1.60719e-44	1.41852e-43
novel_mir941	0	149	0.001	5.82	12.5068	Up	3.14838e-44	2.77126e-43
novel_mir2940	0	148	0.001	5.78	12.4969	Up	6.16748e-44	5.38494e-43
novel_mir5789	0	148	0.001	5.78	12.4969	Up	6.16748e-44	5.3705e-43
novel_mir399	0	148	0.001	5.78	12.4969	Up	6.16748e-44	5.35614e-43
novel_mir6067	0	147	0.001	5.74	12.4868	Up	1.20817e-43	1.04643e-42
novel_mir1511	0	146	0.001	5.71	12.4793	Up	2.36672e-43	2.03363e-42
novel_mir5691	0	145	0.001	5.67	12.4691	Up	4.63624e-43	3.97322e-42
novel_mir1703	0	145	0.001	5.67	12.4691	Up	4.63624e-43	3.96277e-42
novel_mir5005	0	144	0.001	5.63	12.4589	Up	9.0821e-43	7.702e-42
novel_mir379	0	144	0.001	5.63	12.4589	Up	9.0821e-43	7.68194e-42
novel_mir1183	0	143	0.001	5.59	12.4486	Up	1.77912e-42	1.49318e-41
novel_mir3230	0	143	0.001	5.59	12.4486	Up	1.77912e-42	1.48933e-41
novel_mir3260	0	143	0.001	5.59	12.4486	Up	1.77912e-42	1.4855e-41
novel_mir3615	0	142	0.001	5.55	12.4383	Up	3.48518e-42	2.88772e-41
novel_mir4267	0	142	0.001	5.55	12.4383	Up	3.48518e-42	2.88037e-41
novel_mir6012	0	141	0.001	5.51	12.4278	Up	6.82724e-42	5.62814e-41
novel_mir5403	0	141	0.001	5.51	12.4278	Up	6.82724e-42	5.61389e-41
novel_mir1560	0	140	0.001	5.47	12.4173	Up	1.33741e-41	1.08598e-40
novel_mir1021	0	140	0.001	5.47	12.4173	Up	1.33741e-41	1.08327e-40
novel_mir5602	0	139	0.001	5.43	12.4067	Up	2.6199e-41	2.1063e-40
novel_mir6124	0	139	0.001	5.43	12.4067	Up	2.6199e-41	2.1011e-40
novel_mir3210	0	138	0.001	5.39	12.3961	Up	5.1322e-41	4.07564e-40
novel_mir4565	0	138	0.001	5.39	12.3961	Up	5.1322e-41	4.0657e-40
novel_mir1761	0	137	0.001	5.35	12.3853	Up	1.00536e-40	7.88749e-40
novel_mir6055	0	136	0.001	5.31	12.3745	Up	1.96944e-40	1.54138e-39
novel_mir338	0	135	0.001	5.28	12.3663	Up	3.858e-40	3.00498e-39
novel_mir308	0	135	0.001	5.28	12.3663	Up	3.858e-40	2.9978e-39
novel_mir1457	0	135	0.001	5.28	12.3663	Up	3.858e-40	2.99064e-39
novel_mir4679	0	134	0.001	5.24	12.3554	Up	7.55756e-40	5.84451e-39
novel_mir231	0	132	0.001	5.16	12.3332	Up	2.90016e-39	2.22688e-38
novel_mir3669	0	131	0.001	5.12	12.3219	Up	5.68122e-39	4.3316e-38
novel_mir4025	0	130	0.001	5.08	12.3106	Up	1.11291e-38	8.42596e-38
novel_mir907	0	130	0.001	5.08	12.3106	Up	1.11291e-38	8.40637e-38
novel_mir1192	0	130	0.001	5.08	12.3106	Up	1.11291e-38	8.38686e-38
novel_mir966	0	129	0.001	5.04	12.2992	Up	2.18012e-38	1.63157e-37
novel_mir2622	0	129	0.001	5.04	12.2992	Up	2.18012e-38	1.62782e-37
novel_mir3533	0	128	0.001	5	12.2877	Up	4.2707e-38	3.18148e-37
novel_mir1440	0	128	0.001	5	12.2877	Up	4.2707e-38	3.1742e-37
novel_mir1826	0	128	0.001	5	12.2877	Up	4.2707e-38	3.16695e-37
novel_mir4057	0	128	0.001	5	12.2877	Up	4.2707e-38	3.15973e-37
novel_mir6048	0	126	0.001	4.92	12.2644	Up	1.63885e-37	1.20703e-36
novel_mir6058	0	126	0.001	4.92	12.2644	Up	1.63885e-37	1.2043e-36
novel_mir875	0	125	0.001	4.88	12.2527	Up	3.2104e-37	2.33798e-36
novel_mir707	0	124	0.001	4.85	12.2438	Up	6.28896e-37	4.52917e-36
novel_mir6084	0	124	0.001	4.85	12.2438	Up	6.28896e-37	4.51915e-36
novel_mir5556	0	123	0.001	4.81	12.2318	Up	1.23196e-36	8.8137e-36
novel_mir4977	0	122	0.001	4.77	12.2198	Up	2.41334e-36	1.70403e-35
novel_mir3084	0	122	0.001	4.77	12.2198	Up	2.41334e-36	1.70033e-35
novel_mir4121	0	122	0.001	4.77	12.2198	Up	2.41334e-36	1.69665e-35
novel_mir2000	0	121	0.001	4.73	12.2076	Up	4.72756e-36	3.29509e-35
novel_mir1886	0	121	0.001	4.73	12.2076	Up	4.72756e-36	3.28803e-35
novel_mir72	0	120	0.001	4.69	12.1954	Up	9.26098e-36	6.38634e-35
novel_mir5499	0	120	0.001	4.69	12.1954	Up	9.26098e-36	6.37281e-35
novel_mir3456	0	119	0.001	4.65	12.183	Up	1.81416e-35	1.2353e-34
novel_mir2205	0	119	0.001	4.65	12.183	Up	1.81416e-35	1.23272e-34
novel_mir4774	0	119	0.001	4.65	12.183	Up	1.81416e-35	1.23015e-34
novel_mir4719	0	119	0.001	4.65	12.183	Up	1.81416e-35	1.22758e-34
novel_mir241	0	119	0.001	4.65	12.183	Up	1.81416e-35	1.22503e-34
novel_mir3655	0	119	0.001	4.65	12.183	Up	1.81416e-35	1.22249e-34
novel_mir2328	0	119	0.001	4.65	12.183	Up	1.81416e-35	1.21996e-34
novel_mir4257	0	118	0.001	4.61	12.1706	Up	3.55382e-35	2.37996e-34
novel_mir5129	0	118	0.001	4.61	12.1706	Up	3.55382e-35	2.37506e-34
novel_mir3347	0	116	0.001	4.53	12.1453	Up	1.36375e-34	8.98472e-34
novel_mir1151	0	115	0.001	4.49	12.1325	Up	2.6715e-34	1.73888e-33
novel_mir1760	0	114	0.001	4.45	12.1196	Up	5.23328e-34	3.38599e-33
novel_mir5978	0	114	0.001	4.45	12.1196	Up	5.23328e-34	3.37926e-33
novel_mir5448	0	114	0.001	4.45	12.1196	Up	5.23328e-34	3.37256e-33
novel_mir2731	0	114	0.001	4.45	12.1196	Up	5.23328e-34	3.36588e-33
novel_mir117	0	114	0.001	4.45	12.1196	Up	5.23328e-34	3.35923e-33
novel_mir170	0	114	0.001	4.45	12.1196	Up	5.23328e-34	3.3526e-33
novel_mir1833	0	114	0.001	4.45	12.1196	Up	5.23328e-34	3.346e-33
novel_mir5876	0	113	0.001	4.42	12.1098	Up	1.02517e-33	6.5289e-33
novel_mir5150	0	113	0.001	4.42	12.1098	Up	1.02517e-33	6.51612e-33
novel_mir5681	0	113	0.001	4.42	12.1098	Up	1.02517e-33	6.5034e-33
novel_mir3960	0	113	0.001	4.42	12.1098	Up	1.02517e-33	6.49072e-33
novel_mir4002	0	113	0.001	4.42	12.1098	Up	1.02517e-33	6.47809e-33
novel_mir5649	0	113	0.001	4.42	12.1098	Up	1.02517e-33	6.46551e-33
novel_mir207	0	112	0.001	4.38	12.0967	Up	2.00824e-33	1.24718e-32
mmu-let-7e-5p	0	112	0.001	4.38	12.0967	Up	2.00824e-33	1.2448e-32
novel_mir4674	0	112	0.001	4.38	12.0967	Up	2.00824e-33	1.24243e-32
novel_mir1467	0	112	0.001	4.38	12.0967	Up	2.00824e-33	1.24007e-32
novel_mir5539	0	112	0.001	4.38	12.0967	Up	2.00824e-33	1.23772e-32
novel_mir4349	0	112	0.001	4.38	12.0967	Up	2.00824e-33	1.23537e-32
novel_mir4702	0	111	0.001	4.34	12.0835	Up	3.93398e-33	2.39729e-32
novel_mir3687	0	111	0.001	4.34	12.0835	Up	3.93398e-33	2.3928e-32
novel_mir3907	0	111	0.001	4.34	12.0835	Up	3.93398e-33	2.38833e-32
novel_mir5088	0	111	0.001	4.34	12.0835	Up	3.93398e-33	2.38387e-32
novel_mir2288	0	110	0.001	4.3	12.0701	Up	7.70642e-33	4.64387e-32
novel_mir2706	0	110	0.001	4.3	12.0701	Up	7.70642e-33	4.63527e-32
novel_mir3304	0	110	0.001	4.3	12.0701	Up	7.70642e-33	4.6267e-32
novel_mir3369	0	109	0.001	4.26	12.0566	Up	1.50964e-32	8.93133e-32
novel_mir3900	0	109	0.001	4.26	12.0566	Up	1.50964e-32	8.91509e-32
novel_mir4304	0	109	0.001	4.26	12.0566	Up	1.50964e-32	8.89891e-32
novel_mir2945	0	109	0.001	4.26	12.0566	Up	1.50964e-32	8.88279e-32
novel_mir4211	0	108	0.001	4.22	12.043	Up	2.95728e-32	1.72137e-31
novel_mir2518	0	108	0.001	4.22	12.043	Up	2.95728e-32	1.71829e-31
novel_mir5329	0	107	0.001	4.18	12.0293	Up	5.7931e-32	3.33617e-31
novel_mir3004	0	107	0.001	4.18	12.0293	Up	5.7931e-32	3.33026e-31
novel_mir4363	0	107	0.001	4.18	12.0293	Up	5.7931e-32	3.32438e-31
novel_mir5536	0	106	0.001	4.14	12.0154	Up	1.13483e-31	6.48932e-31
novel_mir2060	0	106	0.001	4.14	12.0154	Up	1.13483e-31	6.47792e-31
novel_mir755	0	106	0.001	4.14	12.0154	Up	1.13483e-31	6.46655e-31
novel_mir61	0	106	0.001	4.14	12.0154	Up	1.13483e-31	6.45523e-31
novel_mir2646	0	105	0.001	4.1	12.0014	Up	2.22306e-31	1.25793e-30
mmu-miR-1941-3p	0	104	0.001	4.06	11.9873	Up	4.35482e-31	2.44714e-30
novel_mir2098	0	104	0.001	4.06	11.9873	Up	4.35482e-31	2.44291e-30
novel_mir5335	0	104	0.001	4.06	11.9873	Up	4.35482e-31	2.4387e-30
novel_mir733	0	104	0.001	4.06	11.9873	Up	4.35482e-31	2.4345e-30
novel_mir512	0	104	0.001	4.06	11.9873	Up	4.35482e-31	2.43032e-30
novel_mir2408	0	103	0.001	4.02	11.973	Up	8.5308e-31	4.72028e-30
novel_mir3261	0	103	0.001	4.02	11.973	Up	8.5308e-31	4.71225e-30
novel_mir1379	0	103	0.001	4.02	11.973	Up	8.5308e-31	4.70425e-30
novel_mir5175	0	103	0.001	4.02	11.973	Up	8.5308e-31	4.69628e-30
novel_mir2093	0	103	0.001	4.02	11.973	Up	8.5308e-31	4.68833e-30
novel_mir4865	0	103	0.001	4.02	11.973	Up	8.5308e-31	4.68041e-30
novel_mir2083	0	102	0.001	3.99	11.9622	Up	1.67113e-30	9.09183e-30
novel_mir4850	0	102	0.001	3.99	11.9622	Up	1.67113e-30	9.07663e-30
novel_mir3049	0	102	0.001	3.99	11.9622	Up	1.67113e-30	9.06148e-30
novel_mir3663	0	102	0.001	3.99	11.9622	Up	1.67113e-30	9.04637e-30
novel_mir3248	0	102	0.001	3.99	11.9622	Up	1.67113e-30	9.03132e-30
novel_mir3355	0	102	0.001	3.99	11.9622	Up	1.67113e-30	9.01632e-30
novel_mir4234	0	102	0.001	3.99	11.9622	Up	1.67113e-30	9.00137e-30
mmu-miR-671-5p	0	101	0.001	3.95	11.9476	Up	3.27362e-30	1.75457e-29
novel_mir1794	0	101	0.001	3.95	11.9476	Up	3.27362e-30	1.75168e-29
novel_mir1127	0	101	0.001	3.95	11.9476	Up	3.27362e-30	1.7488e-29
novel_mir1321	0	100	0.001	3.91	11.933	Up	6.41282e-30	3.39785e-29
novel_mir5057	0	100	0.001	3.91	11.933	Up	6.41282e-30	3.39232e-29
novel_mir5569	0	100	0.001	3.91	11.933	Up	6.41282e-30	3.3868e-29
novel_mir3756	0	100	0.001	3.91	11.933	Up	6.41282e-30	3.38131e-29
novel_mir1608	0	99	0.001	3.87	11.9181	Up	1.25623e-29	6.59165e-29
novel_mir2675	0	99	0.001	3.87	11.9181	Up	1.25623e-29	6.58101e-29
novel_mir4760	0	99	0.001	3.87	11.9181	Up	1.25623e-29	6.57042e-29
novel_mir4372	0	99	0.001	3.87	11.9181	Up	1.25623e-29	6.55985e-29
novel_mir716	0	98	0.001	3.83	11.9031	Up	2.46086e-29	1.27886e-28
novel_mir5642	0	98	0.001	3.83	11.9031	Up	2.46086e-29	1.27682e-28
novel_mir1407	0	98	0.001	3.83	11.9031	Up	2.46086e-29	1.27478e-28
novel_mir1108	0	97	0.001	3.79	11.888	Up	4.82068e-29	2.47746e-28
mmu-miR-1982-3p	0	97	0.001	3.79	11.888	Up	4.82068e-29	2.47355e-28
mmu-miR-342-5p	0	97	0.001	3.79	11.888	Up	4.82068e-29	2.46965e-28
novel_mir3453	0	97	0.001	3.79	11.888	Up	4.82068e-29	2.46576e-28
novel_mir4789	0	97	0.001	3.79	11.888	Up	4.82068e-29	2.46188e-28
mmu-miR-744-3p	0	97	0.001	3.79	11.888	Up	4.82068e-29	2.45802e-28
novel_mir3820	0	97	0.001	3.79	11.888	Up	4.82068e-29	2.45416e-28
novel_mir209	0	97	0.001	3.79	11.888	Up	4.82068e-29	2.45032e-28
novel_mir2046	0	97	0.001	3.79	11.888	Up	4.82068e-29	2.4465e-28
novel_mir3344	0	97	0.001	3.79	11.888	Up	4.82068e-29	2.44268e-28
novel_mir4069	0	96	0.001	3.75	11.8727	Up	9.44338e-29	4.74066e-28
novel_mir4492	0	96	0.001	3.75	11.8727	Up	9.44338e-29	4.73335e-28
novel_mir5248	0	96	0.001	3.75	11.8727	Up	9.44338e-29	4.72606e-28
novel_mir4096	0	96	0.001	3.75	11.8727	Up	9.44338e-29	4.71878e-28
mmu-miR-669c-5p	0	96	0.001	3.75	11.8727	Up	9.44338e-29	4.71154e-28
novel_mir514	0	95	0.001	3.71	11.8572	Up	1.84989e-28	9.18724e-28
novel_mir1396	0	95	0.001	3.71	11.8572	Up	1.84989e-28	9.17321e-28
novel_mir2798	0	95	0.001	3.71	11.8572	Up	1.84989e-28	9.15923e-28
novel_mir483	0	95	0.001	3.71	11.8572	Up	1.84989e-28	9.14529e-28
novel_mir1705	0	95	0.001	3.71	11.8572	Up	1.84989e-28	9.13139e-28
novel_mir664	0	95	0.001	3.71	11.8572	Up	1.84989e-28	9.11754e-28
novel_mir530	0	94	0.001	3.67	11.8416	Up	3.62382e-28	1.76729e-27
novel_mir2579	0	94	0.001	3.67	11.8416	Up	3.62382e-28	1.76464e-27
novel_mir1767	0	94	0.001	3.67	11.8416	Up	3.62382e-28	1.762e-27
novel_mir5077	0	94	0.001	3.67	11.8416	Up	3.62382e-28	1.75937e-27
novel_mir420	0	94	0.001	3.67	11.8416	Up	3.62382e-28	1.75674e-27
novel_mir5722	0	94	0.001	3.67	11.8416	Up	3.62382e-28	1.75412e-27
novel_mir3122	0	94	0.001	3.67	11.8416	Up	3.62382e-28	1.75151e-27
novel_mir2846	0	94	0.001	3.67	11.8416	Up	3.62382e-28	1.74891e-27
novel_mir1567	0	93	0.001	3.63	11.8258	Up	7.09882e-28	3.40073e-27
novel_mir2475	0	93	0.001	3.63	11.8258	Up	7.09882e-28	3.39572e-27
novel_mir2410	0	93	0.001	3.63	11.8258	Up	7.09882e-28	3.39073e-27
novel_mir3306	0	93	0.001	3.63	11.8258	Up	7.09882e-28	3.38575e-27
novel_mir3993	0	93	0.001	3.63	11.8258	Up	7.09882e-28	3.38079e-27
novel_mir2323	0	93	0.001	3.63	11.8258	Up	7.09882e-28	3.37584e-27
mmu-miR-93-3p	0	93	0.001	3.63	11.8258	Up	7.09882e-28	3.3709e-27
novel_mir5784	0	92	0.001	3.6	11.8138	Up	1.39061e-27	6.53648e-27
novel_mir5782	0	92	0.001	3.6	11.8138	Up	1.39061e-27	6.52703e-27
novel_mir3708	0	92	0.001	3.6	11.8138	Up	1.39061e-27	6.51762e-27
novel_mir4318	0	92	0.001	3.6	11.8138	Up	1.39061e-27	6.50822e-27
novel_mir3307	0	92	0.001	3.6	11.8138	Up	1.39061e-27	6.49886e-27
novel_mir3810	0	91	0.001	3.56	11.7977	Up	2.72412e-27	1.26761e-26
novel_mir4473	0	91	0.001	3.56	11.7977	Up	2.72412e-27	1.2658e-26
novel_mir5065	0	91	0.001	3.56	11.7977	Up	2.72412e-27	1.26399e-26
novel_mir4780	0	91	0.001	3.56	11.7977	Up	2.72412e-27	1.26219e-26
novel_mir3424	0	91	0.001	3.56	11.7977	Up	2.72412e-27	1.26039e-26
novel_mir681	0	91	0.001	3.56	11.7977	Up	2.72412e-27	1.2586e-26
novel_mir5078	0	91	0.001	3.56	11.7977	Up	2.72412e-27	1.25681e-26
novel_mir4255	0	90	0.001	3.52	11.7814	Up	5.33636e-27	2.43434e-26
novel_mir4734	0	90	0.001	3.52	11.7814	Up	5.33636e-27	2.43093e-26
novel_mir2741	0	90	0.001	3.52	11.7814	Up	5.33636e-27	2.42752e-26
novel_mir2612	0	90	0.001	3.52	11.7814	Up	5.33636e-27	2.42413e-26
novel_mir4939	0	90	0.001	3.52	11.7814	Up	5.33636e-27	2.42074e-26
novel_mir886	0	89	0.001	3.48	11.7649	Up	1.04536e-26	4.68967e-26
novel_mir362	0	89	0.001	3.48	11.7649	Up	1.04536e-26	4.6832e-26
novel_mir5019	0	89	0.001	3.48	11.7649	Up	1.04536e-26	4.67675e-26
novel_mir4707	0	89	0.001	3.48	11.7649	Up	1.04536e-26	4.67032e-26
novel_mir2092	0	89	0.001	3.48	11.7649	Up	1.04536e-26	4.6639e-26
novel_mir3593	0	89	0.001	3.48	11.7649	Up	1.04536e-26	4.65751e-26
novel_mir610	0	89	0.001	3.48	11.7649	Up	1.04536e-26	4.65113e-26
novel_mir2989	0	88	0.001	3.44	11.7482	Up	2.04778e-26	9.06157e-26
novel_mir294	0	88	0.001	3.44	11.7482	Up	2.04778e-26	9.04924e-26
novel_mir5106	0	88	0.001	3.44	11.7482	Up	2.04778e-26	9.03694e-26
novel_mir3616	0	88	0.001	3.44	11.7482	Up	2.04778e-26	9.02468e-26
novel_mir1905	0	88	0.001	3.44	11.7482	Up	2.04778e-26	9.01245e-26
novel_mir3526	0	88	0.001	3.44	11.7482	Up	2.04778e-26	9.00026e-26
novel_mir3569	0	88	0.001	3.44	11.7482	Up	2.04778e-26	8.98809e-26
novel_mir2932	0	88	0.001	3.44	11.7482	Up	2.04778e-26	8.97596e-26
novel_mir4757	0	88	0.001	3.44	11.7482	Up	2.04778e-26	8.96387e-26
novel_mir1087	0	87	0.001	3.4	11.7313	Up	4.01148e-26	1.73724e-25
novel_mir2554	0	87	0.001	3.4	11.7313	Up	4.01148e-26	1.73493e-25
novel_mir5425	0	87	0.001	3.4	11.7313	Up	4.01148e-26	1.73262e-25
novel_mir2774	0	87	0.001	3.4	11.7313	Up	4.01148e-26	1.73032e-25
novel_mir2387	0	87	0.001	3.4	11.7313	Up	4.01148e-26	1.72802e-25
novel_mir3146	0	87	0.001	3.4	11.7313	Up	4.01148e-26	1.72573e-25
novel_mir1060	0	87	0.001	3.4	11.7313	Up	4.01148e-26	1.72345e-25
novel_mir2532	0	87	0.001	3.4	11.7313	Up	4.01148e-26	1.72117e-25
novel_mir2296	0	86	0.001	3.36	11.7142	Up	7.8582e-26	3.34076e-25
novel_mir785	0	86	0.001	3.36	11.7142	Up	7.8582e-26	3.3364e-25
novel_mir3113	0	86	0.001	3.36	11.7142	Up	7.8582e-26	3.33204e-25
novel_mir3762	0	86	0.001	3.36	11.7142	Up	7.8582e-26	3.3277e-25
novel_mir1549	0	86	0.001	3.36	11.7142	Up	7.8582e-26	3.32336e-25
novel_mir4917	0	86	0.001	3.36	11.7142	Up	7.8582e-26	3.31904e-25
novel_mir491	0	86	0.001	3.36	11.7142	Up	7.8582e-26	3.31473e-25
novel_mir1303	0	86	0.001	3.36	11.7142	Up	7.8582e-26	3.31043e-25
novel_mir5487	0	86	0.001	3.36	11.7142	Up	7.8582e-26	3.30614e-25
novel_mir2034	0	86	0.001	3.36	11.7142	Up	7.8582e-26	3.30187e-25
novel_mir1964	0	85	0.001	3.32	11.697	Up	1.53937e-25	6.41832e-25
novel_mir1513	0	85	0.001	3.32	11.697	Up	1.53937e-25	6.41009e-25
novel_mir1650	0	85	0.001	3.32	11.697	Up	1.53937e-25	6.40189e-25
novel_mir3806	0	85	0.001	3.32	11.697	Up	1.53937e-25	6.3937e-25
novel_mir3912	0	85	0.001	3.32	11.697	Up	1.53937e-25	6.38553e-25
novel_mir4720	0	85	0.001	3.32	11.697	Up	1.53937e-25	6.37739e-25
novel_mir5266	0	85	0.001	3.32	11.697	Up	1.53937e-25	6.36927e-25
novel_mir3747	0	85	0.001	3.32	11.697	Up	1.53937e-25	6.36116e-25
novel_mir3750	0	85	0.001	3.32	11.697	Up	1.53937e-25	6.35308e-25
novel_mir4859	0	84	0.001	3.28	11.6795	Up	3.01552e-25	1.2398e-24
novel_mir4341	0	84	0.001	3.28	11.6795	Up	3.01552e-25	1.23823e-24
novel_mir5186	0	84	0.001	3.28	11.6795	Up	3.01552e-25	1.23667e-24
novel_mir3594	0	84	0.001	3.28	11.6795	Up	3.01552e-25	1.23511e-24
novel_mir1563	0	84	0.001	3.28	11.6795	Up	3.01552e-25	1.23355e-24
novel_mir1526	0	84	0.001	3.28	11.6795	Up	3.01552e-25	1.232e-24
novel_mir3691	0	84	0.001	3.28	11.6795	Up	3.01552e-25	1.23045e-24
novel_mir5239	0	84	0.001	3.28	11.6795	Up	3.01552e-25	1.22891e-24
novel_mir688	0	84	0.001	3.28	11.6795	Up	3.01552e-25	1.22737e-24
novel_mir511	0	84	0.001	3.28	11.6795	Up	3.01552e-25	1.22583e-24
novel_mir5808	0	84	0.001	3.28	11.6795	Up	3.01552e-25	1.2243e-24
novel_mir1721	0	84	0.001	3.28	11.6795	Up	3.01552e-25	1.22277e-24
novel_mir5419	0	84	0.001	3.28	11.6795	Up	3.01552e-25	1.22125e-24
novel_mir1622	0	84	0.001	3.28	11.6795	Up	3.01552e-25	1.21973e-24
novel_mir4278	0	83	0.001	3.24	11.6618	Up	5.9072e-25	2.37752e-24
novel_mir874	0	83	0.001	3.24	11.6618	Up	5.9072e-25	2.37458e-24
novel_mir4370	0	83	0.001	3.24	11.6618	Up	5.9072e-25	2.37164e-24
novel_mir3964	0	83	0.001	3.24	11.6618	Up	5.9072e-25	2.36871e-24
novel_mir810	0	82	0.001	3.2	11.6439	Up	1.15718e-24	4.59478e-24
novel_mir2788	0	82	0.001	3.2	11.6439	Up	1.15718e-24	4.58917e-24
novel_mir5382	0	82	0.001	3.2	11.6439	Up	1.15718e-24	4.58357e-24
novel_mir378	0	82	0.001	3.2	11.6439	Up	1.15718e-24	4.57799e-24
novel_mir1174	0	82	0.001	3.2	11.6439	Up	1.15718e-24	4.57242e-24
novel_mir989	0	82	0.001	3.2	11.6439	Up	1.15718e-24	4.56686e-24
novel_mir236	0	82	0.001	3.2	11.6439	Up	1.15718e-24	4.56132e-24
novel_mir317	0	82	0.001	3.2	11.6439	Up	1.15718e-24	4.55579e-24
novel_mir564	0	82	0.001	3.2	11.6439	Up	1.15718e-24	4.55027e-24
novel_mir1983	0	82	0.001	3.2	11.6439	Up	1.15718e-24	4.54477e-24
novel_mir689	0	82	0.001	3.2	11.6439	Up	1.15718e-24	4.53928e-24
novel_mir582	0	82	0.001	3.2	11.6439	Up	1.15718e-24	4.53381e-24
novel_mir4595	0	82	0.001	3.2	11.6439	Up	1.15718e-24	4.52835e-24
novel_mir3052	0	82	0.001	3.2	11.6439	Up	1.15718e-24	4.5229e-24
novel_mir3252	0	81	0.001	3.17	11.6303	Up	2.26684e-24	8.78603e-24
novel_mir349	0	81	0.001	3.17	11.6303	Up	2.26684e-24	8.77556e-24
novel_mir4651	0	81	0.001	3.17	11.6303	Up	2.26684e-24	8.76511e-24
novel_mir4503	0	81	0.001	3.17	11.6303	Up	2.26684e-24	8.75469e-24
novel_mir1899	0	81	0.001	3.17	11.6303	Up	2.26684e-24	8.74429e-24
mmu-miR-106a-5p	0	81	0.001	3.17	11.6303	Up	2.26684e-24	8.73392e-24
novel_mir1145	0	81	0.001	3.17	11.6303	Up	2.26684e-24	8.72357e-24
novel_mir5545	0	81	0.001	3.17	11.6303	Up	2.26684e-24	8.71325e-24
novel_mir3454	0	80	0.001	3.13	11.6119	Up	4.4406e-24	1.69484e-23
novel_mir1963	0	80	0.001	3.13	11.6119	Up	4.4406e-24	1.69285e-23
novel_mir5210	0	80	0.001	3.13	11.6119	Up	4.4406e-24	1.69086e-23
novel_mir703	0	80	0.001	3.13	11.6119	Up	4.4406e-24	1.68888e-23
novel_mir3085	0	80	0.001	3.13	11.6119	Up	4.4406e-24	1.68691e-23
novel_mir3792	0	80	0.001	3.13	11.6119	Up	4.4406e-24	1.68494e-23
novel_mir4328	0	80	0.001	3.13	11.6119	Up	4.4406e-24	1.68297e-23
novel_mir6094	0	80	0.001	3.13	11.6119	Up	4.4406e-24	1.68101e-23
novel_mir676	0	80	0.001	3.13	11.6119	Up	4.4406e-24	1.67905e-23
novel_mir4452	0	80	0.001	3.13	11.6119	Up	4.4406e-24	1.6771e-23
mmu-miR-22-5p	0	80	0.001	3.13	11.6119	Up	4.4406e-24	1.67515e-23
novel_mir369	0	80	0.001	3.13	11.6119	Up	4.4406e-24	1.67321e-23
novel_mir2716	0	80	0.001	3.13	11.6119	Up	4.4406e-24	1.67127e-23
novel_mir1199	0	80	0.001	3.13	11.6119	Up	4.4406e-24	1.66934e-23
mmu-miR-18a-5p	0	80	0.001	3.13	11.6119	Up	4.4406e-24	1.66741e-23
novel_mir211	0	79	0.001	3.09	11.5934	Up	8.69884e-24	3.24012e-23
novel_mir2493	0	79	0.001	3.09	11.5934	Up	8.69884e-24	3.23641e-23
mmu-miR-5104b-5p	0	79	0.001	3.09	11.5934	Up	8.69884e-24	3.2327e-23
novel_mir4472	0	79	0.001	3.09	11.5934	Up	8.69884e-24	3.22901e-23
novel_mir57	0	79	0.001	3.09	11.5934	Up	8.69884e-24	3.22532e-23
novel_mir2089	0	79	0.001	3.09	11.5934	Up	8.69884e-24	3.22165e-23
novel_mir4787	0	79	0.001	3.09	11.5934	Up	8.69884e-24	3.21798e-23
novel_mir5619	0	79	0.001	3.09	11.5934	Up	8.69884e-24	3.21432e-23
novel_mir2853	0	79	0.001	3.09	11.5934	Up	8.69884e-24	3.21066e-23
novel_mir897	0	79	0.001	3.09	11.5934	Up	8.69884e-24	3.20702e-23
novel_mir2470	0	79	0.001	3.09	11.5934	Up	8.69884e-24	3.20338e-23
novel_mir868	0	79	0.001	3.09	11.5934	Up	8.69884e-24	3.19975e-23
novel_mir988	0	78	0.001	3.05	11.5746	Up	1.70404e-23	6.2328e-23
novel_mir4175	0	78	0.001	3.05	11.5746	Up	1.70404e-23	6.22579e-23
novel_mir2044	0	78	0.001	3.05	11.5746	Up	1.70404e-23	6.2188e-23
novel_mir1056	0	78	0.001	3.05	11.5746	Up	1.70404e-23	6.21182e-23
novel_mir1688	0	78	0.001	3.05	11.5746	Up	1.70404e-23	6.20485e-23
novel_mir4712	0	78	0.001	3.05	11.5746	Up	1.70404e-23	6.1979e-23
novel_mir2816	0	78	0.001	3.05	11.5746	Up	1.70404e-23	6.19097e-23
novel_mir2709	0	78	0.001	3.05	11.5746	Up	1.70404e-23	6.18405e-23
novel_mir1941	0	78	0.001	3.05	11.5746	Up	1.70404e-23	6.17715e-23
novel_mir3217	0	78	0.001	3.05	11.5746	Up	1.70404e-23	6.17027e-23
novel_mir2465	0	78	0.001	3.05	11.5746	Up	1.70404e-23	6.16339e-23
novel_mir1716	0	77	0.001	3.01	11.5555	Up	3.3381e-23	1.19935e-22
novel_mir2246	0	77	0.001	3.01	11.5555	Up	3.3381e-23	1.19803e-22
novel_mir5939	0	77	0.001	3.01	11.5555	Up	3.3381e-23	1.19671e-22
novel_mir932	0	77	0.001	3.01	11.5555	Up	3.3381e-23	1.19539e-22
novel_mir1080	0	77	0.001	3.01	11.5555	Up	3.3381e-23	1.19407e-22
novel_mir3753	0	77	0.001	3.01	11.5555	Up	3.3381e-23	1.19276e-22
novel_mir4723	0	77	0.001	3.01	11.5555	Up	3.3381e-23	1.19144e-22
novel_mir1695	0	77	0.001	3.01	11.5555	Up	3.3381e-23	1.19014e-22
novel_mir3199	0	77	0.001	3.01	11.5555	Up	3.3381e-23	1.18883e-22
novel_mir2309	0	77	0.001	3.01	11.5555	Up	3.3381e-23	1.18753e-22
mmu-miR-29c-3p	0	77	0.001	3.01	11.5555	Up	3.3381e-23	1.18623e-22
novel_mir2291	0	77	0.001	3.01	11.5555	Up	3.3381e-23	1.18493e-22
novel_mir1588	0	77	0.001	3.01	11.5555	Up	3.3381e-23	1.18364e-22
novel_mir1264	0	77	0.001	3.01	11.5555	Up	3.3381e-23	1.18235e-22
novel_mir3445	0	77	0.001	3.01	11.5555	Up	3.3381e-23	1.18106e-22
novel_mir4201	0	76	0.001	2.97	11.5362	Up	6.53912e-23	2.29116e-22
novel_mir631	0	76	0.001	2.97	11.5362	Up	6.53912e-23	2.28869e-22
novel_mir2955	0	76	0.001	2.97	11.5362	Up	6.53912e-23	2.28623e-22
novel_mir5572	0	76	0.001	2.97	11.5362	Up	6.53912e-23	2.28377e-22
novel_mir1965	0	76	0.001	2.97	11.5362	Up	6.53912e-23	2.28132e-22
novel_mir3070	0	76	0.001	2.97	11.5362	Up	6.53912e-23	2.27887e-22
novel_mir2373	0	76	0.001	2.97	11.5362	Up	6.53912e-23	2.27643e-22
novel_mir2286	0	76	0.001	2.97	11.5362	Up	6.53912e-23	2.27399e-22
novel_mir485	0	76	0.001	2.97	11.5362	Up	6.53912e-23	2.27156e-22
novel_mir5864	0	76	0.001	2.97	11.5362	Up	6.53912e-23	2.26913e-22
novel_mir1548	0	75	0.001	2.93	11.5167	Up	1.28097e-22	4.41677e-22
novel_mir4981	0	75	0.001	2.93	11.5167	Up	1.28097e-22	4.41209e-22
novel_mir4323	0	75	0.001	2.93	11.5167	Up	1.28097e-22	4.40741e-22
novel_mir2877	0	75	0.001	2.93	11.5167	Up	1.28097e-22	4.40275e-22
novel_mir2583	0	75	0.001	2.93	11.5167	Up	1.28097e-22	4.39809e-22
novel_mir1189	0	75	0.001	2.93	11.5167	Up	1.28097e-22	4.39345e-22
novel_mir5385	0	75	0.001	2.93	11.5167	Up	1.28097e-22	4.38882e-22
novel_mir2311	0	75	0.001	2.93	11.5167	Up	1.28097e-22	4.38419e-22
novel_mir221	0	75	0.001	2.93	11.5167	Up	1.28097e-22	4.37958e-22
novel_mir5958	0	75	0.001	2.93	11.5167	Up	1.28097e-22	4.37497e-22
novel_mir1799	0	75	0.001	2.93	11.5167	Up	1.28097e-22	4.37038e-22
novel_mir899	0	75	0.001	2.93	11.5167	Up	1.28097e-22	4.36579e-22
novel_mir1998	0	75	0.001	2.93	11.5167	Up	1.28097e-22	4.36121e-22
novel_mir1327	0	75	0.001	2.93	11.5167	Up	1.28097e-22	4.35665e-22
novel_mir2695	0	74	0.001	2.89	11.4969	Up	2.50934e-22	8.47228e-22
novel_mir2156	0	74	0.001	2.89	11.4969	Up	2.50934e-22	8.46349e-22
novel_mir2643	0	74	0.001	2.89	11.4969	Up	2.50934e-22	8.45471e-22
novel_mir1117	0	74	0.001	2.89	11.4969	Up	2.50934e-22	8.44594e-22
novel_mir5451	0	74	0.001	2.89	11.4969	Up	2.50934e-22	8.4372e-22
novel_mir5302	0	74	0.001	2.89	11.4969	Up	2.50934e-22	8.42848e-22
novel_mir3293	0	74	0.001	2.89	11.4969	Up	2.50934e-22	8.41977e-22
novel_mir5495	0	74	0.001	2.89	11.4969	Up	2.50934e-22	8.41108e-22
novel_mir2661	0	74	0.001	2.89	11.4969	Up	2.50934e-22	8.40241e-22
novel_mir3095	0	74	0.001	2.89	11.4969	Up	2.50934e-22	8.39376e-22
novel_mir1048	0	74	0.001	2.89	11.4969	Up	2.50934e-22	8.38512e-22
novel_mir5376	0	74	0.001	2.89	11.4969	Up	2.50934e-22	8.3765e-22
novel_mir5653	0	74	0.001	2.89	11.4969	Up	2.50934e-22	8.3679e-22
novel_mir5379	0	74	0.001	2.89	11.4969	Up	2.50934e-22	8.35932e-22
novel_mir4541	0	74	0.001	2.89	11.4969	Up	2.50934e-22	8.35075e-22
novel_mir1340	0	74	0.001	2.89	11.4969	Up	2.50934e-22	8.34221e-22
novel_mir1722	0	74	0.001	2.89	11.4969	Up	2.50934e-22	8.33368e-22
novel_mir4156	0	73	0.001	2.85	11.4767	Up	4.91562e-22	1.62255e-21
novel_mir1816	0	73	0.001	2.85	11.4767	Up	4.91562e-22	1.62091e-21
novel_mir1655	0	73	0.001	2.85	11.4767	Up	4.91562e-22	1.61926e-21
novel_mir4580	0	73	0.001	2.85	11.4767	Up	4.91562e-22	1.61762e-21
novel_mir2729	0	73	0.001	2.85	11.4767	Up	4.91562e-22	1.61599e-21
novel_mir5151	0	73	0.001	2.85	11.4767	Up	4.91562e-22	1.61435e-21
novel_mir1336	0	73	0.001	2.85	11.4767	Up	4.91562e-22	1.61272e-21
novel_mir2307	0	73	0.001	2.85	11.4767	Up	4.91562e-22	1.61109e-21
novel_mir5972	0	73	0.001	2.85	11.4767	Up	4.91562e-22	1.60947e-21
novel_mir2666	0	73	0.001	2.85	11.4767	Up	4.91562e-22	1.60785e-21
novel_mir1957	0	73	0.001	2.85	11.4767	Up	4.91562e-22	1.60623e-21
novel_mir299	0	73	0.001	2.85	11.4767	Up	4.91562e-22	1.60462e-21
novel_mir2754	0	72	0.001	2.81	11.4564	Up	9.62938e-22	3.11516e-21
novel_mir615	0	72	0.001	2.81	11.4564	Up	9.62938e-22	3.11206e-21
novel_mir3891	0	72	0.001	2.81	11.4564	Up	9.62938e-22	3.10897e-21
novel_mir4182	0	72	0.001	2.81	11.4564	Up	9.62938e-22	3.10588e-21
novel_mir4898	0	72	0.001	2.81	11.4564	Up	9.62938e-22	3.1028e-21
novel_mir806	0	72	0.001	2.81	11.4564	Up	9.62938e-22	3.09973e-21
novel_mir3422	0	72	0.001	2.81	11.4564	Up	9.62938e-22	3.09666e-21
novel_mir678	0	72	0.001	2.81	11.4564	Up	9.62938e-22	3.09359e-21
novel_mir5496	0	72	0.001	2.81	11.4564	Up	9.62938e-22	3.09054e-21
novel_mir4134	0	72	0.001	2.81	11.4564	Up	9.62938e-22	3.08749e-21
novel_mir666	0	72	0.001	2.81	11.4564	Up	9.62938e-22	3.08444e-21
novel_mir5776	0	72	0.001	2.81	11.4564	Up	9.62938e-22	3.0814e-21
novel_mir5142	0	72	0.001	2.81	11.4564	Up	9.62938e-22	3.07837e-21
novel_mir726	0	72	0.001	2.81	11.4564	Up	9.62938e-22	3.07534e-21
novel_mir1895	0	72	0.001	2.81	11.4564	Up	9.62938e-22	3.07232e-21
novel_mir3268	0	72	0.001	2.81	11.4564	Up	9.62938e-22	3.06931e-21
novel_mir5522	0	72	0.001	2.81	11.4564	Up	9.62938e-22	3.0663e-21
novel_mir2326	0	72	0.001	2.81	11.4564	Up	9.62938e-22	3.06329e-21
novel_mir3099	0	72	0.001	2.81	11.4564	Up	9.62938e-22	3.0603e-21
novel_mir2094	0	71	0.001	2.77	11.4357	Up	1.88633e-21	5.91961e-21
novel_mir625	0	71	0.001	2.77	11.4357	Up	1.88633e-21	5.9139e-21
novel_mir4007	0	71	0.001	2.77	11.4357	Up	1.88633e-21	5.9082e-21
novel_mir405	0	71	0.001	2.77	11.4357	Up	1.88633e-21	5.9025e-21
novel_mir4188	0	71	0.001	2.77	11.4357	Up	1.88633e-21	5.89682e-21
novel_mir4239	0	71	0.001	2.77	11.4357	Up	1.88633e-21	5.89115e-21
novel_mir403	0	71	0.001	2.77	11.4357	Up	1.88633e-21	5.88549e-21
novel_mir964	0	71	0.001	2.77	11.4357	Up	1.88633e-21	5.87985e-21
novel_mir3941	0	71	0.001	2.77	11.4357	Up	1.88633e-21	5.87421e-21
novel_mir276	0	71	0.001	2.77	11.4357	Up	1.88633e-21	5.86858e-21
novel_mir2352	0	71	0.001	2.77	11.4357	Up	1.88633e-21	5.86297e-21
novel_mir3185	0	71	0.001	2.77	11.4357	Up	1.88633e-21	5.85736e-21
novel_mir3057	0	71	0.001	2.77	11.4357	Up	1.88633e-21	5.85177e-21
novel_mir367	0	71	0.001	2.77	11.4357	Up	1.88633e-21	5.84618e-21
novel_mir4249	0	70	0.001	2.74	11.42	Up	3.6952e-21	1.13655e-20
novel_mir1287	0	70	0.001	2.74	11.42	Up	3.6952e-21	1.13548e-20
novel_mir1682	0	70	0.001	2.74	11.42	Up	3.6952e-21	1.13441e-20
novel_mir4901	0	70	0.001	2.74	11.42	Up	3.6952e-21	1.13333e-20
novel_mir2193	0	70	0.001	2.74	11.42	Up	3.6952e-21	1.13227e-20
novel_mir539	0	70	0.001	2.74	11.42	Up	3.6952e-21	1.1312e-20
novel_mir4786	0	70	0.001	2.74	11.42	Up	3.6952e-21	1.13013e-20
novel_mir4369	0	70	0.001	2.74	11.42	Up	3.6952e-21	1.12907e-20
novel_mir3928	0	70	0.001	2.74	11.42	Up	3.6952e-21	1.12801e-20
novel_mir5244	0	70	0.001	2.74	11.42	Up	3.6952e-21	1.12695e-20
novel_mir1881	0	70	0.001	2.74	11.42	Up	3.6952e-21	1.12589e-20
novel_mir3265	0	70	0.001	2.74	11.42	Up	3.6952e-21	1.12484e-20
novel_mir2715	0	69	0.001	2.7	11.3987	Up	7.23864e-21	2.18912e-20
novel_mir2848	0	69	0.001	2.7	11.3987	Up	7.23864e-21	2.18708e-20
novel_mir713	0	69	0.001	2.7	11.3987	Up	7.23864e-21	2.18505e-20
novel_mir1606	0	69	0.001	2.7	11.3987	Up	7.23864e-21	2.18302e-20
novel_mir2572	0	69	0.001	2.7	11.3987	Up	7.23864e-21	2.18099e-20
novel_mir834	0	69	0.001	2.7	11.3987	Up	7.23864e-21	2.17897e-20
novel_mir3056	0	69	0.001	2.7	11.3987	Up	7.23864e-21	2.17695e-20
novel_mir1271	0	69	0.001	2.7	11.3987	Up	7.23864e-21	2.17494e-20
novel_mir4552	0	69	0.001	2.7	11.3987	Up	7.23864e-21	2.17293e-20
novel_mir1462	0	69	0.001	2.7	11.3987	Up	7.23864e-21	2.17092e-20
mmu-miR-8120	0	69	0.001	2.7	11.3987	Up	7.23864e-21	2.16892e-20
novel_mir2488	0	68	0.001	2.66	11.3772	Up	1.418e-20	4.22151e-20
novel_mir2888	0	68	0.001	2.66	11.3772	Up	1.418e-20	4.21765e-20
novel_mir3619	0	68	0.001	2.66	11.3772	Up	1.418e-20	4.21379e-20
novel_mir3644	0	68	0.001	2.66	11.3772	Up	1.418e-20	4.20994e-20
novel_mir1541	0	68	0.001	2.66	11.3772	Up	1.418e-20	4.20609e-20
novel_mir1465	0	68	0.001	2.66	11.3772	Up	1.418e-20	4.20225e-20
novel_mir1678	0	68	0.001	2.66	11.3772	Up	1.418e-20	4.19842e-20
mmu-miR-144-5p	0	68	0.001	2.66	11.3772	Up	1.418e-20	4.1946e-20
novel_mir4710	0	68	0.001	2.66	11.3772	Up	1.418e-20	4.19078e-20
mmu-miR-219b-5p	0	68	0.001	2.66	11.3772	Up	1.418e-20	4.18697e-20
novel_mir1607	0	68	0.001	2.66	11.3772	Up	1.418e-20	4.18317e-20
novel_mir5447	0	68	0.001	2.66	11.3772	Up	1.418e-20	4.17937e-20
mmu-miR-6996-5p	0	67	0.001	2.62	11.3554	Up	2.77776e-20	8.15747e-20
novel_mir909	0	67	0.001	2.62	11.3554	Up	2.77776e-20	8.1501e-20
novel_mir1081	0	67	0.001	2.62	11.3554	Up	2.77776e-20	8.14275e-20
novel_mir4080	0	67	0.001	2.62	11.3554	Up	2.77776e-20	8.13541e-20
novel_mir4300	0	67	0.001	2.62	11.3554	Up	2.77776e-20	8.12808e-20
novel_mir2633	0	67	0.001	2.62	11.3554	Up	2.77776e-20	8.12076e-20
novel_mir3512	0	67	0.001	2.62	11.3554	Up	2.77776e-20	8.11346e-20
novel_mir2459	0	67	0.001	2.62	11.3554	Up	2.77776e-20	8.10617e-20
novel_mir3336	0	67	0.001	2.62	11.3554	Up	2.77776e-20	8.09889e-20
novel_mir3760	0	67	0.001	2.62	11.3554	Up	2.77776e-20	8.09163e-20
novel_mir2730	0	67	0.001	2.62	11.3554	Up	2.77776e-20	8.08438e-20
novel_mir4640	0	67	0.001	2.62	11.3554	Up	2.77776e-20	8.07714e-20
novel_mir2636	0	66	0.001	2.58	11.3332	Up	5.44146e-20	1.56683e-19
novel_mir2655	0	66	0.001	2.58	11.3332	Up	5.44146e-20	1.56544e-19
novel_mir2931	0	66	0.001	2.58	11.3332	Up	5.44146e-20	1.56406e-19
novel_mir1251	0	66	0.001	2.58	11.3332	Up	5.44146e-20	1.56268e-19
novel_mir1681	0	66	0.001	2.58	11.3332	Up	5.44146e-20	1.5613e-19
novel_mir2429	0	66	0.001	2.58	11.3332	Up	5.44146e-20	1.55992e-19
novel_mir4940	0	66	0.001	2.58	11.3332	Up	5.44146e-20	1.55854e-19
novel_mir4994	0	66	0.001	2.58	11.3332	Up	5.44146e-20	1.55717e-19
novel_mir277	0	66	0.001	2.58	11.3332	Up	5.44146e-20	1.5558e-19
novel_mir4675	0	66	0.001	2.58	11.3332	Up	5.44146e-20	1.55443e-19
novel_mir1654	0	66	0.001	2.58	11.3332	Up	5.44146e-20	1.55306e-19
novel_mir4727	0	66	0.001	2.58	11.3332	Up	5.44146e-20	1.5517e-19
novel_mir4936	0	66	0.001	2.58	11.3332	Up	5.44146e-20	1.55034e-19
novel_mir2242	0	66	0.001	2.58	11.3332	Up	5.44146e-20	1.54898e-19
novel_mir2787	0	65	0.001	2.54	11.3106	Up	1.06595e-19	3.00277e-19
novel_mir3676	0	65	0.001	2.54	11.3106	Up	1.06595e-19	3.00017e-19
novel_mir1071	0	65	0.001	2.54	11.3106	Up	1.06595e-19	2.99757e-19
novel_mir5635	0	65	0.001	2.54	11.3106	Up	1.06595e-19	2.99498e-19
novel_mir4594	0	64	0.001	2.5	11.2877	Up	2.08812e-19	5.83667e-19
novel_mir545	0	64	0.001	2.5	11.2877	Up	2.08812e-19	5.83165e-19
novel_mir4619	0	64	0.001	2.5	11.2877	Up	2.08812e-19	5.82664e-19
mmu-miR-802-5p	0	64	0.001	2.5	11.2877	Up	2.08812e-19	5.82164e-19
novel_mir2097	0	64	0.001	2.5	11.2877	Up	2.08812e-19	5.81665e-19
novel_mir740	0	64	0.001	2.5	11.2877	Up	2.08812e-19	5.81167e-19
novel_mir4806	0	64	0.001	2.5	11.2877	Up	2.08812e-19	5.80669e-19
novel_mir4132	0	64	0.001	2.5	11.2877	Up	2.08812e-19	5.80172e-19
novel_mir4531	0	64	0.001	2.5	11.2877	Up	2.08812e-19	5.79676e-19
novel_mir2329	0	63	0.001	2.46	11.2644	Up	4.09048e-19	1.12307e-18
novel_mir2270	0	63	0.001	2.46	11.2644	Up	4.09048e-19	1.12212e-18
novel_mir3054	0	63	0.001	2.46	11.2644	Up	4.09048e-19	1.12117e-18
novel_mir2538	0	63	0.001	2.46	11.2644	Up	4.09048e-19	1.12023e-18
novel_mir1973	0	63	0.001	2.46	11.2644	Up	4.09048e-19	1.11928e-18
novel_mir2533	0	63	0.001	2.46	11.2644	Up	4.09048e-19	1.11834e-18
novel_mir2399	0	63	0.001	2.46	11.2644	Up	4.09048e-19	1.1174e-18
novel_mir2948	0	63	0.001	2.46	11.2644	Up	4.09048e-19	1.11646e-18
novel_mir3083	0	63	0.001	2.46	11.2644	Up	4.09048e-19	1.11552e-18
novel_mir1111	0	63	0.001	2.46	11.2644	Up	4.09048e-19	1.11459e-18
novel_mir1029	0	63	0.001	2.46	11.2644	Up	4.09048e-19	1.11365e-18
novel_mir2487	0	63	0.001	2.46	11.2644	Up	4.09048e-19	1.11272e-18
novel_mir4232	0	63	0.001	2.46	11.2644	Up	4.09048e-19	1.11179e-18
mmu-miR-1934-5p	0	63	0.001	2.46	11.2644	Up	4.09048e-19	1.11086e-18
novel_mir506	0	62	0.001	2.42	11.2408	Up	8.01298e-19	2.15806e-18
novel_mir2142	0	62	0.001	2.42	11.2408	Up	8.01298e-19	2.15627e-18
novel_mir6102	0	62	0.001	2.42	11.2408	Up	8.01298e-19	2.15448e-18
novel_mir1969	0	62	0.001	2.42	11.2408	Up	8.01298e-19	2.1527e-18
novel_mir1891	0	62	0.001	2.42	11.2408	Up	8.01298e-19	2.15092e-18
novel_mir820	0	62	0.001	2.42	11.2408	Up	8.01298e-19	2.14915e-18
novel_mir5024	0	62	0.001	2.42	11.2408	Up	8.01298e-19	2.14737e-18
mmu-miR-6975-3p	0	62	0.001	2.42	11.2408	Up	8.01298e-19	2.1456e-18
novel_mir1392	0	62	0.001	2.42	11.2408	Up	8.01298e-19	2.14384e-18
novel_mir3420	0	62	0.001	2.42	11.2408	Up	8.01298e-19	2.14207e-18
novel_mir3077	0	62	0.001	2.42	11.2408	Up	8.01298e-19	2.14031e-18
novel_mir1927	0	62	0.001	2.42	11.2408	Up	8.01298e-19	2.13855e-18
novel_mir2971	0	62	0.001	2.42	11.2408	Up	8.01298e-19	2.13679e-18
novel_mir3142	0	61	0.001	2.38	11.2167	Up	1.56969e-18	4.14838e-18
novel_mir1262	0	61	0.001	2.38	11.2167	Up	1.56969e-18	4.145e-18
novel_mir774	0	61	0.001	2.38	11.2167	Up	1.56969e-18	4.14164e-18
novel_mir2482	0	61	0.001	2.38	11.2167	Up	1.56969e-18	4.13827e-18
novel_mir2440	0	61	0.001	2.38	11.2167	Up	1.56969e-18	4.13492e-18
novel_mir2390	0	61	0.001	2.38	11.2167	Up	1.56969e-18	4.13157e-18
novel_mir682	0	61	0.001	2.38	11.2167	Up	1.56969e-18	4.12822e-18
novel_mir1162	0	61	0.001	2.38	11.2167	Up	1.56969e-18	4.12488e-18
novel_mir828	0	61	0.001	2.38	11.2167	Up	1.56969e-18	4.12155e-18
novel_mir6143	0	61	0.001	2.38	11.2167	Up	1.56969e-18	4.11822e-18
novel_mir2411	0	60	0.001	2.34	11.1923	Up	3.07492e-18	8.01552e-18
novel_mir2969	0	60	0.001	2.34	11.1923	Up	3.07492e-18	8.00909e-18
novel_mir3560	0	60	0.001	2.34	11.1923	Up	3.07492e-18	8.00268e-18
novel_mir5795	0	60	0.001	2.34	11.1923	Up	3.07492e-18	7.99627e-18
novel_mir591	0	60	0.001	2.34	11.1923	Up	3.07492e-18	7.98987e-18
novel_mir3874	0	60	0.001	2.34	11.1923	Up	3.07492e-18	7.98349e-18
novel_mir390	0	60	0.001	2.34	11.1923	Up	3.07492e-18	7.97711e-18
novel_mir861	0	60	0.001	2.34	11.1923	Up	3.07492e-18	7.97074e-18
novel_mir1304	0	60	0.001	2.34	11.1923	Up	3.07492e-18	7.96439e-18
novel_mir5359	0	60	0.001	2.34	11.1923	Up	3.07492e-18	7.95804e-18
novel_mir672	0	60	0.001	2.34	11.1923	Up	3.07492e-18	7.9517e-18
novel_mir1265	0	60	0.001	2.34	11.1923	Up	3.07492e-18	7.94538e-18
novel_mir1988	0	60	0.001	2.34	11.1923	Up	3.07492e-18	7.93906e-18
novel_mir365	0	60	0.001	2.34	11.1923	Up	3.07492e-18	7.93276e-18
novel_mir533	0	59	0.001	2.31	11.1737	Up	6.02356e-18	1.54051e-17
novel_mir3028	0	59	0.001	2.31	11.1737	Up	6.02356e-18	1.5393e-17
novel_mir567	0	59	0.001	2.31	11.1737	Up	6.02356e-18	1.53809e-17
novel_mir2239	0	59	0.001	2.31	11.1737	Up	6.02356e-18	1.53688e-17
novel_mir4448	0	59	0.001	2.31	11.1737	Up	6.02356e-18	1.53568e-17
novel_mir4293	0	59	0.001	2.31	11.1737	Up	6.02356e-18	1.53447e-17
novel_mir69	0	59	0.001	2.31	11.1737	Up	6.02356e-18	1.53327e-17
novel_mir4395	0	59	0.001	2.31	11.1737	Up	6.02356e-18	1.53207e-17
novel_mir2965	0	59	0.001	2.31	11.1737	Up	6.02356e-18	1.53087e-17
novel_mir4380	0	59	0.001	2.31	11.1737	Up	6.02356e-18	1.52967e-17
novel_mir163	0	59	0.001	2.31	11.1737	Up	6.02356e-18	1.52848e-17
novel_mir3778	0	59	0.001	2.31	11.1737	Up	6.02356e-18	1.52729e-17
novel_mir1010	0	58	0.001	2.27	11.1485	Up	1.17997e-17	2.96637e-17
novel_mir4022	0	58	0.001	2.27	11.1485	Up	1.17997e-17	2.96408e-17
novel_mir5250	0	58	0.001	2.27	11.1485	Up	1.17997e-17	2.96179e-17
novel_mir2503	0	58	0.001	2.27	11.1485	Up	1.17997e-17	2.9595e-17
novel_mir192	0	58	0.001	2.27	11.1485	Up	1.17997e-17	2.95722e-17
novel_mir3757	0	58	0.001	2.27	11.1485	Up	1.17997e-17	2.95494e-17
novel_mir3221	0	58	0.001	2.27	11.1485	Up	1.17997e-17	2.95266e-17
novel_mir978	0	58	0.001	2.27	11.1485	Up	1.17997e-17	2.95039e-17
novel_mir2508	0	57	0.001	2.23	11.1228	Up	2.3115e-17	5.73111e-17
novel_mir644	0	57	0.001	2.23	11.1228	Up	2.3115e-17	5.72674e-17
novel_mir5809	0	57	0.001	2.23	11.1228	Up	2.3115e-17	5.72237e-17
novel_mir1442	0	57	0.001	2.23	11.1228	Up	2.3115e-17	5.71801e-17
novel_mir1139	0	57	0.001	2.23	11.1228	Up	2.3115e-17	5.71366e-17
novel_mir484	0	57	0.001	2.23	11.1228	Up	2.3115e-17	5.70932e-17
novel_mir4418	0	57	0.001	2.23	11.1228	Up	2.3115e-17	5.70498e-17
novel_mir1631	0	57	0.001	2.23	11.1228	Up	2.3115e-17	5.70065e-17
novel_mir1059	0	57	0.001	2.23	11.1228	Up	2.3115e-17	5.69632e-17
novel_mir2520	0	57	0.001	2.23	11.1228	Up	2.3115e-17	5.692e-17
novel_mir694	0	57	0.001	2.23	11.1228	Up	2.3115e-17	5.68769e-17
mmu-miR-381-3p	0	57	0.001	2.23	11.1228	Up	2.3115e-17	5.68339e-17
novel_mir976	0	56	0.001	2.19	11.0967	Up	4.52806e-17	1.1083e-16
novel_mir3536	0	56	0.001	2.19	11.0967	Up	4.52806e-17	1.10747e-16
novel_mir5072	0	56	0.001	2.19	11.0967	Up	4.52806e-17	1.10663e-16
novel_mir1057	0	56	0.001	2.19	11.0967	Up	4.52806e-17	1.1058e-16
novel_mir1360	0	56	0.001	2.19	11.0967	Up	4.52806e-17	1.10497e-16
novel_mir473	0	56	0.001	2.19	11.0967	Up	4.52806e-17	1.10414e-16
novel_mir5877	0	56	0.001	2.19	11.0967	Up	4.52806e-17	1.10331e-16
novel_mir557	0	56	0.001	2.19	11.0967	Up	4.52806e-17	1.10248e-16
novel_mir4996	0	56	0.001	2.19	11.0967	Up	4.52806e-17	1.10166e-16
novel_mir4485	0	56	0.001	2.19	11.0967	Up	4.52806e-17	1.10083e-16
novel_mir3067	0	56	0.001	2.19	11.0967	Up	4.52806e-17	1.10001e-16
novel_mir287	0	56	0.001	2.19	11.0967	Up	4.52806e-17	1.09919e-16
novel_mir5913	0	55	0.001	2.15	11.0701	Up	8.87016e-17	2.13568e-16
novel_mir5760	0	55	0.001	2.15	11.0701	Up	8.87016e-17	2.13409e-16
novel_mir2077	0	55	0.001	2.15	11.0701	Up	8.87016e-17	2.13252e-16
novel_mir1845	0	55	0.001	2.15	11.0701	Up	8.87016e-17	2.13094e-16
novel_mir440	0	55	0.001	2.15	11.0701	Up	8.87016e-17	2.12936e-16
novel_mir578	0	55	0.001	2.15	11.0701	Up	8.87016e-17	2.12779e-16
novel_mir5472	0	54	0.001	2.11	11.043	Up	1.73761e-16	4.13461e-16
novel_mir2178	0	54	0.001	2.11	11.043	Up	1.73761e-16	4.13158e-16
novel_mir1739	0	54	0.001	2.11	11.043	Up	1.73761e-16	4.12856e-16
novel_mir642	0	54	0.001	2.11	11.043	Up	1.73761e-16	4.12554e-16
novel_mir677	0	54	0.001	2.11	11.043	Up	1.73761e-16	4.12253e-16
novel_mir4458	0	54	0.001	2.11	11.043	Up	1.73761e-16	4.11952e-16
novel_mir2528	0	54	0.001	2.11	11.043	Up	1.73761e-16	4.11652e-16
novel_mir5153	0	54	0.001	2.11	11.043	Up	1.73761e-16	4.11352e-16
novel_mir3802	0	54	0.001	2.11	11.043	Up	1.73761e-16	4.11052e-16
novel_mir486	0	54	0.001	2.11	11.043	Up	1.73761e-16	4.10753e-16
novel_mir5436	0	54	0.001	2.11	11.043	Up	1.73761e-16	4.10454e-16
novel_mir1842	0	54	0.001	2.11	11.043	Up	1.73761e-16	4.10156e-16
novel_mir885	0	53	0.001	2.07	11.0154	Up	3.40386e-16	7.97097e-16
mmu-miR-7117-3p	0	53	0.001	2.07	11.0154	Up	3.40386e-16	7.96523e-16
novel_mir1802	0	53	0.001	2.07	11.0154	Up	3.40386e-16	7.95949e-16
novel_mir6071	0	53	0.001	2.07	11.0154	Up	3.40386e-16	7.95377e-16
novel_mir2168	0	53	0.001	2.07	11.0154	Up	3.40386e-16	7.94805e-16
novel_mir2845	0	53	0.001	2.07	11.0154	Up	3.40386e-16	7.94234e-16
novel_mir1459	0	53	0.001	2.07	11.0154	Up	3.40386e-16	7.93664e-16
novel_mir67	0	52	0.001	2.03	10.9873	Up	6.66792e-16	1.53708e-15
novel_mir4567	0	51	0.001	1.99	10.9586	Up	1.3062e-15	2.98141e-15
novel_mir643	0	51	0.001	1.99	10.9586	Up	1.3062e-15	2.97931e-15
novel_mir5020	0	51	0.001	1.99	10.9586	Up	1.3062e-15	2.97722e-15
novel_mir500	0	51	0.001	1.99	10.9586	Up	1.3062e-15	2.97514e-15
novel_mir4768	0	51	0.001	1.99	10.9586	Up	1.3062e-15	2.97305e-15
novel_mir3240	0	51	0.001	1.99	10.9586	Up	1.3062e-15	2.97097e-15
novel_mir968	0	51	0.001	1.99	10.9586	Up	1.3062e-15	2.96889e-15
novel_mir2138	0	50	0.001	1.95	10.9293	Up	2.55876e-15	5.79557e-15
novel_mir3244	0	50	0.001	1.95	10.9293	Up	2.55876e-15	5.79153e-15
novel_mir1269	0	50	0.001	1.95	10.9293	Up	2.55876e-15	5.7875e-15
novel_mir4074	0	49	0.001	1.91	10.8994	Up	5.01244e-15	1.12124e-14
novel_mir5108	0	49	0.001	1.91	10.8994	Up	5.01244e-15	1.12047e-14
novel_mir3836	0	49	0.001	1.91	10.8994	Up	5.01244e-15	1.1197e-14
novel_mir375	0	49	0.001	1.91	10.8994	Up	5.01244e-15	1.11893e-14
novel_mir5163	0	49	0.001	1.91	10.8994	Up	5.01244e-15	1.11816e-14
novel_mir3832	0	49	0.001	1.91	10.8994	Up	5.01244e-15	1.11739e-14
novel_mir4629	0	49	0.001	1.91	10.8994	Up	5.01244e-15	1.11663e-14
novel_mir2648	0	49	0.001	1.91	10.8994	Up	5.01244e-15	1.11586e-14
novel_mir4816	0	49	0.001	1.91	10.8994	Up	5.01244e-15	1.1151e-14
novel_mir3152	0	49	0.001	1.91	10.8994	Up	5.01244e-15	1.11433e-14
mmu-miR-6952-3p	0	49	0.001	1.91	10.8994	Up	5.01244e-15	1.11357e-14
novel_mir4374	0	49	0.001	1.91	10.8994	Up	5.01244e-15	1.11281e-14
novel_mir796	0	48	0.001	1.88	10.8765	Up	9.81904e-15	2.1578e-14
novel_mir2859	0	48	0.001	1.88	10.8765	Up	9.81904e-15	2.15634e-14
novel_mir607	0	48	0.001	1.88	10.8765	Up	9.81904e-15	2.15488e-14
novel_mir3702	0	48	0.001	1.88	10.8765	Up	9.81904e-15	2.15343e-14
novel_mir993	0	48	0.001	1.88	10.8765	Up	9.81904e-15	2.15197e-14
novel_mir4410	0	47	0.001	1.84	10.8455	Up	1.92348e-14	4.16776e-14
novel_mir5725	0	47	0.001	1.84	10.8455	Up	1.92348e-14	4.16498e-14
novel_mir1179	0	47	0.001	1.84	10.8455	Up	1.92348e-14	4.16221e-14
novel_mir1384	0	47	0.001	1.84	10.8455	Up	1.92348e-14	4.15944e-14
novel_mir2825	0	47	0.001	1.84	10.8455	Up	1.92348e-14	4.15667e-14
novel_mir5682	0	47	0.001	1.84	10.8455	Up	1.92348e-14	4.15391e-14
novel_mir815	0	47	0.001	1.84	10.8455	Up	1.92348e-14	4.15115e-14
novel_mir2778	0	47	0.001	1.84	10.8455	Up	1.92348e-14	4.14839e-14
novel_mir1745	0	46	0.001	1.8	10.8138	Up	3.76798e-14	8.05158e-14
novel_mir948	0	46	0.001	1.8	10.8138	Up	3.76798e-14	8.04628e-14
novel_mir6135	0	46	0.001	1.8	10.8138	Up	3.76798e-14	8.041e-14
novel_mir3292	0	46	0.001	1.8	10.8138	Up	3.76798e-14	8.03572e-14
novel_mir1901	0	46	0.001	1.8	10.8138	Up	3.76798e-14	8.03045e-14
novel_mir527	0	46	0.001	1.8	10.8138	Up	3.76798e-14	8.02518e-14
novel_mir840	0	46	0.001	1.8	10.8138	Up	3.76798e-14	8.01992e-14
novel_mir1453	0	45	0.001	1.76	10.7814	Up	7.38122e-14	1.55273e-13
novel_mir5603	0	45	0.001	1.76	10.7814	Up	7.38122e-14	1.55173e-13
novel_mir5378	0	45	0.001	1.76	10.7814	Up	7.38122e-14	1.55072e-13
novel_mir1322	0	45	0.001	1.76	10.7814	Up	7.38122e-14	1.54972e-13
novel_mir5421	0	45	0.001	1.76	10.7814	Up	7.38122e-14	1.54872e-13
novel_mir1332	0	44	0.001	1.72	10.7482	Up	1.44593e-13	2.99133e-13
novel_mir2586	0	44	0.001	1.72	10.7482	Up	1.44593e-13	2.98942e-13
novel_mir4036	0	44	0.001	1.72	10.7482	Up	1.44593e-13	2.98752e-13
novel_mir1986	0	44	0.001	1.72	10.7482	Up	1.44593e-13	2.98562e-13
novel_mir6001	0	44	0.001	1.72	10.7482	Up	1.44593e-13	2.98372e-13
novel_mir4525	0	44	0.001	1.72	10.7482	Up	1.44593e-13	2.98183e-13
novel_mir814	0	44	0.001	1.72	10.7482	Up	1.44593e-13	2.97994e-13
novel_mir1034	0	44	0.001	1.72	10.7482	Up	1.44593e-13	2.97805e-13
novel_mir1259	0	44	0.001	1.72	10.7482	Up	1.44593e-13	2.97616e-13
novel_mir4761	0	43	0.001	1.68	10.7142	Up	2.83248e-13	5.75353e-13
novel_mir4754	0	43	0.001	1.68	10.7142	Up	2.83248e-13	5.74993e-13
novel_mir3561	0	43	0.001	1.68	10.7142	Up	2.83248e-13	5.74634e-13
novel_mir2771	0	43	0.001	1.68	10.7142	Up	2.83248e-13	5.74276e-13
novel_mir1617	0	42	0.001	1.64	10.6795	Up	5.54864e-13	1.10564e-12
novel_mir636	0	42	0.001	1.64	10.6795	Up	5.54864e-13	1.10497e-12
novel_mir408	0	42	0.001	1.64	10.6795	Up	5.54864e-13	1.10429e-12
novel_mir2446	0	42	0.001	1.64	10.6795	Up	5.54864e-13	1.10361e-12
novel_mir1423	0	42	0.001	1.64	10.6795	Up	5.54864e-13	1.10294e-12
mmu-miR-3087-3p	0	41	0.001	1.6	10.6439	Up	1.08694e-12	2.12674e-12
novel_mir1699	0	41	0.001	1.6	10.6439	Up	1.08694e-12	2.12546e-12
novel_mir584	0	41	0.001	1.6	10.6439	Up	1.08694e-12	2.12418e-12
novel_mir2561	0	41	0.001	1.6	10.6439	Up	1.08694e-12	2.1229e-12
novel_mir2267	0	41	0.001	1.6	10.6439	Up	1.08694e-12	2.12163e-12
novel_mir990	0	41	0.001	1.6	10.6439	Up	1.08694e-12	2.12035e-12
novel_mir4089	0	41	0.001	1.6	10.6439	Up	1.08694e-12	2.11908e-12
novel_mir452	0	40	0.001	1.56	10.6073	Up	2.12924e-12	4.07529e-12
novel_mir59	0	40	0.001	1.56	10.6073	Up	2.12924e-12	4.07289e-12
novel_mir5912	0	40	0.001	1.56	10.6073	Up	2.12924e-12	4.0705e-12
novel_mir3370	0	39	0.001	1.52	10.5699	Up	4.17106e-12	7.83098e-12
novel_mir1116	0	39	0.001	1.52	10.5699	Up	4.17106e-12	7.82646e-12
novel_mir2524	0	39	0.001	1.52	10.5699	Up	4.17106e-12	7.82194e-12
novel_mir2248	0	39	0.001	1.52	10.5699	Up	4.17106e-12	7.81743e-12
novel_mir1843	0	39	0.001	1.52	10.5699	Up	4.17106e-12	7.81292e-12
novel_mir229	0	39	0.001	1.52	10.5699	Up	4.17106e-12	7.80842e-12
novel_mir2033	0	39	0.001	1.52	10.5699	Up	4.17106e-12	7.80392e-12
novel_mir5553	0	38	0.001	1.48	10.5314	Up	8.1708e-12	1.49514e-11
novel_mir847	0	38	0.001	1.48	10.5314	Up	8.1708e-12	1.4943e-11
novel_mir846	0	38	0.001	1.48	10.5314	Up	8.1708e-12	1.49346e-11
novel_mir5292	0	37	0.001	1.45	10.5018	Up	1.60061e-11	2.87861e-11
novel_mir4283	0	37	0.001	1.45	10.5018	Up	1.60061e-11	2.87702e-11
novel_mir4938	0	37	0.001	1.45	10.5018	Up	1.60061e-11	2.87542e-11
novel_mir458	0	37	0.001	1.45	10.5018	Up	1.60061e-11	2.87384e-11
novel_mir1772	0	36	0.001	1.41	10.4615	Up	3.13548e-11	5.50489e-11
novel_mir3446	0	36	0.001	1.41	10.4615	Up	3.13548e-11	5.50191e-11
novel_mir3241	0	36	0.001	1.41	10.4615	Up	3.13548e-11	5.49894e-11
novel_mir282	61	88674	2.49	3465.05	10.4425	Up	0	0
mmu-miR-669b-5p	0	35	0.001	1.37	10.42	Up	6.1422e-11	1.05555e-10
novel_mir2030	0	35	0.001	1.37	10.42	Up	6.1422e-11	1.05499e-10
novel_mir3061	0	35	0.001	1.37	10.42	Up	6.1422e-11	1.05443e-10
novel_mir3198	0	35	0.001	1.37	10.42	Up	6.1422e-11	1.05388e-10
novel_mir870	0	35	0.001	1.37	10.42	Up	6.1422e-11	1.05332e-10
novel_mir2726	0	34	0.001	1.33	10.3772	Up	1.20322e-10	2.0155e-10
novel_mir2913	0	34	0.001	1.33	10.3772	Up	1.20322e-10	2.01446e-10
novel_mir461	0	34	0.001	1.33	10.3772	Up	1.20322e-10	2.01342e-10
novel_mir2237	0	33	0.001	1.29	10.3332	Up	2.35702e-10	3.932e-10
novel_mir5547	0	33	0.001	1.29	10.3332	Up	2.35702e-10	3.92998e-10
novel_mir2860	0	33	0.001	1.29	10.3332	Up	2.35702e-10	3.92796e-10
novel_mir1718	0	33	0.001	1.29	10.3332	Up	2.35702e-10	3.92595e-10
novel_mir5351	0	33	0.001	1.29	10.3332	Up	2.35702e-10	3.92394e-10
novel_mir2194	0	32	0.001	1.25	10.2877	Up	4.61724e-10	7.53987e-10
novel_mir588	0	32	0.001	1.25	10.2877	Up	4.61724e-10	7.53608e-10
novel_mir1832	0	32	0.001	1.25	10.2877	Up	4.61724e-10	7.53229e-10
novel_mir4558	0	32	0.001	1.25	10.2877	Up	4.61724e-10	7.52851e-10
novel_mir422	0	32	0.001	1.25	10.2877	Up	4.61724e-10	7.52473e-10
novel_mir5313	0	32	0.001	1.25	10.2877	Up	4.61724e-10	7.52096e-10
novel_mir6062	0	32	0.001	1.25	10.2877	Up	4.61724e-10	7.51719e-10
novel_mir2312	0	32	0.001	1.25	10.2877	Up	4.61724e-10	7.51342e-10
novel_mir1412	0	32	0.001	1.25	10.2877	Up	4.61724e-10	7.50966e-10
novel_mir4812	0	31	0.001	1.21	10.2408	Up	9.04488e-10	1.44221e-09
novel_mir5174	0	31	0.001	1.21	10.2408	Up	9.04488e-10	1.4415e-09
novel_mir466	0	31	0.001	1.21	10.2408	Up	9.04488e-10	1.44079e-09
novel_mir1868	0	31	0.001	1.21	10.2408	Up	9.04488e-10	1.44009e-09
novel_mir942	0	31	0.001	1.21	10.2408	Up	9.04488e-10	1.43938e-09
novel_mir377	0	30	0.001	1.17	10.1923	Up	1.77183e-09	2.75486e-09
novel_mir4414	0	30	0.001	1.17	10.1923	Up	1.77183e-09	2.75354e-09
novel_mir4324	0	30	0.001	1.17	10.1923	Up	1.77183e-09	2.75223e-09
novel_mir208	0	30	0.001	1.17	10.1923	Up	1.77183e-09	2.75091e-09
novel_mir1892	0	30	0.001	1.17	10.1923	Up	1.77183e-09	2.7496e-09
novel_mir3894	0	30	0.001	1.17	10.1923	Up	1.77183e-09	2.74828e-09
novel_mir6078	0	30	0.001	1.17	10.1923	Up	1.77183e-09	2.74697e-09
novel_mir563	0	30	0.001	1.17	10.1923	Up	1.77183e-09	2.74566e-09
novel_mir4743	0	29	0.001	1.13	10.1421	Up	3.4709e-09	5.29023e-09
novel_mir5124	0	29	0.001	1.13	10.1421	Up	3.4709e-09	5.28775e-09
novel_mir4421	0	28	0.001	1.09	10.0901	Up	6.79926e-09	1.01629e-08
novel_mir4171	0	28	0.001	1.09	10.0901	Up	6.79926e-09	1.01582e-08
novel_mir4250	0	28	0.001	1.09	10.0901	Up	6.79926e-09	1.01536e-08
novel_mir850	0	27	0.001	1.06	10.0498	Up	1.33193e-08	1.95486e-08
novel_mir6097	0	27	0.001	1.06	10.0498	Up	1.33193e-08	1.95398e-08
novel_mir5615	0	27	0.001	1.06	10.0498	Up	1.33193e-08	1.95309e-08
novel_mir4535	0	26	0.001	1.02	9.99435	Up	2.60916e-08	3.74814e-08
novel_mir2332	0	26	0.001	1.02	9.99435	Up	2.60916e-08	3.74649e-08
novel_mir147	0	26	0.001	1.02	9.99435	Up	2.60916e-08	3.74483e-08
novel_mir5367	0	26	0.001	1.02	9.99435	Up	2.60916e-08	3.74318e-08
novel_mir4709	0	25	0.001	0.98	9.93664	Up	5.11116e-08	7.21471e-08
novel_mir2818	0	25	0.001	0.98	9.93664	Up	5.11116e-08	7.21158e-08
novel_mir5475	0	25	0.001	0.98	9.93664	Up	5.11116e-08	7.20844e-08
novel_mir4852	0	25	0.001	0.98	9.93664	Up	5.11116e-08	7.20532e-08
novel_mir2438	0	24	0.001	0.94	9.87652	Up	1.00124e-07	1.38503e-07
novel_mir699	0	24	0.001	0.94	9.87652	Up	1.00124e-07	1.38444e-07
novel_mir3622	0	24	0.001	0.94	9.87652	Up	1.00124e-07	1.38385e-07
novel_mir5860	0	23	0.001	0.9	9.81378	Up	1.96137e-07	2.67108e-07
novel_mir766	0	23	0.001	0.9	9.81378	Up	1.96137e-07	2.66996e-07
novel_mir5324	0	22	0.001	0.86	9.74819	Up	3.8422e-07	5.15255e-07
novel_mir817	0	22	0.001	0.86	9.74819	Up	3.8422e-07	5.15042e-07
novel_mir6145	0	22	0.001	0.86	9.74819	Up	3.8422e-07	5.14829e-07
novel_mir3192	0	22	0.001	0.86	9.74819	Up	3.8422e-07	5.14617e-07
novel_mir2693	0	22	0.001	0.86	9.74819	Up	3.8422e-07	5.14405e-07
novel_mir893	0	21	0.001	0.82	9.67948	Up	7.5266e-07	9.90535e-07
novel_mir5222	0	21	0.001	0.82	9.67948	Up	7.5266e-07	9.90134e-07
novel_mir3016	0	21	0.001	0.82	9.67948	Up	7.5266e-07	9.89733e-07
novel_mir6027	0	21	0.001	0.82	9.67948	Up	7.5266e-07	9.89332e-07
novel_mir826	0	21	0.001	0.82	9.67948	Up	7.5266e-07	9.88932e-07
novel_mir5216	0	21	0.001	0.82	9.67948	Up	7.5266e-07	9.88532e-07
novel_mir1323	0	20	0.001	0.78	9.60733	Up	1.47441e-06	1.91479e-06
novel_mir2263	0	20	0.001	0.78	9.60733	Up	1.47441e-06	1.91402e-06
novel_mir3777	0	20	0.001	0.78	9.60733	Up	1.47441e-06	1.91326e-06
novel_mir2758	0	19	0.001	0.74	9.53138	Up	2.88826e-06	3.68608e-06
novel_mir6079	0	19	0.001	0.74	9.53138	Up	2.88826e-06	3.68463e-06
novel_mir3793	0	19	0.001	0.74	9.53138	Up	2.88826e-06	3.68318e-06
novel_mir5560	0	19	0.001	0.74	9.53138	Up	2.88826e-06	3.68174e-06
novel_mir3435	0	19	0.001	0.74	9.53138	Up	2.88826e-06	3.68029e-06
novel_mir2568	0	18	0.001	0.7	9.45121	Up	5.65792e-06	7.10357e-06
novel_mir5557	0	18	0.001	0.7	9.45121	Up	5.65792e-06	7.10082e-06
novel_mir1978	0	17	0.001	0.66	9.36632	Up	1.10835e-05	1.36983e-05
novel_mir38	0	17	0.001	0.66	9.36632	Up	1.10835e-05	1.36931e-05
novel_mir5219	0	17	0.001	0.66	9.36632	Up	1.10835e-05	1.36879e-05
novel_mir4340	0	17	0.001	0.66	9.36632	Up	1.10835e-05	1.36827e-05
novel_mir2824	0	16	0.001	0.63	9.29921	Up	2.17118e-05	2.66818e-05
novel_mir4187	0	15	0.001	0.59	9.20457	Up	4.2532e-05	5.16619e-05
novel_mir3150	0	15	0.001	0.59	9.20457	Up	4.2532e-05	5.16426e-05
novel_mir162	0	15	0.001	0.59	9.20457	Up	4.2532e-05	5.16233e-05
novel_mir4215	0	14	0.001	0.55	9.10329	Up	8.33174e-05	9.99686e-05
novel_mir1122	0	14	0.001	0.55	9.10329	Up	8.33174e-05	9.99317e-05
novel_mir1591	0	14	0.001	0.55	9.10329	Up	8.33174e-05	9.98948e-05
novel_mir6059	0	14	0.001	0.55	9.10329	Up	8.33174e-05	9.98579e-05
novel_mir2591	0	14	0.001	0.55	9.10329	Up	8.33174e-05	9.98211e-05
novel_mir3321	0	14	0.001	0.55	9.10329	Up	8.33174e-05	9.97843e-05
novel_mir4123	0	13	0.001	0.51	8.99435	Up	0.000163213	0.000193332
novel_mir4543	0	13	0.001	0.51	8.99435	Up	0.000163213	0.000193262
novel_mir2342	0	12	0.001	0.47	8.87652	Up	0.000319724	0.000373011
novel_mir5138	0	12	0.001	0.47	8.87652	Up	0.000319724	0.000372877
novel_mir2302	0	12	0.001	0.47	8.87652	Up	0.000319724	0.000372744
novel_mir79	0	11	0.001	0.43	8.74819	Up	0.000626318	0.000719081
novel_mir3819	0	11	0.001	0.43	8.74819	Up	0.000626318	0.000718827
novel_mir1130	27	3426	1.1	133.88	6.92729	Up	0	0
mmu-miR-672-3p	1	109	0.04	4.26	6.73471	Up	8.2799e-31	4.58927e-30
mmu-miR-378c	1	98	0.04	3.83	6.5812	Up	1.2172e-27	5.73799e-27
mmu-let-7e-3p	4	341	0.16	13.33	6.38046	Up	9.1882e-93	1.76587e-91
novel_mir43	122	10164	4.97	397.17	6.32037	Up	0	0
mmu-miR-181b-5p	1	71	0.04	2.77	6.11374	Up	6.83706e-20	1.9327e-19
mmu-miR-3572-3p	2	108	0.08	4.22	5.7211	Up	4.40908e-29	2.26952e-28
novel_mir3468	38	1766	1.55	69.01	5.47647	Up	0	0
mmu-miR-6967-3p	2	83	0.08	3.24	5.33985	Up	5.30226e-22	1.72909e-21
novel_mir2183	13	512	0.53	20.01	5.23858	Up	9.7087e-129	2.44449e-127
novel_mir3443	33	1216	1.34	47.52	5.14823	Up	5.7843e-301	2.80409e-299
mmu-miR-346-5p	3	94	0.12	3.67	4.93467	Up	6.6806e-24	2.49696e-23
mmu-miR-6948-3p	1	29	0.04	1.13	4.82018	Up	5.44428e-08	7.66494e-08
mmu-miR-433-3p	2	53	0.08	2.07	4.69349	Up	1.30463e-13	2.70246e-13
mmu-miR-1191a	2	47	0.08	1.84	4.52356	Up	5.89162e-12	1.10167e-11
novel_mir1626	10	226	0.41	8.83	4.42872	Up	1.083e-52	1.16477e-51
novel_mir1218	10	217	0.41	8.48	4.37037	Up	3.10578e-50	3.17219e-49
novel_mir5257	28	494	1.14	19.3	4.0815	Up	2.5439e-107	5.62081e-106
mmu-miR-23b-3p	6	104	0.24	4.06	4.08037	Up	1.44091e-23	5.28227e-23
novel_mir39	12	208	0.49	8.13	4.0524	Up	7.81716e-46	7.17235e-45
novel_mir3218	17	288	0.69	11.25	4.02718	Up	1.4802e-62	1.9949e-61
novel_mir3103	54	865	2.2	33.8	3.94145	Up	4.79622e-182	1.48363e-180
novel_mir1670	51	697	2.08	27.24	3.71107	Up	2.16418e-140	5.71484e-139
novel_mir4325	21	288	0.86	11.25	3.70944	Up	5.44256e-59	6.90525e-58
novel_mir863	18	239	0.73	9.34	3.67745	Up	1.01492e-48	1.00196e-47
novel_mir24	12	160	0.49	6.25	3.673	Up	4.02234e-33	2.43288e-32
novel_mir5993	23	302	0.94	11.8	3.64998	Up	5.83102e-61	7.63676e-60
novel_mir5520	35	456	1.43	17.82	3.63941	Up	4.92658e-91	9.14373e-90
mmu-miR-199a-3p,mmu-miR-199b-3p	26	335	1.06	13.09	3.62633	Up	4.72198e-67	6.72675e-66
novel_mir609	14	176	0.57	6.88	3.59337	Up	1.22833e-35	8.4169e-35
mmu-miR-872-3p	189	2360	7.7	92.22	3.58215	Up	0	0
mmu-miR-221-3p	30	369	1.22	14.42	3.56312	Up	1.37641e-72	2.1597e-71
mmu-miR-203b-5p	22	265	0.9	10.36	3.52496	Up	3.4362e-52	3.65927e-51
novel_mir385	20	233	0.81	9.1	3.48987	Up	1.51703e-45	1.38407e-44
novel_mir4177	75	849	3.06	33.18	3.43871	Up	3.85028e-160	1.12664e-158
novel_mir606	26	294	1.06	11.49	3.43824	Up	1.74762e-56	2.10232e-55
novel_mir1171	16	177	0.65	6.92	3.41226	Up	2.55944e-34	1.66929e-33
novel_mir210	29	312	1.18	12.19	3.36884	Up	9.02994e-59	1.14122e-57
mmu-miR-145a-5p	136	1440	5.54	56.27	3.34441	Up	1.23646e-263	5.35471e-262
novel_mir6065	18	183	0.73	7.15	3.29197	Up	2.41266e-34	1.5799e-33
novel_mir1223	14	141	0.57	5.51	3.27302	Up	1.09573e-26	4.8686e-26
mmu-miR-30e-5p	30	297	1.22	11.61	3.25041	Up	3.00972e-54	3.3943e-53
novel_mir4191	56	551	2.28	21.53	3.23924	Up	4.93428e-99	9.89293e-98
novel_mir251	39	384	1.59	15.01	3.23883	Up	1.57492e-69	2.34649e-68
novel_mir3030	19	184	0.77	7.19	3.22306	Up	7.14298e-34	4.55804e-33
novel_mir19	22	215	0.9	8.4	3.22239	Up	1.76621e-39	1.35939e-38
novel_mir110	34	329	1.39	12.86	3.20973	Up	2.24962e-59	2.87668e-58
novel_mir1414	26	249	1.06	9.73	3.19838	Up	4.06998e-45	3.66185e-44
novel_mir3882	10	95	0.41	3.71	3.17772	Up	5.20858e-18	1.33313e-17
novel_mir2755	24	224	0.98	8.75	3.15843	Up	2.63344e-40	2.05611e-39
novel_mir29	18	166	0.73	6.49	3.15225	Up	4.28862e-30	2.27605e-29
novel_mir3866	22	203	0.9	7.93	3.13932	Up	1.72216e-36	1.22936e-35
novel_mir1369	29	259	1.18	10.12	3.10035	Up	1.66227e-45	1.51234e-44
novel_mir1981	26	232	1.06	9.07	3.09704	Up	6.66818e-41	5.25686e-40
novel_mir2347	13	116	0.53	4.53	3.09545	Up	3.7304e-21	1.13449e-20
novel_mir969	28	239	1.14	9.34	3.03439	Up	2.84838e-41	2.27311e-40
novel_mir3646	16	132	0.65	5.16	2.98886	Up	4.4022e-23	1.55248e-22
novel_mir5875	20	164	0.81	6.41	2.98433	Up	2.92222e-28	1.42727e-27
novel_mir1028	18	143	0.73	5.59	2.93688	Up	1.83996e-24	7.14856e-24
novel_mir1863	221	1735	9.01	67.8	2.91169	Up	9.64808e-278	4.35236e-276
novel_mir2677	37	290	1.51	11.33	2.90753	Up	8.67196e-48	8.33329e-47
novel_mir3812	19	147	0.77	5.74	2.89812	Up	8.58104e-25	3.41141e-24
novel_mir1910	20	151	0.81	5.9	2.86472	Up	3.96226e-25	1.5967e-24
novel_mir6021	14	105	0.57	4.1	2.84659	Up	7.80328e-18	1.97391e-17
novel_mir52	48	355	1.96	13.87	2.82304	Up	1.84318e-56	2.20909e-55
novel_mir1053	11	81	0.45	3.17	2.81649	Up	6.18654e-14	1.30226e-13
novel_mir4733	23	169	0.94	6.6	2.81173	Up	1.41241e-27	6.59124e-27
novel_mir1278	18	130	0.73	5.08	2.79886	Up	2.36964e-21	7.33707e-21
novel_mir809	15	108	0.61	4.22	2.79036	Up	6.09554e-18	1.54433e-17
novel_mir5044	43	309	1.75	12.07	2.786	Up	1.30928e-48	1.28865e-47
novel_mir392	14	100	0.57	3.91	2.77813	Up	1.20604e-16	2.88667e-16
novel_mir1381	49	346	2	13.52	2.75702	Up	9.87788e-54	1.09127e-52
novel_mir3937	13	91	0.53	3.56	2.74781	Up	4.1165e-15	9.21461e-15
novel_mir1741	10	70	0.41	2.74	2.74048	Up	6.39334e-12	1.19342e-11
novel_mir1482	29	200	1.18	7.82	2.72838	Up	2.6391e-31	1.48816e-30
novel_mir551	26	178	1.06	6.96	2.71502	Up	6.52862e-28	3.13219e-27
novel_mir232	5544	37822	225.92	1477.94	2.7097	Up	0	0
novel_mir4574	102	693	4.16	27.08	2.70257	Up	1.09634e-103	2.3274e-102
mmu-miR-126a-5p	78	527	3.18	20.59	2.69485	Up	5.2187e-79	8.60423e-78
novel_mir2135	27	182	1.1	7.11	2.69235	Up	2.89178e-28	1.41667e-27
novel_mir4855	27	182	1.1	7.11	2.69235	Up	2.89178e-28	1.41453e-27
novel_mir22	13	87	0.53	3.4	2.68147	Up	3.56972e-14	7.63295e-14
novel_mir5620	25	167	1.02	6.53	2.67851	Up	6.32066e-26	2.70125e-25
novel_mir3545	152	1013	6.19	39.58	2.67676	Up	4.56554e-149	1.27835e-147
novel_mir5295	14	92	0.57	3.6	2.65896	Up	9.06032e-15	1.99241e-14
novel_mir2223	28	183	1.14	7.15	2.64891	Up	6.30966e-28	3.03162e-27
novel_mir975	67	438	2.73	17.12	2.64871	Up	1.05475e-64	1.47031e-63
novel_mir3436	257	1672	10.47	65.34	2.64171	Up	2.45128e-241	9.36677e-240
novel_mir1597	26	169	1.06	6.6	2.6384	Up	8.0439e-26	3.37553e-25
novel_mir1115	48	310	1.96	12.11	2.62727	Up	6.1508e-46	5.67551e-45
novel_mir3859	21	136	0.86	5.31	2.6263	Up	5.16676e-21	1.56838e-20
novel_mir5525	26	167	1.06	6.53	2.62302	Up	2.32542e-25	9.58498e-25
novel_mir2407	37	238	1.51	9.3	2.62268	Up	1.52345e-35	1.03953e-34
novel_mir622	11	71	0.45	2.77	2.62189	Up	1.39247e-11	2.50846e-11
novel_mir292	22	141	0.9	5.51	2.61406	Up	1.31747e-21	4.18295e-21
novel_mir3530	35	224	1.43	8.75	2.61327	Up	1.92016e-33	1.19936e-32
novel_mir2268	113	712	4.6	27.82	2.59642	Up	7.83216e-102	1.62031e-100
novel_mir354	11	69	0.45	2.7	2.58496	Up	4.03374e-11	7.06666e-11
novel_mir1485	26	162	1.06	6.33	2.57814	Up	3.2591e-24	1.24536e-23
novel_mir5817	38	236	1.55	9.22	2.5725	Up	1.56265e-34	1.02535e-33
novel_mir961	18	111	0.73	4.34	2.57173	Up	6.27182e-17	1.52021e-16
novel_mir47	36	223	1.47	8.71	2.56686	Up	1.15813e-32	6.88939e-32
novel_mir293	51	315	2.08	12.31	2.56518	Up	2.01622e-45	1.82924e-44
novel_mir3688	118	727	4.81	28.41	2.56229	Up	1.66901e-102	3.49738e-101
novel_mir1266	27	166	1.1	6.49	2.56071	Up	1.39928e-24	5.44295e-24
novel_mir3316	27	165	1.1	6.45	2.5518	Up	2.3624e-24	9.06983e-24
novel_mir1132	13	79	0.53	3.09	2.54354	Up	2.50474e-12	4.7771e-12
novel_mir633	284	1726	11.57	67.45	2.54343	Up	9.5857e-239	3.53799e-237
novel_mir3388	27	163	1.1	6.37	2.53379	Up	6.71692e-24	2.50765e-23
novel_mir4383	170	1027	6.93	40.13	2.53375	Up	2.83314e-142	7.54265e-141
mmu-miR-133a-3p	269	1621	10.96	63.34	2.53087	Up	4.09624e-223	1.41538e-221
novel_mir2114	80	481	3.26	18.8	2.52779	Up	2.34064e-67	3.37884e-66
novel_mir1049	14	84	0.57	3.28	2.52466	Up	6.24148e-13	1.23838e-12
novel_mir1016	71	424	2.89	16.57	2.51943	Up	2.57904e-59	3.28499e-58
novel_mir1971	477	2826	19.44	110.43	2.50603	Up	0	0
novel_mir917	24	141	0.98	5.51	2.4912	Up	1.59378e-20	4.69321e-20
novel_mir595	14	82	0.57	3.2	2.48904	Up	1.77092e-12	3.39148e-12
novel_mir3884	41	234	1.67	9.14	2.45235	Up	1.72783e-32	1.01483e-31
novel_mir2362	10	57	0.41	2.23	2.44335	Up	6.41818e-09	9.60214e-09
novel_mir842	16	90	0.65	3.52	2.43706	Up	3.0623e-13	6.20483e-13
novel_mir3465	37	208	1.51	8.13	2.42871	Up	9.22694e-29	4.63918e-28
novel_mir655	28	155	1.14	6.06	2.41028	Up	1.37532e-21	4.35809e-21
novel_mir124	34	188	1.39	7.35	2.40266	Up	7.42692e-26	3.16155e-25
novel_mir3012	14	77	0.57	3.01	2.40073	Up	2.33122e-11	4.17179e-11
novel_mir1553	12	66	0.49	2.58	2.39652	Up	6.4358e-10	1.0277e-09
novel_mir4476	24	132	0.98	5.16	2.39652	Up	1.62092e-18	4.2492e-18
novel_mir626	46	250	1.87	9.77	2.38532	Up	1.71212e-33	1.07148e-32
novel_mir1535	533	2855	21.72	111.56	2.36072	Up	0	0
novel_mir3726	27	144	1.1	5.63	2.35563	Up	1.14968e-19	3.22467e-19
novel_mir5888	60	319	2.44	12.47	2.35351	Up	1.15817e-41	9.45158e-41
novel_mir2310	29	154	1.18	6.02	2.35098	Up	7.16262e-21	2.16814e-20
novel_mir711	742	3945	30.24	154.16	2.3499	Up	0	0
novel_mir5590	21	112	0.86	4.38	2.34852	Up	1.324e-15	3.00725e-15
novel_mir168	26	138	1.06	5.39	2.34622	Up	7.62758e-19	2.05767e-18
mmu-miR-192-5p	2161	11414	88.06	446.02	2.34055	Up	0	0
novel_mir5646	28	147	1.14	5.74	2.33202	Up	7.8346e-20	2.21276e-19
mmu-miR-342-3p	550	2882	22.41	112.62	2.32925	Up	0	0
novel_mir1864	12	63	0.49	2.46	2.3278	Up	2.95994e-09	4.51356e-09
novel_mir323	40	208	1.63	8.13	2.31838	Up	2.83604e-27	1.30474e-26
mmu-miR-203-3p	46	238	1.87	9.3	2.31419	Up	7.04092e-31	3.92263e-30
novel_mir96	122	632	4.97	24.7	2.31319	Up	2.10186e-79	3.51899e-78
novel_mir2264	36	186	1.47	7.27	2.30614	Up	1.95693e-24	7.59393e-24
novel_mir1577	14	72	0.57	2.81	2.30154	Up	2.92966e-10	4.79856e-10
novel_mir327	56	286	2.28	11.18	2.29381	Up	1.88966e-36	1.34009e-35
novel_mir3127	17	86	0.69	3.36	2.28379	Up	7.16426e-12	1.3117e-11
novel_mir4181	13	66	0.53	2.58	2.28331	Up	1.97462e-09	3.057e-09
novel_mir2639	13	66	0.53	2.58	2.28331	Up	1.97462e-09	3.05554e-09
novel_mir5049	21	107	0.86	4.18	2.28109	Up	1.62286e-14	3.52579e-14
novel_mir4417	23	116	0.94	4.53	2.26878	Up	1.63881e-15	3.71968e-15
novel_mir1297	19	95	0.77	3.71	2.26849	Up	7.16066e-13	1.41903e-12
novel_mir5807	5162	25912	210.35	1012.55	2.26713	Up	0	0
novel_mir5804	82	410	3.34	16.02	2.26195	Up	9.49422e-51	9.82077e-50
novel_mir2293	19	94	0.77	3.67	2.25285	Up	1.17399e-12	2.28741e-12
novel_mir1576	27	134	1.1	5.24	2.25206	Up	1.67728e-17	4.19061e-17
novel_mir3340	28	139	1.14	5.43	2.25192	Up	4.17404e-18	1.06919e-17
novel_mir984	45	221	1.83	8.64	2.23919	Up	1.05005e-27	4.95723e-27
novel_mir769	70	344	2.85	13.44	2.2375	Up	2.77912e-42	2.30859e-41
mmu-miR-499-5p	152	740	6.19	28.92	2.22406	Up	2.23128e-88	4.07146e-87
novel_mir1565	44	214	1.79	8.36	2.22354	Up	1.11357e-26	4.9411e-26
novel_mir963	26	126	1.06	4.92	2.21459	Up	2.94e-16	6.92467e-16
novel_mir2403	16	77	0.65	3.01	2.21125	Up	2.10084e-10	3.50824e-10
novel_mir1820	37	179	1.51	6.99	2.21074	Up	1.81007e-22	6.14327e-22
novel_mir3322	40	193	1.63	7.54	2.20969	Up	4.61092e-24	1.72936e-23
novel_mir2215	919	4422	37.45	172.8	2.20607	Up	0	0
novel_mir1214	18	86	0.73	3.36	2.20249	Up	2.07572e-11	3.72277e-11
mmu-miR-23a-3p	14353	68856	584.88	2690.64	2.20174	Up	0	0
novel_mir1226	23	109	0.94	4.26	2.18012	Up	5.08876e-14	1.07257e-13
novel_mir3959	20	94	0.81	3.67	2.17979	Up	3.3491e-12	6.29507e-12
novel_mir639	3050	14401	124.29	562.74	2.17876	Up	0	0
novel_mir3254	354	1660	14.43	64.87	2.16848	Up	4.41478e-190	1.39216e-188
novel_mir4753	17	79	0.69	3.09	2.16294	Up	2.22782e-10	3.71838e-10
novel_mir4652	14	65	0.57	2.54	2.15579	Up	9.26824e-09	1.36275e-08
mmu-miR-139-5p	2123	9849	86.51	384.86	2.15339	Up	0	0
novel_mir2632	20	92	0.81	3.6	2.152	Up	8.80398e-12	1.60829e-11
novel_mir1211	1305	6046	53.18	236.26	2.15142	Up	0	0
novel_mir3693	25	116	1.02	4.53	2.15094	Up	1.33954e-14	2.91415e-14
mmu-miR-27a-3p	16108	73691	656.4	2879.57	2.13321	Up	0	0
novel_mir2564	79	361	3.22	14.11	2.13159	Up	8.31274e-42	6.81813e-41
novel_mir3917	43	196	1.75	7.66	2.12999	Up	2.3529e-23	8.47253e-23
novel_mir158	26	118	1.06	4.61	2.1207	Up	1.40641e-14	3.05758e-14
novel_mir227	23	103	0.94	4.02	2.09646	Up	9.12104e-13	1.7868e-12
novel_mir198	23	103	0.94	4.02	2.09646	Up	9.12104e-13	1.78572e-12
novel_mir818	650	2891	26.49	112.97	2.09242	Up	0	0
novel_mir1708	43	191	1.75	7.46	2.09182	Up	2.52466e-22	8.37599e-22
mmu-miR-429-3p	638	2785	26	108.83	2.06549	Up	1.65587e-298	7.7946e-297
novel_mir1308	25	109	1.02	4.26	2.06228	Up	3.7646e-13	7.60885e-13
novel_mir134	39	170	1.59	6.64	2.06216	Up	1.00873e-19	2.84653e-19
novel_mir3430	15	65	0.61	2.54	2.05795	Up	2.49778e-08	3.59291e-08
novel_mir2694	15	65	0.61	2.54	2.05795	Up	2.49778e-08	3.59132e-08
novel_mir3063	19	82	0.77	3.2	2.05514	Up	3.8466e-10	6.29091e-10
novel_mir99	1908	8186	77.75	319.88	2.04062	Up	0	0
novel_mir1791	30	128	1.22	5	2.03505	Up	6.17076e-15	1.35974e-14
mmu-miR-378a-3p	1066	4538	43.44	177.33	2.02934	Up	0	0
novel_mir660	22	94	0.9	3.67	2.02778	Up	2.42298e-11	4.33123e-11
novel_mir4778	18	76	0.73	2.97	2.02449	Up	2.47738e-09	3.78304e-09
novel_mir5549	17	71	0.69	2.77	2.00522	Up	9.98028e-09	1.46679e-08
novel_mir5268	23	96	0.94	3.75	1.99616	Up	2.45002e-11	4.37715e-11
novel_mir3447	36	150	1.47	5.86	1.99508	Up	6.44924e-17	1.56205e-16
novel_mir3628	43	178	1.75	6.96	1.99173	Up	1.07955e-19	3.03057e-19
novel_mir2200	18	74	0.73	2.89	1.9851	Up	6.2794e-09	9.39884e-09
novel_mir6083	33	135	1.34	5.28	1.9783	Up	3.98918e-15	8.93576e-15
novel_mir4955	46	188	1.87	7.35	1.97471	Up	1.74815e-20	5.14312e-20
mmu-miR-215-3p	97	397	3.95	15.51	1.97327	Up	1.33317e-41	1.08525e-40
mmu-miR-200a-3p	85	347	3.46	13.56	1.97051	Up	1.76749e-36	1.25895e-35
novel_mir103	78	317	3.18	12.39	1.96208	Up	2.52286e-33	1.54317e-32
novel_mir2558	27	109	1.1	4.26	1.95335	Up	2.45298e-12	4.68113e-12
novel_mir1974	49	198	2	7.74	1.95233	Up	2.81936e-21	8.72122e-21
novel_mir2984	26	105	1.06	4.1	1.95156	Up	6.15488e-12	1.14957e-11
novel_mir4377	42	169	1.71	6.6	1.94847	Up	2.64092e-18	6.89526e-18
novel_mir1596	23	92	0.94	3.6	1.93726	Up	1.54204e-10	2.57907e-10
novel_mir542	47	188	1.92	7.35	1.93664	Up	4.32824e-20	1.24961e-19
novel_mir107	365	1452	14.87	56.74	1.93196	Up	1.5664e-143	4.23973e-142
novel_mir3660	58	230	2.36	8.99	1.92953	Up	4.72722e-24	1.77094e-23
mmu-miR-126a-3p	522	2067	21.27	80.77	1.925	Up	1.41565e-202	4.69186e-201
novel_mir3379	32236	126941	1313.61	4960.39	1.91692	Up	0	0
novel_mir4138	14	55	0.57	2.15	1.9153	Up	1.03562e-06	1.35797e-06
novel_mir2346	47	185	1.92	7.23	1.91289	Up	1.67495e-19	4.68986e-19
mmu-miR-7052-3p	43	168	1.75	6.56	1.90634	Up	1.01139e-17	2.5465e-17
novel_mir55	87	340	3.55	13.29	1.90445	Up	2.48812e-34	1.62604e-33
novel_mir2031	66	257	2.69	10.04	1.90008	Up	3.06636e-26	1.34045e-25
novel_mir3951	33	127	1.34	4.96	1.88811	Up	1.48937e-13	3.06364e-13
novel_mir5596	108	415	4.4	16.22	1.8822	Up	7.29298e-41	5.7355e-40
novel_mir3044	21	81	0.86	3.17	1.88207	Up	3.8098e-09	5.80133e-09
novel_mir4067	772	2963	31.46	115.78	1.8798	Up	1.68136e-280	7.69165e-279
novel_mir5512	20	76	0.81	2.97	1.87447	Up	1.50582e-08	2.2051e-08
mmu-miR-434-3p	97	370	3.95	14.46	1.87214	Up	2.42334e-36	1.7e-35
novel_mir1637	26	99	1.06	3.87	1.86827	Up	9.24022e-11	1.58042e-10
mmu-miR-27b-3p	4762	17950	194.05	701.42	1.85385	Up	0	0
mmu-let-7a-1-3p,mmu-let-7c-2-3p	83	312	3.38	12.19	1.8506	Up	1.90208e-30	1.02284e-29
novel_mir800	132	496	5.38	19.38	1.84889	Up	1.97022e-47	1.87662e-46
novel_mir2116	15	56	0.61	2.19	1.84405	Up	1.57481e-06	2.0419e-06
novel_mir3934	82	305	3.34	11.92	1.83546	Up	1.75058e-29	9.11198e-29
novel_mir4882	26	96	1.06	3.75	1.82283	Up	3.48794e-10	5.70722e-10
novel_mir3738	134	492	5.46	19.23	1.81639	Up	6.00614e-46	5.55782e-45
novel_mir619	51	187	2.08	7.31	1.81329	Up	2.1345e-18	5.58201e-18
novel_mir4431	58	211	2.36	8.25	1.80561	Up	2.0908e-20	6.14563e-20
novel_mir1814	23	84	0.94	3.28	1.80296	Up	5.52754e-09	8.28493e-09
novel_mir1853	23	84	0.94	3.28	1.80296	Up	5.52754e-09	8.28111e-09
novel_mir4451	83	301	3.38	11.76	1.79879	Up	2.2772e-28	1.12066e-27
mmu-miR-25-3p	10654	38511	434.15	1504.87	1.79337	Up	0	0
mmu-miR-148b-3p	43	155	1.75	6.06	1.79196	Up	3.10066e-15	6.95027e-15
mmu-miR-15a-5p	760	2743	30.97	107.19	1.79123	Up	2.47226e-243	9.67458e-242
novel_mir4161	23	83	0.94	3.24	1.78526	Up	8.55882e-09	1.26016e-08
mmu-miR-141-3p	98	352	3.99	13.75	1.78497	Up	1.41114e-32	8.36383e-32
novel_mir3881	24	86	0.98	3.36	1.77761	Up	5.26564e-09	7.89603e-09
novel_mir3610	18	64	0.73	2.5	1.77596	Up	5.623e-07	7.49733e-07
novel_mir4769	14	50	0.57	1.95	1.77444	Up	9.72488e-06	1.21533e-05
novel_mir3109	20	71	0.81	2.77	1.77389	Up	1.3637e-07	1.88161e-07
novel_mir116	26	92	1.06	3.6	1.76393	Up	1.99099e-09	3.0794e-09
novel_mir3696	15	53	0.61	2.07	1.76275	Up	5.91764e-06	7.42104e-06
novel_mir1976	23	81	0.94	3.17	1.75375	Up	2.0371e-08	2.93545e-08
novel_mir1374	32	112	1.3	4.38	1.75242	Up	4.57088e-11	7.99473e-11
novel_mir135	71	248	2.89	9.69	1.74543	Up	9.93412e-23	3.42891e-22
novel_mir1244	22	76	0.9	2.97	1.72247	Up	7.85244e-08	1.08762e-07
mmu-let-7f-2-3p	101	347	4.12	13.56	1.71864	Up	1.27679e-30	6.98149e-30
novel_mir4	839	2873	34.19	112.27	1.71533	Up	5.83674e-240	2.17905e-238
novel_mir358	26	89	1.06	3.48	1.71502	Up	7.18368e-09	1.07227e-08
mmu-miR-411-5p	42	143	1.71	5.59	1.70885	Up	2.32798e-13	4.73171e-13
novel_mir813	24	82	0.98	3.2	1.70722	Up	2.93422e-08	4.20766e-08
mmu-miR-200c-3p	28	95	1.14	3.71	1.70239	Up	2.69226e-09	4.10924e-09
novel_mir3476	2726	9244	111.08	361.22	1.70128	Up	0	0
novel_mir5597	29	98	1.18	3.83	1.69856	Up	1.64826e-09	2.56519e-09
mmu-miR-30a-5p	228	771	9.29	30.13	1.69745	Up	8.25222e-65	1.15531e-63
novel_mir448	99	334	4.03	13.05	1.6952	Up	6.1869e-29	3.12035e-28
novel_mir1472	27	91	1.1	3.56	1.69437	Up	6.7056e-09	1.00275e-08
novel_mir1962	24	81	0.98	3.17	1.69363	Up	4.48018e-08	6.32679e-08
novel_mir1667	31	104	1.26	4.06	1.68806	Up	6.17886e-10	9.87159e-10
novel_mir2858	43	144	1.75	5.63	1.68578	Up	3.30366e-13	6.68554e-13
mmu-miR-92a-3p	13753	46061	560.43	1799.89	1.6833	Up	0	0
novel_mir3704	1599	5325	65.16	208.08	1.67508	Up	0	0
novel_mir127	6761	22429	275.51	876.44	1.66955	Up	0	0
mmu-miR-143-3p	988	3269	40.26	127.74	1.66579	Up	9.55118e-262	4.02886e-260
novel_mir4549	30	99	1.22	3.87	1.66545	Up	2.32616e-09	3.55379e-09
novel_mir2717	26	86	1.06	3.36	1.6644	Up	2.53756e-08	3.6469e-08
novel_mir169	117	384	4.77	15.01	1.65386	Up	5.4658e-32	3.15327e-31
novel_mir521	65	212	2.65	8.28	1.64364	Up	3.24602e-18	8.36088e-18
novel_mir1136	24	78	0.98	3.05	1.63796	Up	1.5698e-07	2.14052e-07
novel_mir2053	38	123	1.55	4.81	1.63377	Up	4.5477e-11	7.95848e-11
novel_mir5310	28	90	1.14	3.52	1.62654	Up	2.15602e-08	3.10406e-08
mmu-miR-92b-3p	731	2353	29.79	91.95	1.62602	Up	1.26264e-182	3.94333e-181
novel_mir2489	265	853	10.8	33.33	1.62579	Up	2.17554e-67	3.15453e-66
novel_mir2605	16	51	0.65	1.99	1.61426	Up	3.00026e-05	3.65797e-05
novel_mir4515	1677	5347	68.34	208.94	1.61229	Up	0	0
novel_mir1040	45	143	1.83	5.59	1.611	Up	2.19728e-12	4.1981e-12
novel_mir3193	85	270	3.46	10.55	1.6084	Up	4.3621e-22	1.44131e-21
novel_mir5116	21	67	0.86	2.62	1.60716	Up	1.60069e-06	2.07464e-06
mmu-miR-130a-3p	248	788	10.11	30.79	1.60668	Up	2.18552e-61	2.89738e-60
novel_mir1208	19	60	0.77	2.34	1.60358	Up	6.59066e-06	8.25867e-06
mmu-miR-150-5p	2681	8493	109.25	331.88	1.60303	Up	0	0
novel_mir4951	25	79	1.02	3.09	1.59904	Up	2.16922e-07	2.95167e-07
novel_mir1311	36	114	1.47	4.45	1.59799	Up	4.13122e-10	6.7496e-10
novel_mir4173	12	38	0.49	1.48	1.59474	Up	0.000350684	0.000408105
novel_mir112	123	387	5.01	15.12	1.59358	Up	1.2738e-30	6.97692e-30
novel_mir3863	79	248	3.22	9.69	1.58944	Up	4.01504e-20	1.16022e-19
novel_mir285	1043	3269	42.5	127.74	1.58768	Up	2.06562e-244	8.28288e-243
novel_mir2069	19	59	0.77	2.31	1.58496	Up	9.91416e-06	1.23851e-05
novel_mir1468	20	62	0.81	2.42	1.57901	Up	5.98752e-06	7.50578e-06
novel_mir257	66	205	2.69	8.01	1.5742	Up	1.12278e-16	2.68937e-16
novel_mir255	262	812	10.68	31.73	1.57094	Up	3.1868e-61	4.20761e-60
novel_mir1105	15	46	0.61	1.8	1.56112	Up	0.000113497	0.000135033
novel_mir837	314	966	12.8	37.75	1.56033	Up	8.40994e-72	1.29457e-70
mmu-miR-877-5p	33	101	1.34	3.95	1.55962	Up	9.08162e-09	1.33592e-08
novel_mir4995	28	86	1.14	3.36	1.55943	Up	1.09021e-07	1.50553e-07
novel_mir1390	51	157	2.08	6.13	1.5593	Up	5.7288e-13	1.13736e-12
novel_mir2460	32	98	1.3	3.83	1.55883	Up	1.49162e-08	2.18529e-08
novel_mir905	482	1476	19.64	57.68	1.55428	Up	4.45866e-108	9.9874e-107
novel_mir111	234	714	9.54	27.9	1.5482	Up	5.904e-53	6.41344e-52
novel_mir4568	26	79	1.06	3.09	1.54354	Up	4.40884e-07	5.89782e-07
novel_mir568	23	70	0.94	2.74	1.54344	Up	1.9811e-06	2.56256e-06
mmu-miR-615-3p	25	76	1.02	2.97	1.54189	Up	7.27028e-07	9.5719e-07
novel_mir5761	27	82	1.1	3.2	1.54057	Up	2.6753e-07	3.63724e-07
mmu-miR-490-5p	69	209	2.81	8.17	1.53977	Up	1.85984e-16	4.3869e-16
novel_mir337	44	133	1.79	5.2	1.53855	Up	5.86264e-11	1.00804e-10
novel_mir245	93	281	3.79	10.98	1.53461	Up	1.51806e-21	4.8057e-21
novel_mir16	57	172	2.32	6.72	1.53434	Up	9.81898e-14	2.03523e-13
novel_mir4272	149	450	6.07	17.58	1.53417	Up	1.53475e-33	9.62327e-33
novel_mir4319	18	54	0.73	2.11	1.53127	Up	3.68388e-05	4.48304e-05
novel_mir1813	168	505	6.85	19.73	1.52622	Up	3.29882e-37	2.39699e-36
novel_mir902	38	114	1.55	4.45	1.52154	Up	1.68053e-09	2.61416e-09
novel_mir3844	196	585	7.99	22.86	1.51656	Up	1.95877e-42	1.63131e-41
novel_mir3953	33	98	1.34	3.83	1.51511	Up	2.96518e-08	4.25018e-08
novel_mir20	93	276	3.79	10.79	1.50943	Up	1.05345e-20	3.14776e-20
novel_mir2905	23	68	0.94	2.66	1.50069	Up	4.37958e-06	5.56311e-06
novel_mir34	23	68	0.94	2.66	1.50069	Up	4.37958e-06	5.56094e-06
novel_mir3915	24	71	0.98	2.77	1.49903	Up	2.64972e-06	3.38431e-06
novel_mir5767	49	144	2	5.63	1.49313	Up	2.3686e-11	4.23635e-11
novel_mir3664	172	504	7.01	19.69	1.48998	Up	6.95804e-36	4.8187e-35
novel_mir154	81	237	3.3	9.26	1.48855	Up	1.16241e-17	2.92448e-17
novel_mir3613	20	58	0.81	2.27	1.4867	Up	2.94458e-05	3.59144e-05
novel_mir1354	65	190	2.65	7.42	1.48543	Up	1.9814e-14	4.26762e-14
novel_mir5927	1125	3276	45.84	128.01	1.48158	Up	1.81451e-221	6.20372e-220
mmu-miR-375-3p	4474	13019	182.31	508.73	1.48051	Up	0	0
novel_mir270	36	105	1.47	4.1	1.47981	Up	1.45453e-08	2.13192e-08
novel_mir2464	29	84	1.18	3.28	1.47491	Up	4.72714e-07	6.31842e-07
novel_mir4085	50	145	2.04	5.67	1.47478	Up	3.12098e-11	5.48239e-11
novel_mir164	177	511	7.21	19.97	1.46976	Up	1.27481e-35	8.71702e-35
mmu-miR-19b-3p	379	1088	15.44	42.52	1.46147	Up	2.58028e-73	4.08817e-72
novel_mir3259	38	109	1.55	4.26	1.45859	Up	1.16326e-08	1.70886e-08
novel_mir175	37	106	1.51	4.14	1.45508	Up	1.90876e-08	2.75174e-08
mmu-miR-187-3p	33	94	1.34	3.67	1.45355	Up	1.38882e-07	1.91545e-07
novel_mir3516	264	754	10.76	29.46	1.45308	Up	5.65298e-51	5.8661e-50
novel_mir816	31	88	1.26	3.44	1.44898	Up	3.75566e-07	5.03857e-07
novel_mir1051	83	236	3.38	9.22	1.44774	Up	6.20208e-17	1.50443e-16
novel_mir3547	474	1340	19.32	52.36	1.43837	Up	6.9344e-88	1.25127e-86
mmu-miR-100-5p	882	2486	35.94	97.14	1.43448	Up	1.04821e-160	3.09508e-159
novel_mir1557	69	194	2.81	7.58	1.43163	Up	5.75426e-14	1.21205e-13
novel_mir3395	711	1997	28.97	78.04	1.42965	Up	8.39376e-129	2.12992e-127
novel_mir235	236	663	9.62	25.91	1.4294	Up	5.71528e-44	5.00357e-43
novel_mir4229	28	78	1.14	3.05	1.41978	Up	2.44854e-06	3.16343e-06
novel_mir5538	647	1797	26.37	70.22	1.41298	Up	3.72376e-114	8.63912e-113
novel_mir3523	1451	4027	59.13	157.36	1.41211	Up	4.53216e-253	1.88724e-251
mmu-let-7d-3p	3651	10123	148.78	395.57	1.41075	Up	0	0
novel_mir181	321	888	13.08	34.7	1.40757	Up	5.47748e-57	6.68829e-56
novel_mir406	194	536	7.91	20.94	1.40451	Up	5.28488e-35	3.51028e-34
novel_mir2258	32	88	1.3	3.44	1.4039	Up	7.0731e-07	9.31607e-07
novel_mir3805	29	79	1.18	3.09	1.38882	Up	3.14428e-06	4.00338e-06
novel_mir1995	28	76	1.14	2.97	1.38143	Up	5.17492e-06	6.56568e-06
novel_mir808	56	152	2.28	5.94	1.38143	Up	1.00118e-10	1.71059e-10
novel_mir4828	31	84	1.26	3.28	1.38027	Up	1.68456e-06	2.18073e-06
mmu-miR-350-3p	267	723	10.88	28.25	1.37657	Up	3.10536e-45	2.80172e-44
novel_mir3679	221	596	9.01	23.29	1.37011	Up	2.37862e-37	1.74396e-36
novel_mir4271	26	70	1.06	2.74	1.37011	Up	1.40399e-05	1.73127e-05
novel_mir5362	26	70	1.06	2.74	1.37011	Up	1.40399e-05	1.73061e-05
mmu-miR-19a-3p	29	78	1.18	3.05	1.37002	Up	4.55184e-06	5.7774e-06
novel_mir319	427	1149	17.4	44.9	1.36763	Up	3.64034e-70	5.52515e-69
novel_mir1088	36	97	1.47	3.79	1.36638	Up	2.9569e-07	4.01673e-07
novel_mir1106	58	155	2.36	6.06	1.36053	Up	1.12076e-10	1.9139e-10
novel_mir173	2329	6187	94.91	241.77	1.349	Up	0	0
novel_mir764	26	69	1.06	2.7	1.3489	Up	2.02882e-05	2.49701e-05
novel_mir3477	993	2636	40.46	103.01	1.34822	Up	3.95094e-155	1.12567e-153
novel_mir213	28	74	1.14	2.89	1.34204	Up	1.07976e-05	1.335e-05
mmu-miR-142a-5p	118	312	4.81	12.19	1.34159	Up	1.02785e-19	2.89796e-19
novel_mir102	23	61	0.94	2.38	1.34023	Up	6.30298e-05	7.57944e-05
novel_mir2783	32	84	1.3	3.28	1.33518	Up	3.07132e-06	3.91202e-06
novel_mir3985	22996	60431	937.08	2361.42	1.33341	Up	0	0
novel_mir3556	236	619	9.62	24.19	1.3303	Up	4.4074e-37	3.18825e-36
novel_mir723	149	389	6.07	15.2	1.3243	Up	9.95144e-24	3.65637e-23
novel_mir3711	38	99	1.55	3.87	1.32007	Up	4.70014e-07	6.28491e-07
novel_mir4287	25	65	1.02	2.54	1.31626	Up	4.80846e-05	5.79943e-05
novel_mir348	228	591	9.29	23.09	1.31352	Up	8.13468e-35	5.37021e-34
novel_mir1503	127	329	5.18	12.86	1.31187	Up	4.60792e-20	1.328e-19
mmu-miR-145a-3p	40	103	1.63	4.02	1.30232	Up	3.59386e-07	4.82349e-07
mmu-miR-486b-3p	1929	4937	78.61	192.92	1.29522	Up	1.11444e-271	4.95849e-270
novel_mir2468	21	54	0.86	2.11	1.29483	Up	0.000247702	0.000289923
mmu-miR-26a-5p	2359	6001	96.13	234.5	1.28653	Up	0	0
novel_mir479	26	66	1.06	2.58	1.28331	Up	5.99066e-05	7.21188e-05
novel_mir2490	48	122	1.96	4.77	1.28314	Up	4.22828e-08	5.97366e-08
novel_mir4849	22	56	0.9	2.19	1.28293	Up	0.000215098	0.000251943
novel_mir2826	353	892	14.38	34.86	1.27751	Up	1.53246e-49	1.541e-48
novel_mir2036	96	241	3.91	9.42	1.26856	Up	2.24968e-14	4.81354e-14
novel_mir1621	32	80	1.3	3.13	1.26765	Up	1.27126e-05	1.5682e-05
mmu-miR-203b-3p	43	107	1.75	4.18	1.25615	Up	4.78092e-07	6.38767e-07
novel_mir2191	89	222	3.63	8.67	1.25606	Up	3.20924e-13	6.49851e-13
mmu-miR-1a-3p	116	287	4.73	11.21	1.24487	Up	1.91946e-16	4.52425e-16
novel_mir1050	30	74	1.22	2.89	1.24419	Up	3.38866e-05	4.12687e-05
mmu-miR-223-3p	611	1508	24.9	58.93	1.24286	Up	3.38894e-79	5.61596e-78
novel_mir4475	79	195	3.22	7.62	1.24273	Up	1.36539e-11	2.46104e-11
novel_mir1292	21	52	0.86	2.03	1.23907	Up	0.000505884	0.00058287
mmu-miR-30e-3p	21	52	0.86	2.03	1.23907	Up	0.000505884	0.000582664
mmu-miR-215-5p	605	1486	24.65	58.07	1.23621	Up	2.1266e-77	3.48848e-76
novel_mir4737	85	207	3.46	8.09	1.22537	Up	5.9132e-12	1.10507e-11
novel_mir4912	30	73	1.22	2.85	1.22408	Up	4.7818e-05	5.76942e-05
novel_mir4105	1480	3596	60.31	140.52	1.22031	Up	5.75882e-181	1.76459e-179
mmu-miR-17-5p	103	250	4.2	9.77	1.21797	Up	4.61318e-14	9.74227e-14
novel_mir182	69	166	2.81	6.49	1.20765	Up	1.13492e-09	1.76713e-09
mmu-miR-218-5p	163	391	6.64	15.28	1.20239	Up	1.00815e-20	3.01518e-20
novel_mir5833	56	134	2.28	5.24	1.20053	Up	5.35326e-08	7.54006e-08
novel_mir1193	25	60	1.02	2.34	1.19794	Up	0.0002794	0.000326553
novel_mir2621	41	98	1.67	3.83	1.1975	Up	3.47602e-06	4.42056e-06
novel_mir2915	29	69	1.18	2.7	1.19417	Up	0.000109402	0.000130304
novel_mir115	276	658	11.25	25.71	1.1924	Up	2.05344e-33	1.26079e-32
novel_mir2705	32	76	1.3	2.97	1.19195	Up	4.99676e-05	6.0243e-05
novel_mir662	228	543	9.29	21.22	1.19167	Up	8.3244e-28	3.9471e-27
novel_mir3565	298	709	12.14	27.71	1.19064	Up	9.65198e-36	6.62783e-35
mmu-miR-205-5p	143	340	5.83	13.29	1.18877	Up	6.12906e-18	1.55161e-17
novel_mir5561	2484	5886	101.22	230	1.18414	Up	2.7849e-281	1.29219e-279
novel_mir248	52	123	2.12	4.81	1.18197	Up	2.5776e-07	3.50588e-07
novel_mir315	55	130	2.24	5.08	1.18133	Up	1.19755e-07	1.65305e-07
mmu-miR-574-3p	129	305	5.26	11.92	1.18025	Up	4.35002e-16	1.01282e-15
novel_mir5411	49	116	2	4.53	1.17951	Up	5.55562e-07	7.41054e-07
novel_mir5325	28	66	1.14	2.58	1.17834	Up	0.000177945	0.000210398
novel_mir5746	31	73	1.26	2.85	1.17754	Up	8.10734e-05	9.7348e-05
mmu-miR-99a-5p	5670	13355	231.05	521.86	1.17546	Up	0	0
novel_mir3840	1205	2825	49.1	110.39	1.16881	Up	2.71942e-133	6.95486e-132
novel_mir3787	35	82	1.43	3.2	1.16206	Up	3.19228e-05	3.88917e-05
novel_mir2483	52	121	2.12	4.73	1.15778	Up	4.95558e-07	6.61559e-07
mmu-miR-425-5p	147	342	5.99	13.36	1.15729	Up	2.38148e-17	5.85102e-17
novel_mir4746	31	72	1.26	2.81	1.15715	Up	0.000112963	0.000134496
novel_mir4008	69	160	2.81	6.25	1.15329	Up	8.05092e-09	1.20061e-08
novel_mir2987	34	79	1.39	3.09	1.15252	Up	5.15952e-05	6.21823e-05
novel_mir3088	300	694	12.22	27.12	1.15011	Up	3.12016e-33	1.90494e-32
novel_mir779	33	76	1.34	2.97	1.14823	Up	8.33332e-05	9.97664e-05
novel_mir3154	26	60	1.06	2.34	1.14244	Up	0.00047009	0.000541821
novel_mir2656	169	389	6.89	15.2	1.1415	Up	3.82088e-19	1.04993e-18
novel_mir4964	189	434	7.7	16.96	1.13921	Up	4.3627e-21	1.32554e-20
novel_mir1255	28	64	1.14	2.5	1.13289	Up	0.000345104	0.000401755
novel_mir5974	25	57	1.02	2.23	1.12847	Up	0.00076336	0.000874566
novel_mir623	37	84	1.51	3.28	1.11915	Up	4.52548e-05	5.46219e-05
novel_mir3854	479	1080	19.52	42.2	1.11229	Up	2.90688e-48	2.82681e-47
novel_mir1125	610	1373	24.86	53.65	1.10975	Up	1.14717e-60	1.4904e-59
mmu-miR-484	2157	4854	87.9	189.68	1.10963	Up	1.38248e-209	4.67738e-208
novel_mir3353	133	299	5.42	11.68	1.10768	Up	2.0338e-14	4.37759e-14
mmu-miR-486a-5p,mmu-miR-486b-5p	10330	23210	420.95	906.96	1.10739	Up	0	0
novel_mir4150	135	302	5.5	11.8	1.10128	Up	2.05874e-14	4.42834e-14
novel_mir1632	56	125	2.28	4.88	1.09785	Up	9.71512e-07	1.27545e-06
mmu-miR-191-3p	34	76	1.39	2.97	1.09538	Up	0.000136176	0.000161659
novel_mir1011	277	617	11.29	24.11	1.09459	Up	1.29994e-27	6.11912e-27
novel_mir1516	214	476	8.72	18.6	1.0929	Up	1.32638e-21	4.2071e-21
novel_mir1365	49	109	2	4.26	1.09085	Up	5.26534e-06	6.61323e-06
novel_mir265	79	175	3.22	6.84	1.08694	Up	8.72536e-09	1.28409e-08
novel_mir3262	28	62	1.14	2.42	1.08597	Up	0.000658208	0.000754894
mmu-miR-15b-5p	123	272	5.01	10.63	1.08526	Up	7.66662e-13	1.51836e-12
novel_mir381	44	97	1.79	3.79	1.08224	Up	2.11644e-05	2.60189e-05
novel_mir2676	38	84	1.55	3.28	1.08143	Up	7.31936e-05	8.79189e-05
novel_mir3496	496	1088	20.21	42.52	1.07307	Up	6.22422e-46	5.72699e-45
mmu-miR-206-3p	792	1730	32.27	67.6	1.06683	Up	2.40206e-71	3.66286e-70
novel_mir4599	45	98	1.83	3.83	1.0655	Up	2.46986e-05	3.0147e-05
novel_mir4551	46	100	1.87	3.91	1.06413	Up	2.11498e-05	2.60108e-05
novel_mir3499	41	89	1.67	3.48	1.05924	Up	6.25844e-05	7.52867e-05
novel_mir2555	31	67	1.26	2.62	1.05614	Up	0.000560146	0.000644475
mmu-miR-151-5p	260	563	10.59	22	1.0548	Up	6.43928e-24	2.40954e-23
novel_mir2993	35	76	1.43	2.97	1.05445	Up	0.000218212	0.000255498
novel_mir1373	37	80	1.51	3.13	1.05161	Up	0.000159296	0.000188899
novel_mir4489	37	80	1.51	3.13	1.05161	Up	0.000159296	0.00018883
novel_mir8	37	80	1.51	3.13	1.05161	Up	0.000159296	0.000188761
novel_mir894	43	92	1.75	3.6	1.04064	Up	6.21e-05	7.47317e-05
mmu-miR-146a-5p	14948	31938	609.13	1248.02	1.03482	Up	0	0
novel_mir5584	70	149	2.85	5.82	1.03006	Up	3.84496e-07	5.14562e-07
novel_mir1889	63	134	2.57	5.24	1.0278	Up	1.52183e-06	1.97401e-06
mmu-miR-425-3p	661	1405	26.94	54.9	1.02706	Up	6.49698e-55	7.50968e-54
novel_mir494	352	746	14.34	29.15	1.02345	Up	9.26176e-30	4.86767e-29
novel_mir1685	198	419	8.07	16.37	1.02041	Up	2.39682e-17	5.88426e-17
novel_mir3979	273	577	11.12	22.55	1.01997	Up	3.03624e-23	1.0921e-22
novel_mir4890	38	80	1.55	3.13	1.01389	Up	0.000249676	0.000292128
novel_mir480	77	162	3.14	6.33	1.01144	Up	1.75636e-07	2.3929e-07
novel_mir11	441	923	17.97	36.07	1.00521	Up	2.00066e-35	1.34259e-34
novel_mir5542	988	0	40.26	0.001	-15.2971	Down	2e-307	9.84242e-306
novel_mir3602	507	0	20.66	0.001	-14.3346	Down	5.05286e-158	1.46533e-156
novel_mir5233	474	0	19.32	0.001	-14.2378	Down	8.73312e-148	2.42437e-146
novel_mir3251	464	0	18.91	0.001	-14.2069	Down	1.10531e-144	3.01684e-143
novel_mir475	385	0	15.69	0.001	-13.9376	Down	3.5625e-120	8.63507e-119
novel_mir912	344	0	14.02	0.001	-13.7752	Down	1.8674e-107	4.15432e-106
novel_mir1720	326	0	13.28	0.001	-13.697	Down	7.16804e-102	1.49242e-100
mmu-miR-374b-5p	297	0	12.1	0.001	-13.5627	Down	7.11388e-93	1.37535e-91
novel_mir2649	296	0	12.06	0.001	-13.5579	Down	1.45324e-92	2.76031e-91
novel_mir2618	290	0	11.82	0.001	-13.5289	Down	1.05615e-90	1.94908e-89
novel_mir513	278	0	11.33	0.001	-13.4679	Down	5.5783e-87	9.90072e-86
novel_mir4262	274	0	11.17	0.001	-13.4473	Down	9.71464e-86	1.71485e-84
novel_mir3885	267	0	10.88	0.001	-13.4094	Down	1.44227e-83	2.51854e-82
novel_mir3378	264	0	10.76	0.001	-13.3934	Down	1.22953e-82	2.13557e-81
novel_mir3532	264	0	10.76	0.001	-13.3934	Down	1.22953e-82	2.12421e-81
novel_mir179	255	0	10.39	0.001	-13.3429	Down	7.61766e-80	1.28865e-78
novel_mir2535	234	0	9.54	0.001	-13.2198	Down	2.49274e-73	3.96883e-72
novel_mir1877	229	0	9.33	0.001	-13.1877	Down	8.86818e-72	1.35867e-70
novel_mir3890	223	0	9.09	0.001	-13.1501	Down	6.44498e-70	9.69134e-69
mmu-miR-130b-3p	223	0	9.09	0.001	-13.1501	Down	6.44498e-70	9.64668e-69
novel_mir1294	210	0	8.56	0.001	-13.0634	Down	6.9539e-66	9.82012e-65
novel_mir3919	208	0	8.48	0.001	-13.0498	Down	2.90196e-65	4.08033e-64
novel_mir316	206	0	8.39	0.001	-13.0345	Down	1.21103e-64	1.68095e-63
novel_mir763	205	0	8.35	0.001	-13.0276	Down	2.47392e-64	3.41927e-63
novel_mir3567	182	0	7.42	0.001	-12.8572	Down	3.37836e-57	4.17221e-56
novel_mir1817	179	0	7.29	0.001	-12.8317	Down	2.88004e-56	3.43911e-55
novel_mir455	175	0	7.13	0.001	-12.7997	Down	5.01562e-55	5.81812e-54
novel_mir1450	173	0	7.05	0.001	-12.7834	Down	2.09308e-54	2.38538e-53
novel_mir3719	171	0	6.97	0.001	-12.7669	Down	8.73472e-54	9.71588e-53
novel_mir3601	171	0	6.97	0.001	-12.7669	Down	8.73472e-54	9.68272e-53
novel_mir4813	169	0	6.89	0.001	-12.7503	Down	3.64512e-53	3.97294e-52
novel_mir556	168	0	6.85	0.001	-12.7419	Down	7.44634e-53	8.0619e-52
novel_mir1203	160	0	6.52	0.001	-12.6707	Down	2.25836e-50	2.32125e-49
novel_mir701	158	0	6.44	0.001	-12.6528	Down	9.42444e-50	9.53601e-49
novel_mir4563	152	0	6.19	0.001	-12.5957	Down	6.84926e-48	6.6013e-47
novel_mir1488	151	0	6.15	0.001	-12.5864	Down	1.39918e-47	1.34058e-46
novel_mir4296	148	0	6.03	0.001	-12.5579	Down	1.1928e-46	1.12623e-45
novel_mir328	146	0	5.95	0.001	-12.5387	Down	4.97772e-46	4.64587e-45
novel_mir1640	144	0	5.87	0.001	-12.5191	Down	2.07728e-45	1.87939e-44
novel_mir1909	140	0	5.7	0.001	-12.4767	Down	3.61758e-44	3.17565e-43
novel_mir1101	138	0	5.62	0.001	-12.4564	Down	1.50967e-43	1.3041e-42
novel_mir489	138	0	5.62	0.001	-12.4564	Down	1.50967e-43	1.30064e-42
novel_mir3764	136	0	5.54	0.001	-12.4357	Down	6.30004e-43	5.37074e-42
novel_mir311	136	0	5.54	0.001	-12.4357	Down	6.30004e-43	5.35668e-42
novel_mir1762	135	0	5.5	0.001	-12.4252	Down	1.28699e-42	1.08575e-41
novel_mir1537	132	0	5.38	0.001	-12.3934	Down	1.09716e-41	8.97624e-41
novel_mir3351	131	0	5.34	0.001	-12.3826	Down	2.2413e-41	1.80639e-40
novel_mir4663	125	0	5.09	0.001	-12.3134	Down	1.62888e-39	1.25667e-38
novel_mir1523	124	0	5.05	0.001	-12.3021	Down	3.32752e-39	2.54901e-38
novel_mir3837	124	0	5.05	0.001	-12.3021	Down	3.32752e-39	2.54301e-38
novel_mir266	122	0	4.97	0.001	-12.279	Down	1.38862e-38	1.04162e-37
novel_mir1107	119	0	4.85	0.001	-12.2438	Down	1.18379e-37	8.73855e-37
novel_mir2662	118	0	4.81	0.001	-12.2318	Down	2.41828e-37	1.76905e-36
novel_mir1507	118	0	4.81	0.001	-12.2318	Down	2.41828e-37	1.76507e-36
novel_mir4124	115	0	4.69	0.001	-12.1954	Down	2.06158e-36	1.45883e-35
novel_mir6125	114	0	4.65	0.001	-12.183	Down	4.21146e-36	2.94802e-35
novel_mir3962	114	0	4.65	0.001	-12.183	Down	4.21146e-36	2.94168e-35
novel_mir4019	113	0	4.6	0.001	-12.1674	Down	8.60326e-36	5.9454e-35
novel_mir1867	111	0	4.52	0.001	-12.1421	Down	3.59026e-35	2.39449e-34
novel_mir3606	110	0	4.48	0.001	-12.1293	Down	7.33428e-35	4.86158e-34
novel_mir997	110	0	4.48	0.001	-12.1293	Down	7.33428e-35	4.85168e-34
novel_mir333	109	0	4.44	0.001	-12.1163	Down	1.49827e-34	9.85095e-34
novel_mir4393	106	0	4.32	0.001	-12.0768	Down	1.27727e-33	8.03987e-33
novel_mir1291	103	0	4.2	0.001	-12.0362	Down	1.08887e-32	6.52518e-32
novel_mir4624	103	0	4.2	0.001	-12.0362	Down	1.08887e-32	6.51317e-32
novel_mir756	103	0	4.2	0.001	-12.0362	Down	1.08887e-32	6.50119e-32
novel_mir2722	103	0	4.2	0.001	-12.0362	Down	1.08887e-32	6.48927e-32
mmu-miR-744-5p	102	0	4.16	0.001	-12.0224	Down	2.22438e-32	1.30176e-31
novel_mir4037	102	0	4.16	0.001	-12.0224	Down	2.22438e-32	1.29942e-31
novel_mir3929	102	0	4.16	0.001	-12.0224	Down	2.22438e-32	1.29709e-31
novel_mir3003	101	0	4.12	0.001	-12.0084	Down	4.544e-32	2.62614e-31
novel_mir3755	100	0	4.07	0.001	-11.9908	Down	9.28262e-32	5.31745e-31
novel_mir2681	99	0	4.03	0.001	-11.9766	Down	1.89628e-31	1.07677e-30
novel_mir31	99	0	4.03	0.001	-11.9766	Down	1.89628e-31	1.07489e-30
novel_mir4290	97	0	3.95	0.001	-11.9476	Down	7.91342e-31	4.40116e-30
novel_mir4126	97	0	3.95	0.001	-11.9476	Down	7.91342e-31	4.39364e-30
novel_mir650	96	0	3.91	0.001	-11.933	Down	1.61657e-30	8.82459e-30
novel_mir2881	96	0	3.91	0.001	-11.933	Down	1.61657e-30	8.80979e-30
novel_mir84	95	0	3.87	0.001	-11.9181	Down	3.30238e-30	1.76127e-29
novel_mir172	95	0	3.87	0.001	-11.9181	Down	3.30238e-30	1.75838e-29
novel_mir4115	95	0	3.87	0.001	-11.9181	Down	3.30238e-30	1.7555e-29
novel_mir4990	94	0	3.83	0.001	-11.9031	Down	6.74618e-30	3.55131e-29
novel_mir1966	93	0	3.79	0.001	-11.888	Down	1.37813e-29	7.18484e-29
mmu-miR-466i-5p	92	0	3.75	0.001	-11.8727	Down	2.81528e-29	1.45606e-28
novel_mir4800	91	0	3.71	0.001	-11.8572	Down	5.75112e-29	2.9096e-28
novel_mir4518	91	0	3.71	0.001	-11.8572	Down	5.75112e-29	2.90508e-28
novel_mir488	90	0	3.67	0.001	-11.8416	Down	1.17485e-28	5.85264e-28
novel_mir5799	90	0	3.67	0.001	-11.8416	Down	1.17485e-28	5.84367e-28
novel_mir189	89	0	3.63	0.001	-11.8258	Down	2.40002e-28	1.17931e-27
novel_mir5177	89	0	3.63	0.001	-11.8258	Down	2.40002e-28	1.17753e-27
novel_mir3025	88	0	3.59	0.001	-11.8098	Down	4.90282e-28	2.36266e-27
novel_mir204	88	0	3.59	0.001	-11.8098	Down	4.90282e-28	2.35916e-27
novel_mir3913	87	0	3.55	0.001	-11.7936	Down	1.00156e-27	4.74208e-27
novel_mir1180	87	0	3.55	0.001	-11.7936	Down	1.00156e-27	4.73518e-27
novel_mir3745	86	0	3.5	0.001	-11.7731	Down	2.04602e-27	9.53439e-27
novel_mir552	85	0	3.46	0.001	-11.7566	Down	4.17964e-27	1.91204e-26
novel_mir1502	85	0	3.46	0.001	-11.7566	Down	4.17964e-27	1.90935e-26
novel_mir150	84	0	3.42	0.001	-11.7398	Down	8.53828e-27	3.86244e-26
novel_mir4745	84	0	3.42	0.001	-11.7398	Down	8.53828e-27	3.85707e-26
novel_mir5119	84	0	3.42	0.001	-11.7398	Down	8.53828e-27	3.85171e-26
novel_mir239	84	0	3.42	0.001	-11.7398	Down	8.53828e-27	3.84637e-26
novel_mir4365	84	0	3.42	0.001	-11.7398	Down	8.53828e-27	3.84104e-26
novel_mir2834	83	0	3.38	0.001	-11.7228	Down	1.74422e-26	7.72884e-26
novel_mir1212	82	0	3.34	0.001	-11.7056	Down	3.56314e-26	1.55552e-25
novel_mir1025	82	0	3.34	0.001	-11.7056	Down	3.56314e-26	1.55343e-25
novel_mir3115	82	0	3.34	0.001	-11.7056	Down	3.56314e-26	1.55135e-25
novel_mir553	82	0	3.34	0.001	-11.7056	Down	3.56314e-26	1.54927e-25
novel_mir929	82	0	3.34	0.001	-11.7056	Down	3.56314e-26	1.5472e-25
novel_mir1233	82	0	3.34	0.001	-11.7056	Down	3.56314e-26	1.54514e-25
novel_mir144	81	0	3.3	0.001	-11.6883	Down	7.27888e-26	3.10668e-25
novel_mir1497	81	0	3.3	0.001	-11.6883	Down	7.27888e-26	3.1026e-25
novel_mir4152	80	0	3.26	0.001	-11.6707	Down	1.48695e-25	6.21571e-25
novel_mir6150	80	0	3.26	0.001	-11.6707	Down	1.48695e-25	6.20772e-25
novel_mir2779	79	0	3.22	0.001	-11.6528	Down	3.03758e-25	1.22712e-24
novel_mir3151	78	0	3.18	0.001	-11.6348	Down	6.20524e-25	2.48516e-24
novel_mir2441	78	0	3.18	0.001	-11.6348	Down	6.20524e-25	2.4821e-24
novel_mir342	78	0	3.18	0.001	-11.6348	Down	6.20524e-25	2.47904e-24
novel_mir604	77	0	3.14	0.001	-11.6165	Down	1.26762e-24	4.9486e-24
novel_mir267	77	0	3.14	0.001	-11.6165	Down	1.26762e-24	4.94266e-24
novel_mir3399	77	0	3.14	0.001	-11.6165	Down	1.26762e-24	4.93673e-24
novel_mir145	76	0	3.1	0.001	-11.5981	Down	2.58954e-24	9.93014e-24
novel_mir5778	76	0	3.1	0.001	-11.5981	Down	2.58954e-24	9.91843e-24
novel_mir900	76	0	3.1	0.001	-11.5981	Down	2.58954e-24	9.90674e-24
novel_mir862	73	0	2.97	0.001	-11.5362	Down	2.20758e-23	7.97577e-23
novel_mir152	73	0	2.97	0.001	-11.5362	Down	2.20758e-23	7.96691e-23
novel_mir258	73	0	2.97	0.001	-11.5362	Down	2.20758e-23	7.95807e-23
novel_mir5269	72	0	2.93	0.001	-11.5167	Down	4.50968e-23	1.58866e-22
novel_mir4695	72	0	2.93	0.001	-11.5167	Down	4.50968e-23	1.58694e-22
novel_mir346	72	0	2.93	0.001	-11.5167	Down	4.50968e-23	1.58522e-22
novel_mir132	72	0	2.93	0.001	-11.5167	Down	4.50968e-23	1.58351e-22
novel_mir190	71	0	2.89	0.001	-11.4969	Down	9.2125e-23	3.19e-22
novel_mir5494	71	0	2.89	0.001	-11.4969	Down	9.2125e-23	3.1866e-22
novel_mir5377	71	0	2.89	0.001	-11.4969	Down	9.2125e-23	3.18321e-22
novel_mir3999	70	0	2.85	0.001	-11.4767	Down	1.88195e-22	6.38056e-22
novel_mir141	70	0	2.85	0.001	-11.4767	Down	1.88195e-22	6.37391e-22
novel_mir4028	70	0	2.85	0.001	-11.4767	Down	1.88195e-22	6.36727e-22
novel_mir1175	70	0	2.85	0.001	-11.4767	Down	1.88195e-22	6.36065e-22
novel_mir429	69	0	2.81	0.001	-11.4564	Down	3.8445e-22	1.27418e-21
novel_mir1997	69	0	2.81	0.001	-11.4564	Down	3.8445e-22	1.27288e-21
novel_mir3421	69	0	2.81	0.001	-11.4564	Down	3.8445e-22	1.27158e-21
mmu-miR-379-5p	68	0	2.77	0.001	-11.4357	Down	7.85364e-22	2.55597e-21
novel_mir364	68	0	2.77	0.001	-11.4357	Down	7.85364e-22	2.55342e-21
novel_mir5600	68	0	2.77	0.001	-11.4357	Down	7.85364e-22	2.55086e-21
novel_mir5997	68	0	2.77	0.001	-11.4357	Down	7.85364e-22	2.54831e-21
mmu-miR-15b-3p	68	0	2.77	0.001	-11.4357	Down	7.85364e-22	2.54577e-21
novel_mir2611	68	0	2.77	0.001	-11.4357	Down	7.85364e-22	2.54323e-21
novel_mir1241	67	0	2.73	0.001	-11.4147	Down	1.60436e-21	5.07397e-21
novel_mir956	67	0	2.73	0.001	-11.4147	Down	1.60436e-21	5.06903e-21
novel_mir836	67	0	2.73	0.001	-11.4147	Down	1.60436e-21	5.06411e-21
novel_mir2495	67	0	2.73	0.001	-11.4147	Down	1.60436e-21	5.05919e-21
novel_mir4116	67	0	2.73	0.001	-11.4147	Down	1.60436e-21	5.05428e-21
novel_mir139	67	0	2.73	0.001	-11.4147	Down	1.60436e-21	5.04939e-21
mmu-miR-31-5p	67	0	2.73	0.001	-11.4147	Down	1.60436e-21	5.0445e-21
novel_mir3243	66	0	2.69	0.001	-11.3934	Down	3.27744e-21	1.01189e-20
novel_mir66	66	0	2.69	0.001	-11.3934	Down	3.27744e-21	1.01093e-20
novel_mir4424	66	0	2.69	0.001	-11.3934	Down	3.27744e-21	1.00997e-20
novel_mir4331	66	0	2.69	0.001	-11.3934	Down	3.27744e-21	1.00902e-20
novel_mir6151	65	0	2.65	0.001	-11.3718	Down	6.69522e-21	2.03045e-20
novel_mir3470	64	0	2.61	0.001	-11.3498	Down	1.36772e-20	4.08304e-20
novel_mir1668	64	0	2.61	0.001	-11.3498	Down	1.36772e-20	4.07929e-20
novel_mir531	64	0	2.61	0.001	-11.3498	Down	1.36772e-20	4.07555e-20
novel_mir675	63	0	2.57	0.001	-11.3276	Down	2.794e-20	8.11709e-20
novel_mir5042	63	0	2.57	0.001	-11.3276	Down	2.794e-20	8.10984e-20
novel_mir2413	63	0	2.57	0.001	-11.3276	Down	2.794e-20	8.1026e-20
novel_mir6034	63	0	2.57	0.001	-11.3276	Down	2.794e-20	8.09537e-20
novel_mir1337	63	0	2.57	0.001	-11.3276	Down	2.794e-20	8.08816e-20
novel_mir336	63	0	2.57	0.001	-11.3276	Down	2.794e-20	8.08095e-20
novel_mir830	62	0	2.53	0.001	-11.3049	Down	5.70768e-20	1.62334e-19
novel_mir160	62	0	2.53	0.001	-11.3049	Down	5.70768e-20	1.62192e-19
novel_mir2003	62	0	2.53	0.001	-11.3049	Down	5.70768e-20	1.6205e-19
novel_mir4837	62	0	2.53	0.001	-11.3049	Down	5.70768e-20	1.61909e-19
novel_mir784	62	0	2.53	0.001	-11.3049	Down	5.70768e-20	1.61767e-19
novel_mir5852	62	0	2.53	0.001	-11.3049	Down	5.70768e-20	1.61626e-19
novel_mir570	62	0	2.53	0.001	-11.3049	Down	5.70768e-20	1.61486e-19
novel_mir3809	61	0	2.49	0.001	-11.2819	Down	1.16598e-19	3.26756e-19
novel_mir2104	60	0	2.44	0.001	-11.2527	Down	2.38188e-19	6.60662e-19
novel_mir1634	60	0	2.44	0.001	-11.2527	Down	2.38188e-19	6.60098e-19
novel_mir4095	60	0	2.44	0.001	-11.2527	Down	2.38188e-19	6.59535e-19
novel_mir4106	60	0	2.44	0.001	-11.2527	Down	2.38188e-19	6.58973e-19
novel_mir2976	60	0	2.44	0.001	-11.2527	Down	2.38188e-19	6.58412e-19
novel_mir4279	60	0	2.44	0.001	-11.2527	Down	2.38188e-19	6.57853e-19
novel_mir1646	60	0	2.44	0.001	-11.2527	Down	2.38188e-19	6.57294e-19
novel_mir2009	60	0	2.44	0.001	-11.2527	Down	2.38188e-19	6.56736e-19
novel_mir4180	60	0	2.44	0.001	-11.2527	Down	2.38188e-19	6.56179e-19
novel_mir807	59	0	2.4	0.001	-11.2288	Down	4.86578e-19	1.32031e-18
novel_mir4135	59	0	2.4	0.001	-11.2288	Down	4.86578e-19	1.3192e-18
mmu-miR-1964-3p	59	0	2.4	0.001	-11.2288	Down	4.86578e-19	1.3181e-18
novel_mir5234	59	0	2.4	0.001	-11.2288	Down	4.86578e-19	1.317e-18
novel_mir3864	59	0	2.4	0.001	-11.2288	Down	4.86578e-19	1.31591e-18
novel_mir914	59	0	2.4	0.001	-11.2288	Down	4.86578e-19	1.31481e-18
novel_mir453	58	0	2.36	0.001	-11.2046	Down	9.93994e-19	2.64848e-18
novel_mir4333	58	0	2.36	0.001	-11.2046	Down	9.93994e-19	2.64631e-18
novel_mir302	58	0	2.36	0.001	-11.2046	Down	9.93994e-19	2.64414e-18
novel_mir537	58	0	2.36	0.001	-11.2046	Down	9.93994e-19	2.64197e-18
mmu-miR-28a-3p	58	0	2.36	0.001	-11.2046	Down	9.93994e-19	2.63981e-18
novel_mir196	58	0	2.36	0.001	-11.2046	Down	9.93994e-19	2.63766e-18
novel_mir2531	58	0	2.36	0.001	-11.2046	Down	9.93994e-19	2.6355e-18
novel_mir5352	58	0	2.36	0.001	-11.2046	Down	9.93994e-19	2.63335e-18
novel_mir1647	58	0	2.36	0.001	-11.2046	Down	9.93994e-19	2.63121e-18
novel_mir2175	57	0	2.32	0.001	-11.1799	Down	2.03056e-18	5.31876e-18
novel_mir1544	57	0	2.32	0.001	-11.1799	Down	2.03056e-18	5.31447e-18
novel_mir4108	56	0	2.28	0.001	-11.1548	Down	4.14808e-18	1.06759e-17
novel_mir1579	56	0	2.28	0.001	-11.1548	Down	4.14808e-18	1.06674e-17
novel_mir5051	56	0	2.28	0.001	-11.1548	Down	4.14808e-18	1.0659e-17
novel_mir1566	56	0	2.28	0.001	-11.1548	Down	4.14808e-18	1.06506e-17
novel_mir123	56	0	2.28	0.001	-11.1548	Down	4.14808e-18	1.06422e-17
novel_mir6093	56	0	2.28	0.001	-11.1548	Down	4.14808e-18	1.06338e-17
novel_mir4446	55	0	2.24	0.001	-11.1293	Down	8.4738e-18	2.14186e-17
novel_mir2901	55	0	2.24	0.001	-11.1293	Down	8.4738e-18	2.14019e-17
novel_mir4658	55	0	2.24	0.001	-11.1293	Down	8.4738e-18	2.13853e-17
novel_mir2322	55	0	2.24	0.001	-11.1293	Down	8.4738e-18	2.13687e-17
novel_mir5477	55	0	2.24	0.001	-11.1293	Down	8.4738e-18	2.13521e-17
novel_mir5884	54	0	2.2	0.001	-11.1033	Down	1.73105e-17	4.32163e-17
mmu-miR-339-3p	54	0	2.2	0.001	-11.1033	Down	1.73105e-17	4.31831e-17
novel_mir2054	54	0	2.2	0.001	-11.1033	Down	1.73105e-17	4.315e-17
novel_mir5104	54	0	2.2	0.001	-11.1033	Down	1.73105e-17	4.31169e-17
novel_mir758	54	0	2.2	0.001	-11.1033	Down	1.73105e-17	4.30839e-17
novel_mir3925	54	0	2.2	0.001	-11.1033	Down	1.73105e-17	4.30509e-17
novel_mir630	54	0	2.2	0.001	-11.1033	Down	1.73105e-17	4.30179e-17
novel_mir2163	54	0	2.2	0.001	-11.1033	Down	1.73105e-17	4.2985e-17
mmu-miR-8116	54	0	2.2	0.001	-11.1033	Down	1.73105e-17	4.29522e-17
novel_mir5929	53	0	2.16	0.001	-11.0768	Down	3.53624e-17	8.66192e-17
novel_mir3740	52	0	2.12	0.001	-11.0498	Down	7.2239e-17	1.74838e-16
novel_mir1119	52	0	2.12	0.001	-11.0498	Down	7.2239e-17	1.74708e-16
novel_mir5021	52	0	2.12	0.001	-11.0498	Down	7.2239e-17	1.74578e-16
novel_mir5294	52	0	2.12	0.001	-11.0498	Down	7.2239e-17	1.74448e-16
novel_mir4348	52	0	2.12	0.001	-11.0498	Down	7.2239e-17	1.74318e-16
novel_mir437	52	0	2.12	0.001	-11.0498	Down	7.2239e-17	1.74189e-16
novel_mir3605	52	0	2.12	0.001	-11.0498	Down	7.2239e-17	1.7406e-16
novel_mir3963	51	0	2.08	0.001	-11.0224	Down	1.47572e-16	3.52955e-16
novel_mir1955	51	0	2.08	0.001	-11.0224	Down	1.47572e-16	3.52696e-16
novel_mir4860	51	0	2.08	0.001	-11.0224	Down	1.47572e-16	3.52436e-16
novel_mir2601	51	0	2.08	0.001	-11.0224	Down	1.47572e-16	3.52177e-16
novel_mir4925	51	0	2.08	0.001	-11.0224	Down	1.47572e-16	3.51919e-16
mmu-miR-322-3p	51	0	2.08	0.001	-11.0224	Down	1.47572e-16	3.5166e-16
novel_mir3247	51	0	2.08	0.001	-11.0224	Down	1.47572e-16	3.51403e-16
novel_mir3902	50	0	2.04	0.001	-10.9944	Down	3.01464e-16	7.09533e-16
novel_mir1545	50	0	2.04	0.001	-10.9944	Down	3.01464e-16	7.09019e-16
novel_mir1593	50	0	2.04	0.001	-10.9944	Down	3.01464e-16	7.08506e-16
novel_mir5952	50	0	2.04	0.001	-10.9944	Down	3.01464e-16	7.07994e-16
novel_mir4910	50	0	2.04	0.001	-10.9944	Down	3.01464e-16	7.07482e-16
novel_mir3654	50	0	2.04	0.001	-10.9944	Down	3.01464e-16	7.06971e-16
novel_mir2219	50	0	2.04	0.001	-10.9944	Down	3.01464e-16	7.06461e-16
novel_mir1006	49	0	2	0.001	-10.9658	Down	6.15836e-16	1.43181e-15
novel_mir788	49	0	2	0.001	-10.9658	Down	6.15836e-16	1.43078e-15
novel_mir2027	49	0	2	0.001	-10.9658	Down	6.15836e-16	1.42976e-15
novel_mir5316	49	0	2	0.001	-10.9658	Down	6.15836e-16	1.42874e-15
novel_mir580	49	0	2	0.001	-10.9658	Down	6.15836e-16	1.42772e-15
novel_mir2262	49	0	2	0.001	-10.9658	Down	6.15836e-16	1.4267e-15
novel_mir991	49	0	2	0.001	-10.9658	Down	6.15836e-16	1.42568e-15
novel_mir4409	49	0	2	0.001	-10.9658	Down	6.15836e-16	1.42467e-15
novel_mir4237	49	0	2	0.001	-10.9658	Down	6.15836e-16	1.42366e-15
novel_mir1399	49	0	2	0.001	-10.9658	Down	6.15836e-16	1.42264e-15
novel_mir1821	49	0	2	0.001	-10.9658	Down	6.15836e-16	1.42163e-15
novel_mir5327	49	0	2	0.001	-10.9658	Down	6.15836e-16	1.42062e-15
novel_mir532	48	0	1.96	0.001	-10.9366	Down	1.25805e-15	2.89592e-15
novel_mir2997	48	0	1.96	0.001	-10.9366	Down	1.25805e-15	2.89387e-15
novel_mir697	48	0	1.96	0.001	-10.9366	Down	1.25805e-15	2.89182e-15
novel_mir4564	48	0	1.96	0.001	-10.9366	Down	1.25805e-15	2.88977e-15
novel_mir1551	48	0	1.96	0.001	-10.9366	Down	1.25805e-15	2.88773e-15
novel_mir4107	48	0	1.96	0.001	-10.9366	Down	1.25805e-15	2.88569e-15
novel_mir2916	48	0	1.96	0.001	-10.9366	Down	1.25805e-15	2.88366e-15
novel_mir2424	48	0	1.96	0.001	-10.9366	Down	1.25805e-15	2.88162e-15
novel_mir5296	48	0	1.96	0.001	-10.9366	Down	1.25805e-15	2.87959e-15
novel_mir5869	48	0	1.96	0.001	-10.9366	Down	1.25805e-15	2.87756e-15
novel_mir781	48	0	1.96	0.001	-10.9366	Down	1.25805e-15	2.87554e-15
novel_mir1473	48	0	1.96	0.001	-10.9366	Down	1.25805e-15	2.87352e-15
novel_mir2047	47	0	1.92	0.001	-10.9069	Down	2.56998e-15	5.80883e-15
novel_mir4202	47	0	1.92	0.001	-10.9069	Down	2.56998e-15	5.80479e-15
novel_mir5058	47	0	1.92	0.001	-10.9069	Down	2.56998e-15	5.80076e-15
novel_mir4751	47	0	1.92	0.001	-10.9069	Down	2.56998e-15	5.79673e-15
novel_mir5373	47	0	1.92	0.001	-10.9069	Down	2.56998e-15	5.79271e-15
novel_mir249	47	0	1.92	0.001	-10.9069	Down	2.56998e-15	5.78869e-15
novel_mir4032	47	0	1.92	0.001	-10.9069	Down	2.56998e-15	5.78468e-15
novel_mir4101	47	0	1.92	0.001	-10.9069	Down	2.56998e-15	5.78068e-15
mmu-miR-7044-3p	47	0	1.92	0.001	-10.9069	Down	2.56998e-15	5.77667e-15
novel_mir2759	47	0	1.92	0.001	-10.9069	Down	2.56998e-15	5.77268e-15
novel_mir3633	46	0	1.87	0.001	-10.8688	Down	5.25e-15	1.16396e-14
novel_mir1348	46	0	1.87	0.001	-10.8688	Down	5.25e-15	1.16317e-14
novel_mir3954	46	0	1.87	0.001	-10.8688	Down	5.25e-15	1.16237e-14
novel_mir1912	46	0	1.87	0.001	-10.8688	Down	5.25e-15	1.16158e-14
novel_mir5343	46	0	1.87	0.001	-10.8688	Down	5.25e-15	1.16079e-14
novel_mir1466	46	0	1.87	0.001	-10.8688	Down	5.25e-15	1.16e-14
novel_mir5303	46	0	1.87	0.001	-10.8688	Down	5.25e-15	1.15921e-14
novel_mir5971	46	0	1.87	0.001	-10.8688	Down	5.25e-15	1.15842e-14
novel_mir4791	45	0	1.83	0.001	-10.8376	Down	1.07248e-14	2.34891e-14
novel_mir1990	45	0	1.83	0.001	-10.8376	Down	1.07248e-14	2.34732e-14
novel_mir4752	45	0	1.83	0.001	-10.8376	Down	1.07248e-14	2.34574e-14
novel_mir5609	45	0	1.83	0.001	-10.8376	Down	1.07248e-14	2.34416e-14
novel_mir4970	45	0	1.83	0.001	-10.8376	Down	1.07248e-14	2.34259e-14
novel_mir2202	45	0	1.83	0.001	-10.8376	Down	1.07248e-14	2.34101e-14
novel_mir3958	45	0	1.83	0.001	-10.8376	Down	1.07248e-14	2.33944e-14
novel_mir1854	45	0	1.83	0.001	-10.8376	Down	1.07248e-14	2.33787e-14
novel_mir477	45	0	1.83	0.001	-10.8376	Down	1.07248e-14	2.3363e-14
novel_mir1659	45	0	1.83	0.001	-10.8376	Down	1.07248e-14	2.33474e-14
novel_mir2100	44	0	1.79	0.001	-10.8057	Down	2.1909e-14	4.70949e-14
novel_mir4436	44	0	1.79	0.001	-10.8057	Down	2.1909e-14	4.70638e-14
novel_mir1873	44	0	1.79	0.001	-10.8057	Down	2.1909e-14	4.70327e-14
novel_mir903	44	0	1.79	0.001	-10.8057	Down	2.1909e-14	4.70016e-14
novel_mir4596	44	0	1.79	0.001	-10.8057	Down	2.1909e-14	4.69706e-14
novel_mir4092	44	0	1.79	0.001	-10.8057	Down	2.1909e-14	4.69396e-14
novel_mir935	44	0	1.79	0.001	-10.8057	Down	2.1909e-14	4.69087e-14
novel_mir3583	43	0	1.75	0.001	-10.7731	Down	4.47562e-14	9.51985e-14
novel_mir4726	43	0	1.75	0.001	-10.7731	Down	4.47562e-14	9.51362e-14
novel_mir3683	43	0	1.75	0.001	-10.7731	Down	4.47562e-14	9.5074e-14
novel_mir5453	43	0	1.75	0.001	-10.7731	Down	4.47562e-14	9.50119e-14
novel_mir2829	43	0	1.75	0.001	-10.7731	Down	4.47562e-14	9.49498e-14
novel_mir4554	43	0	1.75	0.001	-10.7731	Down	4.47562e-14	9.48878e-14
novel_mir1149	43	0	1.75	0.001	-10.7731	Down	4.47562e-14	9.48259e-14
novel_mir23	43	0	1.75	0.001	-10.7731	Down	4.47562e-14	9.47641e-14
novel_mir1619	43	0	1.75	0.001	-10.7731	Down	4.47562e-14	9.47024e-14
novel_mir2414	43	0	1.75	0.001	-10.7731	Down	4.47562e-14	9.46407e-14
novel_mir185	43	0	1.75	0.001	-10.7731	Down	4.47562e-14	9.45791e-14
novel_mir4441	42	0	1.71	0.001	-10.7398	Down	9.14292e-14	1.91465e-13
novel_mir3141	42	0	1.71	0.001	-10.7398	Down	9.14292e-14	1.91342e-13
novel_mir5986	42	0	1.71	0.001	-10.7398	Down	9.14292e-14	1.91218e-13
novel_mir5309	42	0	1.71	0.001	-10.7398	Down	9.14292e-14	1.91095e-13
novel_mir617	42	0	1.71	0.001	-10.7398	Down	9.14292e-14	1.90972e-13
novel_mir685	42	0	1.71	0.001	-10.7398	Down	9.14292e-14	1.9085e-13
novel_mir2874	42	0	1.71	0.001	-10.7398	Down	9.14292e-14	1.90727e-13
novel_mir1644	42	0	1.71	0.001	-10.7398	Down	9.14292e-14	1.90605e-13
novel_mir5145	42	0	1.71	0.001	-10.7398	Down	9.14292e-14	1.90482e-13
novel_mir334	42	0	1.71	0.001	-10.7398	Down	9.14292e-14	1.9036e-13
novel_mir4666	42	0	1.71	0.001	-10.7398	Down	9.14292e-14	1.90238e-13
novel_mir3746	42	0	1.71	0.001	-10.7398	Down	9.14292e-14	1.90117e-13
novel_mir5775	42	0	1.71	0.001	-10.7398	Down	9.14292e-14	1.89995e-13
novel_mir950	42	0	1.71	0.001	-10.7398	Down	9.14292e-14	1.89873e-13
novel_mir5626	42	0	1.71	0.001	-10.7398	Down	9.14292e-14	1.89752e-13
novel_mir4297	42	0	1.71	0.001	-10.7398	Down	9.14292e-14	1.89631e-13
novel_mir3401	41	0	1.67	0.001	-10.7056	Down	1.86774e-13	3.8395e-13
novel_mir3752	41	0	1.67	0.001	-10.7056	Down	1.86774e-13	3.83707e-13
novel_mir659	41	0	1.67	0.001	-10.7056	Down	1.86774e-13	3.83465e-13
novel_mir2426	41	0	1.67	0.001	-10.7056	Down	1.86774e-13	3.83223e-13
novel_mir1230	41	0	1.67	0.001	-10.7056	Down	1.86774e-13	3.82981e-13
novel_mir2224	41	0	1.67	0.001	-10.7056	Down	1.86774e-13	3.82739e-13
novel_mir4203	41	0	1.67	0.001	-10.7056	Down	1.86774e-13	3.82498e-13
novel_mir284	41	0	1.67	0.001	-10.7056	Down	1.86774e-13	3.82257e-13
novel_mir2303	41	0	1.67	0.001	-10.7056	Down	1.86774e-13	3.82016e-13
novel_mir4730	41	0	1.67	0.001	-10.7056	Down	1.86774e-13	3.81776e-13
novel_mir4407	41	0	1.67	0.001	-10.7056	Down	1.86774e-13	3.81535e-13
novel_mir1456	41	0	1.67	0.001	-10.7056	Down	1.86774e-13	3.81296e-13
novel_mir4555	41	0	1.67	0.001	-10.7056	Down	1.86774e-13	3.81056e-13
novel_mir1389	41	0	1.67	0.001	-10.7056	Down	1.86774e-13	3.80817e-13
novel_mir3068	41	0	1.67	0.001	-10.7056	Down	1.86774e-13	3.80578e-13
novel_mir1787	41	0	1.67	0.001	-10.7056	Down	1.86774e-13	3.80339e-13
novel_mir4755	41	0	1.67	0.001	-10.7056	Down	1.86774e-13	3.80101e-13
novel_mir2394	40	0	1.63	0.001	-10.6707	Down	3.81546e-13	7.70685e-13
novel_mir3682	40	0	1.63	0.001	-10.6707	Down	3.81546e-13	7.70206e-13
novel_mir4064	40	0	1.63	0.001	-10.6707	Down	3.81546e-13	7.69728e-13
novel_mir1841	40	0	1.63	0.001	-10.6707	Down	3.81546e-13	7.6925e-13
novel_mir2838	40	0	1.63	0.001	-10.6707	Down	3.81546e-13	7.68773e-13
novel_mir2208	40	0	1.63	0.001	-10.6707	Down	3.81546e-13	7.68296e-13
novel_mir1779	40	0	1.63	0.001	-10.6707	Down	3.81546e-13	7.6782e-13
mmu-miR-7091-3p	40	0	1.63	0.001	-10.6707	Down	3.81546e-13	7.67345e-13
novel_mir4136	40	0	1.63	0.001	-10.6707	Down	3.81546e-13	7.6687e-13
novel_mir2712	40	0	1.63	0.001	-10.6707	Down	3.81546e-13	7.66395e-13
novel_mir4814	40	0	1.63	0.001	-10.6707	Down	3.81546e-13	7.65922e-13
novel_mir1077	40	0	1.63	0.001	-10.6707	Down	3.81546e-13	7.65449e-13
novel_mir4840	40	0	1.63	0.001	-10.6707	Down	3.81546e-13	7.64976e-13
novel_mir3795	40	0	1.63	0.001	-10.6707	Down	3.81546e-13	7.64504e-13
novel_mir1302	40	0	1.63	0.001	-10.6707	Down	3.81546e-13	7.64033e-13
novel_mir4980	40	0	1.63	0.001	-10.6707	Down	3.81546e-13	7.63562e-13
novel_mir2516	40	0	1.63	0.001	-10.6707	Down	3.81546e-13	7.63092e-13
novel_mir4984	40	0	1.63	0.001	-10.6707	Down	3.81546e-13	7.62622e-13
novel_mir2150	40	0	1.63	0.001	-10.6707	Down	3.81546e-13	7.62153e-13
novel_mir304	40	0	1.63	0.001	-10.6707	Down	3.81546e-13	7.61685e-13
novel_mir3242	40	0	1.63	0.001	-10.6707	Down	3.81546e-13	7.61217e-13
novel_mir4773	40	0	1.63	0.001	-10.6707	Down	3.81546e-13	7.6075e-13
novel_mir6026	39	0	1.59	0.001	-10.6348	Down	7.79432e-13	1.54271e-12
novel_mir5500	39	0	1.59	0.001	-10.6348	Down	7.79432e-13	1.54178e-12
novel_mir4087	39	0	1.59	0.001	-10.6348	Down	7.79432e-13	1.54084e-12
novel_mir645	39	0	1.59	0.001	-10.6348	Down	7.79432e-13	1.5399e-12
novel_mir1959	39	0	1.59	0.001	-10.6348	Down	7.79432e-13	1.53896e-12
novel_mir1213	39	0	1.59	0.001	-10.6348	Down	7.79432e-13	1.53803e-12
novel_mir450	39	0	1.59	0.001	-10.6348	Down	7.79432e-13	1.53709e-12
novel_mir801	39	0	1.59	0.001	-10.6348	Down	7.79432e-13	1.53616e-12
novel_mir1871	39	0	1.59	0.001	-10.6348	Down	7.79432e-13	1.53523e-12
novel_mir137	39	0	1.59	0.001	-10.6348	Down	7.79432e-13	1.5343e-12
novel_mir3163	39	0	1.59	0.001	-10.6348	Down	7.79432e-13	1.53337e-12
novel_mir3137	39	0	1.59	0.001	-10.6348	Down	7.79432e-13	1.53244e-12
novel_mir1977	39	0	1.59	0.001	-10.6348	Down	7.79432e-13	1.53152e-12
novel_mir2540	39	0	1.59	0.001	-10.6348	Down	7.79432e-13	1.53059e-12
novel_mir5692	39	0	1.59	0.001	-10.6348	Down	7.79432e-13	1.52966e-12
novel_mir1652	39	0	1.59	0.001	-10.6348	Down	7.79432e-13	1.52874e-12
novel_mir5698	38	0	1.55	0.001	-10.5981	Down	1.59224e-12	3.10048e-12
mmu-miR-194-5p	38	0	1.55	0.001	-10.5981	Down	1.59224e-12	3.09863e-12
novel_mir3471	38	0	1.55	0.001	-10.5981	Down	1.59224e-12	3.09677e-12
novel_mir4868	38	0	1.55	0.001	-10.5981	Down	1.59224e-12	3.09492e-12
novel_mir5780	38	0	1.55	0.001	-10.5981	Down	1.59224e-12	3.09307e-12
novel_mir5587	38	0	1.55	0.001	-10.5981	Down	1.59224e-12	3.09122e-12
novel_mir5659	38	0	1.55	0.001	-10.5981	Down	1.59224e-12	3.08937e-12
novel_mir2663	38	0	1.55	0.001	-10.5981	Down	1.59224e-12	3.08753e-12
novel_mir5192	38	0	1.55	0.001	-10.5981	Down	1.59224e-12	3.08569e-12
mmu-miR-335-5p	38	0	1.55	0.001	-10.5981	Down	1.59224e-12	3.08385e-12
novel_mir3303	38	0	1.55	0.001	-10.5981	Down	1.59224e-12	3.08201e-12
novel_mir1001	38	0	1.55	0.001	-10.5981	Down	1.59224e-12	3.08017e-12
novel_mir1003	38	0	1.55	0.001	-10.5981	Down	1.59224e-12	3.07834e-12
novel_mir1861	38	0	1.55	0.001	-10.5981	Down	1.59224e-12	3.07651e-12
novel_mir2711	38	0	1.55	0.001	-10.5981	Down	1.59224e-12	3.07468e-12
novel_mir1009	38	0	1.55	0.001	-10.5981	Down	1.59224e-12	3.07285e-12
novel_mir1078	38	0	1.55	0.001	-10.5981	Down	1.59224e-12	3.07103e-12
novel_mir3994	38	0	1.55	0.001	-10.5981	Down	1.59224e-12	3.0692e-12
novel_mir4375	38	0	1.55	0.001	-10.5981	Down	1.59224e-12	3.06738e-12
novel_mir5097	38	0	1.55	0.001	-10.5981	Down	1.59224e-12	3.06557e-12
novel_mir2920	38	0	1.55	0.001	-10.5981	Down	1.59224e-12	3.06375e-12
novel_mir1890	38	0	1.55	0.001	-10.5981	Down	1.59224e-12	3.06194e-12
novel_mir2284	38	0	1.55	0.001	-10.5981	Down	1.59224e-12	3.06012e-12
novel_mir6069	38	0	1.55	0.001	-10.5981	Down	1.59224e-12	3.05831e-12
novel_mir1288	38	0	1.55	0.001	-10.5981	Down	1.59224e-12	3.05651e-12
novel_mir5416	38	0	1.55	0.001	-10.5981	Down	1.59224e-12	3.0547e-12
novel_mir3893	38	0	1.55	0.001	-10.5981	Down	1.59224e-12	3.0529e-12
novel_mir3690	38	0	1.55	0.001	-10.5981	Down	1.59224e-12	3.0511e-12
novel_mir4322	37	0	1.51	0.001	-10.5603	Down	3.25268e-12	6.19631e-12
novel_mir4453	37	0	1.51	0.001	-10.5603	Down	3.25268e-12	6.19268e-12
novel_mir2507	37	0	1.51	0.001	-10.5603	Down	3.25268e-12	6.18905e-12
novel_mir4429	37	0	1.51	0.001	-10.5603	Down	3.25268e-12	6.18542e-12
novel_mir717	37	0	1.51	0.001	-10.5603	Down	3.25268e-12	6.1818e-12
novel_mir5016	37	0	1.51	0.001	-10.5603	Down	3.25268e-12	6.17819e-12
novel_mir442	37	0	1.51	0.001	-10.5603	Down	3.25268e-12	6.17458e-12
novel_mir2748	37	0	1.51	0.001	-10.5603	Down	3.25268e-12	6.17097e-12
mmu-miR-485-5p	37	0	1.51	0.001	-10.5603	Down	3.25268e-12	6.16737e-12
novel_mir1738	37	0	1.51	0.001	-10.5603	Down	3.25268e-12	6.16377e-12
novel_mir3938	37	0	1.51	0.001	-10.5603	Down	3.25268e-12	6.16018e-12
novel_mir1514	37	0	1.51	0.001	-10.5603	Down	3.25268e-12	6.15659e-12
novel_mir4573	37	0	1.51	0.001	-10.5603	Down	3.25268e-12	6.153e-12
novel_mir4204	37	0	1.51	0.001	-10.5603	Down	3.25268e-12	6.14942e-12
novel_mir5115	37	0	1.51	0.001	-10.5603	Down	3.25268e-12	6.14584e-12
novel_mir5410	37	0	1.51	0.001	-10.5603	Down	3.25268e-12	6.14227e-12
novel_mir502	37	0	1.51	0.001	-10.5603	Down	3.25268e-12	6.1387e-12
novel_mir4686	37	0	1.51	0.001	-10.5603	Down	3.25268e-12	6.13514e-12
novel_mir3334	37	0	1.51	0.001	-10.5603	Down	3.25268e-12	6.13158e-12
novel_mir225	37	0	1.51	0.001	-10.5603	Down	3.25268e-12	6.12802e-12
novel_mir4807	37	0	1.51	0.001	-10.5603	Down	3.25268e-12	6.12447e-12
novel_mir2080	37	0	1.51	0.001	-10.5603	Down	3.25268e-12	6.12092e-12
novel_mir1504	37	0	1.51	0.001	-10.5603	Down	3.25268e-12	6.11737e-12
novel_mir3486	36	0	1.47	0.001	-10.5216	Down	6.64466e-12	1.2382e-11
novel_mir5794	36	0	1.47	0.001	-10.5216	Down	6.64466e-12	1.23749e-11
novel_mir288	36	0	1.47	0.001	-10.5216	Down	6.64466e-12	1.23678e-11
novel_mir2212	36	0	1.47	0.001	-10.5216	Down	6.64466e-12	1.23607e-11
novel_mir3910	36	0	1.47	0.001	-10.5216	Down	6.64466e-12	1.23537e-11
novel_mir5514	36	0	1.47	0.001	-10.5216	Down	6.64466e-12	1.23466e-11
novel_mir918	36	0	1.47	0.001	-10.5216	Down	6.64466e-12	1.23395e-11
novel_mir3037	36	0	1.47	0.001	-10.5216	Down	6.64466e-12	1.23325e-11
novel_mir5223	36	0	1.47	0.001	-10.5216	Down	6.64466e-12	1.23254e-11
novel_mir1495	36	0	1.47	0.001	-10.5216	Down	6.64466e-12	1.23184e-11
novel_mir143	36	0	1.47	0.001	-10.5216	Down	6.64466e-12	1.23114e-11
novel_mir4196	36	0	1.47	0.001	-10.5216	Down	6.64466e-12	1.23044e-11
novel_mir1324	36	0	1.47	0.001	-10.5216	Down	6.64466e-12	1.22974e-11
novel_mir1700	36	0	1.47	0.001	-10.5216	Down	6.64466e-12	1.22904e-11
novel_mir5236	36	0	1.47	0.001	-10.5216	Down	6.64466e-12	1.22834e-11
novel_mir1065	36	0	1.47	0.001	-10.5216	Down	6.64466e-12	1.22764e-11
novel_mir5551	36	0	1.47	0.001	-10.5216	Down	6.64466e-12	1.22694e-11
mmu-miR-12192-5p	36	0	1.47	0.001	-10.5216	Down	6.64466e-12	1.22624e-11
novel_mir549	36	0	1.47	0.001	-10.5216	Down	6.64466e-12	1.22555e-11
novel_mir1958	36	0	1.47	0.001	-10.5216	Down	6.64466e-12	1.22485e-11
novel_mir457	36	0	1.47	0.001	-10.5216	Down	6.64466e-12	1.22416e-11
novel_mir5346	36	0	1.47	0.001	-10.5216	Down	6.64466e-12	1.22346e-11
novel_mir6163	36	0	1.47	0.001	-10.5216	Down	6.64466e-12	1.22277e-11
novel_mir1209	36	0	1.47	0.001	-10.5216	Down	6.64466e-12	1.22208e-11
novel_mir4390	36	0	1.47	0.001	-10.5216	Down	6.64466e-12	1.22138e-11
novel_mir217	36	0	1.47	0.001	-10.5216	Down	6.64466e-12	1.22069e-11
novel_mir3475	36	0	1.47	0.001	-10.5216	Down	6.64466e-12	1.22e-11
novel_mir2734	36	0	1.47	0.001	-10.5216	Down	6.64466e-12	1.21931e-11
novel_mir898	36	0	1.47	0.001	-10.5216	Down	6.64466e-12	1.21863e-11
novel_mir4728	36	0	1.47	0.001	-10.5216	Down	6.64466e-12	1.21794e-11
novel_mir199	35	0	1.43	0.001	-10.4818	Down	1.35739e-11	2.47407e-11
novel_mir3935	35	0	1.43	0.001	-10.4818	Down	1.35739e-11	2.47268e-11
novel_mir3101	35	0	1.43	0.001	-10.4818	Down	1.35739e-11	2.4713e-11
novel_mir5322	35	0	1.43	0.001	-10.4818	Down	1.35739e-11	2.46991e-11
novel_mir431	35	0	1.43	0.001	-10.4818	Down	1.35739e-11	2.46853e-11
mmu-miR-3084-5p	35	0	1.43	0.001	-10.4818	Down	1.35739e-11	2.46715e-11
novel_mir5527	35	0	1.43	0.001	-10.4818	Down	1.35739e-11	2.46577e-11
novel_mir2922	35	0	1.43	0.001	-10.4818	Down	1.35739e-11	2.46439e-11
novel_mir821	35	0	1.43	0.001	-10.4818	Down	1.35739e-11	2.46301e-11
novel_mir3576	35	0	1.43	0.001	-10.4818	Down	1.35739e-11	2.46164e-11
novel_mir1047	35	0	1.43	0.001	-10.4818	Down	1.35739e-11	2.46027e-11
novel_mir5823	35	0	1.43	0.001	-10.4818	Down	1.35739e-11	2.45889e-11
novel_mir4168	35	0	1.43	0.001	-10.4818	Down	1.35739e-11	2.45752e-11
novel_mir934	35	0	1.43	0.001	-10.4818	Down	1.35739e-11	2.45615e-11
novel_mir5031	35	0	1.43	0.001	-10.4818	Down	1.35739e-11	2.45479e-11
novel_mir1519	35	0	1.43	0.001	-10.4818	Down	1.35739e-11	2.45342e-11
novel_mir278	35	0	1.43	0.001	-10.4818	Down	1.35739e-11	2.45206e-11
novel_mir4058	35	0	1.43	0.001	-10.4818	Down	1.35739e-11	2.45069e-11
novel_mir627	35	0	1.43	0.001	-10.4818	Down	1.35739e-11	2.44933e-11
novel_mir2182	35	0	1.43	0.001	-10.4818	Down	1.35739e-11	2.44797e-11
novel_mir3234	34	0	1.39	0.001	-10.4409	Down	2.7729e-11	4.95128e-11
novel_mir4831	34	0	1.39	0.001	-10.4409	Down	2.7729e-11	4.94856e-11
novel_mir5117	34	0	1.39	0.001	-10.4409	Down	2.7729e-11	4.94584e-11
novel_mir5282	34	0	1.39	0.001	-10.4409	Down	2.7729e-11	4.94313e-11
novel_mir2698	34	0	1.39	0.001	-10.4409	Down	2.7729e-11	4.94042e-11
novel_mir4967	34	0	1.39	0.001	-10.4409	Down	2.7729e-11	4.93771e-11
novel_mir361	34	0	1.39	0.001	-10.4409	Down	2.7729e-11	4.935e-11
novel_mir3552	34	0	1.39	0.001	-10.4409	Down	2.7729e-11	4.9323e-11
mmu-miR-138-1-3p	34	0	1.39	0.001	-10.4409	Down	2.7729e-11	4.9296e-11
novel_mir5125	34	0	1.39	0.001	-10.4409	Down	2.7729e-11	4.9269e-11
novel_mir4273	34	0	1.39	0.001	-10.4409	Down	2.7729e-11	4.92421e-11
novel_mir1270	34	0	1.39	0.001	-10.4409	Down	2.7729e-11	4.92152e-11
novel_mir601	34	0	1.39	0.001	-10.4409	Down	2.7729e-11	4.91883e-11
novel_mir3861	34	0	1.39	0.001	-10.4409	Down	2.7729e-11	4.91615e-11
novel_mir2615	34	0	1.39	0.001	-10.4409	Down	2.7729e-11	4.91346e-11
novel_mir5464	34	0	1.39	0.001	-10.4409	Down	2.7729e-11	4.91078e-11
novel_mir5831	34	0	1.39	0.001	-10.4409	Down	2.7729e-11	4.90811e-11
novel_mir2851	34	0	1.39	0.001	-10.4409	Down	2.7729e-11	4.90544e-11
novel_mir648	34	0	1.39	0.001	-10.4409	Down	2.7729e-11	4.90276e-11
novel_mir4312	34	0	1.39	0.001	-10.4409	Down	2.7729e-11	4.9001e-11
novel_mir1371	34	0	1.39	0.001	-10.4409	Down	2.7729e-11	4.89743e-11
novel_mir4199	34	0	1.39	0.001	-10.4409	Down	2.7729e-11	4.89477e-11
novel_mir1928	34	0	1.39	0.001	-10.4409	Down	2.7729e-11	4.89211e-11
novel_mir2234	34	0	1.39	0.001	-10.4409	Down	2.7729e-11	4.88946e-11
novel_mir5588	34	0	1.39	0.001	-10.4409	Down	2.7729e-11	4.8868e-11
novel_mir4320	34	0	1.39	0.001	-10.4409	Down	2.7729e-11	4.88415e-11
novel_mir4113	34	0	1.39	0.001	-10.4409	Down	2.7729e-11	4.88151e-11
novel_mir269	34	0	1.39	0.001	-10.4409	Down	2.7729e-11	4.87886e-11
novel_mir4356	34	0	1.39	0.001	-10.4409	Down	2.7729e-11	4.87622e-11
novel_mir4245	34	0	1.39	0.001	-10.4409	Down	2.7729e-11	4.87358e-11
novel_mir421	33	0	1.34	0.001	-10.388	Down	5.66456e-11	9.88104e-11
novel_mir5529	33	0	1.34	0.001	-10.388	Down	5.66456e-11	9.87573e-11
novel_mir4254	33	0	1.34	0.001	-10.388	Down	5.66456e-11	9.87044e-11
novel_mir3528	33	0	1.34	0.001	-10.388	Down	5.66456e-11	9.86514e-11
novel_mir1095	33	0	1.34	0.001	-10.388	Down	5.66456e-11	9.85986e-11
novel_mir3574	33	0	1.34	0.001	-10.388	Down	5.66456e-11	9.85457e-11
novel_mir2109	33	0	1.34	0.001	-10.388	Down	5.66456e-11	9.8493e-11
novel_mir590	33	0	1.34	0.001	-10.388	Down	5.66456e-11	9.84403e-11
novel_mir396	33	0	1.34	0.001	-10.388	Down	5.66456e-11	9.83877e-11
novel_mir5855	33	0	1.34	0.001	-10.388	Down	5.66456e-11	9.83351e-11
novel_mir6031	33	0	1.34	0.001	-10.388	Down	5.66456e-11	9.82825e-11
novel_mir3317	33	0	1.34	0.001	-10.388	Down	5.66456e-11	9.82301e-11
novel_mir4335	33	0	1.34	0.001	-10.388	Down	5.66456e-11	9.81776e-11
novel_mir3950	33	0	1.34	0.001	-10.388	Down	5.66456e-11	9.81253e-11
novel_mir3671	33	0	1.34	0.001	-10.388	Down	5.66456e-11	9.8073e-11
novel_mir5278	33	0	1.34	0.001	-10.388	Down	5.66456e-11	9.80207e-11
novel_mir1748	33	0	1.34	0.001	-10.388	Down	5.66456e-11	9.79685e-11
novel_mir3862	33	0	1.34	0.001	-10.388	Down	5.66456e-11	9.79164e-11
novel_mir2228	33	0	1.34	0.001	-10.388	Down	5.66456e-11	9.78643e-11
novel_mir6028	33	0	1.34	0.001	-10.388	Down	5.66456e-11	9.78123e-11
novel_mir2231	33	0	1.34	0.001	-10.388	Down	5.66456e-11	9.77603e-11
novel_mir1135	33	0	1.34	0.001	-10.388	Down	5.66456e-11	9.77084e-11
novel_mir2260	33	0	1.34	0.001	-10.388	Down	5.66456e-11	9.76565e-11
novel_mir4408	33	0	1.34	0.001	-10.388	Down	5.66456e-11	9.76047e-11
novel_mir4706	33	0	1.34	0.001	-10.388	Down	5.66456e-11	9.7553e-11
novel_mir1084	33	0	1.34	0.001	-10.388	Down	5.66456e-11	9.75013e-11
novel_mir3584	33	0	1.34	0.001	-10.388	Down	5.66456e-11	9.74496e-11
novel_mir6025	32	0	1.3	0.001	-10.3443	Down	1.15717e-10	1.974e-10
novel_mir3339	32	0	1.3	0.001	-10.3443	Down	1.15717e-10	1.97296e-10
novel_mir101	32	0	1.3	0.001	-10.3443	Down	1.15717e-10	1.97193e-10
novel_mir3813	32	0	1.3	0.001	-10.3443	Down	1.15717e-10	1.97089e-10
novel_mir5749	32	0	1.3	0.001	-10.3443	Down	1.15717e-10	1.96986e-10
novel_mir4907	32	0	1.3	0.001	-10.3443	Down	1.15717e-10	1.96883e-10
novel_mir2428	32	0	1.3	0.001	-10.3443	Down	1.15717e-10	1.9678e-10
novel_mir761	32	0	1.3	0.001	-10.3443	Down	1.15717e-10	1.96677e-10
novel_mir4218	32	0	1.3	0.001	-10.3443	Down	1.15717e-10	1.96574e-10
novel_mir1827	32	0	1.3	0.001	-10.3443	Down	1.15717e-10	1.96471e-10
novel_mir4361	32	0	1.3	0.001	-10.3443	Down	1.15717e-10	1.96369e-10
novel_mir3120	32	0	1.3	0.001	-10.3443	Down	1.15717e-10	1.96266e-10
novel_mir2773	32	0	1.3	0.001	-10.3443	Down	1.15717e-10	1.96164e-10
novel_mir5727	32	0	1.3	0.001	-10.3443	Down	1.15717e-10	1.96061e-10
novel_mir2593	32	0	1.3	0.001	-10.3443	Down	1.15717e-10	1.95959e-10
novel_mir5004	32	0	1.3	0.001	-10.3443	Down	1.15717e-10	1.95857e-10
novel_mir4189	32	0	1.3	0.001	-10.3443	Down	1.15717e-10	1.95755e-10
novel_mir2527	32	0	1.3	0.001	-10.3443	Down	1.15717e-10	1.95653e-10
novel_mir1400	32	0	1.3	0.001	-10.3443	Down	1.15717e-10	1.95551e-10
novel_mir3789	32	0	1.3	0.001	-10.3443	Down	1.15717e-10	1.9545e-10
novel_mir1742	32	0	1.3	0.001	-10.3443	Down	1.15717e-10	1.95348e-10
novel_mir3521	32	0	1.3	0.001	-10.3443	Down	1.15717e-10	1.95246e-10
novel_mir3908	32	0	1.3	0.001	-10.3443	Down	1.15717e-10	1.95145e-10
mmu-miR-500-3p	32	0	1.3	0.001	-10.3443	Down	1.15717e-10	1.95044e-10
novel_mir3786	32	0	1.3	0.001	-10.3443	Down	1.15717e-10	1.94943e-10
novel_mir3931	32	0	1.3	0.001	-10.3443	Down	1.15717e-10	1.94842e-10
novel_mir2545	32	0	1.3	0.001	-10.3443	Down	1.15717e-10	1.94741e-10
novel_mir5911	32	0	1.3	0.001	-10.3443	Down	1.15717e-10	1.9464e-10
novel_mir2358	32	0	1.3	0.001	-10.3443	Down	1.15717e-10	1.94539e-10
novel_mir4242	32	0	1.3	0.001	-10.3443	Down	1.15717e-10	1.94438e-10
novel_mir5641	32	0	1.3	0.001	-10.3443	Down	1.15717e-10	1.94338e-10
novel_mir2433	32	0	1.3	0.001	-10.3443	Down	1.15717e-10	1.94237e-10
novel_mir131	32	0	1.3	0.001	-10.3443	Down	1.15717e-10	1.94137e-10
novel_mir1846	32	0	1.3	0.001	-10.3443	Down	1.15717e-10	1.94037e-10
mmu-miR-16-2-3p	32	0	1.3	0.001	-10.3443	Down	1.15717e-10	1.93937e-10
novel_mir5330	31	0	1.26	0.001	-10.2992	Down	2.3639e-10	3.93337e-10
novel_mir2222	31	0	1.26	0.001	-10.2992	Down	2.3639e-10	3.93136e-10
novel_mir1691	31	0	1.26	0.001	-10.2992	Down	2.3639e-10	3.92935e-10
novel_mir5887	31	0	1.26	0.001	-10.2992	Down	2.3639e-10	3.92734e-10
novel_mir1463	31	0	1.26	0.001	-10.2992	Down	2.3639e-10	3.92533e-10
novel_mir3898	31	0	1.26	0.001	-10.2992	Down	2.3639e-10	3.92333e-10
novel_mir877	31	0	1.26	0.001	-10.2992	Down	2.3639e-10	3.92132e-10
novel_mir2443	31	0	1.26	0.001	-10.2992	Down	2.3639e-10	3.91932e-10
novel_mir1903	31	0	1.26	0.001	-10.2992	Down	2.3639e-10	3.91732e-10
novel_mir3491	31	0	1.26	0.001	-10.2992	Down	2.3639e-10	3.91532e-10
novel_mir742	31	0	1.26	0.001	-10.2992	Down	2.3639e-10	3.91333e-10
novel_mir1229	31	0	1.26	0.001	-10.2992	Down	2.3639e-10	3.91133e-10
novel_mir1357	31	0	1.26	0.001	-10.2992	Down	2.3639e-10	3.90934e-10
novel_mir1168	31	0	1.26	0.001	-10.2992	Down	2.3639e-10	3.90735e-10
mmu-miR-195a-5p	31	0	1.26	0.001	-10.2992	Down	2.3639e-10	3.90536e-10
novel_mir4345	31	0	1.26	0.001	-10.2992	Down	2.3639e-10	3.90338e-10
novel_mir866	31	0	1.26	0.001	-10.2992	Down	2.3639e-10	3.9014e-10
mmu-miR-709	31	0	1.26	0.001	-10.2992	Down	2.3639e-10	3.89941e-10
novel_mir5713	31	0	1.26	0.001	-10.2992	Down	2.3639e-10	3.89744e-10
novel_mir3700	31	0	1.26	0.001	-10.2992	Down	2.3639e-10	3.89546e-10
mmu-miR-339-5p	31	0	1.26	0.001	-10.2992	Down	2.3639e-10	3.89348e-10
novel_mir987	31	0	1.26	0.001	-10.2992	Down	2.3639e-10	3.89151e-10
novel_mir1249	31	0	1.26	0.001	-10.2992	Down	2.3639e-10	3.88954e-10
novel_mir2330	31	0	1.26	0.001	-10.2992	Down	2.3639e-10	3.88757e-10
novel_mir353	31	0	1.26	0.001	-10.2992	Down	2.3639e-10	3.8856e-10
novel_mir3078	31	0	1.26	0.001	-10.2992	Down	2.3639e-10	3.88364e-10
novel_mir2946	31	0	1.26	0.001	-10.2992	Down	2.3639e-10	3.88167e-10
novel_mir1073	31	0	1.26	0.001	-10.2992	Down	2.3639e-10	3.87971e-10
novel_mir2562	31	0	1.26	0.001	-10.2992	Down	2.3639e-10	3.87775e-10
novel_mir599	31	0	1.26	0.001	-10.2992	Down	2.3639e-10	3.87579e-10
novel_mir2720	30	0	1.22	0.001	-10.2527	Down	4.82904e-10	7.85021e-10
novel_mir4073	30	0	1.22	0.001	-10.2527	Down	4.82904e-10	7.84628e-10
novel_mir2422	30	0	1.22	0.001	-10.2527	Down	4.82904e-10	7.84236e-10
novel_mir1275	30	0	1.22	0.001	-10.2527	Down	4.82904e-10	7.83844e-10
novel_mir4838	30	0	1.22	0.001	-10.2527	Down	4.82904e-10	7.83453e-10
novel_mir206	30	0	1.22	0.001	-10.2527	Down	4.82904e-10	7.83062e-10
mmu-miR-155-5p	30	0	1.22	0.001	-10.2527	Down	4.82904e-10	7.82671e-10
novel_mir3329	30	0	1.22	0.001	-10.2527	Down	4.82904e-10	7.8228e-10
novel_mir3159	30	0	1.22	0.001	-10.2527	Down	4.82904e-10	7.8189e-10
novel_mir5906	30	0	1.22	0.001	-10.2527	Down	4.82904e-10	7.81501e-10
novel_mir887	30	0	1.22	0.001	-10.2527	Down	4.82904e-10	7.81112e-10
novel_mir1574	30	0	1.22	0.001	-10.2527	Down	4.82904e-10	7.80723e-10
novel_mir4292	30	0	1.22	0.001	-10.2527	Down	4.82904e-10	7.80334e-10
novel_mir1884	30	0	1.22	0.001	-10.2527	Down	4.82904e-10	7.79946e-10
novel_mir2637	30	0	1.22	0.001	-10.2527	Down	4.82904e-10	7.79559e-10
novel_mir3566	30	0	1.22	0.001	-10.2527	Down	4.82904e-10	7.79171e-10
novel_mir735	30	0	1.22	0.001	-10.2527	Down	4.82904e-10	7.78785e-10
novel_mir90	30	0	1.22	0.001	-10.2527	Down	4.82904e-10	7.78398e-10
novel_mir1862	30	0	1.22	0.001	-10.2527	Down	4.82904e-10	7.78012e-10
novel_mir3508	30	0	1.22	0.001	-10.2527	Down	4.82904e-10	7.77626e-10
novel_mir4521	30	0	1.22	0.001	-10.2527	Down	4.82904e-10	7.77241e-10
novel_mir3318	30	0	1.22	0.001	-10.2527	Down	4.82904e-10	7.76856e-10
novel_mir5886	30	0	1.22	0.001	-10.2527	Down	4.82904e-10	7.76471e-10
novel_mir1783	30	0	1.22	0.001	-10.2527	Down	4.82904e-10	7.76087e-10
novel_mir4327	30	0	1.22	0.001	-10.2527	Down	4.82904e-10	7.75703e-10
novel_mir4894	30	0	1.22	0.001	-10.2527	Down	4.82904e-10	7.7532e-10
novel_mir2032	30	0	1.22	0.001	-10.2527	Down	4.82904e-10	7.74937e-10
novel_mir864	30	0	1.22	0.001	-10.2527	Down	4.82904e-10	7.74554e-10
novel_mir5344	30	0	1.22	0.001	-10.2527	Down	4.82904e-10	7.74172e-10
novel_mir1638	30	0	1.22	0.001	-10.2527	Down	4.82904e-10	7.7379e-10
novel_mir4321	30	0	1.22	0.001	-10.2527	Down	4.82904e-10	7.73408e-10
novel_mir1408	30	0	1.22	0.001	-10.2527	Down	4.82904e-10	7.73027e-10
novel_mir2377	30	0	1.22	0.001	-10.2527	Down	4.82904e-10	7.72646e-10
novel_mir2315	30	0	1.22	0.001	-10.2527	Down	4.82904e-10	7.72266e-10
novel_mir2279	30	0	1.22	0.001	-10.2527	Down	4.82904e-10	7.71886e-10
novel_mir5007	29	0	1.18	0.001	-10.2046	Down	9.86488e-10	1.56911e-09
novel_mir1286	29	0	1.18	0.001	-10.2046	Down	9.86488e-10	1.56834e-09
novel_mir2145	29	0	1.18	0.001	-10.2046	Down	9.86488e-10	1.56757e-09
novel_mir4216	29	0	1.18	0.001	-10.2046	Down	9.86488e-10	1.5668e-09
novel_mir5693	29	0	1.18	0.001	-10.2046	Down	9.86488e-10	1.56604e-09
novel_mir3698	29	0	1.18	0.001	-10.2046	Down	9.86488e-10	1.56527e-09
novel_mir454	29	0	1.18	0.001	-10.2046	Down	9.86488e-10	1.56451e-09
novel_mir2501	29	0	1.18	0.001	-10.2046	Down	9.86488e-10	1.56374e-09
novel_mir2155	29	0	1.18	0.001	-10.2046	Down	9.86488e-10	1.56298e-09
novel_mir184	29	0	1.18	0.001	-10.2046	Down	9.86488e-10	1.56222e-09
mmu-miR-6953-3p	29	0	1.18	0.001	-10.2046	Down	9.86488e-10	1.56146e-09
[truncated: 656 more rows]

## Sheet: normal control vs  juice
miRNA id	Count(JK5)	Count(GN2)	TPM(JK5)	TPM(GN2)	log2 Ratio(GN2/JK5)	Up-Down-Regulation(GN2/JK5)	P-value	FDR
novel_mir5579	0	2466	0.001	170.3	17.3777	Up	0	0
novel_mir4363	0	2401	0.001	165.82	17.3393	Up	0	0
novel_mir516	0	1070	0.001	73.9	16.1733	Up	0	0
novel_mir6046	0	1063	0.001	73.41	16.1637	Up	0	0
novel_mir5793	0	1025	0.001	70.79	16.1113	Up	0	0
novel_mir2498	0	951	0.001	65.68	16.0032	Up	0	0
novel_mir2533	0	936	0.001	64.64	15.9801	Up	0	0
novel_mir2074	0	928	0.001	64.09	15.9678	Up	0	0
novel_mir3986	0	911	0.001	62.91	15.941	Up	0	0
novel_mir422	0	902	0.001	62.29	15.9267	Up	0	0
novel_mir4083	0	869	0.001	60.01	15.8729	Up	0	0
novel_mir2860	0	809	0.001	55.87	15.7698	Up	0	0
novel_mir5690	0	744	0.001	51.38	15.6489	Up	0	0
novel_mir1938	0	721	0.001	49.79	15.6036	Up	0	0
novel_mir6020	0	718	0.001	49.59	15.5978	Up	0	0
novel_mir3451	0	684	0.001	47.24	15.5277	Up	2.48512e-295	1.14246e-293
novel_mir1261	0	676	0.001	46.69	15.5108	Up	6.91038e-292	3.09099e-290
novel_mir1021	0	657	0.001	45.37	15.4695	Up	1.0456e-283	4.47537e-282
novel_mir247	0	649	0.001	44.82	15.4519	Up	2.90752e-280	1.23383e-278
novel_mir3235	0	643	0.001	44.41	15.4386	Up	1.11336e-277	4.60654e-276
novel_mir6051	0	632	0.001	43.65	15.4137	Up	6.05826e-273	2.42575e-271
novel_mir6121	0	627	0.001	43.3	15.4021	Up	8.60884e-271	3.41943e-269
novel_mir3419	0	626	0.001	43.23	15.3997	Up	2.31988e-270	9.14143e-269
novel_mir465	0	610	0.001	42.13	15.3626	Up	1.79379e-263	6.85091e-262
novel_mir56	0	602	0.001	41.57	15.3433	Up	4.988e-260	1.89049e-258
novel_mir1710	0	602	0.001	41.57	15.3433	Up	4.988e-260	1.87617e-258
novel_mir4685	0	585	0.001	40.4	15.3021	Up	1.03933e-252	3.79431e-251
novel_mir4226	0	567	0.001	39.16	15.2571	Up	5.83578e-245	2.06962e-243
novel_mir2845	0	567	0.001	39.16	15.2571	Up	5.83578e-245	2.05494e-243
novel_mir804	0	561	0.001	38.74	15.2415	Up	2.23468e-242	7.75887e-241
novel_mir1902	0	554	0.001	38.26	15.2235	Up	2.30594e-239	7.84178e-238
novel_mir790	0	554	0.001	38.26	15.2235	Up	2.30594e-239	7.78843e-238
novel_mir1128	0	527	0.001	36.4	15.1517	Up	9.70218e-228	3.16917e-226
novel_mir832	0	502	0.001	34.67	15.0814	Up	5.62148e-217	1.75539e-215
novel_mir4479	0	496	0.001	34.25	15.0638	Up	2.15262e-214	6.63836e-213
novel_mir726	0	493	0.001	34.05	15.0554	Up	4.21234e-213	1.28308e-211
novel_mir5501	0	479	0.001	33.08	15.0137	Up	4.48532e-207	1.33351e-205
novel_mir4481	0	478	0.001	33.01	15.0106	Up	1.20868e-206	3.57209e-205
novel_mir4620	0	478	0.001	33.01	15.0106	Up	1.20868e-206	3.55095e-205
novel_mir318	0	477	0.001	32.94	15.0076	Up	3.2571e-206	9.51265e-205
novel_mir3144	0	468	0.001	32.32	14.9801	Up	2.44064e-202	7.0045e-201
novel_mir4585	0	465	0.001	32.11	14.9707	Up	4.77598e-201	1.35501e-199
novel_mir1158	0	464	0.001	32.04	14.9676	Up	1.28701e-200	3.63068e-199
mmu-miR-378b	0	460	0.001	31.77	14.9554	Up	6.7867e-199	1.872e-197
novel_mir1568	0	453	0.001	31.28	14.933	Up	7.00314e-196	1.88971e-194
novel_mir5386	0	452	0.001	31.22	14.9302	Up	1.88718e-195	5.03754e-194
novel_mir5028	0	449	0.001	31.01	14.9204	Up	3.69292e-194	9.75284e-193
novel_mir713	0	443	0.001	30.59	14.9008	Up	1.41412e-191	3.71487e-190
novel_mir2685	0	433	0.001	29.9	14.8679	Up	2.85548e-187	7.34583e-186
novel_mir5657	0	431	0.001	29.77	14.8616	Up	2.07356e-186	5.2796e-185
novel_mir5123	0	428	0.001	29.56	14.8514	Up	4.05764e-185	1.01748e-183
novel_mir2982	0	423	0.001	29.21	14.8342	Up	5.76594e-183	1.41722e-181
novel_mir4427	0	418	0.001	28.87	14.8173	Up	8.19344e-181	1.99414e-179
novel_mir4018	0	415	0.001	28.66	14.8068	Up	1.60334e-179	3.86435e-178
novel_mir3868	0	413	0.001	28.52	14.7997	Up	1.16429e-178	2.77919e-177
novel_mir72	0	412	0.001	28.45	14.7961	Up	3.13748e-178	7.45339e-177
novel_mir1666	0	402	0.001	27.76	14.7607	Up	6.3354e-174	1.47677e-172
novel_mir4887	0	399	0.001	27.56	14.7503	Up	1.23975e-172	2.84969e-171
novel_mir526	0	399	0.001	27.56	14.7503	Up	1.23975e-172	2.83656e-171
novel_mir2554	0	388	0.001	26.8	14.7099	Up	6.74596e-168	1.53641e-166
novel_mir2801	0	387	0.001	26.73	14.7062	Up	1.81787e-167	4.12134e-166
novel_mir4302	0	377	0.001	26.04	14.6684	Up	3.67076e-163	8.20961e-162
novel_mir869	0	376	0.001	25.97	14.6646	Up	9.8918e-163	2.18279e-161
novel_mir4182	0	374	0.001	25.83	14.6568	Up	7.18312e-162	1.57806e-160
novel_mir5161	0	374	0.001	25.83	14.6568	Up	7.18312e-162	1.57111e-160
novel_mir149	0	372	0.001	25.69	14.6489	Up	5.21618e-161	1.12601e-159
novel_mir3464	0	372	0.001	25.69	14.6489	Up	5.21618e-161	1.12114e-159
novel_mir6052	0	364	0.001	25.14	14.6177	Up	1.45046e-157	3.07758e-156
novel_mir1664	0	358	0.001	24.72	14.5934	Up	5.5542e-155	1.1685e-153
novel_mir45	0	356	0.001	24.59	14.5858	Up	4.0333e-154	8.44951e-153
novel_mir5195	0	349	0.001	24.1	14.5567	Up	4.16192e-151	8.53882e-150
novel_mir3358	0	348	0.001	24.03	14.5525	Up	1.12154e-150	2.29154e-149
novel_mir5090	0	347	0.001	23.96	14.5483	Up	3.02226e-150	6.1498e-149
novel_mir3678	0	342	0.001	23.62	14.5277	Up	4.29466e-148	8.63279e-147
novel_mir5673	0	342	0.001	23.62	14.5277	Up	4.29466e-148	8.59798e-147
novel_mir3899	0	339	0.001	23.41	14.5148	Up	8.40402e-147	1.66904e-145
novel_mir739	0	335	0.001	23.14	14.4981	Up	4.43164e-145	8.59496e-144
novel_mir1407	0	333	0.001	23	14.4893	Up	3.21812e-144	6.19301e-143
novel_mir621	0	330	0.001	22.79	14.4761	Up	6.29738e-143	1.20256e-141
novel_mir486	0	329	0.001	22.72	14.4717	Up	1.69699e-142	3.22818e-141
novel_mir6101	0	327	0.001	22.58	14.4628	Up	1.2323e-141	2.33526e-140
novel_mir5789	0	327	0.001	22.58	14.4628	Up	1.2323e-141	2.32638e-140
novel_mir4944	0	326	0.001	22.51	14.4583	Up	3.32076e-141	6.22173e-140
novel_mir2633	0	325	0.001	22.44	14.4538	Up	8.94862e-141	1.66404e-139
novel_mir1866	0	325	0.001	22.44	14.4538	Up	8.94862e-141	1.65783e-139
novel_mir259	0	324	0.001	22.38	14.4499	Up	2.41144e-140	4.45085e-139
novel_mir6045	0	323	0.001	22.31	14.4454	Up	6.49822e-140	1.19495e-138
novel_mir1766	0	315	0.001	21.75	14.4087	Up	1.80696e-136	3.27429e-135
novel_mir5728	0	313	0.001	21.62	14.4001	Up	1.31216e-135	2.35194e-134
novel_mir4447	0	308	0.001	21.27	14.3765	Up	1.86459e-133	3.29455e-132
novel_mir1462	0	307	0.001	21.2	14.3718	Up	5.02462e-133	8.84654e-132
novel_mir5670	0	304	0.001	20.99	14.3574	Up	9.83242e-132	1.72502e-130
novel_mir4770	0	303	0.001	20.93	14.3533	Up	2.6496e-131	4.61588e-130
novel_mir517	0	303	0.001	20.93	14.3533	Up	2.6496e-131	4.59974e-130
novel_mir5323	0	299	0.001	20.65	14.3339	Up	1.39719e-129	2.39209e-128
novel_mir4178	0	295	0.001	20.37	14.3142	Up	7.36774e-128	1.24849e-126
novel_mir470	0	294	0.001	20.3	14.3092	Up	1.98542e-127	3.34157e-126
novel_mir1032	0	294	0.001	20.3	14.3092	Up	1.98542e-127	3.33028e-126
novel_mir4304	0	294	0.001	20.3	14.3092	Up	1.98542e-127	3.31906e-126
novel_mir1936	0	291	0.001	20.1	14.2949	Up	3.88518e-126	6.47313e-125
novel_mir2736	0	290	0.001	20.03	14.2899	Up	1.04696e-125	1.73851e-124
novel_mir676	0	289	0.001	19.96	14.2848	Up	2.8213e-125	4.66925e-124
novel_mir2209	0	287	0.001	19.82	14.2747	Up	2.04874e-124	3.34605e-123
novel_mir6032	0	285	0.001	19.68	14.2644	Up	1.48774e-123	2.39825e-122
novel_mir5284	0	284	0.001	19.61	14.2593	Up	4.00908e-123	6.44177e-122
novel_mir5005	0	283	0.001	19.54	14.2541	Up	1.08035e-122	1.7303e-121
novel_mir4824	0	281	0.001	19.41	14.2445	Up	7.84518e-122	1.24049e-120
novel_mir447	0	279	0.001	19.27	14.2341	Up	5.69694e-121	8.95105e-120
novel_mir6075	0	276	0.001	19.06	14.2183	Up	1.11481e-119	1.73511e-118
novel_mir2822	0	276	0.001	19.06	14.2183	Up	1.11481e-119	1.72969e-118
novel_mir1383	0	275	0.001	18.99	14.213	Up	3.00412e-119	4.64656e-118
novel_mir563	0	274	0.001	18.92	14.2076	Up	8.0954e-119	1.24825e-117
novel_mir1937	0	269	0.001	18.58	14.1815	Up	1.15036e-116	1.74665e-115
novel_mir68	0	269	0.001	18.58	14.1815	Up	1.15036e-116	1.74132e-115
novel_mir4948	0	268	0.001	18.51	14.176	Up	3.09994e-116	4.664e-115
novel_mir4715	0	266	0.001	18.37	14.1651	Up	2.25108e-115	3.37662e-114
novel_mir896	0	266	0.001	18.37	14.1651	Up	2.25108e-115	3.36645e-114
novel_mir1141	0	265	0.001	18.3	14.1596	Up	6.06612e-115	9.04453e-114
novel_mir1069	0	261	0.001	18.02	14.1373	Up	3.1988e-113	4.7268e-112
novel_mir754	0	260	0.001	17.96	14.1325	Up	8.62e-113	1.26998e-111
novel_mir2500	0	260	0.001	17.96	14.1325	Up	8.62e-113	1.26622e-111
novel_mir1682	0	259	0.001	17.89	14.1269	Up	2.32288e-112	3.39209e-111
novel_mir4428	0	259	0.001	17.89	14.1269	Up	2.32288e-112	3.38214e-111
novel_mir5135	0	255	0.001	17.61	14.1041	Up	1.22491e-110	1.77308e-109
novel_mir4780	0	254	0.001	17.54	14.0984	Up	3.30082e-110	4.76412e-109
novel_mir5878	0	253	0.001	17.47	14.0926	Up	8.89492e-110	1.2764e-108
novel_mir6013	0	252	0.001	17.4	14.0868	Up	2.39696e-109	3.4198e-108
novel_mir3807	0	252	0.001	17.4	14.0868	Up	2.39696e-109	3.41e-108
novel_mir1851	0	252	0.001	17.4	14.0868	Up	2.39696e-109	3.40026e-108
novel_mir5216	0	252	0.001	17.4	14.0868	Up	2.39696e-109	3.39057e-108
novel_mir3210	0	249	0.001	17.2	14.0701	Up	4.6905e-108	6.616e-107
novel_mir3504	0	248	0.001	17.13	14.0642	Up	1.26397e-107	1.77278e-106
novel_mir654	0	248	0.001	17.13	14.0642	Up	1.26397e-107	1.76778e-106
novel_mir1607	0	248	0.001	17.13	14.0642	Up	1.26397e-107	1.76282e-106
novel_mir5935	0	248	0.001	17.13	14.0642	Up	1.26397e-107	1.75788e-106
novel_mir476	0	247	0.001	17.06	14.0583	Up	3.4061e-107	4.72382e-106
novel_mir3431	0	247	0.001	17.06	14.0583	Up	3.4061e-107	4.71066e-106
novel_mir5994	0	246	0.001	16.99	14.0524	Up	9.1786e-107	1.26588e-105
novel_mir4306	0	243	0.001	16.78	14.0345	Up	1.79612e-105	2.45667e-104
novel_mir5685	0	243	0.001	16.78	14.0345	Up	1.79612e-105	2.44992e-104
novel_mir4021	0	242	0.001	16.71	14.0284	Up	4.8401e-105	6.58386e-104
novel_mir2285	0	241	0.001	16.64	14.0224	Up	1.30429e-104	1.76934e-103
novel_mir4471	0	241	0.001	16.64	14.0224	Up	1.30429e-104	1.76452e-103
novel_mir5281	0	239	0.001	16.51	14.0111	Up	9.47134e-104	1.2744e-102
novel_mir5572	0	239	0.001	16.51	14.0111	Up	9.47134e-104	1.27095e-102
novel_mir9	0	238	0.001	16.44	14.0049	Up	2.5523e-103	3.41568e-102
novel_mir5461	0	236	0.001	16.3	13.9926	Up	1.8534e-102	2.46706e-101
novel_mir3991	0	235	0.001	16.23	13.9864	Up	4.99446e-102	6.63035e-101
novel_mir4483	0	235	0.001	16.23	13.9864	Up	4.99446e-102	6.61267e-101
novel_mir75	0	234	0.001	16.16	13.9801	Up	1.34588e-101	1.7725e-100
novel_mir2255	0	233	0.001	16.09	13.9739	Up	3.62682e-101	4.75123e-100
novel_mir3357	0	233	0.001	16.09	13.9739	Up	3.62682e-101	4.73873e-100
novel_mir4308	0	231	0.001	15.95	13.9613	Up	2.6337e-100	3.37019e-99
novel_mir814	0	231	0.001	15.95	13.9613	Up	2.6337e-100	3.36152e-99
novel_mir370	0	231	0.001	15.95	13.9613	Up	2.6337e-100	3.3529e-99
novel_mir5399	0	230	0.001	15.88	13.9549	Up	7.09716e-100	8.98913e-99
novel_mir5645	0	230	0.001	15.88	13.9549	Up	7.09716e-100	8.96626e-99
novel_mir1037	0	229	0.001	15.81	13.9485	Up	1.91251e-99	2.40395e-98
novel_mir5958	0	229	0.001	15.81	13.9485	Up	1.91251e-99	2.39788e-98
novel_mir1333	0	227	0.001	15.68	13.9366	Up	1.38881e-98	1.71956e-97
novel_mir5834	0	227	0.001	15.68	13.9366	Up	1.38881e-98	1.71528e-97
novel_mir4527	0	226	0.001	15.61	13.9302	Up	3.7425e-98	4.59938e-97
novel_mir2810	0	226	0.001	15.61	13.9302	Up	3.7425e-98	4.58803e-97
novel_mir4367	0	223	0.001	15.4	13.9106	Up	7.32352e-97	8.82555e-96
novel_mir326	0	223	0.001	15.4	13.9106	Up	7.32352e-97	8.80418e-96
novel_mir1786	0	222	0.001	15.33	13.9041	Up	1.97351e-96	2.3554e-95
novel_mir4225	0	222	0.001	15.33	13.9041	Up	1.97351e-96	2.34975e-95
novel_mir740	0	222	0.001	15.33	13.9041	Up	1.97351e-96	2.34413e-95
novel_mir3248	0	221	0.001	15.26	13.8975	Up	5.31812e-96	6.28678e-95
novel_mir4385	0	220	0.001	15.19	13.8908	Up	1.4331e-95	1.6861e-94
novel_mir5919	0	219	0.001	15.12	13.8842	Up	3.86186e-95	4.53289e-94
novel_mir4063	0	218	0.001	15.06	13.8784	Up	1.04068e-94	1.21862e-93
novel_mir1225	0	218	0.001	15.06	13.8784	Up	1.04068e-94	1.21575e-93
novel_mir558	0	216	0.001	14.92	13.865	Up	7.55708e-94	8.80772e-93
novel_mir177	0	216	0.001	14.92	13.865	Up	7.55708e-94	8.7871e-93
novel_mir1265	0	215	0.001	14.85	13.8582	Up	2.03644e-93	2.35686e-92
novel_mir3203	0	214	0.001	14.78	13.8514	Up	5.48772e-93	6.30707e-92
novel_mir2731	0	214	0.001	14.78	13.8514	Up	5.48772e-93	6.2925e-92
novel_mir6056	0	213	0.001	14.71	13.8445	Up	1.47881e-92	1.68788e-91
novel_mir1549	0	213	0.001	14.71	13.8445	Up	1.47881e-92	1.68401e-91
novel_mir6092	0	212	0.001	14.64	13.8376	Up	3.98502e-92	4.51727e-91
novel_mir631	0	211	0.001	14.57	13.8307	Up	1.07387e-91	1.21452e-90
novel_mir4597	0	211	0.001	14.57	13.8307	Up	1.07387e-91	1.21176e-90
novel_mir834	0	211	0.001	14.57	13.8307	Up	1.07387e-91	1.20901e-90
novel_mir5013	0	210	0.001	14.5	13.8238	Up	2.8938e-91	3.23597e-90
novel_mir6119	0	209	0.001	14.43	13.8168	Up	7.7981e-91	8.64231e-90
novel_mir1616	0	209	0.001	14.43	13.8168	Up	7.7981e-91	8.62307e-90
novel_mir3347	0	208	0.001	14.36	13.8098	Up	2.1014e-90	2.3134e-89
novel_mir5568	0	205	0.001	14.16	13.7895	Up	4.11212e-89	4.51696e-88
novel_mir57	0	204	0.001	14.09	13.7824	Up	1.10812e-88	1.21185e-87
novel_mir5132	0	204	0.001	14.09	13.7824	Up	1.10812e-88	1.20919e-87
novel_mir538	0	203	0.001	14.02	13.7752	Up	2.9861e-88	3.2442e-87
novel_mir287	0	203	0.001	14.02	13.7752	Up	2.9861e-88	3.23711e-87
novel_mir4671	0	202	0.001	13.95	13.768	Up	8.0468e-88	8.66646e-87
novel_mir524	0	201	0.001	13.88	13.7607	Up	2.16842e-87	2.32531e-86
novel_mir3188	0	201	0.001	13.88	13.7607	Up	2.16842e-87	2.3203e-86
novel_mir1758	0	201	0.001	13.88	13.7607	Up	2.16842e-87	2.31531e-86
novel_mir1561	0	201	0.001	13.88	13.7607	Up	2.16842e-87	2.31034e-86
novel_mir2586	0	200	0.001	13.81	13.7534	Up	5.84336e-87	6.19921e-86
novel_mir3019	0	198	0.001	13.67	13.7387	Up	4.24326e-86	4.49207e-85
novel_mir403	0	198	0.001	13.67	13.7387	Up	4.24326e-86	4.48251e-85
novel_mir2008	0	198	0.001	13.67	13.7387	Up	4.24326e-86	4.47299e-85
novel_mir4025	0	197	0.001	13.6	13.7313	Up	1.14346e-85	1.20281e-84
novel_mir2252	0	197	0.001	13.6	13.7313	Up	1.14346e-85	1.20027e-84
novel_mir2227	0	197	0.001	13.6	13.7313	Up	1.14346e-85	1.19773e-84
novel_mir246	0	197	0.001	13.6	13.7313	Up	1.14346e-85	1.19521e-84
novel_mir5395	0	197	0.001	13.6	13.7313	Up	1.14346e-85	1.1927e-84
novel_mir4622	0	196	0.001	13.54	13.7249	Up	3.08134e-85	3.20731e-84
novel_mir295	0	196	0.001	13.54	13.7249	Up	3.08134e-85	3.2006e-84
novel_mir4913	0	196	0.001	13.54	13.7249	Up	3.08134e-85	3.19392e-84
novel_mir853	0	196	0.001	13.54	13.7249	Up	3.08134e-85	3.18726e-84
novel_mir4091	0	196	0.001	13.54	13.7249	Up	3.08134e-85	3.18063e-84
novel_mir932	0	195	0.001	13.47	13.7175	Up	8.30344e-85	8.53552e-84
novel_mir5599	0	195	0.001	13.47	13.7175	Up	8.30344e-85	8.51789e-84
novel_mir3370	0	194	0.001	13.4	13.7099	Up	2.23758e-84	2.29064e-83
novel_mir960	0	194	0.001	13.4	13.7099	Up	2.23758e-84	2.28592e-83
novel_mir5709	0	194	0.001	13.4	13.7099	Up	2.23758e-84	2.28123e-83
novel_mir5046	0	192	0.001	13.26	13.6948	Up	1.62486e-83	1.64306e-82
novel_mir2752	0	192	0.001	13.26	13.6948	Up	1.62486e-83	1.63972e-82
novel_mir5142	0	191	0.001	13.19	13.6872	Up	4.3786e-83	4.40076e-82
novel_mir1645	0	190	0.001	13.12	13.6795	Up	1.17992e-82	1.17637e-81
novel_mir5314	0	190	0.001	13.12	13.6795	Up	1.17992e-82	1.17401e-81
novel_mir5270	0	189	0.001	13.05	13.6718	Up	3.1796e-82	3.15104e-81
novel_mir1943	0	189	0.001	13.05	13.6718	Up	3.1796e-82	3.14476e-81
novel_mir5736	0	187	0.001	12.91	13.6562	Up	2.30894e-81	2.27458e-80
novel_mir3506	0	187	0.001	12.91	13.6562	Up	2.30894e-81	2.27008e-80
novel_mir2778	0	186	0.001	12.85	13.6495	Up	6.22202e-81	6.09316e-80
novel_mir30	0	185	0.001	12.78	13.6416	Up	1.67668e-80	1.63551e-79
novel_mir2853	0	185	0.001	12.78	13.6416	Up	1.67668e-80	1.6323e-79
novel_mir1346	0	184	0.001	12.71	13.6337	Up	4.51824e-80	4.39003e-79
novel_mir4594	0	184	0.001	12.71	13.6337	Up	4.51824e-80	4.38146e-79
novel_mir4691	0	184	0.001	12.71	13.6337	Up	4.51824e-80	4.37292e-79
novel_mir1070	0	183	0.001	12.64	13.6257	Up	1.21756e-79	1.17154e-78
novel_mir2184	0	183	0.001	12.64	13.6257	Up	1.21756e-79	1.16928e-78
novel_mir2875	0	183	0.001	12.64	13.6257	Up	1.21756e-79	1.16702e-78
novel_mir523	0	182	0.001	12.57	13.6177	Up	3.28102e-79	3.13878e-78
novel_mir5964	0	182	0.001	12.57	13.6177	Up	3.28102e-79	3.13274e-78
novel_mir5550	0	182	0.001	12.57	13.6177	Up	3.28102e-79	3.12673e-78
novel_mir5923	0	181	0.001	12.5	13.6096	Up	8.84154e-79	8.37753e-78
novel_mir986	0	181	0.001	12.5	13.6096	Up	8.84154e-79	8.36157e-78
novel_mir5152	0	180	0.001	12.43	13.6015	Up	2.38258e-78	2.24896e-77
novel_mir5554	0	179	0.001	12.36	13.5934	Up	6.42046e-78	6.02601e-77
novel_mir512	0	179	0.001	12.36	13.5934	Up	6.42046e-78	6.01464e-77
novel_mir3297	0	179	0.001	12.36	13.5934	Up	6.42046e-78	6.00331e-77
novel_mir3695	0	178	0.001	12.29	13.5852	Up	1.73016e-77	1.6147e-76
novel_mir3838	0	178	0.001	12.29	13.5852	Up	1.73016e-77	1.61167e-76
novel_mir2007	0	178	0.001	12.29	13.5852	Up	1.73016e-77	1.60866e-76
novel_mir978	0	178	0.001	12.29	13.5852	Up	1.73016e-77	1.60565e-76
novel_mir941	0	177	0.001	12.22	13.577	Up	4.66234e-77	4.31071e-76
novel_mir2728	0	177	0.001	12.22	13.577	Up	4.66234e-77	4.3027e-76
novel_mir3080	0	177	0.001	12.22	13.577	Up	4.66234e-77	4.29472e-76
novel_mir1303	0	177	0.001	12.22	13.577	Up	4.66234e-77	4.28676e-76
novel_mir3923	0	177	0.001	12.22	13.577	Up	4.66234e-77	4.27884e-76
novel_mir5474	0	176	0.001	12.15	13.5687	Up	1.25639e-76	1.15092e-75
novel_mir6104	0	175	0.001	12.09	13.5615	Up	3.38566e-76	3.09004e-75
novel_mir955	0	175	0.001	12.09	13.5615	Up	3.38566e-76	3.08437e-75
novel_mir873	0	175	0.001	12.09	13.5615	Up	3.38566e-76	3.07872e-75
novel_mir6138	0	175	0.001	12.09	13.5615	Up	3.38566e-76	3.07309e-75
novel_mir4401	0	175	0.001	12.09	13.5615	Up	3.38566e-76	3.06748e-75
novel_mir4861	0	172	0.001	11.88	13.5362	Up	6.62522e-75	5.93758e-74
novel_mir4457	0	172	0.001	11.88	13.5362	Up	6.62522e-75	5.92689e-74
novel_mir4852	0	172	0.001	11.88	13.5362	Up	6.62522e-75	5.91623e-74
novel_mir5073	0	171	0.001	11.81	13.5277	Up	1.78534e-74	1.58857e-73
novel_mir759	0	171	0.001	11.81	13.5277	Up	1.78534e-74	1.58572e-73
novel_mir922	0	170	0.001	11.74	13.5191	Up	4.81104e-74	4.2579e-73
novel_mir3788	0	170	0.001	11.74	13.5191	Up	4.81104e-74	4.25032e-73
novel_mir3014	0	170	0.001	11.74	13.5191	Up	4.81104e-74	4.24277e-73
novel_mir3204	0	170	0.001	11.74	13.5191	Up	4.81104e-74	4.23525e-73
novel_mir2568	0	170	0.001	11.74	13.5191	Up	4.81104e-74	4.22775e-73
novel_mir4342	0	170	0.001	11.74	13.5191	Up	4.81104e-74	4.22029e-73
novel_mir2563	0	169	0.001	11.67	13.5105	Up	1.29646e-73	1.13326e-72
novel_mir3889	0	169	0.001	11.67	13.5105	Up	1.29646e-73	1.13127e-72
novel_mir138	0	169	0.001	11.67	13.5105	Up	1.29646e-73	1.12928e-72
novel_mir2970	0	168	0.001	11.6	13.5018	Up	3.49364e-73	3.02721e-72
novel_mir4211	0	168	0.001	11.6	13.5018	Up	3.49364e-73	3.02194e-72
novel_mir5576	0	168	0.001	11.6	13.5018	Up	3.49364e-73	3.01668e-72
novel_mir1800	0	167	0.001	11.53	13.4931	Up	9.4145e-73	8.03144e-72
novel_mir1043	0	167	0.001	11.53	13.4931	Up	9.4145e-73	8.01767e-72
novel_mir4881	0	167	0.001	11.53	13.4931	Up	9.4145e-73	8.00394e-72
novel_mir53	0	167	0.001	11.53	13.4931	Up	9.4145e-73	7.99026e-72
novel_mir5231	0	167	0.001	11.53	13.4931	Up	9.4145e-73	7.97662e-72
novel_mir4844	0	167	0.001	11.53	13.4931	Up	9.4145e-73	7.96303e-72
novel_mir5656	0	165	0.001	11.4	13.4767	Up	6.83652e-72	5.74337e-71
novel_mir499	0	165	0.001	11.4	13.4767	Up	6.83652e-72	5.73367e-71
novel_mir46	0	164	0.001	11.33	13.4679	Up	1.84228e-71	1.54248e-70
novel_mir3179	0	164	0.001	11.33	13.4679	Up	1.84228e-71	1.53988e-70
novel_mir665	0	164	0.001	11.33	13.4679	Up	1.84228e-71	1.53729e-70
novel_mir1274	0	163	0.001	11.26	13.4589	Up	4.96448e-71	4.10811e-70
novel_mir412	0	163	0.001	11.26	13.4589	Up	4.96448e-71	4.10127e-70
novel_mir1474	0	163	0.001	11.26	13.4589	Up	4.96448e-71	4.09446e-70
novel_mir3398	0	162	0.001	11.19	13.4499	Up	1.33781e-70	1.10153e-69
novel_mir5719	0	162	0.001	11.19	13.4499	Up	1.33781e-70	1.0997e-69
novel_mir109	0	161	0.001	11.12	13.4409	Up	3.60506e-70	2.95853e-69
novel_mir2190	0	161	0.001	11.12	13.4409	Up	3.60506e-70	2.95365e-69
novel_mir1735	0	161	0.001	11.12	13.4409	Up	3.60506e-70	2.94878e-69
novel_mir2444	0	160	0.001	11.05	13.4318	Up	9.71476e-70	7.89424e-69
novel_mir275	0	160	0.001	11.05	13.4318	Up	9.71476e-70	7.88134e-69
novel_mir5571	0	159	0.001	10.98	13.4226	Up	2.61788e-69	2.1169e-68
novel_mir2159	0	159	0.001	10.98	13.4226	Up	2.61788e-69	2.11346e-68
novel_mir4465	0	158	0.001	10.91	13.4134	Up	7.05456e-69	5.66762e-68
novel_mir2253	0	158	0.001	10.91	13.4134	Up	7.05456e-69	5.65846e-68
novel_mir2524	0	157	0.001	10.84	13.4041	Up	1.90103e-68	1.51746e-67
novel_mir483	0	157	0.001	10.84	13.4041	Up	1.90103e-68	1.51503e-67
novel_mir3531	0	157	0.001	10.84	13.4041	Up	1.90103e-68	1.5126e-67
novel_mir17	0	157	0.001	10.84	13.4041	Up	1.90103e-68	1.51018e-67
novel_mir4672	0	156	0.001	10.77	13.3947	Up	5.12282e-68	4.05659e-67
novel_mir1905	0	156	0.001	10.77	13.3947	Up	5.12282e-68	4.05013e-67
novel_mir3356	0	156	0.001	10.77	13.3947	Up	5.12282e-68	4.04369e-67
novel_mir909	0	155	0.001	10.7	13.3853	Up	1.38047e-67	1.08622e-66
novel_mir500	0	155	0.001	10.7	13.3853	Up	1.38047e-67	1.0845e-66
novel_mir724	0	155	0.001	10.7	13.3853	Up	1.38047e-67	1.08279e-66
novel_mir5201	0	155	0.001	10.7	13.3853	Up	1.38047e-67	1.08108e-66
novel_mir373	0	155	0.001	10.7	13.3853	Up	1.38047e-67	1.07938e-66
novel_mir2026	0	155	0.001	10.7	13.3853	Up	1.38047e-67	1.07768e-66
novel_mir1096	0	154	0.001	10.64	13.3772	Up	3.72004e-67	2.89498e-66
novel_mir6044	0	154	0.001	10.64	13.3772	Up	3.72004e-67	2.89045e-66
novel_mir774	0	153	0.001	10.57	13.3677	Up	1.00246e-66	7.75265e-66
novel_mir5191	0	153	0.001	10.57	13.3677	Up	1.00246e-66	7.7406e-66
novel_mir5939	0	152	0.001	10.5	13.3581	Up	2.70138e-66	2.07301e-65
novel_mir972	0	152	0.001	10.5	13.3581	Up	2.70138e-66	2.06981e-65
novel_mir1963	0	151	0.001	10.43	13.3485	Up	7.27956e-66	5.54341e-65
novel_mir3961	0	151	0.001	10.43	13.3485	Up	7.27956e-66	5.53492e-65
novel_mir1588	0	151	0.001	10.43	13.3485	Up	7.27956e-66	5.52645e-65
novel_mir352	0	151	0.001	10.43	13.3485	Up	7.27956e-66	5.51802e-65
mmu-miR-199a-5p	0	150	0.001	10.36	13.3387	Up	1.96166e-65	1.48019e-64
novel_mir704	0	149	0.001	10.29	13.329	Up	5.2862e-65	3.96465e-64
novel_mir2399	0	149	0.001	10.29	13.329	Up	5.2862e-65	3.95867e-64
novel_mir4450	0	149	0.001	10.29	13.329	Up	5.2862e-65	3.95271e-64
novel_mir4694	0	149	0.001	10.29	13.329	Up	5.2862e-65	3.94676e-64
novel_mir1248	0	148	0.001	10.22	13.3191	Up	1.4245e-64	1.05878e-63
novel_mir5544	0	148	0.001	10.22	13.3191	Up	1.4245e-64	1.0572e-63
novel_mir3636	0	148	0.001	10.22	13.3191	Up	1.4245e-64	1.05562e-63
novel_mir2397	0	148	0.001	10.22	13.3191	Up	1.4245e-64	1.05405e-63
novel_mir3891	0	147	0.001	10.15	13.3092	Up	3.83868e-64	2.83195e-63
novel_mir1521	0	147	0.001	10.15	13.3092	Up	3.83868e-64	2.82775e-63
novel_mir746	0	147	0.001	10.15	13.3092	Up	3.83868e-64	2.82356e-63
novel_mir4183	0	147	0.001	10.15	13.3092	Up	3.83868e-64	2.81939e-63
novel_mir2532	0	147	0.001	10.15	13.3092	Up	3.83868e-64	2.81522e-63
novel_mir2278	0	146	0.001	10.08	13.2992	Up	1.03443e-63	7.54177e-63
novel_mir4601	0	146	0.001	10.08	13.2992	Up	1.03443e-63	7.53071e-63
novel_mir4575	0	146	0.001	10.08	13.2992	Up	1.03443e-63	7.51969e-63
novel_mir4543	0	146	0.001	10.08	13.2992	Up	1.03443e-63	7.50869e-63
novel_mir4865	0	146	0.001	10.08	13.2992	Up	1.03443e-63	7.49773e-63
novel_mir1112	0	146	0.001	10.08	13.2992	Up	1.03443e-63	7.4868e-63
novel_mir849	0	144	0.001	9.94	13.279	Up	7.51172e-63	5.40517e-62
novel_mir3650	0	144	0.001	9.94	13.279	Up	7.51172e-63	5.39735e-62
novel_mir1347	0	143	0.001	9.88	13.2703	Up	2.02422e-62	1.444e-61
novel_mir2725	0	143	0.001	9.88	13.2703	Up	2.02422e-62	1.44193e-61
novel_mir1062	0	143	0.001	9.88	13.2703	Up	2.02422e-62	1.43986e-61
novel_mir1548	0	142	0.001	9.81	13.26	Up	5.4548e-62	3.86349e-61
novel_mir2154	0	142	0.001	9.81	13.26	Up	5.4548e-62	3.85799e-61
novel_mir2230	0	142	0.001	9.81	13.26	Up	5.4548e-62	3.8525e-61
novel_mir4221	0	142	0.001	9.81	13.26	Up	5.4548e-62	3.84703e-61
novel_mir6147	0	141	0.001	9.74	13.2497	Up	1.46993e-61	1.03228e-60
novel_mir5552	0	141	0.001	9.74	13.2497	Up	1.46993e-61	1.03082e-60
novel_mir291	0	141	0.001	9.74	13.2497	Up	1.46993e-61	1.02937e-60
novel_mir1899	0	140	0.001	9.67	13.2393	Up	3.9611e-61	2.76998e-60
novel_mir3932	0	140	0.001	9.67	13.2393	Up	3.9611e-61	2.76608e-60
novel_mir2968	0	140	0.001	9.67	13.2393	Up	3.9611e-61	2.7622e-60
novel_mir5008	0	139	0.001	9.6	13.2288	Up	1.06742e-60	7.42262e-60
novel_mir3260	0	139	0.001	9.6	13.2288	Up	1.06742e-60	7.41224e-60
novel_mir5733	0	138	0.001	9.53	13.2183	Up	2.87644e-60	1.9863e-59
novel_mir1629	0	138	0.001	9.53	13.2183	Up	2.87644e-60	1.98355e-59
novel_mir2491	0	138	0.001	9.53	13.2183	Up	2.87644e-60	1.98079e-59
novel_mir4072	0	138	0.001	9.53	13.2183	Up	2.87644e-60	1.97805e-59
novel_mir1760	0	137	0.001	9.46	13.2076	Up	7.7513e-60	5.32299e-59
novel_mir5835	0	137	0.001	9.46	13.2076	Up	7.7513e-60	5.31564e-59
novel_mir2035	0	137	0.001	9.46	13.2076	Up	7.7513e-60	5.3083e-59
novel_mir2088	0	137	0.001	9.46	13.2076	Up	7.7513e-60	5.30099e-59
novel_mir2329	0	136	0.001	9.39	13.1969	Up	2.08878e-59	1.42456e-58
novel_mir910	0	136	0.001	9.39	13.1969	Up	2.08878e-59	1.42261e-58
novel_mir2856	0	136	0.001	9.39	13.1969	Up	2.08878e-59	1.42066e-58
novel_mir3743	0	136	0.001	9.39	13.1969	Up	2.08878e-59	1.41871e-58
novel_mir5591	0	136	0.001	9.39	13.1969	Up	2.08878e-59	1.41677e-58
novel_mir2137	0	136	0.001	9.39	13.1969	Up	2.08878e-59	1.41484e-58
novel_mir1185	0	136	0.001	9.39	13.1969	Up	2.08878e-59	1.41291e-58
novel_mir5510	0	135	0.001	9.32	13.1861	Up	5.62876e-59	3.7817e-58
novel_mir2942	0	135	0.001	9.32	13.1861	Up	5.62876e-59	3.77659e-58
novel_mir5557	0	135	0.001	9.32	13.1861	Up	5.62876e-59	3.7715e-58
novel_mir3842	0	135	0.001	9.32	13.1861	Up	5.62876e-59	3.76641e-58
novel_mir2719	0	134	0.001	9.25	13.1752	Up	1.51681e-58	1.01223e-57
novel_mir5071	0	133	0.001	9.19	13.1658	Up	4.08744e-58	2.71675e-57
novel_mir1010	0	132	0.001	9.12	13.1548	Up	1.10146e-57	7.28198e-57
novel_mir3198	0	132	0.001	9.12	13.1548	Up	1.10146e-57	7.2723e-57
novel_mir2789	0	132	0.001	9.12	13.1548	Up	1.10146e-57	7.26264e-57
novel_mir4927	0	132	0.001	9.12	13.1548	Up	1.10146e-57	7.25301e-57
novel_mir2269	0	132	0.001	9.12	13.1548	Up	1.10146e-57	7.2434e-57
novel_mir3350	0	131	0.001	9.05	13.1437	Up	2.96818e-57	1.9442e-56
novel_mir4986	0	131	0.001	9.05	13.1437	Up	2.96818e-57	1.94164e-56
novel_mir2342	0	131	0.001	9.05	13.1437	Up	2.96818e-57	1.93908e-56
novel_mir966	0	131	0.001	9.05	13.1437	Up	2.96818e-57	1.93653e-56
novel_mir5225	0	131	0.001	9.05	13.1437	Up	2.96818e-57	1.93399e-56
novel_mir979	0	131	0.001	9.05	13.1437	Up	2.96818e-57	1.93146e-56
novel_mir277	0	130	0.001	8.98	13.1325	Up	7.9985e-57	5.16418e-56
novel_mir2949	0	130	0.001	8.98	13.1325	Up	7.9985e-57	5.15747e-56
novel_mir5089	0	130	0.001	8.98	13.1325	Up	7.9985e-57	5.15079e-56
novel_mir953	0	130	0.001	8.98	13.1325	Up	7.9985e-57	5.14411e-56
novel_mir2051	0	129	0.001	8.91	13.1212	Up	2.1554e-56	1.38263e-55
novel_mir3264	0	129	0.001	8.91	13.1212	Up	2.1554e-56	1.38085e-55
novel_mir4979	0	129	0.001	8.91	13.1212	Up	2.1554e-56	1.37907e-55
novel_mir3195	0	129	0.001	8.91	13.1212	Up	2.1554e-56	1.37729e-55
novel_mir4716	0	129	0.001	8.91	13.1212	Up	2.1554e-56	1.37552e-55
novel_mir2846	0	129	0.001	8.91	13.1212	Up	2.1554e-56	1.37376e-55
novel_mir597	0	128	0.001	8.84	13.1098	Up	5.80828e-56	3.68774e-55
novel_mir3418	0	128	0.001	8.84	13.1098	Up	5.80828e-56	3.68303e-55
novel_mir1442	0	128	0.001	8.84	13.1098	Up	5.80828e-56	3.67833e-55
novel_mir3118	0	128	0.001	8.84	13.1098	Up	5.80828e-56	3.67364e-55
novel_mir5545	0	128	0.001	8.84	13.1098	Up	5.80828e-56	3.66897e-55
novel_mir1964	0	127	0.001	8.77	13.0984	Up	1.56519e-55	9.86188e-55
novel_mir200	0	127	0.001	8.77	13.0984	Up	1.56519e-55	9.84938e-55
novel_mir5945	0	127	0.001	8.77	13.0984	Up	1.56519e-55	9.83691e-55
novel_mir4346	0	127	0.001	8.77	13.0984	Up	1.56519e-55	9.82447e-55
novel_mir3240	0	127	0.001	8.77	13.0984	Up	1.56519e-55	9.81207e-55
novel_mir5156	0	127	0.001	8.77	13.0984	Up	1.56519e-55	9.7997e-55
novel_mir1674	0	127	0.001	8.77	13.0984	Up	1.56519e-55	9.78735e-55
novel_mir2898	0	126	0.001	8.7	13.0868	Up	4.2178e-55	2.62753e-54
novel_mir240	0	126	0.001	8.7	13.0868	Up	4.2178e-55	2.62423e-54
novel_mir2093	0	126	0.001	8.7	13.0868	Up	4.2178e-55	2.62095e-54
novel_mir4996	0	126	0.001	8.7	13.0868	Up	4.2178e-55	2.61767e-54
novel_mir4369	0	125	0.001	8.63	13.0751	Up	1.13659e-54	7.01889e-54
novel_mir4854	0	125	0.001	8.63	13.0751	Up	1.13659e-54	7.01017e-54
novel_mir5434	0	125	0.001	8.63	13.0751	Up	1.13659e-54	7.00148e-54
novel_mir1154	0	125	0.001	8.63	13.0751	Up	1.13659e-54	6.9928e-54
novel_mir533	0	124	0.001	8.56	13.0634	Up	3.06284e-54	1.87741e-53
novel_mir1240	0	124	0.001	8.56	13.0634	Up	3.06284e-54	1.87509e-53
novel_mir4987	0	124	0.001	8.56	13.0634	Up	3.06284e-54	1.87278e-53
novel_mir4673	0	124	0.001	8.56	13.0634	Up	3.06284e-54	1.87048e-53
novel_mir1541	0	124	0.001	8.56	13.0634	Up	3.06284e-54	1.86818e-53
novel_mir2797	0	124	0.001	8.56	13.0634	Up	3.06284e-54	1.86589e-53
novel_mir5402	0	124	0.001	8.56	13.0634	Up	3.06284e-54	1.8636e-53
novel_mir2352	0	124	0.001	8.56	13.0634	Up	3.06284e-54	1.86132e-53
novel_mir1718	0	124	0.001	8.56	13.0634	Up	3.06284e-54	1.85905e-53
novel_mir657	0	124	0.001	8.56	13.0634	Up	3.06284e-54	1.85678e-53
novel_mir464	0	124	0.001	8.56	13.0634	Up	3.06284e-54	1.85451e-53
novel_mir4681	0	124	0.001	8.56	13.0634	Up	3.06284e-54	1.85225e-53
novel_mir5810	0	123	0.001	8.49	13.0515	Up	8.2536e-54	4.97924e-53
novel_mir3008	0	123	0.001	8.49	13.0515	Up	8.2536e-54	4.97319e-53
novel_mir4197	0	122	0.001	8.43	13.0413	Up	2.22414e-53	1.33691e-52
novel_mir5540	0	122	0.001	8.43	13.0413	Up	2.22414e-53	1.33529e-52
novel_mir5240	0	122	0.001	8.43	13.0413	Up	2.22414e-53	1.33368e-52
novel_mir2062	0	122	0.001	8.43	13.0413	Up	2.22414e-53	1.33207e-52
novel_mir3816	0	122	0.001	8.43	13.0413	Up	2.22414e-53	1.33046e-52
novel_mir689	0	122	0.001	8.43	13.0413	Up	2.22414e-53	1.32886e-52
novel_mir4998	0	121	0.001	8.36	13.0293	Up	5.99352e-53	3.57237e-52
novel_mir1983	0	121	0.001	8.36	13.0293	Up	5.99352e-53	3.56808e-52
novel_mir2014	0	121	0.001	8.36	13.0293	Up	5.99352e-53	3.56381e-52
novel_mir5304	0	121	0.001	8.36	13.0293	Up	5.99352e-53	3.55955e-52
novel_mir1264	0	121	0.001	8.36	13.0293	Up	5.99352e-53	3.5553e-52
novel_mir988	0	120	0.001	8.29	13.0172	Up	1.61511e-52	9.54644e-52
novel_mir4472	0	120	0.001	8.29	13.0172	Up	1.61511e-52	9.53509e-52
novel_mir1344	0	120	0.001	8.29	13.0172	Up	1.61511e-52	9.52377e-52
novel_mir5860	0	120	0.001	8.29	13.0172	Up	1.61511e-52	9.51247e-52
novel_mir4651	0	120	0.001	8.29	13.0172	Up	1.61511e-52	9.5012e-52
novel_mir1790	0	119	0.001	8.22	13.0049	Up	4.35232e-52	2.54826e-51
novel_mir3130	0	119	0.001	8.22	13.0049	Up	4.35232e-52	2.54526e-51
novel_mir5436	0	119	0.001	8.22	13.0049	Up	4.35232e-52	2.54227e-51
novel_mir3555	0	119	0.001	8.22	13.0049	Up	4.35232e-52	2.53928e-51
novel_mir2060	0	118	0.001	8.15	12.9926	Up	1.17284e-51	6.80277e-51
novel_mir3860	0	118	0.001	8.15	12.9926	Up	1.17284e-51	6.79483e-51
mmu-let-7e-5p	0	118	0.001	8.15	12.9926	Up	1.17284e-51	6.78691e-51
novel_mir1165	0	118	0.001	8.15	12.9926	Up	1.17284e-51	6.77901e-51
novel_mir2784	0	118	0.001	8.15	12.9926	Up	1.17284e-51	6.77113e-51
novel_mir2311	0	118	0.001	8.15	12.9926	Up	1.17284e-51	6.76326e-51
novel_mir5741	0	118	0.001	8.15	12.9926	Up	1.17284e-51	6.75542e-51
novel_mir1076	0	117	0.001	8.08	12.9801	Up	3.16052e-51	1.8162e-50
novel_mir1139	0	117	0.001	8.08	12.9801	Up	3.16052e-51	1.8141e-50
novel_mir2195	0	117	0.001	8.08	12.9801	Up	3.16052e-51	1.81201e-50
novel_mir4946	0	117	0.001	8.08	12.9801	Up	3.16052e-51	1.80992e-50
novel_mir1799	0	117	0.001	8.08	12.9801	Up	3.16052e-51	1.80783e-50
novel_mir1499	0	117	0.001	8.08	12.9801	Up	3.16052e-51	1.80575e-50
novel_mir5043	0	116	0.001	8.01	12.9676	Up	8.51684e-51	4.8327e-50
novel_mir4324	0	116	0.001	8.01	12.9676	Up	8.51684e-51	4.82718e-50
novel_mir2992	0	116	0.001	8.01	12.9676	Up	8.51684e-51	4.82168e-50
novel_mir5432	0	116	0.001	8.01	12.9676	Up	8.51684e-51	4.81619e-50
novel_mir5057	0	115	0.001	7.94	12.9549	Up	2.29508e-50	1.28758e-49
novel_mir5998	0	115	0.001	7.94	12.9549	Up	2.29508e-50	1.28613e-49
novel_mir1610	0	115	0.001	7.94	12.9549	Up	2.29508e-50	1.28468e-49
novel_mir5482	0	115	0.001	7.94	12.9549	Up	2.29508e-50	1.28323e-49
novel_mir4493	0	115	0.001	7.94	12.9549	Up	2.29508e-50	1.28179e-49
novel_mir5583	0	115	0.001	7.94	12.9549	Up	2.29508e-50	1.28035e-49
novel_mir4609	0	115	0.001	7.94	12.9549	Up	2.29508e-50	1.27891e-49
novel_mir2320	0	115	0.001	7.94	12.9549	Up	2.29508e-50	1.27747e-49
novel_mir840	0	115	0.001	7.94	12.9549	Up	2.29508e-50	1.27604e-49
novel_mir365	0	115	0.001	7.94	12.9549	Up	2.29508e-50	1.27462e-49
novel_mir5880	0	114	0.001	7.87	12.9421	Up	6.18468e-50	3.43094e-49
novel_mir3036	0	114	0.001	7.87	12.9421	Up	6.18468e-50	3.42711e-49
novel_mir1501	0	114	0.001	7.87	12.9421	Up	6.18468e-50	3.42329e-49
novel_mir6141	0	114	0.001	7.87	12.9421	Up	6.18468e-50	3.41948e-49
novel_mir1765	0	114	0.001	7.87	12.9421	Up	6.18468e-50	3.41568e-49
novel_mir664	0	114	0.001	7.87	12.9421	Up	6.18468e-50	3.41188e-49
novel_mir4901	0	113	0.001	7.8	12.9293	Up	1.66662e-49	9.16363e-49
novel_mir4992	0	113	0.001	7.8	12.9293	Up	1.66662e-49	9.15349e-49
novel_mir4506	0	113	0.001	7.8	12.9293	Up	1.66662e-49	9.14338e-49
novel_mir4504	0	112	0.001	7.73	12.9163	Up	4.49112e-49	2.45307e-48
novel_mir2832	0	112	0.001	7.73	12.9163	Up	4.49112e-49	2.45037e-48
novel_mir4478	0	111	0.001	7.67	12.905	Up	1.21025e-48	6.57427e-48
novel_mir1603	0	111	0.001	7.67	12.905	Up	1.21025e-48	6.56708e-48
novel_mir1079	0	111	0.001	7.67	12.905	Up	1.21025e-48	6.55991e-48
novel_mir2040	0	111	0.001	7.67	12.905	Up	1.21025e-48	6.55276e-48
novel_mir1837	0	111	0.001	7.67	12.905	Up	1.21025e-48	6.54562e-48
novel_mir2985	0	111	0.001	7.67	12.905	Up	1.21025e-48	6.5385e-48
novel_mir117	0	111	0.001	7.67	12.905	Up	1.21025e-48	6.53139e-48
novel_mir4532	0	111	0.001	7.67	12.905	Up	1.21025e-48	6.5243e-48
novel_mir1613	0	110	0.001	7.6	12.8918	Up	3.26132e-48	1.75623e-47
novel_mir6132	0	110	0.001	7.6	12.8918	Up	3.26132e-48	1.75433e-47
novel_mir4270	0	110	0.001	7.6	12.8918	Up	3.26132e-48	1.75243e-47
novel_mir3282	0	110	0.001	7.6	12.8918	Up	3.26132e-48	1.75054e-47
novel_mir4863	0	110	0.001	7.6	12.8918	Up	3.26132e-48	1.74865e-47
novel_mir5374	0	110	0.001	7.6	12.8918	Up	3.26132e-48	1.74676e-47
novel_mir1525	0	110	0.001	7.6	12.8918	Up	3.26132e-48	1.74488e-47
novel_mir3753	0	110	0.001	7.6	12.8918	Up	3.26132e-48	1.743e-47
novel_mir2034	0	110	0.001	7.6	12.8918	Up	3.26132e-48	1.74112e-47
novel_mir5932	0	109	0.001	7.53	12.8784	Up	8.78846e-48	4.66183e-47
novel_mir1662	0	109	0.001	7.53	12.8784	Up	8.78846e-48	4.65685e-47
novel_mir5567	0	109	0.001	7.53	12.8784	Up	8.78846e-48	4.65189e-47
novel_mir1423	0	109	0.001	7.53	12.8784	Up	8.78846e-48	4.64693e-47
novel_mir5020	0	108	0.001	7.46	12.865	Up	2.36828e-47	1.24429e-46
novel_mir383	0	108	0.001	7.46	12.865	Up	2.36828e-47	1.24297e-46
novel_mir4857	0	108	0.001	7.46	12.865	Up	2.36828e-47	1.24166e-46
novel_mir2741	0	108	0.001	7.46	12.865	Up	2.36828e-47	1.24035e-46
novel_mir5441	0	108	0.001	7.46	12.865	Up	2.36828e-47	1.23904e-46
novel_mir1642	0	107	0.001	7.39	12.8514	Up	6.38192e-47	3.33189e-46
novel_mir4572	0	107	0.001	7.39	12.8514	Up	6.38192e-47	3.32839e-46
novel_mir2816	0	107	0.001	7.39	12.8514	Up	6.38192e-47	3.32489e-46
novel_mir3153	0	107	0.001	7.39	12.8514	Up	6.38192e-47	3.32141e-46
novel_mir2804	0	107	0.001	7.39	12.8514	Up	6.38192e-47	3.31793e-46
novel_mir4649	0	107	0.001	7.39	12.8514	Up	6.38192e-47	3.31446e-46
novel_mir504	0	107	0.001	7.39	12.8514	Up	6.38192e-47	3.311e-46
novel_mir6143	0	107	0.001	7.39	12.8514	Up	6.38192e-47	3.30754e-46
novel_mir5636	0	106	0.001	7.32	12.8376	Up	1.71977e-46	8.84836e-46
novel_mir335	0	106	0.001	7.32	12.8376	Up	1.71977e-46	8.8392e-46
novel_mir6041	0	106	0.001	7.32	12.8376	Up	1.71977e-46	8.83006e-46
novel_mir3138	0	106	0.001	7.32	12.8376	Up	1.71977e-46	8.82094e-46
novel_mir5109	0	106	0.001	7.32	12.8376	Up	1.71977e-46	8.81183e-46
novel_mir1102	0	106	0.001	7.32	12.8376	Up	1.71977e-46	8.80275e-46
novel_mir5899	0	106	0.001	7.32	12.8376	Up	1.71977e-46	8.79368e-46
novel_mir1513	0	105	0.001	7.25	12.8238	Up	4.63436e-46	2.35754e-45
novel_mir2192	0	105	0.001	7.25	12.8238	Up	4.63436e-46	2.35513e-45
novel_mir6014	0	105	0.001	7.25	12.8238	Up	4.63436e-46	2.35272e-45
novel_mir2572	0	105	0.001	7.25	12.8238	Up	4.63436e-46	2.35032e-45
novel_mir481	0	105	0.001	7.25	12.8238	Up	4.63436e-46	2.34792e-45
novel_mir4405	0	105	0.001	7.25	12.8238	Up	4.63436e-46	2.34552e-45
novel_mir5513	0	105	0.001	7.25	12.8238	Up	4.63436e-46	2.34314e-45
novel_mir2084	0	104	0.001	7.18	12.8098	Up	1.24885e-45	6.29495e-45
novel_mir1620	0	104	0.001	7.18	12.8098	Up	1.24885e-45	6.28857e-45
novel_mir136	0	104	0.001	7.18	12.8098	Up	1.24885e-45	6.2822e-45
novel_mir4537	0	104	0.001	7.18	12.8098	Up	1.24885e-45	6.27584e-45
novel_mir36	0	104	0.001	7.18	12.8098	Up	1.24885e-45	6.26949e-45
novel_mir374	0	104	0.001	7.18	12.8098	Up	1.24885e-45	6.26316e-45
novel_mir312	0	104	0.001	7.18	12.8098	Up	1.24885e-45	6.25684e-45
novel_mir5205	0	103	0.001	7.11	12.7956	Up	3.36534e-45	1.68098e-44
novel_mir317	0	103	0.001	7.11	12.7956	Up	3.36534e-45	1.67929e-44
novel_mir2820	0	103	0.001	7.11	12.7956	Up	3.36534e-45	1.6776e-44
novel_mir3811	0	102	0.001	7.04	12.7814	Up	9.06876e-45	4.50264e-44
novel_mir3189	0	102	0.001	7.04	12.7814	Up	9.06876e-45	4.49814e-44
novel_mir5836	0	102	0.001	7.04	12.7814	Up	9.06876e-45	4.49365e-44
novel_mir2461	0	102	0.001	7.04	12.7814	Up	9.06876e-45	4.48917e-44
novel_mir698	0	102	0.001	7.04	12.7814	Up	9.06876e-45	4.4847e-44
novel_mir510	0	102	0.001	7.04	12.7814	Up	9.06876e-45	4.48024e-44
novel_mir2125	0	102	0.001	7.04	12.7814	Up	9.06876e-45	4.47578e-44
novel_mir2063	0	102	0.001	7.04	12.7814	Up	9.06876e-45	4.47134e-44
novel_mir1631	0	102	0.001	7.04	12.7814	Up	9.06876e-45	4.4669e-44
novel_mir3509	0	102	0.001	7.04	12.7814	Up	9.06876e-45	4.46248e-44
novel_mir1752	0	101	0.001	6.98	12.769	Up	2.4438e-44	1.19778e-43
novel_mir4659	0	101	0.001	6.98	12.769	Up	2.4438e-44	1.19659e-43
novel_mir1818	0	101	0.001	6.98	12.769	Up	2.4438e-44	1.19542e-43
novel_mir4586	0	101	0.001	6.98	12.769	Up	2.4438e-44	1.19424e-43
novel_mir1532	0	100	0.001	6.91	12.7545	Up	6.58546e-44	3.21187e-43
novel_mir331	0	100	0.001	6.91	12.7545	Up	6.58546e-44	3.20872e-43
novel_mir3765	0	100	0.001	6.91	12.7545	Up	6.58546e-44	3.20557e-43
novel_mir6111	0	100	0.001	6.91	12.7545	Up	6.58546e-44	3.20243e-43
novel_mir3978	0	100	0.001	6.91	12.7545	Up	6.58546e-44	3.1993e-43
novel_mir3110	0	99	0.001	6.84	12.7398	Up	1.77462e-43	8.57935e-43
novel_mir878	0	99	0.001	6.84	12.7398	Up	1.77462e-43	8.571e-43
novel_mir5493	0	99	0.001	6.84	12.7398	Up	1.77462e-43	8.56267e-43
novel_mir3073	0	99	0.001	6.84	12.7398	Up	1.77462e-43	8.55436e-43
novel_mir4397	0	99	0.001	6.84	12.7398	Up	1.77462e-43	8.54606e-43
novel_mir557	0	99	0.001	6.84	12.7398	Up	1.77462e-43	8.53778e-43
novel_mir163	0	99	0.001	6.84	12.7398	Up	1.77462e-43	8.52951e-43
novel_mir2221	0	99	0.001	6.84	12.7398	Up	1.77462e-43	8.52127e-43
novel_mir4952	0	98	0.001	6.77	12.7249	Up	4.78216e-43	2.29184e-42
novel_mir5356	0	98	0.001	6.77	12.7249	Up	4.78216e-43	2.28963e-42
novel_mir1123	0	98	0.001	6.77	12.7249	Up	4.78216e-43	2.28742e-42
novel_mir5246	0	98	0.001	6.77	12.7249	Up	4.78216e-43	2.28522e-42
novel_mir228	0	98	0.001	6.77	12.7249	Up	4.78216e-43	2.28302e-42
novel_mir2158	0	98	0.001	6.77	12.7249	Up	4.78216e-43	2.28083e-42
novel_mir1684	0	98	0.001	6.77	12.7249	Up	4.78216e-43	2.27864e-42
novel_mir815	0	98	0.001	6.77	12.7249	Up	4.78216e-43	2.27645e-42
novel_mir692	0	98	0.001	6.77	12.7249	Up	4.78216e-43	2.27427e-42
novel_mir673	0	98	0.001	6.77	12.7249	Up	4.78216e-43	2.2721e-42
novel_mir4670	0	97	0.001	6.7	12.7099	Up	1.28868e-42	6.10523e-42
novel_mir860	0	97	0.001	6.7	12.7099	Up	1.28868e-42	6.09941e-42
novel_mir4118	0	97	0.001	6.7	12.7099	Up	1.28868e-42	6.09361e-42
novel_mir5940	0	97	0.001	6.7	12.7099	Up	1.28868e-42	6.08781e-42
novel_mir536	0	97	0.001	6.7	12.7099	Up	1.28868e-42	6.08202e-42
novel_mir921	0	97	0.001	6.7	12.7099	Up	1.28868e-42	6.07625e-42
novel_mir5901	0	96	0.001	6.63	12.6948	Up	3.47266e-42	1.63429e-41
novel_mir4893	0	96	0.001	6.63	12.6948	Up	3.47266e-42	1.63274e-41
novel_mir5509	0	96	0.001	6.63	12.6948	Up	3.47266e-42	1.6312e-41
novel_mir1754	0	96	0.001	6.63	12.6948	Up	3.47266e-42	1.62966e-41
novel_mir2608	0	96	0.001	6.63	12.6948	Up	3.47266e-42	1.62812e-41
novel_mir2952	0	96	0.001	6.63	12.6948	Up	3.47266e-42	1.62658e-41
novel_mir649	0	96	0.001	6.63	12.6948	Up	3.47266e-42	1.62505e-41
novel_mir2631	0	96	0.001	6.63	12.6948	Up	3.47266e-42	1.62352e-41
novel_mir2673	0	96	0.001	6.63	12.6948	Up	3.47266e-42	1.62199e-41
novel_mir2815	0	96	0.001	6.63	12.6948	Up	3.47266e-42	1.62047e-41
novel_mir1342	0	95	0.001	6.56	12.6795	Up	9.35798e-42	4.35449e-41
novel_mir1219	0	95	0.001	6.56	12.6795	Up	9.35798e-42	4.35041e-41
novel_mir3661	0	95	0.001	6.56	12.6795	Up	9.35798e-42	4.34634e-41
novel_mir1688	0	95	0.001	6.56	12.6795	Up	9.35798e-42	4.34228e-41
novel_mir231	0	95	0.001	6.56	12.6795	Up	9.35798e-42	4.33822e-41
novel_mir5179	0	95	0.001	6.56	12.6795	Up	9.35798e-42	4.33418e-41
novel_mir1805	0	95	0.001	6.56	12.6795	Up	9.35798e-42	4.33014e-41
novel_mir1869	0	95	0.001	6.56	12.6795	Up	9.35798e-42	4.32611e-41
novel_mir5507	0	95	0.001	6.56	12.6795	Up	9.35798e-42	4.32208e-41
novel_mir1199	0	95	0.001	6.56	12.6795	Up	9.35798e-42	4.31806e-41
novel_mir5830	0	95	0.001	6.56	12.6795	Up	9.35798e-42	4.31405e-41
novel_mir1788	0	94	0.001	6.49	12.664	Up	2.52174e-41	1.15609e-40
novel_mir4486	0	94	0.001	6.49	12.664	Up	2.52174e-41	1.15502e-40
novel_mir566	0	94	0.001	6.49	12.664	Up	2.52174e-41	1.15396e-40
novel_mir1745	0	94	0.001	6.49	12.664	Up	2.52174e-41	1.15289e-40
novel_mir1612	0	94	0.001	6.49	12.664	Up	2.52174e-41	1.15183e-40
novel_mir4722	0	94	0.001	6.49	12.664	Up	2.52174e-41	1.15078e-40
novel_mir4464	0	94	0.001	6.49	12.664	Up	2.52174e-41	1.14972e-40
novel_mir408	0	94	0.001	6.49	12.664	Up	2.52174e-41	1.14866e-40
novel_mir4047	0	94	0.001	6.49	12.664	Up	2.52174e-41	1.14761e-40
novel_mir1580	0	94	0.001	6.49	12.664	Up	2.52174e-41	1.14656e-40
novel_mir4859	0	93	0.001	6.42	12.6484	Up	6.7955e-41	3.08125e-40
novel_mir780	0	93	0.001	6.42	12.6484	Up	6.7955e-41	3.07844e-40
novel_mir974	0	93	0.001	6.42	12.6484	Up	6.7955e-41	3.07563e-40
novel_mir3467	0	93	0.001	6.42	12.6484	Up	6.7955e-41	3.07283e-40
novel_mir2854	0	93	0.001	6.42	12.6484	Up	6.7955e-41	3.07003e-40
novel_mir3877	0	93	0.001	6.42	12.6484	Up	6.7955e-41	3.06724e-40
novel_mir2149	0	93	0.001	6.42	12.6484	Up	6.7955e-41	3.06446e-40
novel_mir2902	0	93	0.001	6.42	12.6484	Up	6.7955e-41	3.06167e-40
novel_mir4010	0	93	0.001	6.42	12.6484	Up	6.7955e-41	3.0589e-40
novel_mir2237	0	92	0.001	6.35	12.6325	Up	1.83122e-40	8.22062e-40
novel_mir1663	0	92	0.001	6.35	12.6325	Up	1.83122e-40	8.2132e-40
novel_mir5143	0	92	0.001	6.35	12.6325	Up	1.83122e-40	8.20578e-40
novel_mir4053	0	92	0.001	6.35	12.6325	Up	1.83122e-40	8.19838e-40
novel_mir4693	0	92	0.001	6.35	12.6325	Up	1.83122e-40	8.191e-40
novel_mir3758	0	92	0.001	6.35	12.6325	Up	1.83122e-40	8.18362e-40
novel_mir2680	0	92	0.001	6.35	12.6325	Up	1.83122e-40	8.17627e-40
novel_mir5904	0	92	0.001	6.35	12.6325	Up	1.83122e-40	8.16892e-40
novel_mir5652	0	92	0.001	6.35	12.6325	Up	1.83122e-40	8.16159e-40
novel_mir1379	0	92	0.001	6.35	12.6325	Up	1.83122e-40	8.15427e-40
novel_mir5694	0	92	0.001	6.35	12.6325	Up	1.83122e-40	8.14696e-40
novel_mir3622	0	92	0.001	6.35	12.6325	Up	1.83122e-40	8.13967e-40
novel_mir6140	0	92	0.001	6.35	12.6325	Up	1.83122e-40	8.13239e-40
novel_mir6088	0	92	0.001	6.35	12.6325	Up	1.83122e-40	8.12512e-40
novel_mir4853	0	92	0.001	6.35	12.6325	Up	1.83122e-40	8.11786e-40
novel_mir3870	0	91	0.001	6.28	12.6165	Up	4.93468e-40	2.17397e-39
novel_mir5934	0	91	0.001	6.28	12.6165	Up	4.93468e-40	2.17205e-39
novel_mir2440	0	91	0.001	6.28	12.6165	Up	4.93468e-40	2.17012e-39
novel_mir710	0	91	0.001	6.28	12.6165	Up	4.93468e-40	2.1682e-39
novel_mir1147	0	91	0.001	6.28	12.6165	Up	4.93468e-40	2.16629e-39
novel_mir4295	0	90	0.001	6.22	12.6027	Up	1.32978e-39	5.81192e-39
novel_mir3909	0	90	0.001	6.22	12.6027	Up	1.32978e-39	5.80681e-39
novel_mir3107	0	90	0.001	6.22	12.6027	Up	1.32978e-39	5.8017e-39
novel_mir5783	0	90	0.001	6.22	12.6027	Up	1.32978e-39	5.79661e-39
novel_mir4315	0	90	0.001	6.22	12.6027	Up	1.32978e-39	5.79152e-39
novel_mir459	0	90	0.001	6.22	12.6027	Up	1.32978e-39	5.78645e-39
novel_mir1153	0	90	0.001	6.22	12.6027	Up	1.32978e-39	5.78138e-39
novel_mir1558	0	89	0.001	6.15	12.5864	Up	3.58342e-39	1.55386e-38
novel_mir2991	0	89	0.001	6.15	12.5864	Up	3.58342e-39	1.5525e-38
novel_mir4029	0	89	0.001	6.15	12.5864	Up	3.58342e-39	1.55115e-38
novel_mir1140	0	89	0.001	6.15	12.5864	Up	3.58342e-39	1.5498e-38
novel_mir6062	0	89	0.001	6.15	12.5864	Up	3.58342e-39	1.54845e-38
novel_mir305	0	89	0.001	6.15	12.5864	Up	3.58342e-39	1.5471e-38
novel_mir2369	0	89	0.001	6.15	12.5864	Up	3.58342e-39	1.54576e-38
novel_mir4089	0	89	0.001	6.15	12.5864	Up	3.58342e-39	1.54442e-38
novel_mir2526	0	88	0.001	6.08	12.5699	Up	9.65644e-39	4.15102e-38
novel_mir1356	0	88	0.001	6.08	12.5699	Up	9.65644e-39	4.14742e-38
novel_mir3457	0	88	0.001	6.08	12.5699	Up	9.65644e-39	4.14384e-38
novel_mir2097	0	88	0.001	6.08	12.5699	Up	9.65644e-39	4.14026e-38
novel_mir495	0	88	0.001	6.08	12.5699	Up	9.65644e-39	4.13669e-38
novel_mir5495	0	88	0.001	6.08	12.5699	Up	9.65644e-39	4.13312e-38
novel_mir5532	0	88	0.001	6.08	12.5699	Up	9.65644e-39	4.12956e-38
novel_mir2622	0	88	0.001	6.08	12.5699	Up	9.65644e-39	4.12601e-38
novel_mir1277	0	88	0.001	6.08	12.5699	Up	9.65644e-39	4.12246e-38
novel_mir1117	0	87	0.001	6.01	12.5531	Up	2.60218e-38	1.1052e-37
novel_mir5566	0	87	0.001	6.01	12.5531	Up	2.60218e-38	1.10426e-37
novel_mir2850	0	87	0.001	6.01	12.5531	Up	2.60218e-38	1.10332e-37
novel_mir1606	0	87	0.001	6.01	12.5531	Up	2.60218e-38	1.10237e-37
novel_mir1416	0	87	0.001	6.01	12.5531	Up	2.60218e-38	1.10143e-37
novel_mir5700	0	87	0.001	6.01	12.5531	Up	2.60218e-38	1.1005e-37
novel_mir4310	0	87	0.001	6.01	12.5531	Up	2.60218e-38	1.09956e-37
novel_mir6012	0	87	0.001	6.01	12.5531	Up	2.60218e-38	1.09862e-37
novel_mir656	0	87	0.001	6.01	12.5531	Up	2.60218e-38	1.09769e-37
novel_mir2267	0	87	0.001	6.01	12.5531	Up	2.60218e-38	1.09676e-37
novel_mir4208	0	87	0.001	6.01	12.5531	Up	2.60218e-38	1.09583e-37
novel_mir3369	0	86	0.001	5.94	12.5362	Up	7.01222e-38	2.93555e-37
novel_mir576	0	86	0.001	5.94	12.5362	Up	7.01222e-38	2.93308e-37
novel_mir695	0	86	0.001	5.94	12.5362	Up	7.01222e-38	2.93061e-37
novel_mir3393	0	86	0.001	5.94	12.5362	Up	7.01222e-38	2.92815e-37
novel_mir2619	0	86	0.001	5.94	12.5362	Up	7.01222e-38	2.92569e-37
novel_mir5492	0	85	0.001	5.87	12.5191	Up	1.88962e-37	7.85102e-37
novel_mir703	0	85	0.001	5.87	12.5191	Up	1.88962e-37	7.84446e-37
novel_mir1768	0	85	0.001	5.87	12.5191	Up	1.88962e-37	7.83791e-37
novel_mir2859	0	85	0.001	5.87	12.5191	Up	1.88962e-37	7.83136e-37
novel_mir651	0	85	0.001	5.87	12.5191	Up	1.88962e-37	7.82483e-37
novel_mir5255	0	85	0.001	5.87	12.5191	Up	1.88962e-37	7.81831e-37
novel_mir3578	0	85	0.001	5.87	12.5191	Up	1.88962e-37	7.8118e-37
novel_mir2936	0	85	0.001	5.87	12.5191	Up	1.88962e-37	7.8053e-37
novel_mir681	0	85	0.001	5.87	12.5191	Up	1.88962e-37	7.79881e-37
novel_mir3032	0	85	0.001	5.87	12.5191	Up	1.88962e-37	7.79234e-37
novel_mir5081	0	85	0.001	5.87	12.5191	Up	1.88962e-37	7.78587e-37
novel_mir4110	0	85	0.001	5.87	12.5191	Up	1.88962e-37	7.77941e-37
novel_mir3076	0	84	0.001	5.8	12.5018	Up	5.09206e-37	2.09289e-36
novel_mir5438	0	84	0.001	5.8	12.5018	Up	5.09206e-37	2.09116e-36
novel_mir1396	0	84	0.001	5.8	12.5018	Up	5.09206e-37	2.08943e-36
novel_mir4316	0	84	0.001	5.8	12.5018	Up	5.09206e-37	2.0877e-36
novel_mir2140	0	84	0.001	5.8	12.5018	Up	5.09206e-37	2.08598e-36
novel_mir2596	0	84	0.001	5.8	12.5018	Up	5.09206e-37	2.08426e-36
novel_mir4621	0	84	0.001	5.8	12.5018	Up	5.09206e-37	2.08254e-36
novel_mir5913	0	84	0.001	5.8	12.5018	Up	5.09206e-37	2.08083e-36
novel_mir1022	0	84	0.001	5.8	12.5018	Up	5.09206e-37	2.07912e-36
novel_mir5475	0	84	0.001	5.8	12.5018	Up	5.09206e-37	2.07741e-36
novel_mir2913	0	84	0.001	5.8	12.5018	Up	5.09206e-37	2.0757e-36
novel_mir732	0	84	0.001	5.8	12.5018	Up	5.09206e-37	2.074e-36
novel_mir5105	0	83	0.001	5.73	12.4843	Up	1.37219e-36	5.55703e-36
novel_mir2472	0	83	0.001	5.73	12.4843	Up	1.37219e-36	5.5525e-36
novel_mir4243	0	83	0.001	5.73	12.4843	Up	1.37219e-36	5.54798e-36
novel_mir1650	0	83	0.001	5.73	12.4843	Up	1.37219e-36	5.54346e-36
novel_mir882	0	83	0.001	5.73	12.4843	Up	1.37219e-36	5.53895e-36
novel_mir4415	0	83	0.001	5.73	12.4843	Up	1.37219e-36	5.53445e-36
novel_mir1737	0	83	0.001	5.73	12.4843	Up	1.37219e-36	5.52996e-36
novel_mir5379	0	83	0.001	5.73	12.4843	Up	1.37219e-36	5.52548e-36
novel_mir417	0	83	0.001	5.73	12.4843	Up	1.37219e-36	5.521e-36
novel_mir1134	0	82	0.001	5.66	12.4666	Up	3.6977e-36	1.48057e-35
novel_mir4490	0	82	0.001	5.66	12.4666	Up	3.6977e-36	1.47938e-35
novel_mir1617	0	82	0.001	5.66	12.4666	Up	3.6977e-36	1.47819e-35
novel_mir2091	0	82	0.001	5.66	12.4666	Up	3.6977e-36	1.477e-35
novel_mir518	0	82	0.001	5.66	12.4666	Up	3.6977e-36	1.47581e-35
novel_mir1151	0	82	0.001	5.66	12.4666	Up	3.6977e-36	1.47462e-35
novel_mir765	0	82	0.001	5.66	12.4666	Up	3.6977e-36	1.47344e-35
novel_mir1327	0	82	0.001	5.66	12.4666	Up	3.6977e-36	1.47226e-35
novel_mir4556	0	81	0.001	5.59	12.4486	Up	9.96442e-36	3.9547e-35
novel_mir1940	0	81	0.001	5.59	12.4486	Up	9.96442e-36	3.95155e-35
novel_mir4438	0	81	0.001	5.59	12.4486	Up	9.96442e-36	3.94839e-35
novel_mir4815	0	81	0.001	5.59	12.4486	Up	9.96442e-36	3.94524e-35
novel_mir749	0	81	0.001	5.59	12.4486	Up	9.96442e-36	3.9421e-35
novel_mir4513	0	80	0.001	5.52	12.4305	Up	2.68516e-35	1.06145e-34
novel_mir1967	0	80	0.001	5.52	12.4305	Up	2.68516e-35	1.06061e-34
novel_mir2921	0	80	0.001	5.52	12.4305	Up	2.68516e-35	1.05976e-34
novel_mir5854	0	80	0.001	5.52	12.4305	Up	2.68516e-35	1.05892e-34
novel_mir4329	0	80	0.001	5.52	12.4305	Up	2.68516e-35	1.05808e-34
novel_mir913	0	80	0.001	5.52	12.4305	Up	2.68516e-35	1.05724e-34
novel_mir5026	0	80	0.001	5.52	12.4305	Up	2.68516e-35	1.0564e-34
novel_mir727	0	80	0.001	5.52	12.4305	Up	2.68516e-35	1.05557e-34
novel_mir2892	0	80	0.001	5.52	12.4305	Up	2.68516e-35	1.05473e-34
novel_mir4762	0	79	0.001	5.46	12.4147	Up	7.23586e-35	2.83105e-34
novel_mir4977	0	79	0.001	5.46	12.4147	Up	7.23586e-35	2.82882e-34
novel_mir1183	0	79	0.001	5.46	12.4147	Up	7.23586e-35	2.8266e-34
novel_mir608	0	79	0.001	5.46	12.4147	Up	7.23586e-35	2.82437e-34
novel_mir2205	0	79	0.001	5.46	12.4147	Up	7.23586e-35	2.82216e-34
novel_mir2168	0	79	0.001	5.46	12.4147	Up	7.23586e-35	2.81994e-34
novel_mir2172	0	79	0.001	5.46	12.4147	Up	7.23586e-35	2.81773e-34
novel_mir4484	0	79	0.001	5.46	12.4147	Up	7.23586e-35	2.81552e-34
novel_mir2187	0	78	0.001	5.39	12.3961	Up	1.94989e-34	7.55753e-34
novel_mir2201	0	78	0.001	5.39	12.3961	Up	1.94989e-34	7.55163e-34
novel_mir4314	0	78	0.001	5.39	12.3961	Up	1.94989e-34	7.54575e-34
novel_mir3113	0	78	0.001	5.39	12.3961	Up	1.94989e-34	7.53987e-34
novel_mir3720	0	78	0.001	5.39	12.3961	Up	1.94989e-34	7.534e-34
novel_mir2994	0	78	0.001	5.39	12.3961	Up	1.94989e-34	7.52814e-34
novel_mir4360	0	78	0.001	5.39	12.3961	Up	1.94989e-34	7.5223e-34
novel_mir5682	0	78	0.001	5.39	12.3961	Up	1.94989e-34	7.51645e-34
novel_mir3190	0	77	0.001	5.32	12.3772	Up	5.25448e-34	2.01611e-33
novel_mir3412	0	77	0.001	5.32	12.3772	Up	5.25448e-34	2.01456e-33
novel_mir4253	0	77	0.001	5.32	12.3772	Up	5.25448e-34	2.013e-33
novel_mir6095	0	77	0.001	5.32	12.3772	Up	5.25448e-34	2.01145e-33
novel_mir5969	0	77	0.001	5.32	12.3772	Up	5.25448e-34	2.0099e-33
novel_mir5676	0	77	0.001	5.32	12.3772	Up	5.25448e-34	2.00835e-33
novel_mir1543	0	77	0.001	5.32	12.3772	Up	5.25448e-34	2.00681e-33
novel_mir5160	0	77	0.001	5.32	12.3772	Up	5.25448e-34	2.00526e-33
novel_mir579	0	77	0.001	5.32	12.3772	Up	5.25448e-34	2.00372e-33
novel_mir6080	0	77	0.001	5.32	12.3772	Up	5.25448e-34	2.00219e-33
novel_mir1306	0	77	0.001	5.32	12.3772	Up	5.25448e-34	2.00065e-33
novel_mir4724	0	76	0.001	5.25	12.3581	Up	1.41595e-33	5.3543e-33
novel_mir2607	0	76	0.001	5.25	12.3581	Up	1.41595e-33	5.35022e-33
novel_mir5631	0	76	0.001	5.25	12.3581	Up	1.41595e-33	5.34615e-33
novel_mir3022	0	76	0.001	5.25	12.3581	Up	1.41595e-33	5.34209e-33
novel_mir4798	0	76	0.001	5.25	12.3581	Up	1.41595e-33	5.33803e-33
novel_mir3135	0	76	0.001	5.25	12.3581	Up	1.41595e-33	5.33398e-33
novel_mir958	0	76	0.001	5.25	12.3581	Up	1.41595e-33	5.32994e-33
novel_mir4517	0	76	0.001	5.25	12.3581	Up	1.41595e-33	5.3259e-33
novel_mir4416	0	76	0.001	5.25	12.3581	Up	1.41595e-33	5.32187e-33
novel_mir1437	0	75	0.001	5.18	12.3387	Up	3.81564e-33	1.42871e-32
novel_mir2025	0	75	0.001	5.18	12.3387	Up	3.81564e-33	1.42763e-32
novel_mir2502	0	75	0.001	5.18	12.3387	Up	3.81564e-33	1.42656e-32
novel_mir413	0	75	0.001	5.18	12.3387	Up	3.81564e-33	1.42548e-32
novel_mir208	0	75	0.001	5.18	12.3387	Up	3.81564e-33	1.42441e-32
novel_mir3346	0	75	0.001	5.18	12.3387	Up	3.81564e-33	1.42334e-32
novel_mir2833	0	75	0.001	5.18	12.3387	Up	3.81564e-33	1.42227e-32
novel_mir1059	0	75	0.001	5.18	12.3387	Up	3.81564e-33	1.4212e-32
novel_mir1182	0	74	0.001	5.11	12.3191	Up	1.02822e-32	3.81834e-32
novel_mir5528	0	74	0.001	5.11	12.3191	Up	1.02822e-32	3.81549e-32
novel_mir3400	0	74	0.001	5.11	12.3191	Up	1.02822e-32	3.81264e-32
novel_mir2638	0	74	0.001	5.11	12.3191	Up	1.02822e-32	3.80979e-32
novel_mir5345	0	74	0.001	5.11	12.3191	Up	1.02822e-32	3.80695e-32
novel_mir3687	0	74	0.001	5.11	12.3191	Up	1.02822e-32	3.80411e-32
novel_mir6145	0	74	0.001	5.11	12.3191	Up	1.02822e-32	3.80128e-32
novel_mir5118	0	74	0.001	5.11	12.3191	Up	1.02822e-32	3.79845e-32
novel_mir2160	0	74	0.001	5.11	12.3191	Up	1.02822e-32	3.79563e-32
novel_mir1360	0	74	0.001	5.11	12.3191	Up	1.02822e-32	3.79281e-32
novel_mir5642	0	74	0.001	5.11	12.3191	Up	1.02822e-32	3.78999e-32
novel_mir2087	0	74	0.001	5.11	12.3191	Up	1.02822e-32	3.78718e-32
novel_mir3895	0	74	0.001	5.11	12.3191	Up	1.02822e-32	3.78438e-32
novel_mir1677	0	74	0.001	5.11	12.3191	Up	1.02822e-32	3.78157e-32
novel_mir870	0	74	0.001	5.11	12.3191	Up	1.02822e-32	3.77877e-32
novel_mir5900	0	73	0.001	5.04	12.2992	Up	2.7708e-32	1.01528e-31
novel_mir2257	0	73	0.001	5.04	12.2992	Up	2.7708e-32	1.01453e-31
novel_mir4309	0	73	0.001	5.04	12.2992	Up	2.7708e-32	1.01378e-31
novel_mir4608	0	73	0.001	5.04	12.2992	Up	2.7708e-32	1.01304e-31
novel_mir2302	0	73	0.001	5.04	12.2992	Up	2.7708e-32	1.01229e-31
novel_mir360	0	73	0.001	5.04	12.2992	Up	2.7708e-32	1.01155e-31
novel_mir5002	0	73	0.001	5.04	12.2992	Up	2.7708e-32	1.0108e-31
novel_mir1721	0	73	0.001	5.04	12.2992	Up	2.7708e-32	1.01006e-31
novel_mir4459	0	73	0.001	5.04	12.2992	Up	2.7708e-32	1.00932e-31
novel_mir4741	0	73	0.001	5.04	12.2992	Up	2.7708e-32	1.00858e-31
novel_mir839	0	73	0.001	5.04	12.2992	Up	2.7708e-32	1.00784e-31
novel_mir1769	0	72	0.001	4.97	12.279	Up	7.46664e-32	2.70795e-31
novel_mir4440	0	72	0.001	4.97	12.279	Up	7.46664e-32	2.70598e-31
novel_mir5598	0	72	0.001	4.97	12.279	Up	7.46664e-32	2.704e-31
novel_mir2534	0	72	0.001	4.97	12.279	Up	7.46664e-32	2.70203e-31
novel_mir954	0	71	0.001	4.9	12.2586	Up	2.01208e-31	7.25489e-31
novel_mir3212	0	71	0.001	4.9	12.2586	Up	2.01208e-31	7.24962e-31
novel_mir349	0	71	0.001	4.9	12.2586	Up	2.01208e-31	7.24436e-31
novel_mir2686	0	71	0.001	4.9	12.2586	Up	2.01208e-31	7.23911e-31
novel_mir5186	0	71	0.001	4.9	12.2586	Up	2.01208e-31	7.23387e-31
novel_mir5629	0	71	0.001	4.9	12.2586	Up	2.01208e-31	7.22864e-31
novel_mir2805	0	71	0.001	4.9	12.2586	Up	2.01208e-31	7.22341e-31
novel_mir3033	0	71	0.001	4.9	12.2586	Up	2.01208e-31	7.21819e-31
novel_mir3901	0	71	0.001	4.9	12.2586	Up	2.01208e-31	7.21298e-31
novel_mir501	0	71	0.001	4.9	12.2586	Up	2.01208e-31	7.20778e-31
novel_mir362	0	71	0.001	4.9	12.2586	Up	2.01208e-31	7.20258e-31
novel_mir5364	0	71	0.001	4.9	12.2586	Up	2.01208e-31	7.19739e-31
novel_mir1892	0	71	0.001	4.9	12.2586	Up	2.01208e-31	7.19221e-31
novel_mir2665	0	71	0.001	4.9	12.2586	Up	2.01208e-31	7.18703e-31
novel_mir18	0	71	0.001	4.9	12.2586	Up	2.01208e-31	7.18187e-31
novel_mir4086	0	71	0.001	4.9	12.2586	Up	2.01208e-31	7.17671e-31
novel_mir244	0	71	0.001	4.9	12.2586	Up	2.01208e-31	7.17156e-31
novel_mir5782	0	71	0.001	4.9	12.2586	Up	2.01208e-31	7.16641e-31
novel_mir1455	0	71	0.001	4.9	12.2586	Up	2.01208e-31	7.16127e-31
novel_mir4856	0	71	0.001	4.9	12.2586	Up	2.01208e-31	7.15614e-31
novel_mir3194	0	71	0.001	4.9	12.2586	Up	2.01208e-31	7.15102e-31
novel_mir2336	0	71	0.001	4.9	12.2586	Up	2.01208e-31	7.14591e-31
novel_mir798	0	71	0.001	4.9	12.2586	Up	2.01208e-31	7.1408e-31
novel_mir2194	0	70	0.001	4.83	12.2378	Up	5.42206e-31	1.91605e-30
novel_mir1469	0	70	0.001	4.83	12.2378	Up	5.42206e-31	1.91469e-30
novel_mir4443	0	70	0.001	4.83	12.2378	Up	5.42206e-31	1.91333e-30
novel_mir1973	0	70	0.001	4.83	12.2378	Up	5.42206e-31	1.91197e-30
novel_mir4966	0	70	0.001	4.83	12.2378	Up	5.42206e-31	1.91061e-30
novel_mir211	0	69	0.001	4.77	12.2198	Up	1.46111e-30	5.12317e-30
novel_mir907	0	69	0.001	4.77	12.2198	Up	1.46111e-30	5.11956e-30
novel_mir4841	0	69	0.001	4.77	12.2198	Up	1.46111e-30	5.11595e-30
novel_mir3228	0	69	0.001	4.77	12.2198	Up	1.46111e-30	5.11234e-30
novel_mir2523	0	69	0.001	4.77	12.2198	Up	1.46111e-30	5.10874e-30
novel_mir1526	0	69	0.001	4.77	12.2198	Up	1.46111e-30	5.10515e-30
novel_mir2522	0	69	0.001	4.77	12.2198	Up	1.46111e-30	5.10155e-30
novel_mir147	0	69	0.001	4.77	12.2198	Up	1.46111e-30	5.09797e-30
novel_mir1304	0	69	0.001	4.77	12.2198	Up	1.46111e-30	5.09439e-30
novel_mir5722	0	69	0.001	4.77	12.2198	Up	1.46111e-30	5.09081e-30
novel_mir1366	0	69	0.001	4.77	12.2198	Up	1.46111e-30	5.08724e-30
novel_mir5734	0	68	0.001	4.7	12.1984	Up	3.93734e-30	1.36419e-29
novel_mir4195	0	68	0.001	4.7	12.1984	Up	3.93734e-30	1.36324e-29
novel_mir3352	0	68	0.001	4.7	12.1984	Up	3.93734e-30	1.36229e-29
novel_mir402	0	68	0.001	4.7	12.1984	Up	3.93734e-30	1.36134e-29
novel_mir911	0	68	0.001	4.7	12.1984	Up	3.93734e-30	1.3604e-29
novel_mir1701	0	68	0.001	4.7	12.1984	Up	3.93734e-30	1.35945e-29
novel_mir3015	0	68	0.001	4.7	12.1984	Up	3.93734e-30	1.35851e-29
novel_mir1336	0	68	0.001	4.7	12.1984	Up	3.93734e-30	1.35756e-29
novel_mir1349	0	68	0.001	4.7	12.1984	Up	3.93734e-30	1.35662e-29
novel_mir5190	0	68	0.001	4.7	12.1984	Up	3.93734e-30	1.35568e-29
novel_mir1034	0	68	0.001	4.7	12.1984	Up	3.93734e-30	1.35474e-29
novel_mir4318	0	68	0.001	4.7	12.1984	Up	3.93734e-30	1.3538e-29
novel_mir4373	0	68	0.001	4.7	12.1984	Up	3.93734e-30	1.35286e-29
novel_mir4482	0	67	0.001	4.63	12.1768	Up	1.06101e-29	3.62805e-29
novel_mir1716	0	67	0.001	4.63	12.1768	Up	1.06101e-29	3.62556e-29
novel_mir856	0	67	0.001	4.63	12.1768	Up	1.06101e-29	3.62306e-29
novel_mir2549	0	67	0.001	4.63	12.1768	Up	1.06101e-29	3.62057e-29
novel_mir678	0	67	0.001	4.63	12.1768	Up	1.06101e-29	3.61809e-29
novel_mir1739	0	67	0.001	4.63	12.1768	Up	1.06101e-29	3.6156e-29
novel_mir4729	0	67	0.001	4.63	12.1768	Up	1.06101e-29	3.61312e-29
novel_mir369	0	67	0.001	4.63	12.1768	Up	1.06101e-29	3.61065e-29
novel_mir616	0	67	0.001	4.63	12.1768	Up	1.06101e-29	3.60817e-29
novel_mir377	0	66	0.001	4.56	12.1548	Up	2.85918e-29	9.65703e-29
novel_mir4194	0	66	0.001	4.56	12.1548	Up	2.85918e-29	9.65046e-29
novel_mir805	0	66	0.001	4.56	12.1548	Up	2.85918e-29	9.64391e-29
novel_mir4678	0	66	0.001	4.56	12.1548	Up	2.85918e-29	9.63736e-29
novel_mir2143	0	66	0.001	4.56	12.1548	Up	2.85918e-29	9.63082e-29
novel_mir5784	0	66	0.001	4.56	12.1548	Up	2.85918e-29	9.62429e-29
novel_mir4188	0	66	0.001	4.56	12.1548	Up	2.85918e-29	9.61777e-29
novel_mir4364	0	66	0.001	4.56	12.1548	Up	2.85918e-29	9.61126e-29
novel_mir3673	0	66	0.001	4.56	12.1548	Up	2.85918e-29	9.60476e-29
novel_mir2332	0	66	0.001	4.56	12.1548	Up	2.85918e-29	9.59826e-29
novel_mir3450	0	66	0.001	4.56	12.1548	Up	2.85918e-29	9.59178e-29
novel_mir848	0	66	0.001	4.56	12.1548	Up	2.85918e-29	9.5853e-29
novel_mir221	0	66	0.001	4.56	12.1548	Up	2.85918e-29	9.57883e-29
novel_mir1570	0	66	0.001	4.56	12.1548	Up	2.85918e-29	9.57237e-29
novel_mir151	0	66	0.001	4.56	12.1548	Up	2.85918e-29	9.56592e-29
novel_mir5171	0	66	0.001	4.56	12.1548	Up	2.85918e-29	9.55948e-29
novel_mir583	0	66	0.001	4.56	12.1548	Up	2.85918e-29	9.55305e-29
novel_mir982	0	66	0.001	4.56	12.1548	Up	2.85918e-29	9.54662e-29
novel_mir3600	0	66	0.001	4.56	12.1548	Up	2.85918e-29	9.54021e-29
novel_mir5740	0	65	0.001	4.49	12.1325	Up	7.70478e-29	2.5571e-28
novel_mir3213	0	65	0.001	4.49	12.1325	Up	7.70478e-29	2.55539e-28
novel_mir1731	0	65	0.001	4.49	12.1325	Up	7.70478e-29	2.55369e-28
novel_mir5796	0	65	0.001	4.49	12.1325	Up	7.70478e-29	2.55198e-28
novel_mir1057	0	65	0.001	4.49	12.1325	Up	7.70478e-29	2.55028e-28
novel_mir5797	0	65	0.001	4.49	12.1325	Up	7.70478e-29	2.54858e-28
novel_mir376	0	65	0.001	4.49	12.1325	Up	7.70478e-29	2.54689e-28
novel_mir165	0	65	0.001	4.49	12.1325	Up	7.70478e-29	2.54519e-28
novel_mir5448	0	65	0.001	4.49	12.1325	Up	7.70478e-29	2.5435e-28
novel_mir571	0	65	0.001	4.49	12.1325	Up	7.70478e-29	2.54181e-28
novel_mir4449	0	65	0.001	4.49	12.1325	Up	7.70478e-29	2.54012e-28
novel_mir1276	0	65	0.001	4.49	12.1325	Up	7.70478e-29	2.53844e-28
novel_mir778	0	65	0.001	4.49	12.1325	Up	7.70478e-29	2.53675e-28
novel_mir733	0	65	0.001	4.49	12.1325	Up	7.70478e-29	2.53507e-28
novel_mir1313	0	65	0.001	4.49	12.1325	Up	7.70478e-29	2.53339e-28
novel_mir1988	0	65	0.001	4.49	12.1325	Up	7.70478e-29	2.53172e-28
novel_mir5406	0	64	0.001	4.42	12.1098	Up	2.07624e-28	6.80881e-28
novel_mir6049	0	64	0.001	4.42	12.1098	Up	2.07624e-28	6.80431e-28
novel_mir2411	0	64	0.001	4.42	12.1098	Up	2.07624e-28	6.79982e-28
novel_mir2366	0	64	0.001	4.42	12.1098	Up	2.07624e-28	6.79534e-28
novel_mir2543	0	64	0.001	4.42	12.1098	Up	2.07624e-28	6.79086e-28
novel_mir3049	0	64	0.001	4.42	12.1098	Up	2.07624e-28	6.78639e-28
novel_mir2626	0	64	0.001	4.42	12.1098	Up	2.07624e-28	6.78193e-28
novel_mir3564	0	64	0.001	4.42	12.1098	Up	2.07624e-28	6.77747e-28
novel_mir1681	0	64	0.001	4.42	12.1098	Up	2.07624e-28	6.77302e-28
novel_mir3561	0	64	0.001	4.42	12.1098	Up	2.07624e-28	6.76857e-28
novel_mir474	0	64	0.001	4.42	12.1098	Up	2.07624e-28	6.76413e-28
novel_mir3940	0	64	0.001	4.42	12.1098	Up	2.07624e-28	6.75969e-28
novel_mir485	0	64	0.001	4.42	12.1098	Up	2.07624e-28	6.75526e-28
novel_mir3655	0	64	0.001	4.42	12.1098	Up	2.07624e-28	6.75084e-28
novel_mir2900	0	64	0.001	4.42	12.1098	Up	2.07624e-28	6.74642e-28
novel_mir1103	0	63	0.001	4.35	12.0868	Up	5.59498e-28	1.81326e-27
novel_mir4051	0	63	0.001	4.35	12.0868	Up	5.59498e-28	1.81207e-27
novel_mir2907	0	63	0.001	4.35	12.0868	Up	5.59498e-28	1.81089e-27
novel_mir3119	0	63	0.001	4.35	12.0868	Up	5.59498e-28	1.80971e-27
novel_mir2458	0	63	0.001	4.35	12.0868	Up	5.59498e-28	1.80853e-27
novel_mir899	0	63	0.001	4.35	12.0868	Up	5.59498e-28	1.80736e-27
novel_mir928	0	63	0.001	4.35	12.0868	Up	5.59498e-28	1.80618e-27
novel_mir5627	0	63	0.001	4.35	12.0868	Up	5.59498e-28	1.80501e-27
novel_mir2715	0	62	0.001	4.28	12.0634	Up	1.50771e-27	4.85459e-27
novel_mir5331	0	62	0.001	4.28	12.0634	Up	1.50771e-27	4.85145e-27
novel_mir1289	0	62	0.001	4.28	12.0634	Up	1.50771e-27	4.8483e-27
novel_mir4665	0	62	0.001	4.28	12.0634	Up	1.50771e-27	4.84517e-27
novel_mir2584	0	62	0.001	4.28	12.0634	Up	1.50771e-27	4.84203e-27
novel_mir2127	0	62	0.001	4.28	12.0634	Up	1.50771e-27	4.8389e-27
novel_mir3366	0	62	0.001	4.28	12.0634	Up	1.50771e-27	4.83578e-27
novel_mir6089	0	62	0.001	4.28	12.0634	Up	1.50771e-27	4.83265e-27
novel_mir2057	0	62	0.001	4.28	12.0634	Up	1.50771e-27	4.82954e-27
novel_mir2314	0	61	0.001	4.21	12.0396	Up	4.0629e-27	1.29144e-26
novel_mir5511	0	61	0.001	4.21	12.0396	Up	4.0629e-27	1.29061e-26
novel_mir706	0	61	0.001	4.21	12.0396	Up	4.0629e-27	1.28979e-26
novel_mir375	0	61	0.001	4.21	12.0396	Up	4.0629e-27	1.28896e-26
novel_mir4041	0	61	0.001	4.21	12.0396	Up	4.0629e-27	1.28814e-26
novel_mir709	0	61	0.001	4.21	12.0396	Up	4.0629e-27	1.28732e-26
novel_mir5618	0	61	0.001	4.21	12.0396	Up	4.0629e-27	1.2865e-26
novel_mir1372	0	61	0.001	4.21	12.0396	Up	4.0629e-27	1.28568e-26
novel_mir3761	0	61	0.001	4.21	12.0396	Up	4.0629e-27	1.28486e-26
novel_mir3894	0	61	0.001	4.21	12.0396	Up	4.0629e-27	1.28404e-26
novel_mir511	0	61	0.001	4.21	12.0396	Up	4.0629e-27	1.28323e-26
novel_mir4700	0	61	0.001	4.21	12.0396	Up	4.0629e-27	1.28241e-26
novel_mir1283	0	61	0.001	4.21	12.0396	Up	4.0629e-27	1.28159e-26
novel_mir5827	0	61	0.001	4.21	12.0396	Up	4.0629e-27	1.28078e-26
novel_mir4077	0	61	0.001	4.21	12.0396	Up	4.0629e-27	1.27997e-26
novel_mir1015	0	61	0.001	4.21	12.0396	Up	4.0629e-27	1.27916e-26
novel_mir1026	0	61	0.001	4.21	12.0396	Up	4.0629e-27	1.27835e-26
novel_mir2847	0	60	0.001	4.14	12.0154	Up	1.09485e-26	3.42746e-26
novel_mir5444	0	60	0.001	4.14	12.0154	Up	1.09485e-26	3.4253e-26
novel_mir3796	0	60	0.001	4.14	12.0154	Up	1.09485e-26	3.42314e-26
novel_mir2004	0	60	0.001	4.14	12.0154	Up	1.09485e-26	3.42099e-26
novel_mir1055	0	60	0.001	4.14	12.0154	Up	1.09485e-26	3.41884e-26
novel_mir2296	0	60	0.001	4.14	12.0154	Up	1.09485e-26	3.41669e-26
novel_mir5019	0	60	0.001	4.14	12.0154	Up	1.09485e-26	3.41454e-26
novel_mir3249	0	60	0.001	4.14	12.0154	Up	1.09485e-26	3.4124e-26
novel_mir998	0	60	0.001	4.14	12.0154	Up	1.09485e-26	3.41026e-26
novel_mir2966	0	60	0.001	4.14	12.0154	Up	1.09485e-26	3.40812e-26
novel_mir3657	0	60	0.001	4.14	12.0154	Up	1.09485e-26	3.40598e-26
novel_mir2451	0	60	0.001	4.14	12.0154	Up	1.09485e-26	3.40385e-26
novel_mir3066	0	60	0.001	4.14	12.0154	Up	1.09485e-26	3.40172e-26
novel_mir1847	0	60	0.001	4.14	12.0154	Up	1.09485e-26	3.39959e-26
novel_mir5249	0	60	0.001	4.14	12.0154	Up	1.09485e-26	3.39747e-26
novel_mir5396	0	60	0.001	4.14	12.0154	Up	1.09485e-26	3.39535e-26
novel_mir4839	0	59	0.001	4.07	11.9908	Up	2.95036e-26	9.1325e-26
novel_mir4792	0	59	0.001	4.07	11.9908	Up	2.95036e-26	9.12681e-26
novel_mir2343	0	59	0.001	4.07	11.9908	Up	2.95036e-26	9.12113e-26
novel_mir5729	0	59	0.001	4.07	11.9908	Up	2.95036e-26	9.11546e-26
novel_mir223	0	59	0.001	4.07	11.9908	Up	2.95036e-26	9.10979e-26
novel_mir1849	0	59	0.001	4.07	11.9908	Up	2.95036e-26	9.10413e-26
novel_mir4989	0	59	0.001	4.07	11.9908	Up	2.95036e-26	9.09847e-26
novel_mir2197	0	59	0.001	4.07	11.9908	Up	2.95036e-26	9.09282e-26
novel_mir416	0	59	0.001	4.07	11.9908	Up	2.95036e-26	9.08718e-26
novel_mir3417	0	59	0.001	4.07	11.9908	Up	2.95036e-26	9.08155e-26
novel_mir607	0	59	0.001	4.07	11.9908	Up	2.95036e-26	9.07592e-26
novel_mir1467	0	59	0.001	4.07	11.9908	Up	2.95036e-26	9.0703e-26
novel_mir5486	0	59	0.001	4.07	11.9908	Up	2.95036e-26	9.06469e-26
novel_mir3380	0	59	0.001	4.07	11.9908	Up	2.95036e-26	9.05908e-26
novel_mir694	0	59	0.001	4.07	11.9908	Up	2.95036e-26	9.05348e-26
novel_mir2580	0	58	0.001	4.01	11.9694	Up	7.9505e-26	2.42322e-25
novel_mir2019	0	58	0.001	4.01	11.9694	Up	7.9505e-26	2.42173e-25
novel_mir4014	0	58	0.001	4.01	11.9694	Up	7.9505e-26	2.42025e-25
novel_mir4175	0	58	0.001	4.01	11.9694	Up	7.9505e-26	2.41876e-25
novel_mir3548	0	58	0.001	4.01	11.9694	Up	7.9505e-26	2.41728e-25
novel_mir1300	0	58	0.001	4.01	11.9694	Up	7.9505e-26	2.4158e-25
novel_mir5825	0	58	0.001	4.01	11.9694	Up	7.9505e-26	2.41433e-25
novel_mir2240	0	58	0.001	4.01	11.9694	Up	7.9505e-26	2.41285e-25
novel_mir693	0	58	0.001	4.01	11.9694	Up	7.9505e-26	2.41138e-25
novel_mir4418	0	58	0.001	4.01	11.9694	Up	7.9505e-26	2.4099e-25
novel_mir945	0	58	0.001	4.01	11.9694	Up	7.9505e-26	2.40843e-25
novel_mir647	0	58	0.001	4.01	11.9694	Up	7.9505e-26	2.40697e-25
novel_mir3856	0	58	0.001	4.01	11.9694	Up	7.9505e-26	2.4055e-25
novel_mir5403	0	58	0.001	4.01	11.9694	Up	7.9505e-26	2.40403e-25
novel_mir2643	0	57	0.001	3.94	11.944	Up	2.14246e-25	6.43905e-25
novel_mir4435	0	57	0.001	3.94	11.944	Up	2.14246e-25	6.43516e-25
novel_mir3533	0	57	0.001	3.94	11.944	Up	2.14246e-25	6.43127e-25
novel_mir5064	0	57	0.001	3.94	11.944	Up	2.14246e-25	6.42738e-25
novel_mir1031	0	57	0.001	3.94	11.944	Up	2.14246e-25	6.4235e-25
novel_mir5198	0	57	0.001	3.94	11.944	Up	2.14246e-25	6.41962e-25
novel_mir1906	0	57	0.001	3.94	11.944	Up	2.14246e-25	6.41575e-25
novel_mir5982	0	57	0.001	3.94	11.944	Up	2.14246e-25	6.41188e-25
novel_mir3054	0	57	0.001	3.94	11.944	Up	2.14246e-25	6.40802e-25
novel_mir1655	0	57	0.001	3.94	11.944	Up	2.14246e-25	6.40416e-25
novel_mir5747	0	57	0.001	3.94	11.944	Up	2.14246e-25	6.40031e-25
novel_mir4790	0	57	0.001	3.94	11.944	Up	2.14246e-25	6.39646e-25
novel_mir5349	0	57	0.001	3.94	11.944	Up	2.14246e-25	6.39262e-25
novel_mir2055	0	57	0.001	3.94	11.944	Up	2.14246e-25	6.38878e-25
novel_mir236	0	57	0.001	3.94	11.944	Up	2.14246e-25	6.38494e-25
novel_mir3814	0	57	0.001	3.94	11.944	Up	2.14246e-25	6.38111e-25
novel_mir218	0	57	0.001	3.94	11.944	Up	2.14246e-25	6.37729e-25
novel_mir4796	0	57	0.001	3.94	11.944	Up	2.14246e-25	6.37347e-25
novel_mir241	0	57	0.001	3.94	11.944	Up	2.14246e-25	6.36965e-25
novel_mir4523	0	57	0.001	3.94	11.944	Up	2.14246e-25	6.36584e-25
novel_mir5243	0	57	0.001	3.94	11.944	Up	2.14246e-25	6.36203e-25
novel_mir990	0	57	0.001	3.94	11.944	Up	2.14246e-25	6.35823e-25
novel_mir2986	0	57	0.001	3.94	11.944	Up	2.14246e-25	6.35443e-25
novel_mir1857	0	57	0.001	3.94	11.944	Up	2.14246e-25	6.35064e-25
novel_mir4289	0	57	0.001	3.94	11.944	Up	2.14246e-25	6.34685e-25
novel_mir3216	0	57	0.001	3.94	11.944	Up	2.14246e-25	6.34306e-25
novel_mir2173	0	56	0.001	3.87	11.9181	Up	5.77342e-25	1.70422e-24
novel_mir1832	0	56	0.001	3.87	11.9181	Up	5.77342e-25	1.70321e-24
novel_mir15	0	56	0.001	3.87	11.9181	Up	5.77342e-25	1.7022e-24
novel_mir2654	0	56	0.001	3.87	11.9181	Up	5.77342e-25	1.70119e-24
novel_mir4902	0	56	0.001	3.87	11.9181	Up	5.77342e-25	1.70018e-24
novel_mir121	0	56	0.001	3.87	11.9181	Up	5.77342e-25	1.69917e-24
novel_mir40	0	56	0.001	3.87	11.9181	Up	5.77342e-25	1.69817e-24
novel_mir3261	0	56	0.001	3.87	11.9181	Up	5.77342e-25	1.69716e-24
novel_mir3081	0	56	0.001	3.87	11.9181	Up	5.77342e-25	1.69616e-24
novel_mir2996	0	56	0.001	3.87	11.9181	Up	5.77342e-25	1.69515e-24
novel_mir1729	0	56	0.001	3.87	11.9181	Up	5.77342e-25	1.69415e-24
novel_mir1661	0	56	0.001	3.87	11.9181	Up	5.77342e-25	1.69315e-24
novel_mir2276	0	56	0.001	3.87	11.9181	Up	5.77342e-25	1.69215e-24
novel_mir195	0	56	0.001	3.87	11.9181	Up	5.77342e-25	1.69115e-24
novel_mir6082	0	56	0.001	3.87	11.9181	Up	5.77342e-25	1.69016e-24
novel_mir4541	0	56	0.001	3.87	11.9181	Up	5.77342e-25	1.68916e-24
novel_mir5972	0	56	0.001	3.87	11.9181	Up	5.77342e-25	1.68816e-24
novel_mir5433	0	56	0.001	3.87	11.9181	Up	5.77342e-25	1.68717e-24
novel_mir4012	0	56	0.001	3.87	11.9181	Up	5.77342e-25	1.68618e-24
novel_mir4362	0	55	0.001	3.8	11.8918	Up	1.55579e-24	4.53849e-24
novel_mir1036	0	55	0.001	3.8	11.8918	Up	1.55579e-24	4.53583e-24
novel_mir3632	0	55	0.001	3.8	11.8918	Up	1.55579e-24	4.53317e-24
novel_mir2380	0	55	0.001	3.8	11.8918	Up	1.55579e-24	4.53051e-24
novel_mir4842	0	55	0.001	3.8	11.8918	Up	1.55579e-24	4.52785e-24
novel_mir4603	0	55	0.001	3.8	11.8918	Up	1.55579e-24	4.5252e-24
novel_mir2733	0	55	0.001	3.8	11.8918	Up	1.55579e-24	4.52255e-24
novel_mir4788	0	55	0.001	3.8	11.8918	Up	1.55579e-24	4.5199e-24
novel_mir1045	0	55	0.001	3.8	11.8918	Up	1.55579e-24	4.51726e-24
novel_mir5184	0	55	0.001	3.8	11.8918	Up	1.55579e-24	4.51462e-24
novel_mir2144	0	55	0.001	3.8	11.8918	Up	1.55579e-24	4.51198e-24
novel_mir276	0	55	0.001	3.8	11.8918	Up	1.55579e-24	4.50935e-24
novel_mir2470	0	55	0.001	3.8	11.8918	Up	1.55579e-24	4.50672e-24
novel_mir2751	0	55	0.001	3.8	11.8918	Up	1.55579e-24	4.50409e-24
novel_mir1796	0	54	0.001	3.73	11.865	Up	4.19248e-24	1.20601e-23
novel_mir5083	0	54	0.001	3.73	11.865	Up	4.19248e-24	1.20531e-23
novel_mir5292	0	54	0.001	3.73	11.865	Up	4.19248e-24	1.20461e-23
novel_mir1567	0	54	0.001	3.73	11.865	Up	4.19248e-24	1.20391e-23
novel_mir2174	0	54	0.001	3.73	11.865	Up	4.19248e-24	1.20322e-23
novel_mir886	0	54	0.001	3.73	11.865	Up	4.19248e-24	1.20252e-23
novel_mir2995	0	54	0.001	3.73	11.865	Up	4.19248e-24	1.20183e-23
novel_mir5075	0	54	0.001	3.73	11.865	Up	4.19248e-24	1.20113e-23
novel_mir2578	0	54	0.001	3.73	11.865	Up	4.19248e-24	1.20044e-23
novel_mir2983	0	54	0.001	3.73	11.865	Up	4.19248e-24	1.19975e-23
novel_mir4359	0	54	0.001	3.73	11.865	Up	4.19248e-24	1.19906e-23
novel_mir3372	0	54	0.001	3.73	11.865	Up	4.19248e-24	1.19837e-23
novel_mir4141	0	54	0.001	3.73	11.865	Up	4.19248e-24	1.19768e-23
novel_mir5483	0	54	0.001	3.73	11.865	Up	4.19248e-24	1.19699e-23
novel_mir2917	0	54	0.001	3.73	11.865	Up	4.19248e-24	1.1963e-23
novel_mir3313	0	54	0.001	3.73	11.865	Up	4.19248e-24	1.19562e-23
novel_mir1321	0	53	0.001	3.66	11.8376	Up	1.12977e-23	3.21267e-23
novel_mir1195	0	53	0.001	3.66	11.8376	Up	1.12977e-23	3.21083e-23
novel_mir3160	0	53	0.001	3.66	11.8376	Up	1.12977e-23	3.20899e-23
novel_mir1388	0	53	0.001	3.66	11.8376	Up	1.12977e-23	3.20716e-23
novel_mir2325	0	53	0.001	3.66	11.8376	Up	1.12977e-23	3.20532e-23
novel_mir404	0	53	0.001	3.66	11.8376	Up	1.12977e-23	3.20349e-23
novel_mir1494	0	53	0.001	3.66	11.8376	Up	1.12977e-23	3.20167e-23
novel_mir1447	0	53	0.001	3.66	11.8376	Up	1.12977e-23	3.19984e-23
novel_mir5260	0	53	0.001	3.66	11.8376	Up	1.12977e-23	3.19801e-23
novel_mir4864	0	53	0.001	3.66	11.8376	Up	1.12977e-23	3.19619e-23
novel_mir2912	0	53	0.001	3.66	11.8376	Up	1.12977e-23	3.19437e-23
novel_mir61	0	53	0.001	3.66	11.8376	Up	1.12977e-23	3.19255e-23
novel_mir5427	0	53	0.001	3.66	11.8376	Up	1.12977e-23	3.19074e-23
novel_mir1092	0	53	0.001	3.66	11.8376	Up	1.12977e-23	3.18892e-23
novel_mir827	0	53	0.001	3.66	11.8376	Up	1.12977e-23	3.18711e-23
novel_mir952	0	53	0.001	3.66	11.8376	Up	1.12977e-23	3.1853e-23
novel_mir1269	0	53	0.001	3.66	11.8376	Up	1.12977e-23	3.18349e-23
novel_mir1806	0	53	0.001	3.66	11.8376	Up	1.12977e-23	3.18169e-23
novel_mir4959	0	52	0.001	3.59	11.8098	Up	3.04446e-23	8.53515e-23
novel_mir5861	0	52	0.001	3.59	11.8098	Up	3.04446e-23	8.53033e-23
novel_mir4130	0	52	0.001	3.59	11.8098	Up	3.04446e-23	8.52552e-23
novel_mir3178	0	52	0.001	3.59	11.8098	Up	3.04446e-23	8.52071e-23
novel_mir5890	0	52	0.001	3.59	11.8098	Up	3.04446e-23	8.51591e-23
novel_mir5280	0	52	0.001	3.59	11.8098	Up	3.04446e-23	8.51112e-23
novel_mir3116	0	52	0.001	3.59	11.8098	Up	3.04446e-23	8.50633e-23
novel_mir167	0	52	0.001	3.59	11.8098	Up	3.04446e-23	8.50154e-23
novel_mir5321	0	52	0.001	3.59	11.8098	Up	3.04446e-23	8.49676e-23
novel_mir5300	0	52	0.001	3.59	11.8098	Up	3.04446e-23	8.49199e-23
novel_mir682	0	52	0.001	3.59	11.8098	Up	3.04446e-23	8.48722e-23
novel_mir2186	0	52	0.001	3.59	11.8098	Up	3.04446e-23	8.48246e-23
novel_mir2672	0	51	0.001	3.52	11.7814	Up	8.20406e-23	2.27942e-22
novel_mir70	0	51	0.001	3.52	11.7814	Up	8.20406e-23	2.27814e-22
novel_mir2170	0	51	0.001	3.52	11.7814	Up	8.20406e-23	2.27687e-22
novel_mir1978	0	51	0.001	3.52	11.7814	Up	8.20406e-23	2.2756e-22
novel_mir2998	0	51	0.001	3.52	11.7814	Up	8.20406e-23	2.27432e-22
novel_mir4764	0	51	0.001	3.52	11.7814	Up	8.20406e-23	2.27306e-22
novel_mir4949	0	51	0.001	3.52	11.7814	Up	8.20406e-23	2.27179e-22
novel_mir874	0	51	0.001	3.52	11.7814	Up	8.20406e-23	2.27052e-22
novel_mir1222	0	51	0.001	3.52	11.7814	Up	8.20406e-23	2.26926e-22
novel_mir3343	0	51	0.001	3.52	11.7814	Up	8.20406e-23	2.26799e-22
novel_mir2381	0	51	0.001	3.52	11.7814	Up	8.20406e-23	2.26673e-22
novel_mir1870	0	51	0.001	3.52	11.7814	Up	8.20406e-23	2.26547e-22
novel_mir428	0	51	0.001	3.52	11.7814	Up	8.20406e-23	2.26421e-22
novel_mir1904	0	51	0.001	3.52	11.7814	Up	8.20406e-23	2.26295e-22
novel_mir3225	0	51	0.001	3.52	11.7814	Up	8.20406e-23	2.2617e-22
novel_mir1834	0	51	0.001	3.52	11.7814	Up	8.20406e-23	2.26044e-22
novel_mir1038	0	51	0.001	3.52	11.7814	Up	8.20406e-23	2.25919e-22
novel_mir461	0	51	0.001	3.52	11.7814	Up	8.20406e-23	2.25794e-22
novel_mir2291	0	51	0.001	3.52	11.7814	Up	8.20406e-23	2.25668e-22
novel_mir2446	0	51	0.001	3.52	11.7814	Up	8.20406e-23	2.25544e-22
novel_mir1764	0	51	0.001	3.52	11.7814	Up	8.20406e-23	2.25419e-22
novel_mir1091	0	51	0.001	3.52	11.7814	Up	8.20406e-23	2.25294e-22
novel_mir5342	0	50	0.001	3.45	11.7524	Up	2.2108e-22	6.04773e-22
novel_mir1809	0	50	0.001	3.45	11.7524	Up	2.2108e-22	6.0444e-22
novel_mir5350	0	50	0.001	3.45	11.7524	Up	2.2108e-22	6.04107e-22
novel_mir3168	0	50	0.001	3.45	11.7524	Up	2.2108e-22	6.03775e-22
novel_mir4786	0	50	0.001	3.45	11.7524	Up	2.2108e-22	6.03443e-22
novel_mir1986	0	50	0.001	3.45	11.7524	Up	2.2108e-22	6.03111e-22
novel_mir1027	0	50	0.001	3.45	11.7524	Up	2.2108e-22	6.0278e-22
novel_mir1358	0	50	0.001	3.45	11.7524	Up	2.2108e-22	6.02449e-22
novel_mir5308	0	50	0.001	3.45	11.7524	Up	2.2108e-22	6.02119e-22
novel_mir2727	0	50	0.001	3.45	11.7524	Up	2.2108e-22	6.01788e-22
novel_mir2307	0	50	0.001	3.45	11.7524	Up	2.2108e-22	6.01459e-22
novel_mir2884	0	50	0.001	3.45	11.7524	Up	2.2108e-22	6.01129e-22
novel_mir3094	0	50	0.001	3.45	11.7524	Up	2.2108e-22	6.008e-22
novel_mir4159	0	50	0.001	3.45	11.7524	Up	2.2108e-22	6.00472e-22
novel_mir2933	0	50	0.001	3.45	11.7524	Up	2.2108e-22	6.00143e-22
novel_mir469	0	50	0.001	3.45	11.7524	Up	2.2108e-22	5.99815e-22
novel_mir424	0	49	0.001	3.38	11.7228	Up	5.95756e-22	1.60932e-21
novel_mir3497	0	49	0.001	3.38	11.7228	Up	5.95756e-22	1.60844e-21
novel_mir3182	0	49	0.001	3.38	11.7228	Up	5.95756e-22	1.60757e-21
novel_mir4667	0	49	0.001	3.38	11.7228	Up	5.95756e-22	1.6067e-21
novel_mir4696	0	49	0.001	3.38	11.7228	Up	5.95756e-22	1.60582e-21
novel_mir2146	0	49	0.001	3.38	11.7228	Up	5.95756e-22	1.60495e-21
novel_mir3481	0	49	0.001	3.38	11.7228	Up	5.95756e-22	1.60408e-21
novel_mir5202	0	49	0.001	3.38	11.7228	Up	5.95756e-22	1.60321e-21
novel_mir5092	0	49	0.001	3.38	11.7228	Up	5.95756e-22	1.60234e-21
novel_mir4525	0	49	0.001	3.38	11.7228	Up	5.95756e-22	1.60148e-21
novel_mir3912	0	49	0.001	3.38	11.7228	Up	5.95756e-22	1.60061e-21
novel_mir1227	0	49	0.001	3.38	11.7228	Up	5.95756e-22	1.59975e-21
novel_mir5950	0	49	0.001	3.38	11.7228	Up	5.95756e-22	1.59888e-21
novel_mir1908	0	49	0.001	3.38	11.7228	Up	5.95756e-22	1.59802e-21
novel_mir3593	0	49	0.001	3.38	11.7228	Up	5.95756e-22	1.59715e-21
novel_mir4871	0	49	0.001	3.38	11.7228	Up	5.95756e-22	1.59629e-21
novel_mir1392	0	49	0.001	3.38	11.7228	Up	5.95756e-22	1.59543e-21
novel_mir400	0	49	0.001	3.38	11.7228	Up	5.95756e-22	1.59457e-21
novel_mir1914	0	49	0.001	3.38	11.7228	Up	5.95756e-22	1.59371e-21
novel_mir2425	0	49	0.001	3.38	11.7228	Up	5.95756e-22	1.59285e-21
novel_mir5087	0	49	0.001	3.38	11.7228	Up	5.95756e-22	1.592e-21
novel_mir610	0	49	0.001	3.38	11.7228	Up	5.95756e-22	1.59114e-21
novel_mir3571	0	49	0.001	3.38	11.7228	Up	5.95756e-22	1.59028e-21
novel_mir1114	0	48	0.001	3.31	11.6926	Up	1.60541e-21	4.26707e-21
novel_mir2044	0	48	0.001	3.31	11.6926	Up	1.60541e-21	4.26478e-21
novel_mir4697	0	48	0.001	3.31	11.6926	Up	1.60541e-21	4.2625e-21
novel_mir1410	0	48	0.001	3.31	11.6926	Up	1.60541e-21	4.26022e-21
novel_mir1307	0	48	0.001	3.31	11.6926	Up	1.60541e-21	4.25795e-21
novel_mir2849	0	48	0.001	3.31	11.6926	Up	1.60541e-21	4.25568e-21
novel_mir522	0	48	0.001	3.31	11.6926	Up	1.60541e-21	4.2534e-21
novel_mir2979	0	48	0.001	3.31	11.6926	Up	1.60541e-21	4.25114e-21
novel_mir4444	0	48	0.001	3.31	11.6926	Up	1.60541e-21	4.24887e-21
novel_mir3772	0	48	0.001	3.31	11.6926	Up	1.60541e-21	4.24661e-21
novel_mir4448	0	48	0.001	3.31	11.6926	Up	1.60541e-21	4.24435e-21
novel_mir5601	0	48	0.001	3.31	11.6926	Up	1.60541e-21	4.24209e-21
novel_mir730	0	48	0.001	3.31	11.6926	Up	1.60541e-21	4.23983e-21
novel_mir1138	0	48	0.001	3.31	11.6926	Up	1.60541e-21	4.23758e-21
novel_mir2510	0	48	0.001	3.31	11.6926	Up	1.60541e-21	4.23532e-21
novel_mir1530	0	48	0.001	3.31	11.6926	Up	1.60541e-21	4.23308e-21
novel_mir5078	0	48	0.001	3.31	11.6926	Up	1.60541e-21	4.23083e-21
novel_mir5893	0	48	0.001	3.31	11.6926	Up	1.60541e-21	4.22858e-21
novel_mir3843	0	48	0.001	3.31	11.6926	Up	1.60541e-21	4.22634e-21
novel_mir4584	0	48	0.001	3.31	11.6926	Up	1.60541e-21	4.2241e-21
novel_mir5800	0	48	0.001	3.31	11.6926	Up	1.60541e-21	4.22186e-21
novel_mir5488	0	47	0.001	3.25	11.6662	Up	4.3262e-21	1.1311e-20
novel_mir1082	0	47	0.001	3.25	11.6662	Up	4.3262e-21	1.1305e-20
novel_mir881	0	47	0.001	3.25	11.6662	Up	4.3262e-21	1.12991e-20
novel_mir3233	0	47	0.001	3.25	11.6662	Up	4.3262e-21	1.12932e-20
novel_mir3560	0	47	0.001	3.25	11.6662	Up	4.3262e-21	1.12872e-20
novel_mir1188	0	47	0.001	3.25	11.6662	Up	4.3262e-21	1.12813e-20
novel_mir4830	0	47	0.001	3.25	11.6662	Up	4.3262e-21	1.12754e-20
novel_mir1774	0	47	0.001	3.25	11.6662	Up	4.3262e-21	1.12695e-20
novel_mir49	0	47	0.001	3.25	11.6662	Up	4.3262e-21	1.12635e-20
novel_mir1732	0	47	0.001	3.25	11.6662	Up	4.3262e-21	1.12576e-20
novel_mir4503	0	47	0.001	3.25	11.6662	Up	4.3262e-21	1.12517e-20
novel_mir951	0	47	0.001	3.25	11.6662	Up	4.3262e-21	1.12459e-20
novel_mir5189	0	47	0.001	3.25	11.6662	Up	4.3262e-21	1.124e-20
novel_mir4774	0	47	0.001	3.25	11.6662	Up	4.3262e-21	1.12341e-20
novel_mir4719	0	47	0.001	3.25	11.6662	Up	4.3262e-21	1.12282e-20
novel_mir741	0	47	0.001	3.25	11.6662	Up	4.3262e-21	1.12224e-20
novel_mir5948	0	47	0.001	3.25	11.6662	Up	4.3262e-21	1.12165e-20
novel_mir5285	0	47	0.001	3.25	11.6662	Up	4.3262e-21	1.12106e-20
novel_mir699	0	47	0.001	3.25	11.6662	Up	4.3262e-21	1.12048e-20
novel_mir6120	0	47	0.001	3.25	11.6662	Up	4.3262e-21	1.11989e-20
novel_mir3355	0	47	0.001	3.25	11.6662	Up	4.3262e-21	1.11931e-20
novel_mir1726	0	47	0.001	3.25	11.6662	Up	4.3262e-21	1.11873e-20
novel_mir2148	0	47	0.001	3.25	11.6662	Up	4.3262e-21	1.11815e-20
novel_mir4895	0	47	0.001	3.25	11.6662	Up	4.3262e-21	1.11756e-20
novel_mir252	0	46	0.001	3.18	11.6348	Up	1.1658e-20	2.99908e-20
novel_mir2574	0	46	0.001	3.18	11.6348	Up	1.1658e-20	2.99752e-20
novel_mir1761	0	46	0.001	3.18	11.6348	Up	1.1658e-20	2.99597e-20
novel_mir1184	0	46	0.001	3.18	11.6348	Up	1.1658e-20	2.99442e-20
novel_mir2354	0	46	0.001	3.18	11.6348	Up	1.1658e-20	2.99287e-20
novel_mir2929	0	46	0.001	3.18	11.6348	Up	1.1658e-20	2.99133e-20
novel_mir3306	0	46	0.001	3.18	11.6348	Up	1.1658e-20	2.98978e-20
novel_mir3833	0	46	0.001	3.18	11.6348	Up	1.1658e-20	2.98824e-20
novel_mir2434	0	46	0.001	3.18	11.6348	Up	1.1658e-20	2.9867e-20
novel_mir4332	0	46	0.001	3.18	11.6348	Up	1.1658e-20	2.98516e-20
novel_mir3031	0	46	0.001	3.18	11.6348	Up	1.1658e-20	2.98362e-20
novel_mir1156	0	46	0.001	3.18	11.6348	Up	1.1658e-20	2.98208e-20
novel_mir1316	0	45	0.001	3.11	11.6027	Up	3.14156e-20	7.98252e-20
novel_mir5640	0	45	0.001	3.11	11.6027	Up	3.14156e-20	7.97844e-20
novel_mir1435	0	45	0.001	3.11	11.6027	Up	3.14156e-20	7.97436e-20
novel_mir1772	0	45	0.001	3.11	11.6027	Up	3.14156e-20	7.97028e-20
novel_mir1931	0	45	0.001	3.11	11.6027	Up	3.14156e-20	7.96621e-20
novel_mir5050	0	45	0.001	3.11	11.6027	Up	3.14156e-20	7.96215e-20
novel_mir1939	0	45	0.001	3.11	11.6027	Up	3.14156e-20	7.95808e-20
novel_mir4591	0	45	0.001	3.11	11.6027	Up	3.14156e-20	7.95403e-20
novel_mir1695	0	45	0.001	3.11	11.6027	Up	3.14156e-20	7.94997e-20
novel_mir5865	0	45	0.001	3.11	11.6027	Up	3.14156e-20	7.94592e-20
novel_mir3647	0	45	0.001	3.11	11.6027	Up	3.14156e-20	7.94188e-20
novel_mir6073	0	45	0.001	3.11	11.6027	Up	3.14156e-20	7.93783e-20
novel_mir4167	0	45	0.001	3.11	11.6027	Up	3.14156e-20	7.9338e-20
novel_mir5562	0	45	0.001	3.11	11.6027	Up	3.14156e-20	7.92976e-20
novel_mir445	0	45	0.001	3.11	11.6027	Up	3.14156e-20	7.92573e-20
novel_mir4388	0	45	0.001	3.11	11.6027	Up	3.14156e-20	7.92171e-20
novel_mir4339	0	45	0.001	3.11	11.6027	Up	3.14156e-20	7.91769e-20
novel_mir3321	0	45	0.001	3.11	11.6027	Up	3.14156e-20	7.91367e-20
novel_mir2300	0	45	0.001	3.11	11.6027	Up	3.14156e-20	7.90966e-20
novel_mir1842	0	45	0.001	3.11	11.6027	Up	3.14156e-20	7.90565e-20
novel_mir1335	0	45	0.001	3.11	11.6027	Up	3.14156e-20	7.90164e-20
novel_mir5999	0	44	0.001	3.04	11.5699	Up	8.46572e-20	2.11963e-19
novel_mir6003	0	44	0.001	3.04	11.5699	Up	8.46572e-20	2.11856e-19
novel_mir4201	0	44	0.001	3.04	11.5699	Up	8.46572e-20	2.1175e-19
novel_mir1422	0	44	0.001	3.04	11.5699	Up	8.46572e-20	2.11643e-19
novel_mir3048	0	44	0.001	3.04	11.5699	Up	8.46572e-20	2.11536e-19
novel_mir1755	0	44	0.001	3.04	11.5699	Up	8.46572e-20	2.1143e-19
novel_mir4646	0	44	0.001	3.04	11.5699	Up	8.46572e-20	2.11324e-19
novel_mir5289	0	44	0.001	3.04	11.5699	Up	8.46572e-20	2.11218e-19
novel_mir6114	0	44	0.001	3.04	11.5699	Up	8.46572e-20	2.11112e-19
novel_mir4896	0	44	0.001	3.04	11.5699	Up	8.46572e-20	2.11006e-19
novel_mir1628	0	44	0.001	3.04	11.5699	Up	8.46572e-20	2.109e-19
novel_mir5313	0	44	0.001	3.04	11.5699	Up	8.46572e-20	2.10794e-19
novel_mir933	0	44	0.001	3.04	11.5699	Up	8.46572e-20	2.10688e-19
novel_mir5560	0	44	0.001	3.04	11.5699	Up	8.46572e-20	2.10583e-19
novel_mir2582	0	44	0.001	3.04	11.5699	Up	8.46572e-20	2.10477e-19
novel_mir5370	0	44	0.001	3.04	11.5699	Up	8.46572e-20	2.10372e-19
novel_mir1630	0	44	0.001	3.04	11.5699	Up	8.46572e-20	2.10267e-19
novel_mir1595	0	43	0.001	2.97	11.5362	Up	2.2813e-19	5.64639e-19
novel_mir1146	0	43	0.001	2.97	11.5362	Up	2.2813e-19	5.64357e-19
novel_mir5563	0	43	0.001	2.97	11.5362	Up	2.2813e-19	5.64076e-19
novel_mir3865	0	43	0.001	2.97	11.5362	Up	2.2813e-19	5.63796e-19
novel_mir3944	0	43	0.001	2.97	11.5362	Up	2.2813e-19	5.63515e-19
novel_mir2774	0	43	0.001	2.97	11.5362	Up	2.2813e-19	5.63235e-19
novel_mir4411	0	43	0.001	2.97	11.5362	Up	2.2813e-19	5.62955e-19
novel_mir888	0	43	0.001	2.97	11.5362	Up	2.2813e-19	5.62675e-19
novel_mir2606	0	43	0.001	2.97	11.5362	Up	2.2813e-19	5.62396e-19
novel_mir2480	0	43	0.001	2.97	11.5362	Up	2.2813e-19	5.62117e-19
novel_mir3773	0	43	0.001	2.97	11.5362	Up	2.2813e-19	5.61838e-19
novel_mir3207	0	43	0.001	2.97	11.5362	Up	2.2813e-19	5.61559e-19
novel_mir1285	0	43	0.001	2.97	11.5362	Up	2.2813e-19	5.61281e-19
novel_mir3147	0	43	0.001	2.97	11.5362	Up	2.2813e-19	5.61003e-19
novel_mir5413	0	43	0.001	2.97	11.5362	Up	2.2813e-19	5.60725e-19
novel_mir4172	0	43	0.001	2.97	11.5362	Up	2.2813e-19	5.60448e-19
novel_mir1341	0	43	0.001	2.97	11.5362	Up	2.2813e-19	5.60171e-19
novel_mir1811	0	43	0.001	2.97	11.5362	Up	2.2813e-19	5.59894e-19
novel_mir3995	0	43	0.001	2.97	11.5362	Up	2.2813e-19	5.59617e-19
novel_mir5607	0	43	0.001	2.97	11.5362	Up	2.2813e-19	5.59341e-19
novel_mir2809	0	43	0.001	2.97	11.5362	Up	2.2813e-19	5.59065e-19
novel_mir578	0	43	0.001	2.97	11.5362	Up	2.2813e-19	5.58789e-19
novel_mir2235	0	43	0.001	2.97	11.5362	Up	2.2813e-19	5.58514e-19
novel_mir1395	0	42	0.001	2.9	11.5018	Up	6.14756e-19	1.49401e-18
novel_mir3924	0	42	0.001	2.9	11.5018	Up	6.14756e-19	1.49328e-18
novel_mir615	0	42	0.001	2.9	11.5018	Up	6.14756e-19	1.49255e-18
novel_mir994	0	42	0.001	2.9	11.5018	Up	6.14756e-19	1.49182e-18
novel_mir4109	0	42	0.001	2.9	11.5018	Up	6.14756e-19	1.49109e-18
novel_mir6074	0	42	0.001	2.9	11.5018	Up	6.14756e-19	1.49036e-18
novel_mir242	0	42	0.001	2.9	11.5018	Up	6.14756e-19	1.48964e-18
novel_mir919	0	42	0.001	2.9	11.5018	Up	6.14756e-19	1.48891e-18
novel_mir4639	0	42	0.001	2.9	11.5018	Up	6.14756e-19	1.48818e-18
novel_mir2395	0	42	0.001	2.9	11.5018	Up	6.14756e-19	1.48746e-18
novel_mir5056	0	42	0.001	2.9	11.5018	Up	6.14756e-19	1.48673e-18
novel_mir2612	0	42	0.001	2.9	11.5018	Up	6.14756e-19	1.48601e-18
novel_mir2561	0	42	0.001	2.9	11.5018	Up	6.14756e-19	1.48529e-18
novel_mir641	0	42	0.001	2.9	11.5018	Up	6.14756e-19	1.48456e-18
novel_mir3057	0	42	0.001	2.9	11.5018	Up	6.14756e-19	1.48384e-18
novel_mir5903	0	42	0.001	2.9	11.5018	Up	6.14756e-19	1.48312e-18
novel_mir4162	0	42	0.001	2.9	11.5018	Up	6.14756e-19	1.4824e-18
novel_mir5714	0	42	0.001	2.9	11.5018	Up	6.14756e-19	1.48168e-18
novel_mir1586	0	42	0.001	2.9	11.5018	Up	6.14756e-19	1.48096e-18
novel_mir5753	0	42	0.001	2.9	11.5018	Up	6.14756e-19	1.48024e-18
novel_mir1126	0	41	0.001	2.83	11.4666	Up	1.65662e-18	3.97156e-18
novel_mir643	0	41	0.001	2.83	11.4666	Up	1.65662e-18	3.96964e-18
novel_mir2867	0	41	0.001	2.83	11.4666	Up	1.65662e-18	3.96773e-18
novel_mir423	0	41	0.001	2.83	11.4666	Up	1.65662e-18	3.96581e-18
novel_mir5633	0	41	0.001	2.83	11.4666	Up	1.65662e-18	3.9639e-18
novel_mir1969	0	41	0.001	2.83	11.4666	Up	1.65662e-18	3.96199e-18
novel_mir5271	0	41	0.001	2.83	11.4666	Up	1.65662e-18	3.96009e-18
novel_mir3226	0	41	0.001	2.83	11.4666	Up	1.65662e-18	3.95818e-18
novel_mir1331	0	41	0.001	2.83	11.4666	Up	1.65662e-18	3.95628e-18
novel_mir2360	0	41	0.001	2.83	11.4666	Up	1.65662e-18	3.95437e-18
novel_mir1110	0	41	0.001	2.83	11.4666	Up	1.65662e-18	3.95247e-18
novel_mir5351	0	41	0.001	2.83	11.4666	Up	1.65662e-18	3.95058e-18
novel_mir3965	0	41	0.001	2.83	11.4666	Up	1.65662e-18	3.94868e-18
novel_mir5242	0	41	0.001	2.83	11.4666	Up	1.65662e-18	3.94678e-18
novel_mir4833	0	41	0.001	2.83	11.4666	Up	1.65662e-18	3.94489e-18
novel_mir3722	0	41	0.001	2.83	11.4666	Up	1.65662e-18	3.943e-18
novel_mir3855	0	41	0.001	2.83	11.4666	Up	1.65662e-18	3.94111e-18
novel_mir4179	0	40	0.001	2.76	11.4305	Up	4.46418e-18	1.05747e-17
novel_mir663	0	40	0.001	2.76	11.4305	Up	4.46418e-18	1.05697e-17
novel_mir514	0	40	0.001	2.76	11.4305	Up	4.46418e-18	1.05647e-17
novel_mir1404	0	40	0.001	2.76	11.4305	Up	4.46418e-18	1.05596e-17
novel_mir2546	0	40	0.001	2.76	11.4305	Up	4.46418e-18	1.05546e-17
novel_mir2931	0	40	0.001	2.76	11.4305	Up	4.46418e-18	1.05496e-17
novel_mir2246	0	40	0.001	2.76	11.4305	Up	4.46418e-18	1.05446e-17
novel_mir3853	0	40	0.001	2.76	11.4305	Up	4.46418e-18	1.05395e-17
novel_mir3943	0	40	0.001	2.76	11.4305	Up	4.46418e-18	1.05345e-17
novel_mir5187	0	40	0.001	2.76	11.4305	Up	4.46418e-18	1.05295e-17
novel_mir4787	0	40	0.001	2.76	11.4305	Up	4.46418e-18	1.05245e-17
novel_mir1350	0	40	0.001	2.76	11.4305	Up	4.46418e-18	1.05195e-17
novel_mir1060	0	40	0.001	2.76	11.4305	Up	4.46418e-18	1.05145e-17
novel_mir938	0	40	0.001	2.76	11.4305	Up	4.46418e-18	1.05096e-17
novel_mir5273	0	40	0.001	2.76	11.4305	Up	4.46418e-18	1.05046e-17
novel_mir4256	0	40	0.001	2.76	11.4305	Up	4.46418e-18	1.04996e-17
novel_mir845	0	40	0.001	2.76	11.4305	Up	4.46418e-18	1.04946e-17
novel_mir5126	0	39	0.001	2.69	11.3934	Up	1.20299e-17	2.8187e-17
novel_mir4406	0	39	0.001	2.69	11.3934	Up	1.20299e-17	2.81737e-17
novel_mir4761	0	39	0.001	2.69	11.3934	Up	1.20299e-17	2.81604e-17
novel_mir4637	0	39	0.001	2.69	11.3934	Up	1.20299e-17	2.81472e-17
novel_mir449	0	39	0.001	2.69	11.3934	Up	1.20299e-17	2.81339e-17
novel_mir3439	0	39	0.001	2.69	11.3934	Up	1.20299e-17	2.81206e-17
novel_mir4462	0	39	0.001	2.69	11.3934	Up	1.20299e-17	2.81074e-17
novel_mir2963	0	39	0.001	2.69	11.3934	Up	1.20299e-17	2.80942e-17
novel_mir3731	0	39	0.001	2.69	11.3934	Up	1.20299e-17	2.8081e-17
novel_mir2706	0	39	0.001	2.69	11.3934	Up	1.20299e-17	2.80678e-17
novel_mir4277	0	39	0.001	2.69	11.3934	Up	1.20299e-17	2.80546e-17
novel_mir3186	0	39	0.001	2.69	11.3934	Up	1.20299e-17	2.80414e-17
novel_mir2763	0	39	0.001	2.69	11.3934	Up	1.20299e-17	2.80283e-17
novel_mir1599	0	39	0.001	2.69	11.3934	Up	1.20299e-17	2.80151e-17
novel_mir2876	0	39	0.001	2.69	11.3934	Up	1.20299e-17	2.8002e-17
novel_mir5671	0	39	0.001	2.69	11.3934	Up	1.20299e-17	2.79889e-17
novel_mir5732	0	39	0.001	2.69	11.3934	Up	1.20299e-17	2.79758e-17
novel_mir4452	0	39	0.001	2.69	11.3934	Up	1.20299e-17	2.79627e-17
novel_mir1781	0	39	0.001	2.69	11.3934	Up	1.20299e-17	2.79496e-17
novel_mir2980	0	39	0.001	2.69	11.3934	Up	1.20299e-17	2.79365e-17
novel_mir3956	0	38	0.001	2.62	11.3554	Up	3.24174e-17	7.50361e-17
novel_mir5786	0	38	0.001	2.62	11.3554	Up	3.24174e-17	7.50011e-17
novel_mir1236	0	38	0.001	2.62	11.3554	Up	3.24174e-17	7.49662e-17
novel_mir1932	0	38	0.001	2.62	11.3554	Up	3.24174e-17	7.49313e-17
novel_mir5371	0	38	0.001	2.62	11.3554	Up	3.24174e-17	7.48964e-17
novel_mir2317	0	38	0.001	2.62	11.3554	Up	3.24174e-17	7.48616e-17
novel_mir3093	0	38	0.001	2.62	11.3554	Up	3.24174e-17	7.48268e-17
novel_mir1087	0	38	0.001	2.62	11.3554	Up	3.24174e-17	7.4792e-17
novel_mir4061	0	38	0.001	2.62	11.3554	Up	3.24174e-17	7.47573e-17
novel_mir3952	0	38	0.001	2.62	11.3554	Up	3.24174e-17	7.47226e-17
novel_mir5431	0	38	0.001	2.62	11.3554	Up	3.24174e-17	7.46879e-17
novel_mir3839	0	38	0.001	2.62	11.3554	Up	3.24174e-17	7.46532e-17
novel_mir843	0	38	0.001	2.62	11.3554	Up	3.24174e-17	7.46186e-17
novel_mir3005	0	38	0.001	2.62	11.3554	Up	3.24174e-17	7.45841e-17
novel_mir3219	0	38	0.001	2.62	11.3554	Up	3.24174e-17	7.45495e-17
novel_mir2309	0	38	0.001	2.62	11.3554	Up	3.24174e-17	7.4515e-17
novel_mir484	0	38	0.001	2.62	11.3554	Up	3.24174e-17	7.44805e-17
novel_mir156	0	38	0.001	2.62	11.3554	Up	3.24174e-17	7.44461e-17
novel_mir920	0	38	0.001	2.62	11.3554	Up	3.24174e-17	7.44116e-17
novel_mir1017	0	38	0.001	2.62	11.3554	Up	3.24174e-17	7.43773e-17
novel_mir1859	0	38	0.001	2.62	11.3554	Up	3.24174e-17	7.43429e-17
novel_mir3735	0	38	0.001	2.62	11.3554	Up	3.24174e-17	7.43086e-17
novel_mir3918	0	37	0.001	2.56	11.3219	Up	8.73572e-17	1.99507e-16
novel_mir3290	0	37	0.001	2.56	11.3219	Up	8.73572e-17	1.99415e-16
novel_mir5471	0	37	0.001	2.56	11.3219	Up	8.73572e-17	1.99324e-16
novel_mir4263	0	37	0.001	2.56	11.3219	Up	8.73572e-17	1.99232e-16
novel_mir2393	0	37	0.001	2.56	11.3219	Up	8.73572e-17	1.99141e-16
novel_mir5000	0	37	0.001	2.56	11.3219	Up	8.73572e-17	1.99049e-16
novel_mir2617	0	37	0.001	2.56	11.3219	Up	8.73572e-17	1.98958e-16
novel_mir3069	0	37	0.001	2.56	11.3219	Up	8.73572e-17	1.98867e-16
novel_mir5979	0	37	0.001	2.56	11.3219	Up	8.73572e-17	1.98776e-16
novel_mir2016	0	37	0.001	2.56	11.3219	Up	8.73572e-17	1.98685e-16
novel_mir3174	0	37	0.001	2.56	11.3219	Up	8.73572e-17	1.98594e-16
novel_mir2769	0	37	0.001	2.56	11.3219	Up	8.73572e-17	1.98503e-16
novel_mir5067	0	37	0.001	2.56	11.3219	Up	8.73572e-17	1.98412e-16
novel_mir5905	0	37	0.001	2.56	11.3219	Up	8.73572e-17	1.98321e-16
novel_mir3224	0	37	0.001	2.56	11.3219	Up	8.73572e-17	1.98231e-16
novel_mir3114	0	37	0.001	2.56	11.3219	Up	8.73572e-17	1.9814e-16
novel_mir4710	0	37	0.001	2.56	11.3219	Up	8.73572e-17	1.9805e-16
novel_mir5546	0	37	0.001	2.56	11.3219	Up	8.73572e-17	1.97959e-16
novel_mir170	0	37	0.001	2.56	11.3219	Up	8.73572e-17	1.97869e-16
novel_mir2242	0	37	0.001	2.56	11.3219	Up	8.73572e-17	1.97779e-16
novel_mir2620	0	37	0.001	2.56	11.3219	Up	8.73572e-17	1.97688e-16
novel_mir2939	0	37	0.001	2.56	11.3219	Up	8.73572e-17	1.97598e-16
novel_mir4529	0	37	0.001	2.56	11.3219	Up	8.73572e-17	1.97508e-16
novel_mir5235	0	36	0.001	2.49	11.2819	Up	2.35406e-16	5.29824e-16
novel_mir3027	0	36	0.001	2.49	11.2819	Up	2.35406e-16	5.29584e-16
novel_mir2418	0	36	0.001	2.49	11.2819	Up	2.35406e-16	5.29344e-16
novel_mir3386	0	36	0.001	2.49	11.2819	Up	2.35406e-16	5.29104e-16
novel_mir1090	0	36	0.001	2.49	11.2819	Up	2.35406e-16	5.28865e-16
novel_mir1582	0	36	0.001	2.49	11.2819	Up	2.35406e-16	5.28625e-16
novel_mir1683	0	36	0.001	2.49	11.2819	Up	2.35406e-16	5.28386e-16
novel_mir4592	0	36	0.001	2.49	11.2819	Up	2.35406e-16	5.28148e-16
novel_mir5809	0	36	0.001	2.49	11.2819	Up	2.35406e-16	5.27909e-16
novel_mir1615	0	36	0.001	2.49	11.2819	Up	2.35406e-16	5.27671e-16
novel_mir3546	0	36	0.001	2.49	11.2819	Up	2.35406e-16	5.27433e-16
novel_mir5065	0	36	0.001	2.49	11.2819	Up	2.35406e-16	5.27195e-16
novel_mir3095	0	36	0.001	2.49	11.2819	Up	2.35406e-16	5.26957e-16
novel_mir3039	0	36	0.001	2.49	11.2819	Up	2.35406e-16	5.2672e-16
novel_mir3146	0	36	0.001	2.49	11.2819	Up	2.35406e-16	5.26482e-16
novel_mir1279	0	36	0.001	2.49	11.2819	Up	2.35406e-16	5.26245e-16
novel_mir3453	0	36	0.001	2.49	11.2819	Up	2.35406e-16	5.26008e-16
novel_mir125	0	36	0.001	2.49	11.2819	Up	2.35406e-16	5.25772e-16
novel_mir5113	0	36	0.001	2.49	11.2819	Up	2.35406e-16	5.25535e-16
novel_mir5274	0	36	0.001	2.49	11.2819	Up	2.35406e-16	5.25299e-16
novel_mir2923	0	36	0.001	2.49	11.2819	Up	2.35406e-16	5.25063e-16
novel_mir857	0	36	0.001	2.49	11.2819	Up	2.35406e-16	5.24827e-16
novel_mir4132	0	36	0.001	2.49	11.2819	Up	2.35406e-16	5.24592e-16
mmu-miR-1981-5p	0	36	0.001	2.49	11.2819	Up	2.35406e-16	5.24357e-16
novel_mir5122	0	36	0.001	2.49	11.2819	Up	2.35406e-16	5.24121e-16
novel_mir1145	0	36	0.001	2.49	11.2819	Up	2.35406e-16	5.23887e-16
novel_mir3371	0	36	0.001	2.49	11.2819	Up	2.35406e-16	5.23652e-16
novel_mir1430	0	35	0.001	2.42	11.2408	Up	6.34362e-16	1.40169e-15
novel_mir2890	0	35	0.001	2.42	11.2408	Up	6.34362e-16	1.40107e-15
novel_mir3407	0	35	0.001	2.42	11.2408	Up	6.34362e-16	1.40045e-15
novel_mir2782	0	35	0.001	2.42	11.2408	Up	6.34362e-16	1.39983e-15
novel_mir67	0	35	0.001	2.42	11.2408	Up	6.34362e-16	1.3992e-15
novel_mir4281	0	35	0.001	2.42	11.2408	Up	6.34362e-16	1.39858e-15
novel_mir3939	0	35	0.001	2.42	11.2408	Up	6.34362e-16	1.39796e-15
novel_mir2955	0	35	0.001	2.42	11.2408	Up	6.34362e-16	1.39734e-15
novel_mir4589	0	35	0.001	2.42	11.2408	Up	6.34362e-16	1.39672e-15
novel_mir2537	0	35	0.001	2.42	11.2408	Up	6.34362e-16	1.3961e-15
novel_mir4938	0	35	0.001	2.42	11.2408	Up	6.34362e-16	1.39548e-15
novel_mir3301	0	35	0.001	2.42	11.2408	Up	6.34362e-16	1.39487e-15
novel_mir2372	0	35	0.001	2.42	11.2408	Up	6.34362e-16	1.39425e-15
novel_mir4614	0	35	0.001	2.42	11.2408	Up	6.34362e-16	1.39363e-15
novel_mir387	0	35	0.001	2.42	11.2408	Up	6.34362e-16	1.39302e-15
novel_mir674	0	35	0.001	2.42	11.2408	Up	6.34362e-16	1.3924e-15
novel_mir5359	0	35	0.001	2.42	11.2408	Up	6.34362e-16	1.39178e-15
novel_mir4133	0	35	0.001	2.42	11.2408	Up	6.34362e-16	1.39117e-15
novel_mir2368	0	35	0.001	2.42	11.2408	Up	6.34362e-16	1.39056e-15
novel_mir5781	0	35	0.001	2.42	11.2408	Up	6.34362e-16	1.38994e-15
novel_mir6108	0	35	0.001	2.42	11.2408	Up	6.34362e-16	1.38933e-15
novel_mir3550	0	34	0.001	2.35	11.1984	Up	1.70945e-15	3.73073e-15
novel_mir1672	0	34	0.001	2.35	11.1984	Up	1.70945e-15	3.72909e-15
novel_mir976	0	34	0.001	2.35	11.1984	Up	1.70945e-15	3.72746e-15
novel_mir1590	0	34	0.001	2.35	11.1984	Up	1.70945e-15	3.72582e-15
novel_mir4341	0	34	0.001	2.35	11.1984	Up	1.70945e-15	3.72419e-15
novel_mir5263	0	34	0.001	2.35	11.1984	Up	1.70945e-15	3.72255e-15
novel_mir5651	0	34	0.001	2.35	11.1984	Up	1.70945e-15	3.72092e-15
novel_mir4593	0	34	0.001	2.35	11.1984	Up	1.70945e-15	3.71929e-15
novel_mir2324	0	34	0.001	2.35	11.1984	Up	1.70945e-15	3.71766e-15
novel_mir4714	0	34	0.001	2.35	11.1984	Up	1.70945e-15	3.71603e-15
novel_mir4433	0	34	0.001	2.35	11.1984	Up	1.70945e-15	3.71441e-15
novel_mir4972	0	34	0.001	2.35	11.1984	Up	1.70945e-15	3.71278e-15
novel_mir5816	0	34	0.001	2.35	11.1984	Up	1.70945e-15	3.71116e-15
novel_mir1144	0	34	0.001	2.35	11.1984	Up	1.70945e-15	3.70954e-15
novel_mir2176	0	34	0.001	2.35	11.1984	Up	1.70945e-15	3.70792e-15
novel_mir2553	0	34	0.001	2.35	11.1984	Up	1.70945e-15	3.7063e-15
novel_mir947	0	34	0.001	2.35	11.1984	Up	1.70945e-15	3.70468e-15
novel_mir636	0	34	0.001	2.35	11.1984	Up	1.70945e-15	3.70306e-15
novel_mir5439	0	34	0.001	2.35	11.1984	Up	1.70945e-15	3.70145e-15
novel_mir4782	0	34	0.001	2.35	11.1984	Up	1.70945e-15	3.69983e-15
novel_mir3823	0	34	0.001	2.35	11.1984	Up	1.70945e-15	3.69822e-15
novel_mir2559	0	34	0.001	2.35	11.1984	Up	1.70945e-15	3.69661e-15
novel_mir2229	0	34	0.001	2.35	11.1984	Up	1.70945e-15	3.695e-15
novel_mir3122	0	34	0.001	2.35	11.1984	Up	1.70945e-15	3.69339e-15
novel_mir1784	0	34	0.001	2.35	11.1984	Up	1.70945e-15	3.69179e-15
novel_mir1458	0	34	0.001	2.35	11.1984	Up	1.70945e-15	3.69018e-15
novel_mir529	0	34	0.001	2.35	11.1984	Up	1.70945e-15	3.68858e-15
novel_mir1935	0	34	0.001	2.35	11.1984	Up	1.70945e-15	3.68698e-15
novel_mir3495	0	34	0.001	2.35	11.1984	Up	1.70945e-15	3.68538e-15
novel_mir2290	0	34	0.001	2.35	11.1984	Up	1.70945e-15	3.68378e-15
novel_mir5695	0	34	0.001	2.35	11.1984	Up	1.70945e-15	3.68218e-15
novel_mir1600	0	34	0.001	2.35	11.1984	Up	1.70945e-15	3.68058e-15
novel_mir3268	0	34	0.001	2.35	11.1984	Up	1.70945e-15	3.67899e-15
novel_mir3277	0	34	0.001	2.35	11.1984	Up	1.70945e-15	3.67739e-15
novel_mir2817	0	33	0.001	2.28	11.1548	Up	4.60654e-15	9.85839e-15
novel_mir5718	0	33	0.001	2.28	11.1548	Up	4.60654e-15	9.85415e-15
novel_mir506	0	33	0.001	2.28	11.1548	Up	4.60654e-15	9.8499e-15
novel_mir1476	0	33	0.001	2.28	11.1548	Up	4.60654e-15	9.84566e-15
novel_mir2625	0	33	0.001	2.28	11.1548	Up	4.60654e-15	9.84142e-15
novel_mir1421	0	33	0.001	2.28	11.1548	Up	4.60654e-15	9.83719e-15
novel_mir957	0	33	0.001	2.28	11.1548	Up	4.60654e-15	9.83296e-15
novel_mir5465	0	33	0.001	2.28	11.1548	Up	4.60654e-15	9.82874e-15
novel_mir2022	0	33	0.001	2.28	11.1548	Up	4.60654e-15	9.82452e-15
novel_mir1802	0	33	0.001	2.28	11.1548	Up	4.60654e-15	9.8203e-15
novel_mir1064	0	33	0.001	2.28	11.1548	Up	4.60654e-15	9.81608e-15
novel_mir4455	0	33	0.001	2.28	11.1548	Up	4.60654e-15	9.81187e-15
novel_mir3150	0	33	0.001	2.28	11.1548	Up	4.60654e-15	9.80766e-15
novel_mir1671	0	33	0.001	2.28	11.1548	Up	4.60654e-15	9.80346e-15
novel_mir5248	0	33	0.001	2.28	11.1548	Up	4.60654e-15	9.79926e-15
novel_mir1245	0	33	0.001	2.28	11.1548	Up	4.60654e-15	9.79506e-15
novel_mir2743	0	33	0.001	2.28	11.1548	Up	4.60654e-15	9.79087e-15
novel_mir4301	0	33	0.001	2.28	11.1548	Up	4.60654e-15	9.78668e-15
novel_mir1727	0	33	0.001	2.28	11.1548	Up	4.60654e-15	9.78249e-15
novel_mir1271	0	33	0.001	2.28	11.1548	Up	4.60654e-15	9.77831e-15
novel_mir2653	0	33	0.001	2.28	11.1548	Up	4.60654e-15	9.77413e-15
novel_mir3283	0	33	0.001	2.28	11.1548	Up	4.60654e-15	9.76996e-15
novel_mir2701	0	33	0.001	2.28	11.1548	Up	4.60654e-15	9.76579e-15
novel_mir2865	0	33	0.001	2.28	11.1548	Up	4.60654e-15	9.76162e-15
novel_mir478	0	33	0.001	2.28	11.1548	Up	4.60654e-15	9.75745e-15
novel_mir722	0	33	0.001	2.28	11.1548	Up	4.60654e-15	9.75329e-15
novel_mir4625	0	32	0.001	2.21	11.1098	Up	1.24135e-14	2.61047e-14
novel_mir1238	0	32	0.001	2.21	11.1098	Up	1.24135e-14	2.60936e-14
novel_mir5457	0	32	0.001	2.21	11.1098	Up	1.24135e-14	2.60826e-14
novel_mir5806	0	32	0.001	2.21	11.1098	Up	1.24135e-14	2.60715e-14
novel_mir2488	0	32	0.001	2.21	11.1098	Up	1.24135e-14	2.60605e-14
novel_mir4544	0	32	0.001	2.21	11.1098	Up	1.24135e-14	2.60495e-14
novel_mir1490	0	32	0.001	2.21	11.1098	Up	1.24135e-14	2.60385e-14
novel_mir497	0	32	0.001	2.21	11.1098	Up	1.24135e-14	2.60275e-14
novel_mir2305	0	32	0.001	2.21	11.1098	Up	1.24135e-14	2.60165e-14
novel_mir4958	0	32	0.001	2.21	11.1098	Up	1.24135e-14	2.60055e-14
novel_mir669	0	32	0.001	2.21	11.1098	Up	1.24135e-14	2.59946e-14
novel_mir3742	0	32	0.001	2.21	11.1098	Up	1.24135e-14	2.59836e-14
novel_mir5095	0	32	0.001	2.21	11.1098	Up	1.24135e-14	2.59727e-14
novel_mir1907	0	32	0.001	2.21	11.1098	Up	1.24135e-14	2.59617e-14
novel_mir4983	0	32	0.001	2.21	11.1098	Up	1.24135e-14	2.59508e-14
novel_mir2103	0	32	0.001	2.21	11.1098	Up	1.24135e-14	2.59399e-14
novel_mir2503	0	32	0.001	2.21	11.1098	Up	1.24135e-14	2.5929e-14
novel_mir642	0	32	0.001	2.21	11.1098	Up	1.24135e-14	2.59181e-14
novel_mir1856	0	32	0.001	2.21	11.1098	Up	1.24135e-14	2.59072e-14
novel_mir6109	0	32	0.001	2.21	11.1098	Up	1.24135e-14	2.58963e-14
novel_mir1256	0	32	0.001	2.21	11.1098	Up	1.24135e-14	2.58854e-14
novel_mir5153	0	32	0.001	2.21	11.1098	Up	1.24135e-14	2.58745e-14
novel_mir4932	0	32	0.001	2.21	11.1098	Up	1.24135e-14	2.58637e-14
novel_mir2956	0	32	0.001	2.21	11.1098	Up	1.24135e-14	2.58528e-14
novel_mir3175	0	32	0.001	2.21	11.1098	Up	1.24135e-14	2.5842e-14
novel_mir5828	0	32	0.001	2.21	11.1098	Up	1.24135e-14	2.58312e-14
novel_mir5891	0	32	0.001	2.21	11.1098	Up	1.24135e-14	2.58203e-14
novel_mir5760	0	32	0.001	2.21	11.1098	Up	1.24135e-14	2.58095e-14
novel_mir5458	0	32	0.001	2.21	11.1098	Up	1.24135e-14	2.57987e-14
novel_mir367	0	32	0.001	2.21	11.1098	Up	1.24135e-14	2.57879e-14
novel_mir2153	0	32	0.001	2.21	11.1098	Up	1.24135e-14	2.57771e-14
novel_mir1098	0	32	0.001	2.21	11.1098	Up	1.24135e-14	2.57664e-14
novel_mir3052	0	32	0.001	2.21	11.1098	Up	1.24135e-14	2.57556e-14
novel_mir4676	0	32	0.001	2.21	11.1098	Up	1.24135e-14	2.57448e-14
novel_mir661	0	31	0.001	2.14	11.0634	Up	3.34514e-14	6.89154e-14
novel_mir5093	0	31	0.001	2.14	11.0634	Up	3.34514e-14	6.88869e-14
novel_mir6039	0	31	0.001	2.14	11.0634	Up	3.34514e-14	6.88583e-14
novel_mir4215	0	31	0.001	2.14	11.0634	Up	3.34514e-14	6.88298e-14
novel_mir1387	0	31	0.001	2.14	11.0634	Up	3.34514e-14	6.88012e-14
novel_mir5052	0	31	0.001	2.14	11.0634	Up	3.34514e-14	6.87728e-14
novel_mir2052	0	31	0.001	2.14	11.0634	Up	3.34514e-14	6.87443e-14
novel_mir5862	0	31	0.001	2.14	11.0634	Up	3.34514e-14	6.87158e-14
novel_mir3342	0	31	0.001	2.14	11.0634	Up	3.34514e-14	6.86874e-14
novel_mir1155	0	31	0.001	2.14	11.0634	Up	3.34514e-14	6.8659e-14
novel_mir4079	0	31	0.001	2.14	11.0634	Up	3.34514e-14	6.86307e-14
novel_mir498	0	31	0.001	2.14	11.0634	Up	3.34514e-14	6.86023e-14
novel_mir3002	0	31	0.001	2.14	11.0634	Up	3.34514e-14	6.8574e-14
novel_mir5392	0	31	0.001	2.14	11.0634	Up	3.34514e-14	6.85457e-14
novel_mir3023	0	31	0.001	2.14	11.0634	Up	3.34514e-14	6.85174e-14
novel_mir3794	0	31	0.001	2.14	11.0634	Up	3.34514e-14	6.84892e-14
novel_mir547	0	31	0.001	2.14	11.0634	Up	3.34514e-14	6.84609e-14
novel_mir3591	0	31	0.001	2.14	11.0634	Up	3.34514e-14	6.84327e-14
novel_mir1852	0	31	0.001	2.14	11.0634	Up	3.34514e-14	6.84045e-14
novel_mir2538	0	31	0.001	2.14	11.0634	Up	3.34514e-14	6.83764e-14
novel_mir1166	0	31	0.001	2.14	11.0634	Up	3.34514e-14	6.83482e-14
novel_mir1901	0	31	0.001	2.14	11.0634	Up	3.34514e-14	6.83201e-14
novel_mir1951	0	31	0.001	2.14	11.0634	Up	3.34514e-14	6.8292e-14
novel_mir3336	0	31	0.001	2.14	11.0634	Up	3.34514e-14	6.8264e-14
novel_mir1511	0	31	0.001	2.14	11.0634	Up	3.34514e-14	6.82359e-14
novel_mir4936	0	31	0.001	2.14	11.0634	Up	3.34514e-14	6.82079e-14
novel_mir2139	0	31	0.001	2.14	11.0634	Up	3.34514e-14	6.81799e-14
novel_mir4717	0	31	0.001	2.14	11.0634	Up	3.34514e-14	6.81519e-14
novel_mir3957	0	31	0.001	2.14	11.0634	Up	3.34514e-14	6.8124e-14
novel_mir162	0	31	0.001	2.14	11.0634	Up	3.34514e-14	6.8096e-14
novel_mir3520	0	30	0.001	2.07	11.0154	Up	9.01432e-14	1.8238e-13
novel_mir1353	0	30	0.001	2.07	11.0154	Up	9.01432e-14	1.82306e-13
novel_mir5414	0	30	0.001	2.07	11.0154	Up	9.01432e-14	1.82232e-13
novel_mir4000	0	30	0.001	2.07	11.0154	Up	9.01432e-14	1.82158e-13
novel_mir2408	0	30	0.001	2.07	11.0154	Up	9.01432e-14	1.82083e-13
novel_mir207	0	30	0.001	2.07	11.0154	Up	9.01432e-14	1.82009e-13
novel_mir4988	0	30	0.001	2.07	11.0154	Up	9.01432e-14	1.81935e-13
novel_mir1174	0	30	0.001	2.07	11.0154	Up	9.01432e-14	1.81861e-13
novel_mir5029	0	30	0.001	2.07	11.0154	Up	9.01432e-14	1.81788e-13
novel_mir4498	0	30	0.001	2.07	11.0154	Up	9.01432e-14	1.81714e-13
novel_mir795	0	30	0.001	2.07	11.0154	Up	9.01432e-14	1.8164e-13
novel_mir2891	0	30	0.001	2.07	11.0154	Up	9.01432e-14	1.81566e-13
novel_mir785	0	30	0.001	2.07	11.0154	Up	9.01432e-14	1.81493e-13
novel_mir776	0	30	0.001	2.07	11.0154	Up	9.01432e-14	1.81419e-13
novel_mir309	0	30	0.001	2.07	11.0154	Up	9.01432e-14	1.81346e-13
novel_mir564	0	30	0.001	2.07	11.0154	Up	9.01432e-14	1.81272e-13
novel_mir3001	0	30	0.001	2.07	11.0154	Up	9.01432e-14	1.81199e-13
novel_mir629	0	30	0.001	2.07	11.0154	Up	9.01432e-14	1.81125e-13
novel_mir1122	0	30	0.001	2.07	11.0154	Up	9.01432e-14	1.81052e-13
novel_mir5390	0	30	0.001	2.07	11.0154	Up	9.01432e-14	1.80979e-13
novel_mir5130	0	30	0.001	2.07	11.0154	Up	9.01432e-14	1.80906e-13
novel_mir3368	0	30	0.001	2.07	11.0154	Up	9.01432e-14	1.80833e-13
novel_mir6152	0	30	0.001	2.07	11.0154	Up	9.01432e-14	1.8076e-13
novel_mir2078	0	30	0.001	2.07	11.0154	Up	9.01432e-14	1.80687e-13
novel_mir379	0	30	0.001	2.07	11.0154	Up	9.01432e-14	1.80614e-13
novel_mir3149	0	30	0.001	2.07	11.0154	Up	9.01432e-14	1.80541e-13
novel_mir3558	0	30	0.001	2.07	11.0154	Up	9.01432e-14	1.80468e-13
novel_mir1329	0	30	0.001	2.07	11.0154	Up	9.01432e-14	1.80395e-13
novel_mir4870	0	30	0.001	2.07	11.0154	Up	9.01432e-14	1.80323e-13
novel_mir1170	0	30	0.001	2.07	11.0154	Up	9.01432e-14	1.8025e-13
novel_mir1776	0	30	0.001	2.07	11.0154	Up	9.01432e-14	1.80178e-13
novel_mir2404	0	30	0.001	2.07	11.0154	Up	9.01432e-14	1.80105e-13
novel_mir3445	0	30	0.001	2.07	11.0154	Up	9.01432e-14	1.80033e-13
novel_mir4765	0	30	0.001	2.07	11.0154	Up	9.01432e-14	1.7996e-13
novel_mir5381	0	30	0.001	2.07	11.0154	Up	9.01432e-14	1.79888e-13
novel_mir3414	0	30	0.001	2.07	11.0154	Up	9.01432e-14	1.79816e-13
novel_mir2688	0	30	0.001	2.07	11.0154	Up	9.01432e-14	1.79743e-13
novel_mir2866	0	29	0.001	2	10.9658	Up	2.42914e-13	4.81464e-13
novel_mir3125	0	29	0.001	2	10.9658	Up	2.42914e-13	4.81272e-13
novel_mir718	0	29	0.001	2	10.9658	Up	2.42914e-13	4.8108e-13
novel_mir2837	0	29	0.001	2	10.9658	Up	2.42914e-13	4.80888e-13
novel_mir6134	0	29	0.001	2	10.9658	Up	2.42914e-13	4.80697e-13
novel_mir4268	0	29	0.001	2	10.9658	Up	2.42914e-13	4.80505e-13
novel_mir5674	0	29	0.001	2	10.9658	Up	2.42914e-13	4.80314e-13
novel_mir4043	0	29	0.001	2	10.9658	Up	2.42914e-13	4.80123e-13
novel_mir5222	0	29	0.001	2	10.9658	Up	2.42914e-13	4.79932e-13
novel_mir1012	0	29	0.001	2	10.9658	Up	2.42914e-13	4.79741e-13
novel_mir4461	0	29	0.001	2	10.9658	Up	2.42914e-13	4.7955e-13
novel_mir5454	0	29	0.001	2	10.9658	Up	2.42914e-13	4.79359e-13
novel_mir1454	0	29	0.001	2	10.9658	Up	2.42914e-13	4.79169e-13
novel_mir2964	0	29	0.001	2	10.9658	Up	2.42914e-13	4.78979e-13
novel_mir2811	0	29	0.001	2	10.9658	Up	2.42914e-13	4.78788e-13
novel_mir2390	0	29	0.001	2	10.9658	Up	2.42914e-13	4.78598e-13
novel_mir2294	0	29	0.001	2	10.9658	Up	2.42914e-13	4.78409e-13
novel_mir192	0	29	0.001	2	10.9658	Up	2.42914e-13	4.78219e-13
novel_mir2880	0	29	0.001	2	10.9658	Up	2.42914e-13	4.78029e-13
novel_mir4512	0	29	0.001	2	10.9658	Up	2.42914e-13	4.7784e-13
novel_mir6097	0	29	0.001	2	10.9658	Up	2.42914e-13	4.77651e-13
novel_mir652	0	29	0.001	2	10.9658	Up	2.42914e-13	4.77462e-13
novel_mir2658	0	29	0.001	2	10.9658	Up	2.42914e-13	4.77273e-13
novel_mir1564	0	29	0.001	2	10.9658	Up	2.42914e-13	4.77084e-13
novel_mir1433	0	29	0.001	2	10.9658	Up	2.42914e-13	4.76895e-13
novel_mir672	0	29	0.001	2	10.9658	Up	2.42914e-13	4.76707e-13
novel_mir3522	0	29	0.001	2	10.9658	Up	2.42914e-13	4.76518e-13
novel_mir868	0	29	0.001	2	10.9658	Up	2.42914e-13	4.7633e-13
novel_mir2825	0	29	0.001	2	10.9658	Up	2.42914e-13	4.76142e-13
novel_mir440	0	29	0.001	2	10.9658	Up	2.42914e-13	4.75954e-13
novel_mir3270	0	29	0.001	2	10.9658	Up	2.42914e-13	4.75766e-13
novel_mir625	0	28	0.001	1.93	10.9144	Up	6.54594e-13	1.27453e-12
novel_mir1972	0	28	0.001	1.93	10.9144	Up	6.54594e-13	1.27403e-12
novel_mir3252	0	28	0.001	1.93	10.9144	Up	6.54594e-13	1.27353e-12
novel_mir1163	0	28	0.001	1.93	10.9144	Up	6.54594e-13	1.27304e-12
novel_mir939	0	28	0.001	1.93	10.9144	Up	6.54594e-13	1.27254e-12
novel_mir965	0	28	0.001	1.93	10.9144	Up	6.54594e-13	1.27204e-12
novel_mir603	0	28	0.001	1.93	10.9144	Up	6.54594e-13	1.27154e-12
novel_mir378	0	28	0.001	1.93	10.9144	Up	6.54594e-13	1.27104e-12
novel_mir203	0	28	0.001	1.93	10.9144	Up	6.54594e-13	1.27055e-12
novel_mir308	0	28	0.001	1.93	10.9144	Up	6.54594e-13	1.27005e-12
novel_mir2830	0	28	0.001	1.93	10.9144	Up	6.54594e-13	1.26955e-12
novel_mir4821	0	28	0.001	1.93	10.9144	Up	6.54594e-13	1.26906e-12
novel_mir989	0	28	0.001	1.93	10.9144	Up	6.54594e-13	1.26856e-12
novel_mir2090	0	28	0.001	1.93	10.9144	Up	6.54594e-13	1.26807e-12
novel_mir3960	0	28	0.001	1.93	10.9144	Up	6.54594e-13	1.26757e-12
novel_mir427	0	28	0.001	1.93	10.9144	Up	6.54594e-13	1.26708e-12
novel_mir658	0	28	0.001	1.93	10.9144	Up	6.54594e-13	1.26659e-12
novel_mir3841	0	28	0.001	1.93	10.9144	Up	6.54594e-13	1.26609e-12
novel_mir2283	0	28	0.001	1.93	10.9144	Up	6.54594e-13	1.2656e-12
novel_mir2699	0	28	0.001	1.93	10.9144	Up	6.54594e-13	1.26511e-12
novel_mir2387	0	28	0.001	1.93	10.9144	Up	6.54594e-13	1.26461e-12
novel_mir1702	0	28	0.001	1.93	10.9144	Up	6.54594e-13	1.26412e-12
novel_mir5244	0	28	0.001	1.93	10.9144	Up	6.54594e-13	1.26363e-12
novel_mir5376	0	28	0.001	1.93	10.9144	Up	6.54594e-13	1.26314e-12
novel_mir2757	0	28	0.001	1.93	10.9144	Up	6.54594e-13	1.26265e-12
novel_mir3582	0	28	0.001	1.93	10.9144	Up	6.54594e-13	1.26216e-12
novel_mir5140	0	28	0.001	1.93	10.9144	Up	6.54594e-13	1.26167e-12
novel_mir1945	0	28	0.001	1.93	10.9144	Up	6.54594e-13	1.26118e-12
novel_mir3577	0	28	0.001	1.93	10.9144	Up	6.54594e-13	1.26069e-12
novel_mir875	0	28	0.001	1.93	10.9144	Up	6.54594e-13	1.2602e-12
novel_mir5615	0	28	0.001	1.93	10.9144	Up	6.54594e-13	1.25971e-12
novel_mir3077	0	28	0.001	1.93	10.9144	Up	6.54594e-13	1.25922e-12
novel_mir1124	0	28	0.001	1.93	10.9144	Up	6.54594e-13	1.25874e-12
novel_mir1618	0	28	0.001	1.93	10.9144	Up	6.54594e-13	1.25825e-12
novel_mir339	0	28	0.001	1.93	10.9144	Up	6.54594e-13	1.25776e-12
novel_mir5757	0	27	0.001	1.86	10.8611	Up	1.76397e-12	3.35817e-12
novel_mir64	0	27	0.001	1.86	10.8611	Up	1.76397e-12	3.35688e-12
novel_mir2156	0	27	0.001	1.86	10.8611	Up	1.76397e-12	3.3556e-12
novel_mir5628	0	27	0.001	1.86	10.8611	Up	1.76397e-12	3.35431e-12
novel_mir2496	0	27	0.001	1.86	10.8611	Up	1.76397e-12	3.35303e-12
novel_mir3062	0	27	0.001	1.86	10.8611	Up	1.76397e-12	3.35175e-12
novel_mir6048	0	27	0.001	1.86	10.8611	Up	1.76397e-12	3.35046e-12
novel_mir5580	0	27	0.001	1.86	10.8611	Up	1.76397e-12	3.34918e-12
novel_mir1883	0	27	0.001	1.86	10.8611	Up	1.76397e-12	3.3479e-12
novel_mir1929	0	27	0.001	1.86	10.8611	Up	1.76397e-12	3.34662e-12
novel_mir3741	0	27	0.001	1.86	10.8611	Up	1.76397e-12	3.34534e-12
novel_mir4469	0	27	0.001	1.86	10.8611	Up	1.76397e-12	3.34407e-12
novel_mir2670	0	27	0.001	1.86	10.8611	Up	1.76397e-12	3.34279e-12
novel_mir4850	0	27	0.001	1.86	10.8611	Up	1.76397e-12	3.34152e-12
novel_mir4480	0	27	0.001	1.86	10.8611	Up	1.76397e-12	3.34024e-12
novel_mir4023	0	27	0.001	1.86	10.8611	Up	1.76397e-12	3.33897e-12
novel_mir1438	0	27	0.001	1.86	10.8611	Up	1.76397e-12	3.33769e-12
novel_mir2410	0	27	0.001	1.86	10.8611	Up	1.76397e-12	3.33642e-12
novel_mir1330	0	27	0.001	1.86	10.8611	Up	1.76397e-12	3.33515e-12
novel_mir5426	0	27	0.001	1.86	10.8611	Up	1.76397e-12	3.33388e-12
novel_mir753	0	27	0.001	1.86	10.8611	Up	1.76397e-12	3.33261e-12
novel_mir1614	0	27	0.001	1.86	10.8611	Up	1.76397e-12	3.33135e-12
novel_mir4578	0	27	0.001	1.86	10.8611	Up	1.76397e-12	3.33008e-12
novel_mir844	0	27	0.001	1.86	10.8611	Up	1.76397e-12	3.32881e-12
novel_mir1120	0	27	0.001	1.86	10.8611	Up	1.76397e-12	3.32755e-12
novel_mir5469	0	27	0.001	1.86	10.8611	Up	1.76397e-12	3.32629e-12
novel_mir5204	0	27	0.001	1.86	10.8611	Up	1.76397e-12	3.32502e-12
novel_mir1361	0	27	0.001	1.86	10.8611	Up	1.76397e-12	3.32376e-12
novel_mir5672	0	27	0.001	1.86	10.8611	Up	1.76397e-12	3.3225e-12
novel_mir3686	0	27	0.001	1.86	10.8611	Up	1.76397e-12	3.32124e-12
novel_mir2013	0	27	0.001	1.86	10.8611	Up	1.76397e-12	3.31998e-12
novel_mir582	0	27	0.001	1.86	10.8611	Up	1.76397e-12	3.31872e-12
novel_mir4843	0	27	0.001	1.86	10.8611	Up	1.76397e-12	3.31747e-12
novel_mir1970	0	27	0.001	1.86	10.8611	Up	1.76397e-12	3.31621e-12
novel_mir3435	0	27	0.001	1.86	10.8611	Up	1.76397e-12	3.31495e-12
novel_mir5419	0	27	0.001	1.86	10.8611	Up	1.76397e-12	3.3137e-12
novel_mir2914	0	27	0.001	1.86	10.8611	Up	1.76397e-12	3.31245e-12
novel_mir4065	0	27	0.001	1.86	10.8611	Up	1.76397e-12	3.3112e-12
novel_mir2567	0	27	0.001	1.86	10.8611	Up	1.76397e-12	3.30994e-12
novel_mir4528	0	26	0.001	1.8	10.8138	Up	4.75346e-12	8.85921e-12
novel_mir1808	0	26	0.001	1.8	10.8138	Up	4.75346e-12	8.85588e-12
novel_mir338	0	26	0.001	1.8	10.8138	Up	4.75346e-12	8.85256e-12
novel_mir3955	0	26	0.001	1.8	10.8138	Up	4.75346e-12	8.84924e-12
novel_mir4007	0	26	0.001	1.8	10.8138	Up	4.75346e-12	8.84593e-12
novel_mir2642	0	26	0.001	1.8	10.8138	Up	4.75346e-12	8.84261e-12
novel_mir2683	0	26	0.001	1.8	10.8138	Up	4.75346e-12	8.8393e-12
novel_mir2006	0	26	0.001	1.8	10.8138	Up	4.75346e-12	8.83599e-12
novel_mir1994	0	26	0.001	1.8	10.8138	Up	4.75346e-12	8.83268e-12
novel_mir4559	0	26	0.001	1.8	10.8138	Up	4.75346e-12	8.82938e-12
novel_mir2729	0	26	0.001	1.8	10.8138	Up	4.75346e-12	8.82608e-12
novel_mir5245	0	26	0.001	1.8	10.8138	Up	4.75346e-12	8.82278e-12
novel_mir4078	0	26	0.001	1.8	10.8138	Up	4.75346e-12	8.81948e-12
novel_mir4926	0	26	0.001	1.8	10.8138	Up	4.75346e-12	8.81619e-12
novel_mir3089	0	26	0.001	1.8	10.8138	Up	4.75346e-12	8.81289e-12
novel_mir2450	0	26	0.001	1.8	10.8138	Up	4.75346e-12	8.8096e-12
novel_mir715	0	26	0.001	1.8	10.8138	Up	4.75346e-12	8.80632e-12
novel_mir2897	0	26	0.001	1.8	10.8138	Up	4.75346e-12	8.80303e-12
novel_mir4968	0	26	0.001	1.8	10.8138	Up	4.75346e-12	8.79975e-12
novel_mir1555	0	26	0.001	1.8	10.8138	Up	4.75346e-12	8.79647e-12
novel_mir3265	0	26	0.001	1.8	10.8138	Up	4.75346e-12	8.79319e-12
novel_mir5203	0	26	0.001	1.8	10.8138	Up	4.75346e-12	8.78992e-12
novel_mir2777	0	26	0.001	1.8	10.8138	Up	4.75346e-12	8.78665e-12
novel_mir4059	0	26	0.001	1.8	10.8138	Up	4.75346e-12	8.78338e-12
novel_mir5864	0	26	0.001	1.8	10.8138	Up	4.75346e-12	8.78011e-12
novel_mir2218	0	26	0.001	1.8	10.8138	Up	4.75346e-12	8.77684e-12
novel_mir3099	0	26	0.001	1.8	10.8138	Up	4.75346e-12	8.77358e-12
novel_mir5254	0	25	0.001	1.73	10.7566	Up	1.28094e-11	2.34595e-11
novel_mir3830	0	25	0.001	1.73	10.7566	Up	1.28094e-11	2.34509e-11
novel_mir3345	0	25	0.001	1.73	10.7566	Up	1.28094e-11	2.34422e-11
novel_mir4534	0	25	0.001	1.73	10.7566	Up	1.28094e-11	2.34336e-11
novel_mir2585	0	25	0.001	1.73	10.7566	Up	1.28094e-11	2.3425e-11
novel_mir2327	0	25	0.001	1.73	10.7566	Up	1.28094e-11	2.34163e-11
novel_mir4619	0	25	0.001	1.73	10.7566	Up	1.28094e-11	2.34077e-11
novel_mir6009	0	25	0.001	1.73	10.7566	Up	1.28094e-11	2.33991e-11
novel_mir2836	0	25	0.001	1.73	10.7566	Up	1.28094e-11	2.33905e-11
novel_mir5006	0	25	0.001	1.73	10.7566	Up	1.28094e-11	2.33819e-11
novel_mir294	0	25	0.001	1.73	10.7566	Up	1.28094e-11	2.33733e-11
novel_mir3534	0	25	0.001	1.73	10.7566	Up	1.28094e-11	2.33647e-11
novel_mir3968	0	25	0.001	1.73	10.7566	Up	1.28094e-11	2.33561e-11
novel_mir452	0	25	0.001	1.73	10.7566	Up	1.28094e-11	2.33476e-11
novel_mir4877	0	25	0.001	1.73	10.7566	Up	1.28094e-11	2.3339e-11
novel_mir5517	0	25	0.001	1.73	10.7566	Up	1.28094e-11	2.33304e-11
novel_mir3806	0	25	0.001	1.73	10.7566	Up	1.28094e-11	2.33219e-11
novel_mir4070	0	25	0.001	1.73	10.7566	Up	1.28094e-11	2.33133e-11
novel_mir4291	0	25	0.001	1.73	10.7566	Up	1.28094e-11	2.33048e-11
novel_mir6059	0	25	0.001	1.73	10.7566	Up	1.28094e-11	2.32963e-11
novel_mir548	0	25	0.001	1.73	10.7566	Up	1.28094e-11	2.32877e-11
novel_mir5388	0	25	0.001	1.73	10.7566	Up	1.28094e-11	2.32792e-11
novel_mir782	0	25	0.001	1.73	10.7566	Up	1.28094e-11	2.32707e-11
novel_mir1707	0	25	0.001	1.73	10.7566	Up	1.28094e-11	2.32622e-11
novel_mir1529	0	25	0.001	1.73	10.7566	Up	1.28094e-11	2.32537e-11
novel_mir2771	0	25	0.001	1.73	10.7566	Up	1.28094e-11	2.32452e-11
novel_mir4577	0	25	0.001	1.73	10.7566	Up	1.28094e-11	2.32367e-11
novel_mir993	0	25	0.001	1.73	10.7566	Up	1.28094e-11	2.32282e-11
novel_mir399	0	25	0.001	1.73	10.7566	Up	1.28094e-11	2.32197e-11
novel_mir1627	0	25	0.001	1.73	10.7566	Up	1.28094e-11	2.32112e-11
novel_mir5720	0	25	0.001	1.73	10.7566	Up	1.28094e-11	2.32028e-11
novel_mir4160	0	25	0.001	1.73	10.7566	Up	1.28094e-11	2.31943e-11
novel_mir5499	0	25	0.001	1.73	10.7566	Up	1.28094e-11	2.31858e-11
novel_mir1656	0	24	0.001	1.66	10.697	Up	3.45182e-11	6.19382e-11
novel_mir3442	0	24	0.001	1.66	10.697	Up	3.45182e-11	6.19158e-11
novel_mir1287	0	24	0.001	1.66	10.697	Up	3.45182e-11	6.18934e-11
novel_mir3730	0	24	0.001	1.66	10.697	Up	3.45182e-11	6.18711e-11
novel_mir1005	0	24	0.001	1.66	10.697	Up	3.45182e-11	6.18487e-11
novel_mir1625	0	24	0.001	1.66	10.697	Up	3.45182e-11	6.18264e-11
novel_mir2122	0	24	0.001	1.66	10.697	Up	3.45182e-11	6.18041e-11
novel_mir2193	0	24	0.001	1.66	10.697	Up	3.45182e-11	6.17819e-11
novel_mir5443	0	24	0.001	1.66	10.697	Up	3.45182e-11	6.17596e-11
mmu-miR-493-5p	0	24	0.001	1.66	10.697	Up	3.45182e-11	6.17373e-11
novel_mir5312	0	24	0.001	1.66	10.697	Up	3.45182e-11	6.17151e-11
novel_mir3104	0	24	0.001	1.66	10.697	Up	3.45182e-11	6.16929e-11
novel_mir980	0	24	0.001	1.66	10.697	Up	3.45182e-11	6.16707e-11
novel_mir1512	0	24	0.001	1.66	10.697	Up	3.45182e-11	6.16485e-11
novel_mir1296	0	24	0.001	1.66	10.697	Up	3.45182e-11	6.16263e-11
novel_mir4650	0	24	0.001	1.66	10.697	Up	3.45182e-11	6.16042e-11
novel_mir1492	0	24	0.001	1.66	10.697	Up	3.45182e-11	6.15821e-11
novel_mir51	0	24	0.001	1.66	10.697	Up	3.45182e-11	6.15599e-11
novel_mir1181	0	24	0.001	1.66	10.697	Up	3.45182e-11	6.15378e-11
novel_mir79	0	24	0.001	1.66	10.697	Up	3.45182e-11	6.15157e-11
novel_mir5937	0	24	0.001	1.66	10.697	Up	3.45182e-11	6.14937e-11
novel_mir5930	0	24	0.001	1.66	10.697	Up	3.45182e-11	6.14716e-11
novel_mir2648	0	24	0.001	1.66	10.697	Up	3.45182e-11	6.14496e-11
novel_mir3084	0	24	0.001	1.66	10.697	Up	3.45182e-11	6.14275e-11
novel_mir3136	0	24	0.001	1.66	10.697	Up	3.45182e-11	6.14055e-11
novel_mir4827	0	24	0.001	1.66	10.697	Up	3.45182e-11	6.13835e-11
novel_mir4950	0	24	0.001	1.66	10.697	Up	3.45182e-11	6.13616e-11
novel_mir666	0	24	0.001	1.66	10.697	Up	3.45182e-11	6.13396e-11
novel_mir4939	0	24	0.001	1.66	10.697	Up	3.45182e-11	6.13177e-11
novel_mir1886	0	24	0.001	1.66	10.697	Up	3.45182e-11	6.12957e-11
novel_mir2274	0	24	0.001	1.66	10.697	Up	3.45182e-11	6.12738e-11
novel_mir1478	0	24	0.001	1.66	10.697	Up	3.45182e-11	6.12519e-11
novel_mir1723	0	24	0.001	1.66	10.697	Up	3.45182e-11	6.123e-11
novel_mir1460	0	24	0.001	1.66	10.697	Up	3.45182e-11	6.12082e-11
novel_mir5926	0	24	0.001	1.66	10.697	Up	3.45182e-11	6.11863e-11
novel_mir3241	0	24	0.001	1.66	10.697	Up	3.45182e-11	6.11645e-11
novel_mir4917	0	24	0.001	1.66	10.697	Up	3.45182e-11	6.11427e-11
novel_mir942	0	24	0.001	1.66	10.697	Up	3.45182e-11	6.11208e-11
novel_mir4334	0	24	0.001	1.66	10.697	Up	3.45182e-11	6.10991e-11
novel_mir4232	0	24	0.001	1.66	10.697	Up	3.45182e-11	6.10773e-11
novel_mir4485	0	24	0.001	1.66	10.697	Up	3.45182e-11	6.10555e-11
novel_mir3389	0	24	0.001	1.66	10.697	Up	3.45182e-11	6.10338e-11
novel_mir1879	0	23	0.001	1.59	10.6348	Up	9.30182e-11	1.62847e-10
novel_mir5582	0	23	0.001	1.59	10.6348	Up	9.30182e-11	1.6279e-10
novel_mir5355	0	23	0.001	1.59	10.6348	Up	9.30182e-11	1.62733e-10
novel_mir4557	0	23	0.001	1.59	10.6348	Up	9.30182e-11	1.62675e-10
novel_mir1717	0	23	0.001	1.59	10.6348	Up	9.30182e-11	1.62618e-10
novel_mir948	0	23	0.001	1.59	10.6348	Up	9.30182e-11	1.62561e-10
novel_mir5691	0	23	0.001	1.59	10.6348	Up	9.30182e-11	1.62504e-10
novel_mir812	0	23	0.001	1.59	10.6348	Up	9.30182e-11	1.62446e-10
novel_mir5612	0	23	0.001	1.59	10.6348	Up	9.30182e-11	1.62389e-10
novel_mir3684	0	23	0.001	1.59	10.6348	Up	9.30182e-11	1.62332e-10
novel_mir632	0	23	0.001	1.59	10.6348	Up	9.30182e-11	1.62275e-10
novel_mir3338	0	23	0.001	1.59	10.6348	Up	9.30182e-11	1.62218e-10
novel_mir4690	0	23	0.001	1.59	10.6348	Up	9.30182e-11	1.62161e-10
novel_mir5696	0	23	0.001	1.59	10.6348	Up	9.30182e-11	1.62104e-10
novel_mir3211	0	23	0.001	1.59	10.6348	Up	9.30182e-11	1.62047e-10
novel_mir4230	0	23	0.001	1.59	10.6348	Up	9.30182e-11	1.61991e-10
novel_mir4869	0	23	0.001	1.59	10.6348	Up	9.30182e-11	1.61934e-10
novel_mir2659	0	23	0.001	1.59	10.6348	Up	9.30182e-11	1.61877e-10
novel_mir3658	0	23	0.001	1.59	10.6348	Up	9.30182e-11	1.6182e-10
novel_mir1686	0	23	0.001	1.59	10.6348	Up	9.30182e-11	1.61764e-10
novel_mir1591	0	23	0.001	1.59	10.6348	Up	9.30182e-11	1.61707e-10
novel_mir5033	0	23	0.001	1.59	10.6348	Up	9.30182e-11	1.6165e-10
novel_mir2843	0	23	0.001	1.59	10.6348	Up	9.30182e-11	1.61594e-10
novel_mir5987	0	23	0.001	1.59	10.6348	Up	9.30182e-11	1.61537e-10
novel_mir491	0	23	0.001	1.59	10.6348	Up	9.30182e-11	1.61481e-10
novel_mir5925	0	23	0.001	1.59	10.6348	Up	9.30182e-11	1.61424e-10
novel_mir1900	0	23	0.001	1.59	10.6348	Up	9.30182e-11	1.61368e-10
novel_mir936	0	23	0.001	1.59	10.6348	Up	9.30182e-11	1.61312e-10
novel_mir505	0	23	0.001	1.59	10.6348	Up	9.30182e-11	1.61255e-10
novel_mir6122	0	22	0.001	1.52	10.5699	Up	2.50662e-10	4.30934e-10
novel_mir2644	0	22	0.001	1.52	10.5699	Up	2.50662e-10	4.30785e-10
novel_mir2453	0	22	0.001	1.52	10.5699	Up	2.50662e-10	4.30636e-10
novel_mir5217	0	22	0.001	1.52	10.5699	Up	2.50662e-10	4.30487e-10
novel_mir2799	0	22	0.001	1.52	10.5699	Up	2.50662e-10	4.30338e-10
novel_mir2111	0	22	0.001	1.52	10.5699	Up	2.50662e-10	4.30189e-10
novel_mir4394	0	22	0.001	1.52	10.5699	Up	2.50662e-10	4.3004e-10
novel_mir2967	0	22	0.001	1.52	10.5699	Up	2.50662e-10	4.29892e-10
novel_mir4644	0	22	0.001	1.52	10.5699	Up	2.50662e-10	4.29743e-10
novel_mir5967	0	22	0.001	1.52	10.5699	Up	2.50662e-10	4.29595e-10
novel_mir2909	0	22	0.001	1.52	10.5699	Up	2.50662e-10	4.29447e-10
novel_mir4410	0	22	0.001	1.52	10.5699	Up	2.50662e-10	4.29299e-10
novel_mir5938	0	22	0.001	1.52	10.5699	Up	2.50662e-10	4.29151e-10
novel_mir3143	0	22	0.001	1.52	10.5699	Up	2.50662e-10	4.29003e-10
novel_mir4075	0	22	0.001	1.52	10.5699	Up	2.50662e-10	4.28855e-10
novel_mir2316	0	22	0.001	1.52	10.5699	Up	2.50662e-10	4.28707e-10
novel_mir5897	0	22	0.001	1.52	10.5699	Up	2.50662e-10	4.2856e-10
novel_mir5975	0	22	0.001	1.52	10.5699	Up	2.50662e-10	4.28412e-10
novel_mir1375	0	22	0.001	1.52	10.5699	Up	2.50662e-10	4.28265e-10
novel_mir5041	0	22	0.001	1.52	10.5699	Up	2.50662e-10	4.28117e-10
novel_mir356	0	22	0.001	1.52	10.5699	Up	2.50662e-10	4.2797e-10
novel_mir6105	0	22	0.001	1.52	10.5699	Up	2.50662e-10	4.27823e-10
novel_mir2417	0	22	0.001	1.52	10.5699	Up	2.50662e-10	4.27676e-10
novel_mir5151	0	22	0.001	1.52	10.5699	Up	2.50662e-10	4.27529e-10
novel_mir4496	0	22	0.001	1.52	10.5699	Up	2.50662e-10	4.27382e-10
novel_mir4648	0	22	0.001	1.52	10.5699	Up	2.50662e-10	4.27235e-10
novel_mir3320	0	22	0.001	1.52	10.5699	Up	2.50662e-10	4.27089e-10
novel_mir6036	0	22	0.001	1.52	10.5699	Up	2.50662e-10	4.26942e-10
novel_mir4259	0	22	0.001	1.52	10.5699	Up	2.50662e-10	4.26796e-10
novel_mir3304	0	22	0.001	1.52	10.5699	Up	2.50662e-10	4.2665e-10
novel_mir3050	0	22	0.001	1.52	10.5699	Up	2.50662e-10	4.26503e-10
novel_mir2520	0	22	0.001	1.52	10.5699	Up	2.50662e-10	4.26357e-10
novel_mir4661	0	22	0.001	1.52	10.5699	Up	2.50662e-10	4.26211e-10
novel_mir4832	0	22	0.001	1.52	10.5699	Up	2.50662e-10	4.26065e-10
novel_mir1675	0	22	0.001	1.52	10.5699	Up	2.50662e-10	4.2592e-10
novel_mir243	0	22	0.001	1.52	10.5699	Up	2.50662e-10	4.25774e-10
novel_mir2835	0	22	0.001	1.52	10.5699	Up	2.50662e-10	4.25628e-10
novel_mir3818	0	21	0.001	1.45	10.5018	Up	6.7547e-10	1.13801e-09
novel_mir1823	0	21	0.001	1.45	10.5018	Up	6.7547e-10	1.13762e-09
novel_mir3619	0	21	0.001	1.45	10.5018	Up	6.7547e-10	1.13724e-09
novel_mir1913	0	21	0.001	1.45	10.5018	Up	6.7547e-10	1.13685e-09
novel_mir4511	0	21	0.001	1.45	10.5018	Up	6.7547e-10	1.13647e-09
novel_mir1197	0	21	0.001	1.45	10.5018	Up	6.7547e-10	1.13608e-09
novel_mir1323	0	21	0.001	1.45	10.5018	Up	6.7547e-10	1.1357e-09
novel_mir3126	0	21	0.001	1.45	10.5018	Up	6.7547e-10	1.13531e-09
novel_mir4602	0	21	0.001	1.45	10.5018	Up	6.7547e-10	1.13493e-09
novel_mir5428	0	21	0.001	1.45	10.5018	Up	6.7547e-10	1.13454e-09
novel_mir3634	0	21	0.001	1.45	10.5018	Up	6.7547e-10	1.13416e-09
novel_mir668	0	21	0.001	1.45	10.5018	Up	6.7547e-10	1.13378e-09
novel_mir4662	0	21	0.001	1.45	10.5018	Up	6.7547e-10	1.13339e-09
novel_mir1699	0	21	0.001	1.45	10.5018	Up	6.7547e-10	1.13301e-09
novel_mir2742	0	21	0.001	1.45	10.5018	Up	6.7547e-10	1.13263e-09
novel_mir2647	0	21	0.001	1.45	10.5018	Up	6.7547e-10	1.13224e-09
novel_mir1602	0	21	0.001	1.45	10.5018	Up	6.7547e-10	1.13186e-09
novel_mir1592	0	21	0.001	1.45	10.5018	Up	6.7547e-10	1.13148e-09
novel_mir3849	0	21	0.001	1.45	10.5018	Up	6.7547e-10	1.1311e-09
novel_mir2766	0	21	0.001	1.45	10.5018	Up	6.7547e-10	1.13072e-09
novel_mir5820	0	21	0.001	1.45	10.5018	Up	6.7547e-10	1.13034e-09
novel_mir5079	0	21	0.001	1.45	10.5018	Up	6.7547e-10	1.12996e-09
novel_mir3916	0	21	0.001	1.45	10.5018	Up	6.7547e-10	1.12958e-09
novel_mir2281	0	21	0.001	1.45	10.5018	Up	6.7547e-10	1.12919e-09
novel_mir1293	0	21	0.001	1.45	10.5018	Up	6.7547e-10	1.12881e-09
novel_mir2785	0	21	0.001	1.45	10.5018	Up	6.7547e-10	1.12843e-09
novel_mir5003	0	21	0.001	1.45	10.5018	Up	6.7547e-10	1.12806e-09
novel_mir1397	0	21	0.001	1.45	10.5018	Up	6.7547e-10	1.12768e-09
novel_mir3945	0	21	0.001	1.45	10.5018	Up	6.7547e-10	1.1273e-09
novel_mir2326	0	21	0.001	1.45	10.5018	Up	6.7547e-10	1.12692e-09
novel_mir2233	0	21	0.001	1.45	10.5018	Up	6.7547e-10	1.12654e-09
novel_mir3047	0	20	0.001	1.38	10.4305	Up	1.82023e-09	3.00447e-09
novel_mir1436	0	20	0.001	1.38	10.4305	Up	1.82023e-09	3.00347e-09
novel_mir13	0	20	0.001	1.38	10.4305	Up	1.82023e-09	3.00247e-09
novel_mir4198	0	20	0.001	1.38	10.4305	Up	1.82023e-09	3.00147e-09
novel_mir1083	0	20	0.001	1.38	10.4305	Up	1.82023e-09	3.00048e-09
novel_mir2735	0	20	0.001	1.38	10.4305	Up	1.82023e-09	2.99948e-09
novel_mir2389	0	20	0.001	1.38	10.4305	Up	1.82023e-09	2.99848e-09
novel_mir5182	0	20	0.001	1.38	10.4305	Up	1.82023e-09	2.99749e-09
novel_mir2873	0	20	0.001	1.38	10.4305	Up	1.82023e-09	2.9965e-09
novel_mir3608	0	20	0.001	1.38	10.4305	Up	1.82023e-09	2.9955e-09
novel_mir5725	0	20	0.001	1.38	10.4305	Up	1.82023e-09	2.99451e-09
novel_mir2198	0	20	0.001	1.38	10.4305	Up	1.82023e-09	2.99352e-09
novel_mir1440	0	20	0.001	1.38	10.4305	Up	1.82023e-09	2.99253e-09
novel_mir3727	0	20	0.001	1.38	10.4305	Up	1.82023e-09	2.99154e-09
novel_mir6061	0	20	0.001	1.38	10.4305	Up	1.82023e-09	2.99055e-09
novel_mir6057	0	20	0.001	1.38	10.4305	Up	1.82023e-09	2.98956e-09
novel_mir4723	0	20	0.001	1.38	10.4305	Up	1.82023e-09	2.98857e-09
novel_mir3456	0	20	0.001	1.38	10.4305	Up	1.82023e-09	2.98758e-09
novel_mir2899	0	20	0.001	1.38	10.4305	Up	1.82023e-09	2.98659e-09
novel_mir1071	0	20	0.001	1.38	10.4305	Up	1.82023e-09	2.98561e-09
novel_mir6007	0	20	0.001	1.38	10.4305	Up	1.82023e-09	2.98462e-09
novel_mir4923	0	20	0.001	1.38	10.4305	Up	1.82023e-09	2.98364e-09
novel_mir2375	0	20	0.001	1.38	10.4305	Up	1.82023e-09	2.98265e-09
novel_mir5267	0	20	0.001	1.38	10.4305	Up	1.82023e-09	2.98167e-09
novel_mir4351	0	20	0.001	1.38	10.4305	Up	1.82023e-09	2.98068e-09
novel_mir4299	0	20	0.001	1.38	10.4305	Up	1.82023e-09	2.9797e-09
novel_mir4098	0	20	0.001	1.38	10.4305	Up	1.82023e-09	2.97872e-09
novel_mir3489	0	20	0.001	1.38	10.4305	Up	1.82023e-09	2.97774e-09
novel_mir3490	0	20	0.001	1.38	10.4305	Up	1.82023e-09	2.97676e-09
novel_mir4819	0	20	0.001	1.38	10.4305	Up	1.82023e-09	2.97578e-09
novel_mir5430	0	20	0.001	1.38	10.4305	Up	1.82023e-09	2.9748e-09
novel_mir5180	0	20	0.001	1.38	10.4305	Up	1.82023e-09	2.97382e-09
novel_mir1810	0	20	0.001	1.38	10.4305	Up	1.82023e-09	2.97284e-09
novel_mir1298	0	20	0.001	1.38	10.4305	Up	1.82023e-09	2.97186e-09
novel_mir1496	0	20	0.001	1.38	10.4305	Up	1.82023e-09	2.97088e-09
novel_mir971	0	20	0.001	1.38	10.4305	Up	1.82023e-09	2.96991e-09
novel_mir6035	0	20	0.001	1.38	10.4305	Up	1.82023e-09	2.96893e-09
novel_mir6087	0	20	0.001	1.38	10.4305	Up	1.82023e-09	2.96796e-09
novel_mir3284	0	20	0.001	1.38	10.4305	Up	1.82023e-09	2.96698e-09
novel_mir2746	0	20	0.001	1.38	10.4305	Up	1.82023e-09	2.96601e-09
novel_mir4057	0	20	0.001	1.38	10.4305	Up	1.82023e-09	2.96504e-09
novel_mir2046	0	20	0.001	1.38	10.4305	Up	1.82023e-09	2.96406e-09
novel_mir5421	0	20	0.001	1.38	10.4305	Up	1.82023e-09	2.96309e-09
novel_mir569	0	19	0.001	1.31	10.3554	Up	4.90506e-09	7.92761e-09
novel_mir3990	0	19	0.001	1.31	10.3554	Up	4.90506e-09	7.92503e-09
novel_mir2855	0	19	0.001	1.31	10.3554	Up	4.90506e-09	7.92245e-09
novel_mir3281	0	19	0.001	1.31	10.3554	Up	4.90506e-09	7.91988e-09
novel_mir65	0	19	0.001	1.31	10.3554	Up	4.90506e-09	7.9173e-09
novel_mir1205	0	19	0.001	1.31	10.3554	Up	4.90506e-09	7.91473e-09
novel_mir2357	0	19	0.001	1.31	10.3554	Up	4.90506e-09	7.91216e-09
novel_mir2096	0	19	0.001	1.31	10.3554	Up	4.90506e-09	7.90959e-09
novel_mir1355	0	19	0.001	1.31	10.3554	Up	4.90506e-09	7.90702e-09
novel_mir4224	0	19	0.001	1.31	10.3554	Up	4.90506e-09	7.90445e-09
novel_mir708	0	19	0.001	1.31	10.3554	Up	4.90506e-09	7.90189e-09
novel_mir4875	0	19	0.001	1.31	10.3554	Up	4.90506e-09	7.89933e-09
novel_mir5333	0	19	0.001	1.31	10.3554	Up	4.90506e-09	7.89676e-09
novel_mir5739	0	19	0.001	1.31	10.3554	Up	4.90506e-09	7.89421e-09
novel_mir5462	0	19	0.001	1.31	10.3554	Up	4.90506e-09	7.89165e-09
novel_mir1483	0	19	0.001	1.31	10.3554	Up	4.90506e-09	7.88909e-09
novel_mir2107	0	19	0.001	1.31	10.3554	Up	4.90506e-09	7.88654e-09
novel_mir3391	0	19	0.001	1.31	10.3554	Up	4.90506e-09	7.88398e-09
novel_mir5523	0	19	0.001	1.31	10.3554	Up	4.90506e-09	7.88143e-09
novel_mir4505	0	19	0.001	1.31	10.3554	Up	4.90506e-09	7.87888e-09
novel_mir5885	0	19	0.001	1.31	10.3554	Up	4.90506e-09	7.87633e-09
novel_mir5664	0	19	0.001	1.31	10.3554	Up	4.90506e-09	7.87379e-09
novel_mir1515	0	19	0.001	1.31	10.3554	Up	4.90506e-09	7.87124e-09
novel_mir1111	0	19	0.001	1.31	10.3554	Up	4.90506e-09	7.8687e-09
novel_mir2506	0	19	0.001	1.31	10.3554	Up	4.90506e-09	7.86616e-09
[truncated: 2,231 more rows]

## Sheet: normal control vs allopurinol
miRNA id	Count(JK5)	Count(GY14)	TPM(JK5)	TPM(GY14)	log2 Ratio(GY14/JK5)	Up-Down-Regulation(GY14/JK5)	P-value	FDR
novel_mir1562	0	1189	0.001	51.31	15.647	Up	0	0
novel_mir2019	0	1108	0.001	47.82	15.5453	Up	0	0
novel_mir5690	0	976	0.001	42.12	15.3622	Up	6e-307	2.03529e-305
novel_mir5550	0	820	0.001	35.39	15.1111	Up	6.05872e-258	1.79172e-256
novel_mir677	0	776	0.001	33.49	15.0314	Up	3.83374e-244	1.09626e-242
mmu-let-7e-5p	0	705	0.001	30.42	14.8927	Up	7.14186e-222	1.81697e-220
mmu-miR-378b	0	693	0.001	29.91	14.8683	Up	4.1475e-218	1.03988e-216
novel_mir4915	0	574	0.001	24.77	14.5963	Up	8.78772e-181	1.98729e-179
novel_mir4366	0	562	0.001	24.25	14.5657	Up	5.1033e-177	1.14659e-175
novel_mir2832	0	484	0.001	20.89	14.3505	Up	1.49173e-152	2.96632e-151
novel_mir4022	0	446	0.001	19.25	14.2326	Up	1.23865e-140	2.30415e-139
novel_mir5772	0	411	0.001	17.74	14.1147	Up	1.17817e-129	2.10128e-128
novel_mir5962	0	402	0.001	17.35	14.0826	Up	7.83772e-127	1.35593e-125
novel_mir3091	0	401	0.001	17.31	14.0793	Up	1.61382e-126	2.77802e-125
novel_mir1261	0	392	0.001	16.92	14.0464	Up	1.07358e-123	1.82088e-122
novel_mir4816	0	383	0.001	16.53	14.0128	Up	7.14196e-121	1.17672e-119
novel_mir2919	0	379	0.001	16.36	13.9979	Up	1.28374e-119	2.09516e-118
novel_mir5105	0	367	0.001	15.84	13.9513	Up	7.45506e-116	1.19419e-114
novel_mir2306	0	364	0.001	15.71	13.9394	Up	6.50796e-115	1.03291e-113
novel_mir2510	0	359	0.001	15.49	13.919	Up	2.40862e-113	3.68753e-112
novel_mir3161	0	356	0.001	15.36	13.9069	Up	2.10262e-112	3.17688e-111
novel_mir755	0	350	0.001	15.1	13.8823	Up	1.60232e-110	2.36925e-109
novel_mir2670	0	347	0.001	14.97	13.8698	Up	1.39876e-109	2.05073e-108
novel_mir1245	0	345	0.001	14.89	13.8621	Up	5.93026e-109	8.65768e-108
novel_mir2088	0	329	0.001	14.2	13.7936	Up	6.19024e-104	8.85051e-103
novel_mir3945	0	325	0.001	14.03	13.7762	Up	1.11267e-102	1.56497e-101
novel_mir4682	0	323	0.001	13.94	13.7669	Up	4.71732e-102	6.58142e-101
novel_mir5784	0	312	0.001	13.46	13.7164	Up	1.33047e-98	1.80527e-97
novel_mir3775	0	312	0.001	13.46	13.7164	Up	1.33047e-98	1.79821e-97
novel_mir1681	0	310	0.001	13.38	13.7078	Up	5.64072e-98	7.59412e-97
novel_mir5589	0	304	0.001	13.12	13.6795	Up	4.29856e-96	5.69847e-95
novel_mir4845	0	302	0.001	13.03	13.6695	Up	1.82243e-95	2.39757e-94
novel_mir362	0	301	0.001	12.99	13.6651	Up	3.75246e-95	4.918e-94
novel_mir4213	0	300	0.001	12.95	13.6607	Up	7.72646e-95	1.00502e-93
novel_mir2034	0	298	0.001	12.86	13.6506	Up	3.27574e-94	4.21341e-93
novel_mir5501	0	296	0.001	12.77	13.6405	Up	1.3888e-93	1.77972e-92
novel_mir4958	0	290	0.001	12.52	13.6119	Up	1.05834e-91	1.35124e-90
mmu-miR-467a-5p	0	289	0.001	12.47	13.6062	Up	2.17918e-91	2.76189e-90
mmu-miR-204-3p	0	288	0.001	12.43	13.6015	Up	4.487e-91	5.62501e-90
novel_mir4668	0	288	0.001	12.43	13.6015	Up	4.487e-91	5.6047e-90
novel_mir1366	0	285	0.001	12.3	13.5864	Up	3.91696e-90	4.85759e-89
novel_mir3930	0	283	0.001	12.21	13.5758	Up	1.66065e-89	2.04479e-88
novel_mir5447	0	283	0.001	12.21	13.5758	Up	1.66065e-89	2.03754e-88
novel_mir2122	0	281	0.001	12.13	13.5663	Up	7.04058e-89	8.57761e-88
novel_mir1713	0	281	0.001	12.13	13.5663	Up	7.04058e-89	8.54751e-88
novel_mir4654	0	279	0.001	12.04	13.5555	Up	2.98496e-88	3.61118e-87
novel_mir2161	0	279	0.001	12.04	13.5555	Up	2.98496e-88	3.59859e-87
novel_mir1812	0	272	0.001	11.74	13.5191	Up	4.6837e-86	5.56894e-85
novel_mir4248	0	268	0.001	11.57	13.4981	Up	8.41876e-85	9.87421e-84
novel_mir1362	0	265	0.001	11.44	13.4818	Up	7.34924e-84	8.50447e-83
novel_mir2498	0	260	0.001	11.22	13.4538	Up	2.71998e-82	3.10598e-81
novel_mir5664	0	258	0.001	11.13	13.4422	Up	1.15317e-81	1.31249e-80
novel_mir3493	0	257	0.001	11.09	13.437	Up	2.37442e-81	2.6936e-80
novel_mir5071	0	257	0.001	11.09	13.437	Up	2.37442e-81	2.6848e-80
novel_mir5401	0	256	0.001	11.05	13.4318	Up	4.88904e-81	5.51012e-80
novel_mir1751	0	254	0.001	10.96	13.42	Up	2.07278e-80	2.32098e-79
novel_mir853	0	254	0.001	10.96	13.42	Up	2.07278e-80	2.31349e-79
novel_mir3673	0	253	0.001	10.92	13.4147	Up	4.26794e-80	4.71791e-79
novel_mir5067	0	249	0.001	10.75	13.392	Up	7.67142e-79	8.39972e-78
novel_mir5498	0	249	0.001	10.75	13.392	Up	7.67142e-79	8.37322e-78
novel_mir277	0	247	0.001	10.66	13.3799	Up	3.25242e-78	3.49484e-77
novel_mir5293	0	245	0.001	10.57	13.3677	Up	1.37891e-77	1.468e-76
novel_mir2520	0	245	0.001	10.57	13.3677	Up	1.37891e-77	1.4635e-76
novel_mir5913	0	244	0.001	10.53	13.3622	Up	2.83922e-77	3.00419e-76
novel_mir209	0	243	0.001	10.49	13.3567	Up	5.84606e-77	6.16688e-76
novel_mir2393	0	241	0.001	10.4	13.3443	Up	2.47852e-76	2.59869e-75
novel_mir5837	0	241	0.001	10.4	13.3443	Up	2.47852e-76	2.59084e-75
novel_mir1444	0	241	0.001	10.4	13.3443	Up	2.47852e-76	2.58304e-75
novel_mir6014	0	238	0.001	10.27	13.3261	Up	2.16364e-75	2.22803e-74
novel_mir2729	0	235	0.001	10.14	13.3078	Up	1.88878e-74	1.91087e-73
novel_mir5994	0	235	0.001	10.14	13.3078	Up	1.88878e-74	1.9053e-73
novel_mir3842	0	234	0.001	10.1	13.3021	Up	3.88906e-74	3.91167e-73
novel_mir804	0	232	0.001	10.01	13.2892	Up	1.64883e-73	1.64883e-72
novel_mir200	0	231	0.001	9.97	13.2834	Up	3.395e-73	3.38522e-72
novel_mir240	0	231	0.001	9.97	13.2834	Up	3.395e-73	3.37549e-72
novel_mir3415	0	230	0.001	9.93	13.2776	Up	6.99042e-73	6.91053e-72
novel_mir2252	0	229	0.001	9.88	13.2703	Up	1.43936e-72	1.41885e-71
novel_mir3759	0	229	0.001	9.88	13.2703	Up	1.43936e-72	1.41482e-71
novel_mir6107	0	227	0.001	9.8	13.2586	Up	6.10236e-72	5.96445e-71
novel_mir3549	0	227	0.001	9.8	13.2586	Up	6.10236e-72	5.94765e-71
novel_mir5860	0	226	0.001	9.75	13.2512	Up	1.2565e-71	1.21778e-70
novel_mir5334	0	226	0.001	9.75	13.2512	Up	1.2565e-71	1.21438e-70
novel_mir471	0	226	0.001	9.75	13.2512	Up	1.2565e-71	1.211e-70
novel_mir4851	0	225	0.001	9.71	13.2453	Up	2.58718e-71	2.47968e-70
novel_mir841	0	225	0.001	9.71	13.2453	Up	2.58718e-71	2.47283e-70
novel_mir2617	0	224	0.001	9.67	13.2393	Up	5.3271e-71	5.07762e-70
novel_mir3687	0	224	0.001	9.67	13.2393	Up	5.3271e-71	5.06367e-70
novel_mir3965	0	224	0.001	9.67	13.2393	Up	5.3271e-71	5.0498e-70
novel_mir1430	0	222	0.001	9.58	13.2258	Up	2.2585e-70	2.12927e-69
novel_mir1886	0	222	0.001	9.58	13.2258	Up	2.2585e-70	2.12348e-69
novel_mir1775	0	222	0.001	9.58	13.2258	Up	2.2585e-70	2.11773e-69
novel_mir4676	0	222	0.001	9.58	13.2258	Up	2.2585e-70	2.112e-69
novel_mir2974	0	221	0.001	9.54	13.2198	Up	4.65034e-70	4.33697e-69
novel_mir2913	0	221	0.001	9.54	13.2198	Up	4.65034e-70	4.32532e-69
novel_mir2017	0	221	0.001	9.54	13.2198	Up	4.65034e-70	4.31372e-69
novel_mir4557	0	217	0.001	9.36	13.1923	Up	8.3588e-69	7.67147e-68
novel_mir3731	0	217	0.001	9.36	13.1923	Up	8.3588e-69	7.65118e-68
novel_mir5787	0	217	0.001	9.36	13.1923	Up	8.3588e-69	7.63099e-68
novel_mir1895	0	216	0.001	9.32	13.1861	Up	1.72111e-68	1.563e-67
novel_mir1296	0	215	0.001	9.28	13.1799	Up	3.54384e-68	3.19315e-67
novel_mir850	0	213	0.001	9.19	13.1658	Up	1.50246e-67	1.34328e-66
novel_mir4865	0	213	0.001	9.19	13.1658	Up	1.50246e-67	1.33982e-66
novel_mir2162	0	212	0.001	9.15	13.1596	Up	3.09362e-67	2.75165e-66
novel_mir3210	0	212	0.001	9.15	13.1596	Up	3.09362e-67	2.7446e-66
novel_mir5099	0	212	0.001	9.15	13.1596	Up	3.09362e-67	2.73758e-66
novel_mir5451	0	211	0.001	9.11	13.1532	Up	6.36988e-67	5.60809e-66
novel_mir1190	0	211	0.001	9.11	13.1532	Up	6.36988e-67	5.59385e-66
novel_mir4299	0	210	0.001	9.06	13.1453	Up	1.31158e-66	1.14598e-65
novel_mir4278	0	208	0.001	8.98	13.1325	Up	5.56064e-66	4.80995e-65
novel_mir2553	0	208	0.001	8.98	13.1325	Up	5.56064e-66	4.79796e-65
novel_mir2739	0	208	0.001	8.98	13.1325	Up	5.56064e-66	4.78602e-65
novel_mir3942	0	207	0.001	8.93	13.1244	Up	1.14496e-65	9.83018e-65
novel_mir4416	0	206	0.001	8.89	13.118	Up	2.35752e-65	2.00912e-64
novel_mir5409	0	205	0.001	8.85	13.1115	Up	4.85422e-65	4.11657e-64
novel_mir3270	0	205	0.001	8.85	13.1115	Up	4.85422e-65	4.1065e-64
novel_mir3769	0	204	0.001	8.8	13.1033	Up	9.99502e-65	8.4143e-64
novel_mir5118	0	204	0.001	8.8	13.1033	Up	9.99502e-65	8.39388e-64
novel_mir4617	0	204	0.001	8.8	13.1033	Up	9.99502e-65	8.37355e-64
novel_mir5832	0	203	0.001	8.76	13.0967	Up	2.05802e-64	1.71999e-63
novel_mir5200	0	203	0.001	8.76	13.0967	Up	2.05802e-64	1.71584e-63
novel_mir3727	0	203	0.001	8.76	13.0967	Up	2.05802e-64	1.71172e-63
novel_mir5815	0	203	0.001	8.76	13.0967	Up	2.05802e-64	1.70761e-63
novel_mir2216	0	203	0.001	8.76	13.0967	Up	2.05802e-64	1.70353e-63
novel_mir2251	0	202	0.001	8.72	13.0901	Up	4.23754e-64	3.49926e-63
novel_mir5576	0	202	0.001	8.72	13.0901	Up	4.23754e-64	3.49093e-63
novel_mir3414	0	202	0.001	8.72	13.0901	Up	4.23754e-64	3.48263e-63
novel_mir4198	0	200	0.001	8.63	13.0751	Up	1.79656e-63	1.47301e-62
novel_mir5771	0	200	0.001	8.63	13.0751	Up	1.79656e-63	1.46953e-62
novel_mir530	0	199	0.001	8.59	13.0684	Up	3.6992e-63	3.01869e-62
novel_mir2640	0	199	0.001	8.59	13.0684	Up	3.6992e-63	3.01158e-62
novel_mir796	0	199	0.001	8.59	13.0684	Up	3.6992e-63	3.00451e-62
novel_mir6060	0	199	0.001	8.59	13.0684	Up	3.6992e-63	2.99748e-62
novel_mir2794	0	199	0.001	8.59	13.0684	Up	3.6992e-63	2.99047e-62
novel_mir3241	0	199	0.001	8.59	13.0684	Up	3.6992e-63	2.9835e-62
novel_mir49	0	198	0.001	8.54	13.06	Up	7.61678e-63	6.12885e-62
novel_mir2165	0	198	0.001	8.54	13.06	Up	7.61678e-63	6.11463e-62
novel_mir4545	0	194	0.001	8.37	13.031	Up	1.36908e-61	1.09148e-60
novel_mir5627	0	194	0.001	8.37	13.031	Up	1.36908e-61	1.08897e-60
mmu-miR-330-5p	0	193	0.001	8.33	13.0241	Up	2.819e-61	2.22688e-60
novel_mir2074	0	192	0.001	8.29	13.0172	Up	5.80442e-61	4.56438e-60
novel_mir5338	0	192	0.001	8.29	13.0172	Up	5.80442e-61	4.55403e-60
mmu-miR-376a-3p	0	191	0.001	8.24	13.0084	Up	1.19515e-60	9.35573e-60
novel_mir6009	0	190	0.001	8.2	13.0014	Up	2.46086e-60	1.92203e-59
novel_mir5144	0	190	0.001	8.2	13.0014	Up	2.46086e-60	1.9177e-59
novel_mir4856	0	190	0.001	8.2	13.0014	Up	2.46086e-60	1.91339e-59
novel_mir1402	0	189	0.001	8.16	12.9944	Up	5.06702e-60	3.91337e-59
novel_mir1536	0	189	0.001	8.16	12.9944	Up	5.06702e-60	3.90465e-59
novel_mir4727	0	189	0.001	8.16	12.9944	Up	5.06702e-60	3.89598e-59
novel_mir1618	0	189	0.001	8.16	12.9944	Up	5.06702e-60	3.88734e-59
novel_mir3725	0	188	0.001	8.11	12.9855	Up	1.04332e-59	7.93382e-59
novel_mir3522	0	188	0.001	8.11	12.9855	Up	1.04332e-59	7.91642e-59
novel_mir3227	0	187	0.001	8.07	12.9784	Up	2.14824e-59	1.62646e-58
novel_mir4762	0	187	0.001	8.07	12.9784	Up	2.14824e-59	1.62291e-58
mmu-miR-152-3p	0	187	0.001	8.07	12.9784	Up	2.14824e-59	1.61937e-58
novel_mir4224	0	187	0.001	8.07	12.9784	Up	2.14824e-59	1.61585e-58
novel_mir3569	0	187	0.001	8.07	12.9784	Up	2.14824e-59	1.61234e-58
novel_mir5368	0	187	0.001	8.07	12.9784	Up	2.14824e-59	1.60886e-58
novel_mir263	0	185	0.001	7.98	12.9622	Up	9.10776e-59	6.76241e-58
novel_mir2661	0	184	0.001	7.94	12.9549	Up	1.87532e-58	1.3835e-57
novel_mir1807	0	184	0.001	7.94	12.9549	Up	1.87532e-58	1.38056e-57
novel_mir5035	0	184	0.001	7.94	12.9549	Up	1.87532e-58	1.37763e-57
novel_mir317	0	183	0.001	7.9	12.9476	Up	3.86136e-58	2.81863e-57
novel_mir5562	0	183	0.001	7.9	12.9476	Up	3.86136e-58	2.8127e-57
novel_mir562	0	183	0.001	7.9	12.9476	Up	3.86136e-58	2.80679e-57
novel_mir2904	0	182	0.001	7.85	12.9385	Up	7.9507e-58	5.75511e-57
novel_mir1120	0	182	0.001	7.85	12.9385	Up	7.9507e-58	5.74309e-57
novel_mir3728	0	182	0.001	7.85	12.9385	Up	7.9507e-58	5.73113e-57
novel_mir1734	0	182	0.001	7.85	12.9385	Up	7.9507e-58	5.71921e-57
novel_mir5824	0	179	0.001	7.72	12.9144	Up	6.94064e-57	4.97197e-56
novel_mir5700	0	179	0.001	7.72	12.9144	Up	6.94064e-57	4.9617e-56
novel_mir1321	0	178	0.001	7.68	12.9069	Up	1.4291e-56	1.01743e-55
novel_mir1036	0	178	0.001	7.68	12.9069	Up	1.4291e-56	1.01534e-55
novel_mir3831	0	178	0.001	7.68	12.9069	Up	1.4291e-56	1.01326e-55
novel_mir3178	0	178	0.001	7.68	12.9069	Up	1.4291e-56	1.01119e-55
novel_mir3288	0	178	0.001	7.68	12.9069	Up	1.4291e-56	1.00912e-55
novel_mir1893	0	177	0.001	7.64	12.8994	Up	2.94258e-56	2.07359e-55
novel_mir1913	0	177	0.001	7.64	12.8994	Up	2.94258e-56	2.06938e-55
novel_mir2571	0	176	0.001	7.6	12.8918	Up	6.05888e-56	4.21805e-55
novel_mir1677	0	176	0.001	7.6	12.8918	Up	6.05888e-56	4.20958e-55
novel_mir968	0	176	0.001	7.6	12.8918	Up	6.05888e-56	4.20115e-55
novel_mir6090	0	175	0.001	7.55	12.8823	Up	1.24755e-55	8.59865e-55
novel_mir4674	0	175	0.001	7.55	12.8823	Up	1.24755e-55	8.58156e-55
novel_mir945	0	174	0.001	7.51	12.8746	Up	2.56876e-55	1.75304e-54
novel_mir941	0	173	0.001	7.47	12.8669	Up	5.28916e-55	3.59538e-54
novel_mir4560	0	173	0.001	7.47	12.8669	Up	5.28916e-55	3.58833e-54
novel_mir2479	0	173	0.001	7.47	12.8669	Up	5.28916e-55	3.58131e-54
novel_mir5462	0	172	0.001	7.42	12.8572	Up	1.08906e-54	7.34532e-54
novel_mir3681	0	172	0.001	7.42	12.8572	Up	1.08906e-54	7.33103e-54
novel_mir865	0	172	0.001	7.42	12.8572	Up	1.08906e-54	7.31679e-54
novel_mir2622	0	172	0.001	7.42	12.8572	Up	1.08906e-54	7.30261e-54
novel_mir5208	0	171	0.001	7.38	12.8494	Up	2.24242e-54	1.49783e-53
novel_mir4774	0	171	0.001	7.38	12.8494	Up	2.24242e-54	1.49495e-53
novel_mir5397	0	170	0.001	7.34	12.8416	Up	4.61722e-54	3.07223e-53
novel_mir4543	0	170	0.001	7.34	12.8416	Up	4.61722e-54	3.06633e-53
novel_mir4593	0	169	0.001	7.29	12.8317	Up	9.50704e-54	6.27755e-53
novel_mir2193	0	169	0.001	7.29	12.8317	Up	9.50704e-54	6.26559e-53
novel_mir4889	0	169	0.001	7.29	12.8317	Up	9.50704e-54	6.25368e-53
novel_mir576	0	169	0.001	7.29	12.8317	Up	9.50704e-54	6.24181e-53
novel_mir2541	0	169	0.001	7.29	12.8317	Up	9.50704e-54	6.22999e-53
novel_mir5769	0	168	0.001	7.25	12.8238	Up	1.95754e-53	1.27794e-52
novel_mir919	0	167	0.001	7.21	12.8158	Up	4.03064e-53	2.61651e-52
novel_mir528	0	167	0.001	7.21	12.8158	Up	4.03064e-53	2.61161e-52
novel_mir3040	0	166	0.001	7.16	12.8057	Up	8.29926e-53	5.35736e-52
novel_mir4898	0	166	0.001	7.16	12.8057	Up	8.29926e-53	5.34738e-52
novel_mir3117	0	166	0.001	7.16	12.8057	Up	8.29926e-53	5.33744e-52
novel_mir1612	0	165	0.001	7.12	12.7977	Up	1.70885e-52	1.09089e-51
novel_mir3075	0	165	0.001	7.12	12.7977	Up	1.70885e-52	1.08888e-51
novel_mir6011	0	165	0.001	7.12	12.7977	Up	1.70885e-52	1.08688e-51
novel_mir3425	0	165	0.001	7.12	12.7977	Up	1.70885e-52	1.08488e-51
novel_mir3366	0	164	0.001	7.08	12.7895	Up	3.51858e-52	2.21351e-51
novel_mir3905	0	164	0.001	7.08	12.7895	Up	3.51858e-52	2.20949e-51
novel_mir4507	0	164	0.001	7.08	12.7895	Up	3.51858e-52	2.20549e-51
novel_mir4439	0	162	0.001	6.99	12.7711	Up	1.49176e-51	9.24996e-51
novel_mir15	0	161	0.001	6.95	12.7628	Up	3.07158e-51	1.87768e-50
novel_mir5661	0	161	0.001	6.95	12.7628	Up	3.07158e-51	1.87437e-50
novel_mir1945	0	160	0.001	6.9	12.7524	Up	6.32452e-51	3.83909e-50
novel_mir5840	0	159	0.001	6.86	12.744	Up	1.30224e-50	7.8772e-50
novel_mir2757	0	159	0.001	6.86	12.744	Up	1.30224e-50	7.86345e-50
novel_mir5288	0	158	0.001	6.82	12.7356	Up	2.68136e-50	1.61348e-49
novel_mir5242	0	158	0.001	6.82	12.7356	Up	2.68136e-50	1.61068e-49
novel_mir314	0	158	0.001	6.82	12.7356	Up	2.68136e-50	1.60789e-49
novel_mir523	0	157	0.001	6.78	12.7271	Up	5.52104e-50	3.28792e-49
novel_mir2188	0	156	0.001	6.73	12.7164	Up	1.1368e-49	6.74673e-49
novel_mir4450	0	156	0.001	6.73	12.7164	Up	1.1368e-49	6.73517e-49
novel_mir5361	0	156	0.001	6.73	12.7164	Up	1.1368e-49	6.72366e-49
novel_mir2641	0	155	0.001	6.69	12.7078	Up	2.34072e-49	1.37736e-48
novel_mir2982	0	155	0.001	6.69	12.7078	Up	2.34072e-49	1.37502e-48
novel_mir5902	0	155	0.001	6.69	12.7078	Up	2.34072e-49	1.37269e-48
novel_mir5290	0	155	0.001	6.69	12.7078	Up	2.34072e-49	1.37037e-48
novel_mir483	0	154	0.001	6.65	12.6991	Up	4.81964e-49	2.80268e-48
novel_mir5640	0	153	0.001	6.6	12.6883	Up	9.92382e-49	5.75149e-48
novel_mir5279	0	153	0.001	6.6	12.6883	Up	9.92382e-49	5.74188e-48
novel_mir5170	0	153	0.001	6.6	12.6883	Up	9.92382e-49	5.73229e-48
novel_mir3297	0	153	0.001	6.6	12.6883	Up	9.92382e-49	5.72274e-48
novel_mir5603	0	152	0.001	6.56	12.6795	Up	2.04336e-48	1.17442e-47
novel_mir2614	0	152	0.001	6.56	12.6795	Up	2.04336e-48	1.17248e-47
novel_mir1826	0	152	0.001	6.56	12.6795	Up	2.04336e-48	1.17053e-47
novel_mir4178	0	152	0.001	6.56	12.6795	Up	2.04336e-48	1.1686e-47
novel_mir1602	0	152	0.001	6.56	12.6795	Up	2.04336e-48	1.16667e-47
mmu-miR-28a-5p	0	151	0.001	6.52	12.6707	Up	4.20734e-48	2.37866e-47
novel_mir1158	0	151	0.001	6.52	12.6707	Up	4.20734e-48	2.37478e-47
novel_mir2819	0	151	0.001	6.52	12.6707	Up	4.20734e-48	2.37091e-47
mmu-miR-340-5p	0	151	0.001	6.52	12.6707	Up	4.20734e-48	2.36706e-47
novel_mir4805	0	151	0.001	6.52	12.6707	Up	4.20734e-48	2.36321e-47
novel_mir1122	0	150	0.001	6.47	12.6595	Up	8.6631e-48	4.85808e-47
novel_mir965	0	149	0.001	6.43	12.6506	Up	1.78377e-47	9.92256e-47
novel_mir1614	0	148	0.001	6.39	12.6416	Up	3.67284e-47	2.03981e-46
novel_mir4212	0	148	0.001	6.39	12.6416	Up	3.67284e-47	2.03654e-46
novel_mir2168	0	148	0.001	6.39	12.6416	Up	3.67284e-47	2.03328e-46
novel_mir6023	0	148	0.001	6.39	12.6416	Up	3.67284e-47	2.03004e-46
novel_mir3347	0	148	0.001	6.39	12.6416	Up	3.67284e-47	2.0268e-46
novel_mir2525	0	147	0.001	6.34	12.6303	Up	7.56252e-47	4.15338e-46
novel_mir1922	0	147	0.001	6.34	12.6303	Up	7.56252e-47	4.1468e-46
novel_mir2201	0	146	0.001	6.3	12.6211	Up	1.55715e-46	8.49803e-46
novel_mir1522	0	146	0.001	6.3	12.6211	Up	1.55715e-46	8.48465e-46
novel_mir1951	0	146	0.001	6.3	12.6211	Up	1.55715e-46	8.47131e-46
novel_mir5135	0	146	0.001	6.3	12.6211	Up	1.55715e-46	8.45801e-46
novel_mir4705	0	146	0.001	6.3	12.6211	Up	1.55715e-46	8.44475e-46
novel_mir3177	0	146	0.001	6.3	12.6211	Up	1.55715e-46	8.43154e-46
novel_mir296	0	145	0.001	6.26	12.6119	Up	3.20624e-46	1.73067e-45
novel_mir1759	0	145	0.001	6.26	12.6119	Up	3.20624e-46	1.72797e-45
novel_mir1732	0	144	0.001	6.21	12.6004	Up	6.60178e-46	3.55244e-45
novel_mir3939	0	143	0.001	6.17	12.5911	Up	1.35933e-45	7.29192e-45
novel_mir1950	0	143	0.001	6.17	12.5911	Up	1.35933e-45	7.28063e-45
novel_mir5147	0	142	0.001	6.13	12.5817	Up	2.79892e-45	1.49218e-44
novel_mir3271	0	142	0.001	6.13	12.5817	Up	2.79892e-45	1.48989e-44
novel_mir2465	0	142	0.001	6.13	12.5817	Up	2.79892e-45	1.4876e-44
novel_mir5733	0	141	0.001	6.08	12.5699	Up	5.76308e-45	3.05832e-44
novel_mir885	0	141	0.001	6.08	12.5699	Up	5.76308e-45	3.05364e-44
novel_mir5849	0	141	0.001	6.08	12.5699	Up	5.76308e-45	3.04897e-44
novel_mir2970	0	141	0.001	6.08	12.5699	Up	5.76308e-45	3.04431e-44
novel_mir3933	0	141	0.001	6.08	12.5699	Up	5.76308e-45	3.03967e-44
novel_mir3488	0	140	0.001	6.04	12.5603	Up	1.18664e-44	6.23031e-44
novel_mir5265	0	140	0.001	6.04	12.5603	Up	1.18664e-44	6.22087e-44
novel_mir4735	0	140	0.001	6.04	12.5603	Up	1.18664e-44	6.21146e-44
novel_mir4986	0	139	0.001	6	12.5507	Up	2.44334e-44	1.26746e-43
novel_mir4492	0	138	0.001	5.96	12.5411	Up	5.03094e-44	2.59807e-43
novel_mir1980	0	138	0.001	5.96	12.5411	Up	5.03094e-44	2.5942e-43
novel_mir5187	0	137	0.001	5.91	12.5289	Up	1.03589e-43	5.32566e-43
novel_mir486	0	137	0.001	5.91	12.5289	Up	1.03589e-43	5.31776e-43
novel_mir1528	0	137	0.001	5.91	12.5289	Up	1.03589e-43	5.30989e-43
novel_mir4047	0	137	0.001	5.91	12.5289	Up	1.03589e-43	5.30203e-43
novel_mir3571	0	137	0.001	5.91	12.5289	Up	1.03589e-43	5.2942e-43
novel_mir1651	0	136	0.001	5.87	12.5191	Up	2.13294e-43	1.08689e-42
novel_mir4830	0	135	0.001	5.83	12.5093	Up	4.3918e-43	2.22158e-42
novel_mir4330	0	135	0.001	5.83	12.5093	Up	4.3918e-43	2.21834e-42
novel_mir5360	0	135	0.001	5.83	12.5093	Up	4.3918e-43	2.21511e-42
novel_mir2809	0	135	0.001	5.83	12.5093	Up	4.3918e-43	2.21188e-42
novel_mir2706	0	134	0.001	5.78	12.4969	Up	9.04288e-43	4.50192e-42
novel_mir5034	0	134	0.001	5.78	12.4969	Up	9.04288e-43	4.49545e-42
novel_mir4157	0	134	0.001	5.78	12.4969	Up	9.04288e-43	4.489e-42
novel_mir1961	0	134	0.001	5.78	12.4969	Up	9.04288e-43	4.48257e-42
novel_mir2339	0	134	0.001	5.78	12.4969	Up	9.04288e-43	4.47616e-42
novel_mir3481	0	133	0.001	5.74	12.4868	Up	1.86197e-42	9.15114e-42
novel_mir5750	0	133	0.001	5.74	12.4868	Up	1.86197e-42	9.13816e-42
novel_mir1384	0	132	0.001	5.7	12.4767	Up	3.83386e-42	1.87626e-41
novel_mir4171	0	132	0.001	5.7	12.4767	Up	3.83386e-42	1.87361e-41
novel_mir2732	0	132	0.001	5.7	12.4767	Up	3.83386e-42	1.87097e-41
novel_mir6013	0	129	0.001	5.57	12.4435	Up	3.3468e-41	1.62411e-40
novel_mir5490	0	129	0.001	5.57	12.4435	Up	3.3468e-41	1.62184e-40
novel_mir6085	0	128	0.001	5.52	12.4305	Up	6.8912e-41	3.32546e-40
novel_mir1967	0	127	0.001	5.48	12.42	Up	1.41892e-40	6.8282e-40
novel_mir6118	0	127	0.001	5.48	12.42	Up	1.41892e-40	6.81872e-40
novel_mir2365	0	127	0.001	5.48	12.42	Up	1.41892e-40	6.80926e-40
novel_mir3052	0	127	0.001	5.48	12.42	Up	1.41892e-40	6.79983e-40
novel_mir4185	0	126	0.001	5.44	12.4094	Up	2.92162e-40	1.3924e-39
novel_mir2333	0	126	0.001	5.44	12.4094	Up	2.92162e-40	1.39048e-39
novel_mir1932	0	125	0.001	5.39	12.3961	Up	6.01574e-40	2.84351e-39
novel_mir1766	0	125	0.001	5.39	12.3961	Up	6.01574e-40	2.83963e-39
novel_mir1722	0	125	0.001	5.39	12.3961	Up	6.01574e-40	2.83576e-39
novel_mir993	0	125	0.001	5.39	12.3961	Up	6.01574e-40	2.8319e-39
novel_mir4326	0	124	0.001	5.35	12.3853	Up	1.23866e-39	5.7682e-39
novel_mir3092	0	124	0.001	5.35	12.3853	Up	1.23866e-39	5.76044e-39
novel_mir4976	0	124	0.001	5.35	12.3853	Up	1.23866e-39	5.75271e-39
novel_mir4038	0	123	0.001	5.31	12.3745	Up	2.55046e-39	1.18134e-38
novel_mir2811	0	123	0.001	5.31	12.3745	Up	2.55046e-39	1.17976e-38
novel_mir1705	0	123	0.001	5.31	12.3745	Up	2.55046e-39	1.17818e-38
novel_mir2205	0	123	0.001	5.31	12.3745	Up	2.55046e-39	1.17661e-38
novel_mir3261	0	122	0.001	5.26	12.3608	Up	5.25148e-39	2.40346e-38
novel_mir2304	0	122	0.001	5.26	12.3608	Up	5.25148e-39	2.40028e-38
novel_mir3412	0	121	0.001	5.22	12.3498	Up	1.0813e-38	4.897e-38
novel_mir3061	0	121	0.001	5.22	12.3498	Up	1.0813e-38	4.89059e-38
novel_mir2907	0	121	0.001	5.22	12.3498	Up	1.0813e-38	4.88421e-38
novel_mir3644	0	120	0.001	5.18	12.3387	Up	2.22644e-38	1.00306e-37
novel_mir3186	0	119	0.001	5.14	12.3276	Up	4.58434e-38	2.05198e-37
novel_mir4928	0	119	0.001	5.14	12.3276	Up	4.58434e-38	2.04933e-37
novel_mir1940	0	118	0.001	5.09	12.3134	Up	9.43932e-38	4.20335e-37
novel_mir4128	0	118	0.001	5.09	12.3134	Up	9.43932e-38	4.19795e-37
novel_mir6123	0	118	0.001	5.09	12.3134	Up	9.43932e-38	4.19256e-37
novel_mir889	0	117	0.001	5.05	12.3021	Up	1.94359e-37	8.56667e-37
novel_mir5872	0	117	0.001	5.05	12.3021	Up	1.94359e-37	8.55577e-37
novel_mir4364	0	116	0.001	5.01	12.2906	Up	4.00194e-37	1.75497e-36
novel_mir326	0	116	0.001	5.01	12.2906	Up	4.00194e-37	1.75275e-36
novel_mir3308	0	116	0.001	5.01	12.2906	Up	4.00194e-37	1.75053e-36
novel_mir5904	0	115	0.001	4.96	12.2761	Up	8.24014e-37	3.59079e-36
novel_mir582	0	115	0.001	4.96	12.2761	Up	8.24014e-37	3.58627e-36
novel_mir1300	0	114	0.001	4.92	12.2644	Up	1.69668e-36	7.31983e-36
novel_mir4121	0	114	0.001	4.92	12.2644	Up	1.69668e-36	7.31072e-36
novel_mir2536	0	114	0.001	4.92	12.2644	Up	1.69668e-36	7.30162e-36
novel_mir2186	0	114	0.001	4.92	12.2644	Up	1.69668e-36	7.29255e-36
novel_mir3281	0	113	0.001	4.88	12.2527	Up	3.49352e-36	1.49599e-35
novel_mir3029	0	113	0.001	4.88	12.2527	Up	3.49352e-36	1.49414e-35
novel_mir5816	0	112	0.001	4.83	12.2378	Up	7.1933e-36	3.06513e-35
novel_mir5393	0	112	0.001	4.83	12.2378	Up	7.1933e-36	3.06136e-35
novel_mir3572	0	112	0.001	4.83	12.2378	Up	7.1933e-36	3.05759e-35
novel_mir4732	0	112	0.001	4.83	12.2378	Up	7.1933e-36	3.05384e-35
novel_mir1284	0	111	0.001	4.79	12.2258	Up	1.48113e-35	6.26493e-35
novel_mir424	0	110	0.001	4.75	12.2137	Up	3.0497e-35	1.28526e-34
novel_mir4826	0	110	0.001	4.75	12.2137	Up	3.0497e-35	1.28369e-34
novel_mir231	0	109	0.001	4.7	12.1984	Up	6.27946e-35	2.63357e-34
novel_mir4458	0	108	0.001	4.66	12.1861	Up	1.29297e-34	5.38995e-34
novel_mir2633	0	107	0.001	4.62	12.1737	Up	2.66226e-34	1.10714e-33
novel_mir2630	0	107	0.001	4.62	12.1737	Up	2.66226e-34	1.10581e-33
novel_mir5616	0	107	0.001	4.62	12.1737	Up	2.66226e-34	1.10449e-33
novel_mir2645	0	106	0.001	4.57	12.158	Up	5.48172e-34	2.26604e-33
novel_mir3278	0	105	0.001	4.53	12.1453	Up	1.12871e-33	4.64919e-33
novel_mir397	0	104	0.001	4.49	12.1325	Up	2.32404e-33	9.50494e-33
novel_mir5973	0	104	0.001	4.49	12.1325	Up	2.32404e-33	9.49372e-33
novel_mir2473	0	104	0.001	4.49	12.1325	Up	2.32404e-33	9.48252e-33
novel_mir1418	0	103	0.001	4.45	12.1196	Up	4.7853e-33	1.94561e-32
novel_mir1845	0	103	0.001	4.45	12.1196	Up	4.7853e-33	1.94333e-32
novel_mir1412	0	103	0.001	4.45	12.1196	Up	4.7853e-33	1.94105e-32
novel_mir2796	0	102	0.001	4.4	12.1033	Up	9.85314e-33	3.98269e-32
novel_mir2897	0	102	0.001	4.4	12.1033	Up	9.85314e-33	3.97805e-32
novel_mir2386	0	101	0.001	4.36	12.0901	Up	2.0288e-32	8.1529e-32
novel_mir3825	0	100	0.001	4.32	12.0768	Up	4.17738e-32	1.67482e-31
novel_mir4461	0	100	0.001	4.32	12.0768	Up	4.17738e-32	1.67289e-31
novel_mir1080	0	100	0.001	4.32	12.0768	Up	4.17738e-32	1.67095e-31
novel_mir2573	0	99	0.001	4.27	12.06	Up	8.60138e-32	3.42866e-31
novel_mir3901	0	99	0.001	4.27	12.06	Up	8.60138e-32	3.42472e-31
novel_mir5636	0	99	0.001	4.27	12.06	Up	8.60138e-32	3.42078e-31
novel_mir4210	0	99	0.001	4.27	12.06	Up	8.60138e-32	3.41685e-31
novel_mir5914	0	99	0.001	4.27	12.06	Up	8.60138e-32	3.41293e-31
novel_mir3097	0	98	0.001	4.23	12.0464	Up	1.77106e-31	6.98731e-31
novel_mir1179	0	98	0.001	4.23	12.0464	Up	1.77106e-31	6.97935e-31
novel_mir1704	0	98	0.001	4.23	12.0464	Up	1.77106e-31	6.97141e-31
novel_mir3197	0	97	0.001	4.19	12.0327	Up	3.64668e-31	1.4241e-30
novel_mir4572	0	96	0.001	4.14	12.0154	Up	7.50866e-31	2.92238e-30
novel_mir5842	0	96	0.001	4.14	12.0154	Up	7.50866e-31	2.9191e-30
novel_mir5731	0	96	0.001	4.14	12.0154	Up	7.50866e-31	2.91582e-30
novel_mir3055	0	95	0.001	4.1	12.0014	Up	1.54606e-30	5.98364e-30
novel_mir1116	0	94	0.001	4.06	11.9873	Up	3.1834e-30	1.21843e-29
novel_mir4337	0	94	0.001	4.06	11.9873	Up	3.1834e-30	1.21708e-29
novel_mir3907	0	94	0.001	4.06	11.9873	Up	3.1834e-30	1.21574e-29
novel_mir5995	0	94	0.001	4.06	11.9873	Up	3.1834e-30	1.2144e-29
novel_mir2048	0	94	0.001	4.06	11.9873	Up	3.1834e-30	1.21306e-29
novel_mir2471	0	94	0.001	4.06	11.9873	Up	3.1834e-30	1.21172e-29
novel_mir4999	0	93	0.001	4.01	11.9694	Up	6.55476e-30	2.47592e-29
novel_mir5417	0	93	0.001	4.01	11.9694	Up	6.55476e-30	2.47322e-29
novel_mir948	0	93	0.001	4.01	11.9694	Up	6.55476e-30	2.47053e-29
novel_mir1883	0	92	0.001	3.97	11.9549	Up	1.34965e-29	5.05935e-29
novel_mir4043	0	92	0.001	3.97	11.9549	Up	1.34965e-29	5.05388e-29
novel_mir2937	0	92	0.001	3.97	11.9549	Up	1.34965e-29	5.04841e-29
novel_mir1433	0	92	0.001	3.97	11.9549	Up	1.34965e-29	5.04296e-29
novel_mir2860	0	92	0.001	3.97	11.9549	Up	1.34965e-29	5.03752e-29
novel_mir5224	0	91	0.001	3.93	11.9403	Up	2.77898e-29	1.02837e-28
novel_mir2821	0	91	0.001	3.93	11.9403	Up	2.77898e-29	1.02727e-28
novel_mir4524	0	91	0.001	3.93	11.9403	Up	2.77898e-29	1.02618e-28
novel_mir1635	0	90	0.001	3.88	11.9218	Up	5.72202e-29	2.09283e-28
novel_mir1457	0	90	0.001	3.88	11.9218	Up	5.72202e-29	2.09062e-28
novel_mir4833	0	90	0.001	3.88	11.9218	Up	5.72202e-29	2.08842e-28
novel_mir578	0	90	0.001	3.88	11.9218	Up	5.72202e-29	2.08622e-28
novel_mir1406	0	89	0.001	3.84	11.9069	Up	1.17819e-28	4.27309e-28
novel_mir541	0	89	0.001	3.84	11.9069	Up	1.17819e-28	4.26862e-28
novel_mir5110	0	89	0.001	3.84	11.9069	Up	1.17819e-28	4.26415e-28
novel_mir2850	0	88	0.001	3.8	11.8918	Up	2.42594e-28	8.72531e-28
novel_mir5544	0	88	0.001	3.8	11.8918	Up	2.42594e-28	8.71625e-28
novel_mir3096	0	88	0.001	3.8	11.8918	Up	2.42594e-28	8.70721e-28
novel_mir2505	0	88	0.001	3.8	11.8918	Up	2.42594e-28	8.69819e-28
novel_mir3128	0	87	0.001	3.75	11.8727	Up	4.9951e-28	1.7836e-27
novel_mir1479	0	87	0.001	3.75	11.8727	Up	4.9951e-28	1.78176e-27
novel_mir2440	0	86	0.001	3.71	11.8572	Up	1.02851e-27	3.64989e-27
mmu-miR-142a-3p	0	86	0.001	3.71	11.8572	Up	1.02851e-27	3.64615e-27
novel_mir980	0	85	0.001	3.67	11.8416	Up	2.11774e-27	7.47692e-27
novel_mir1617	0	85	0.001	3.67	11.8416	Up	2.11774e-27	7.4693e-27
novel_mir6109	0	85	0.001	3.67	11.8416	Up	2.11774e-27	7.46169e-27
novel_mir762	0	84	0.001	3.63	11.8258	Up	4.36052e-27	1.53016e-26
novel_mir1752	0	84	0.001	3.63	11.8258	Up	4.36052e-27	1.52861e-26
novel_mir4425	0	84	0.001	3.63	11.8258	Up	4.36052e-27	1.52706e-26
novel_mir4498	0	84	0.001	3.63	11.8258	Up	4.36052e-27	1.52552e-26
novel_mir5895	0	84	0.001	3.63	11.8258	Up	4.36052e-27	1.52398e-26
mmu-miR-1934-5p	0	84	0.001	3.63	11.8258	Up	4.36052e-27	1.52244e-26
novel_mir4667	0	83	0.001	3.58	11.8057	Up	8.97846e-27	3.12845e-26
novel_mir4274	0	83	0.001	3.58	11.8057	Up	8.97846e-27	3.1253e-26
novel_mir1942	0	83	0.001	3.58	11.8057	Up	8.97846e-27	3.12216e-26
novel_mir1382	0	83	0.001	3.58	11.8057	Up	8.97846e-27	3.11902e-26
novel_mir2235	0	83	0.001	3.58	11.8057	Up	8.97846e-27	3.11589e-26
novel_mir5085	0	82	0.001	3.54	11.7895	Up	1.8487e-26	6.37738e-26
novel_mir6035	0	82	0.001	3.54	11.7895	Up	1.8487e-26	6.37102e-26
novel_mir2021	0	82	0.001	3.54	11.7895	Up	1.8487e-26	6.36469e-26
novel_mir3581	0	81	0.001	3.5	11.7731	Up	3.80654e-26	1.30402e-25
novel_mir2930	0	80	0.001	3.45	11.7524	Up	7.83784e-26	2.66133e-25
novel_mir308	0	79	0.001	3.41	11.7356	Up	1.61384e-25	5.45835e-25
novel_mir6153	0	79	0.001	3.41	11.7356	Up	1.61384e-25	5.45302e-25
novel_mir2845	0	79	0.001	3.41	11.7356	Up	1.61384e-25	5.4477e-25
novel_mir4065	0	79	0.001	3.41	11.7356	Up	1.61384e-25	5.44239e-25
novel_mir2745	0	78	0.001	3.37	11.7185	Up	3.32296e-25	1.11194e-24
novel_mir1407	0	78	0.001	3.37	11.7185	Up	3.32296e-25	1.11086e-24
novel_mir45	0	78	0.001	3.37	11.7185	Up	3.32296e-25	1.10979e-24
novel_mir2248	0	77	0.001	3.32	11.697	Up	6.8421e-25	2.26759e-24
novel_mir3341	0	77	0.001	3.32	11.697	Up	6.8421e-25	2.26542e-24
novel_mir2272	0	77	0.001	3.32	11.697	Up	6.8421e-25	2.26326e-24
novel_mir3228	0	76	0.001	3.28	11.6795	Up	1.40882e-24	4.63356e-24
novel_mir4940	0	76	0.001	3.28	11.6795	Up	1.40882e-24	4.62916e-24
novel_mir5046	0	76	0.001	3.28	11.6795	Up	1.40882e-24	4.62477e-24
novel_mir390	0	76	0.001	3.28	11.6795	Up	1.40882e-24	4.62039e-24
novel_mir1067	0	75	0.001	3.24	11.6618	Up	2.9008e-24	9.43305e-24
novel_mir1622	0	75	0.001	3.24	11.6618	Up	2.9008e-24	9.4242e-24
novel_mir5468	0	74	0.001	3.19	11.6393	Up	5.97288e-24	1.92781e-23
novel_mir6018	0	74	0.001	3.19	11.6393	Up	5.97288e-24	1.92602e-23
novel_mir38	0	73	0.001	3.15	11.6211	Up	1.22984e-23	3.95469e-23
novel_mir4183	0	73	0.001	3.15	11.6211	Up	1.22984e-23	3.95102e-23
novel_mir2142	0	72	0.001	3.11	11.6027	Up	2.53228e-23	8.08274e-23
novel_mir2024	0	72	0.001	3.11	11.6027	Up	2.53228e-23	8.07529e-23
novel_mir2863	0	72	0.001	3.11	11.6027	Up	2.53228e-23	8.06785e-23
novel_mir4904	0	72	0.001	3.11	11.6027	Up	2.53228e-23	8.06043e-23
novel_mir2975	0	71	0.001	3.06	11.5793	Up	5.21408e-23	1.64755e-22
novel_mir2444	0	70	0.001	3.02	11.5603	Up	1.0736e-22	3.36168e-22
novel_mir3021	0	70	0.001	3.02	11.5603	Up	1.0736e-22	3.35864e-22
novel_mir4748	0	70	0.001	3.02	11.5603	Up	1.0736e-22	3.35561e-22
novel_mir876	0	70	0.001	3.02	11.5603	Up	1.0736e-22	3.35258e-22
novel_mir1675	0	70	0.001	3.02	11.5603	Up	1.0736e-22	3.34955e-22
novel_mir1315	0	69	0.001	2.98	11.5411	Up	2.21058e-22	6.85359e-22
novel_mir873	0	68	0.001	2.93	11.5167	Up	4.55168e-22	1.40614e-21
novel_mir2784	0	68	0.001	2.93	11.5167	Up	4.55168e-22	1.40489e-21
novel_mir4996	0	68	0.001	2.93	11.5167	Up	4.55168e-22	1.40364e-21
novel_mir3069	0	66	0.001	2.85	11.4767	Up	1.92975e-21	5.87758e-21
novel_mir3108	0	66	0.001	2.85	11.4767	Up	1.92975e-21	5.87241e-21
novel_mir1375	0	65	0.001	2.81	11.4564	Up	3.97342e-21	1.19548e-20
novel_mir2204	0	65	0.001	2.81	11.4564	Up	3.97342e-21	1.19444e-20
novel_mir3355	0	65	0.001	2.81	11.4564	Up	3.97342e-21	1.19341e-20
novel_mir6143	0	65	0.001	2.81	11.4564	Up	3.97342e-21	1.19237e-20
novel_mir57	0	64	0.001	2.76	11.4305	Up	8.18144e-21	2.43403e-20
novel_mir2352	0	64	0.001	2.76	11.4305	Up	8.18144e-21	2.43194e-20
novel_mir1126	0	63	0.001	2.72	11.4094	Up	1.68459e-20	4.99032e-20
novel_mir2418	0	63	0.001	2.72	11.4094	Up	1.68459e-20	4.98605e-20
novel_mir1923	0	63	0.001	2.72	11.4094	Up	1.68459e-20	4.98178e-20
novel_mir1378	0	63	0.001	2.72	11.4094	Up	1.68459e-20	4.97753e-20
novel_mir2891	0	63	0.001	2.72	11.4094	Up	1.68459e-20	4.97328e-20
novel_mir3248	0	63	0.001	2.72	11.4094	Up	1.68459e-20	4.96904e-20
novel_mir737	0	62	0.001	2.68	11.388	Up	3.46864e-20	1.01535e-19
novel_mir412	0	62	0.001	2.68	11.388	Up	3.46864e-20	1.0145e-19
novel_mir30	0	61	0.001	2.63	11.3608	Up	7.14206e-20	2.07486e-19
novel_mir4503	0	61	0.001	2.63	11.3608	Up	7.14206e-20	2.07311e-19
novel_mir3424	0	61	0.001	2.63	11.3608	Up	7.14206e-20	2.07138e-19
novel_mir3107	0	60	0.001	2.59	11.3387	Up	1.47058e-19	4.22258e-19
novel_mir5998	0	59	0.001	2.55	11.3163	Up	3.02798e-19	8.62289e-19
novel_mir2387	0	58	0.001	2.5	11.2877	Up	6.23474e-19	1.76821e-18
novel_mir2820	0	57	0.001	2.46	11.2644	Up	1.28376e-18	3.58788e-18
novel_mir6033	0	56	0.001	2.42	11.2408	Up	2.6433e-18	7.2875e-18
novel_mir5128	0	55	0.001	2.37	11.2107	Up	5.44266e-18	1.48514e-17
novel_mir1470	0	55	0.001	2.37	11.2107	Up	5.44266e-18	1.48397e-17
novel_mir4120	0	55	0.001	2.37	11.2107	Up	5.44266e-18	1.4828e-17
novel_mir162	0	55	0.001	2.37	11.2107	Up	5.44266e-18	1.48164e-17
novel_mir1194	0	55	0.001	2.37	11.2107	Up	5.44266e-18	1.48047e-17
novel_mir651	0	54	0.001	2.33	11.1861	Up	1.12067e-17	3.02694e-17
novel_mir6040	0	54	0.001	2.33	11.1861	Up	1.12067e-17	3.02457e-17
novel_mir3741	0	53	0.001	2.29	11.1611	Up	2.3075e-17	6.16521e-17
novel_mir1774	0	53	0.001	2.29	11.1611	Up	2.3075e-17	6.16046e-17
novel_mir4922	0	53	0.001	2.29	11.1611	Up	2.3075e-17	6.15571e-17
novel_mir3453	0	53	0.001	2.29	11.1611	Up	2.3075e-17	6.15096e-17
novel_mir3077	0	53	0.001	2.29	11.1611	Up	2.3075e-17	6.14623e-17
novel_mir5038	0	53	0.001	2.29	11.1611	Up	2.3075e-17	6.1415e-17
novel_mir869	0	51	0.001	2.2	11.1033	Up	9.78296e-17	2.56821e-16
novel_mir4604	0	51	0.001	2.2	11.1033	Up	9.78296e-17	2.56627e-16
novel_mir3049	0	51	0.001	2.2	11.1033	Up	9.78296e-17	2.56432e-16
novel_mir138	0	51	0.001	2.2	11.1033	Up	9.78296e-17	2.56238e-16
novel_mir1934	0	51	0.001	2.2	11.1033	Up	9.78296e-17	2.56044e-16
novel_mir2410	0	50	0.001	2.16	11.0768	Up	2.01434e-16	5.23638e-16
novel_mir3838	0	50	0.001	2.16	11.0768	Up	2.01434e-16	5.23244e-16
novel_mir1076	0	49	0.001	2.11	11.043	Up	4.14762e-16	1.06777e-15
novel_mir4942	0	49	0.001	2.11	11.043	Up	4.14762e-16	1.06697e-15
novel_mir3046	0	49	0.001	2.11	11.043	Up	4.14762e-16	1.06618e-15
novel_mir3020	0	49	0.001	2.11	11.043	Up	4.14762e-16	1.06539e-15
novel_mir4288	0	48	0.001	2.07	11.0154	Up	8.54012e-16	2.18395e-15
novel_mir4972	0	47	0.001	2.03	10.9873	Up	1.75844e-15	4.44753e-15
novel_mir2607	0	47	0.001	2.03	10.9873	Up	1.75844e-15	4.44428e-15
novel_mir276	0	47	0.001	2.03	10.9873	Up	1.75844e-15	4.44103e-15
novel_mir3975	0	47	0.001	2.03	10.9873	Up	1.75844e-15	4.43779e-15
novel_mir5015	0	47	0.001	2.03	10.9873	Up	1.75844e-15	4.43456e-15
novel_mir5604	0	46	0.001	1.99	10.9586	Up	3.6207e-15	9.03217e-15
novel_mir2687	0	46	0.001	1.99	10.9586	Up	3.6207e-15	9.02566e-15
novel_mir2398	0	46	0.001	1.99	10.9586	Up	3.6207e-15	9.01917e-15
novel_mir2453	0	45	0.001	1.94	10.9218	Up	7.45518e-15	1.82554e-14
novel_mir5263	0	45	0.001	1.94	10.9218	Up	7.45518e-15	1.82425e-14
novel_mir4957	0	45	0.001	1.94	10.9218	Up	7.45518e-15	1.82296e-14
novel_mir2842	0	45	0.001	1.94	10.9218	Up	7.45518e-15	1.82168e-14
novel_mir6110	0	45	0.001	1.94	10.9218	Up	7.45518e-15	1.82039e-14
novel_mir6142	0	44	0.001	1.9	10.8918	Up	1.53505e-14	3.70899e-14
novel_mir3997	0	44	0.001	1.9	10.8918	Up	1.53505e-14	3.7064e-14
novel_mir2758	0	44	0.001	1.9	10.8918	Up	1.53505e-14	3.70382e-14
novel_mir18	0	44	0.001	1.9	10.8918	Up	1.53505e-14	3.70124e-14
novel_mir5010	0	44	0.001	1.9	10.8918	Up	1.53505e-14	3.69866e-14
novel_mir2892	0	43	0.001	1.86	10.8611	Up	3.16072e-14	7.53693e-14
novel_mir3220	0	42	0.001	1.81	10.8218	Up	6.50806e-14	1.53392e-13
novel_mir259	0	42	0.001	1.81	10.8218	Up	6.50806e-14	1.53287e-13
novel_mir221	0	42	0.001	1.81	10.8218	Up	6.50806e-14	1.53183e-13
novel_mir5783	0	42	0.001	1.81	10.8218	Up	6.50806e-14	1.53079e-13
novel_mir4235	0	42	0.001	1.81	10.8218	Up	6.50806e-14	1.52975e-13
novel_mir1556	0	41	0.001	1.77	10.7895	Up	1.34004e-13	3.12014e-13
novel_mir1716	0	41	0.001	1.77	10.7895	Up	1.34004e-13	3.11804e-13
novel_mir117	0	41	0.001	1.77	10.7895	Up	1.34004e-13	3.11594e-13
novel_mir70	0	40	0.001	1.73	10.7566	Up	2.75918e-13	6.35603e-13
novel_mir462	0	40	0.001	1.73	10.7566	Up	2.75918e-13	6.3518e-13
novel_mir4673	0	40	0.001	1.73	10.7566	Up	2.75918e-13	6.34758e-13
novel_mir1699	0	40	0.001	1.73	10.7566	Up	2.75918e-13	6.34336e-13
novel_mir2055	0	39	0.001	1.68	10.7142	Up	5.68126e-13	1.28899e-12
novel_mir244	0	39	0.001	1.68	10.7142	Up	5.68126e-13	1.28815e-12
novel_mir1645	0	39	0.001	1.68	10.7142	Up	5.68126e-13	1.28731e-12
novel_mir3203	0	38	0.001	1.64	10.6795	Up	1.1698e-12	2.61804e-12
novel_mir5723	0	38	0.001	1.64	10.6795	Up	1.1698e-12	2.61635e-12
novel_mir2854	0	38	0.001	1.64	10.6795	Up	1.1698e-12	2.61466e-12
novel_mir3829	0	38	0.001	1.64	10.6795	Up	1.1698e-12	2.61297e-12
novel_mir256	0	38	0.001	1.64	10.6795	Up	1.1698e-12	2.61129e-12
novel_mir4397	0	38	0.001	1.64	10.6795	Up	1.1698e-12	2.6096e-12
novel_mir2242	0	38	0.001	1.64	10.6795	Up	1.1698e-12	2.60792e-12
novel_mir4756	0	38	0.001	1.64	10.6795	Up	1.1698e-12	2.60624e-12
novel_mir512	0	38	0.001	1.64	10.6795	Up	1.1698e-12	2.60457e-12
novel_mir1688	0	37	0.001	1.6	10.6439	Up	2.40866e-12	5.3015e-12
novel_mir5075	0	37	0.001	1.6	10.6439	Up	2.40866e-12	5.29813e-12
novel_mir413	0	37	0.001	1.6	10.6439	Up	2.40866e-12	5.29477e-12
novel_mir517	0	37	0.001	1.6	10.6439	Up	2.40866e-12	5.29141e-12
novel_mir3793	0	37	0.001	1.6	10.6439	Up	2.40866e-12	5.28805e-12
novel_mir3940	0	37	0.001	1.6	10.6439	Up	2.40866e-12	5.28469e-12
novel_mir5653	0	37	0.001	1.6	10.6439	Up	2.40866e-12	5.28135e-12
novel_mir5707	0	37	0.001	1.6	10.6439	Up	2.40866e-12	5.278e-12
novel_mir2493	0	36	0.001	1.55	10.5981	Up	4.95952e-12	1.07317e-11
novel_mir6020	0	36	0.001	1.55	10.5981	Up	4.95952e-12	1.0725e-11
novel_mir5992	0	36	0.001	1.55	10.5981	Up	4.95952e-12	1.07183e-11
novel_mir5818	0	35	0.001	1.51	10.5603	Up	1.02118e-11	2.17166e-11
novel_mir2203	0	35	0.001	1.51	10.5603	Up	1.02118e-11	2.17033e-11
novel_mir1655	0	35	0.001	1.51	10.5603	Up	1.02118e-11	2.169e-11
novel_mir5413	0	35	0.001	1.51	10.5603	Up	1.02118e-11	2.16767e-11
novel_mir5130	0	35	0.001	1.51	10.5603	Up	1.02118e-11	2.16634e-11
novel_mir369	0	35	0.001	1.51	10.5603	Up	1.02118e-11	2.16501e-11
novel_mir2270	0	34	0.001	1.47	10.5216	Up	2.10266e-11	4.38529e-11
novel_mir1790	0	34	0.001	1.47	10.5216	Up	2.10266e-11	4.38265e-11
novel_mir3883	0	34	0.001	1.47	10.5216	Up	2.10266e-11	4.38001e-11
novel_mir223	0	34	0.001	1.47	10.5216	Up	2.10266e-11	4.37738e-11
novel_mir1032	0	34	0.001	1.47	10.5216	Up	2.10266e-11	4.37475e-11
novel_mir1271	0	34	0.001	1.47	10.5216	Up	2.10266e-11	4.37212e-11
novel_mir408	0	34	0.001	1.47	10.5216	Up	2.10266e-11	4.36949e-11
novel_mir4959	0	33	0.001	1.42	10.4717	Up	4.32946e-11	8.70926e-11
novel_mir3116	0	33	0.001	1.42	10.4717	Up	4.32946e-11	8.7042e-11
novel_mir899	0	33	0.001	1.42	10.4717	Up	4.32946e-11	8.69915e-11
novel_mir1267	0	32	0.001	1.38	10.4305	Up	8.91452e-11	1.75651e-10
novel_mir3033	0	32	0.001	1.38	10.4305	Up	8.91452e-11	1.75551e-10
novel_mir2160	0	32	0.001	1.38	10.4305	Up	8.91452e-11	1.75451e-10
novel_mir1629	0	32	0.001	1.38	10.4305	Up	8.91452e-11	1.75351e-10
novel_mir3974	0	32	0.001	1.38	10.4305	Up	8.91452e-11	1.75251e-10
novel_mir5908	0	32	0.001	1.38	10.4305	Up	8.91452e-11	1.75152e-10
novel_mir1806	0	32	0.001	1.38	10.4305	Up	8.91452e-11	1.75052e-10
novel_mir2214	0	31	0.001	1.34	10.388	Up	1.83553e-10	3.54208e-10
novel_mir1480	0	31	0.001	1.34	10.388	Up	1.83553e-10	3.5401e-10
novel_mir1736	0	31	0.001	1.34	10.388	Up	1.83553e-10	3.53813e-10
novel_mir1154	0	31	0.001	1.34	10.388	Up	1.83553e-10	3.53616e-10
novel_mir4159	0	31	0.001	1.34	10.388	Up	1.83553e-10	3.53419e-10
novel_mir5583	0	30	0.001	1.29	10.3332	Up	3.77944e-10	7.11086e-10
novel_mir3762	0	30	0.001	1.29	10.3332	Up	3.77944e-10	7.10699e-10
novel_mir3147	0	30	0.001	1.29	10.3332	Up	3.77944e-10	7.10313e-10
novel_mir3981	0	30	0.001	1.29	10.3332	Up	3.77944e-10	7.09927e-10
novel_mir2309	0	30	0.001	1.29	10.3332	Up	3.77944e-10	7.09542e-10
novel_mir4083	0	30	0.001	1.29	10.3332	Up	3.77944e-10	7.09157e-10
novel_mir1872	0	30	0.001	1.29	10.3332	Up	3.77944e-10	7.08773e-10
novel_mir3555	0	30	0.001	1.29	10.3332	Up	3.77944e-10	7.08389e-10
novel_mir5513	0	30	0.001	1.29	10.3332	Up	3.77944e-10	7.08006e-10
novel_mir5923	0	29	0.001	1.25	10.2877	Up	7.782e-10	1.42918e-09
novel_mir2934	0	29	0.001	1.25	10.2877	Up	7.782e-10	1.42842e-09
novel_mir3294	0	29	0.001	1.25	10.2877	Up	7.782e-10	1.42766e-09
novel_mir5936	0	29	0.001	1.25	10.2877	Up	7.782e-10	1.42691e-09
novel_mir1725	0	29	0.001	1.25	10.2877	Up	7.782e-10	1.42615e-09
novel_mir6046	0	29	0.001	1.25	10.2877	Up	7.782e-10	1.4254e-09
novel_mir5030	0	28	0.001	1.21	10.2408	Up	1.60235e-09	2.87558e-09
novel_mir3136	0	28	0.001	1.21	10.2408	Up	1.60235e-09	2.87409e-09
novel_mir861	0	28	0.001	1.21	10.2408	Up	1.60235e-09	2.8726e-09
novel_mir5127	0	28	0.001	1.21	10.2408	Up	1.60235e-09	2.87111e-09
novel_mir4944	0	28	0.001	1.21	10.2408	Up	1.60235e-09	2.86963e-09
novel_mir5757	0	27	0.001	1.17	10.1923	Up	3.2993e-09	5.76836e-09
novel_mir2084	0	27	0.001	1.17	10.1923	Up	3.2993e-09	5.76544e-09
novel_mir539	0	27	0.001	1.17	10.1923	Up	3.2993e-09	5.76253e-09
novel_mir5017	0	27	0.001	1.17	10.1923	Up	3.2993e-09	5.75963e-09
novel_mir5415	0	27	0.001	1.17	10.1923	Up	3.2993e-09	5.75672e-09
novel_mir2338	0	27	0.001	1.17	10.1923	Up	3.2993e-09	5.75382e-09
novel_mir4719	0	27	0.001	1.17	10.1923	Up	3.2993e-09	5.75092e-09
novel_mir1079	0	27	0.001	1.17	10.1923	Up	3.2993e-09	5.74803e-09
novel_mir3185	0	27	0.001	1.17	10.1923	Up	3.2993e-09	5.74513e-09
mmu-miR-712-3p	0	27	0.001	1.17	10.1923	Up	3.2993e-09	5.74224e-09
novel_mir3495	0	27	0.001	1.17	10.1923	Up	3.2993e-09	5.73936e-09
novel_mir4513	0	26	0.001	1.12	10.1293	Up	6.79338e-09	1.15221e-08
novel_mir4195	0	26	0.001	1.12	10.1293	Up	6.79338e-09	1.15165e-08
novel_mir5878	0	26	0.001	1.12	10.1293	Up	6.79338e-09	1.15108e-08
novel_mir1805	0	26	0.001	1.12	10.1293	Up	6.79338e-09	1.15052e-08
novel_mir1549	0	26	0.001	1.12	10.1293	Up	6.79338e-09	1.14996e-08
novel_mir1478	0	26	0.001	1.12	10.1293	Up	6.79338e-09	1.14939e-08
novel_mir1151	0	26	0.001	1.12	10.1293	Up	6.79338e-09	1.14883e-08
novel_mir1041	0	26	0.001	1.12	10.1293	Up	6.79338e-09	1.14827e-08
novel_mir1631	0	26	0.001	1.12	10.1293	Up	6.79338e-09	1.14771e-08
novel_mir1857	0	26	0.001	1.12	10.1293	Up	6.79338e-09	1.14715e-08
novel_mir5182	0	25	0.001	1.08	10.0768	Up	1.39878e-08	2.3257e-08
novel_mir4678	0	25	0.001	1.08	10.0768	Up	1.39878e-08	2.32458e-08
novel_mir2143	0	25	0.001	1.08	10.0768	Up	1.39878e-08	2.32347e-08
novel_mir1986	0	25	0.001	1.08	10.0768	Up	1.39878e-08	2.32235e-08
novel_mir4639	0	25	0.001	1.08	10.0768	Up	1.39878e-08	2.32124e-08
novel_mir4075	0	25	0.001	1.08	10.0768	Up	1.39878e-08	2.32013e-08
novel_mir447	0	25	0.001	1.08	10.0768	Up	1.39878e-08	2.31902e-08
novel_mir5364	0	25	0.001	1.08	10.0768	Up	1.39878e-08	2.31791e-08
novel_mir481	0	25	0.001	1.08	10.0768	Up	1.39878e-08	2.3168e-08
novel_mir3304	0	25	0.001	1.08	10.0768	Up	1.39878e-08	2.31569e-08
novel_mir4968	0	25	0.001	1.08	10.0768	Up	1.39878e-08	2.31458e-08
novel_mir1721	0	25	0.001	1.08	10.0768	Up	1.39878e-08	2.31347e-08
novel_mir3302	0	25	0.001	1.08	10.0768	Up	1.39878e-08	2.31237e-08
novel_mir3736	0	25	0.001	1.08	10.0768	Up	1.39878e-08	2.31126e-08
novel_mir1170	0	25	0.001	1.08	10.0768	Up	1.39878e-08	2.31016e-08
novel_mir1346	0	24	0.001	1.04	10.0224	Up	2.88014e-08	4.66103e-08
novel_mir3235	0	24	0.001	1.04	10.0224	Up	2.88014e-08	4.65885e-08
novel_mir4404	0	24	0.001	1.04	10.0224	Up	2.88014e-08	4.65667e-08
novel_mir1360	0	24	0.001	1.04	10.0224	Up	2.88014e-08	4.6545e-08
novel_mir2992	0	24	0.001	1.04	10.0224	Up	2.88014e-08	4.65233e-08
novel_mir2434	0	24	0.001	1.04	10.0224	Up	2.88014e-08	4.65016e-08
novel_mir674	0	24	0.001	1.04	10.0224	Up	2.88014e-08	4.64799e-08
novel_mir3894	0	24	0.001	1.04	10.0224	Up	2.88014e-08	4.64582e-08
novel_mir5999	0	23	0.001	0.99	9.95128	Up	5.93034e-08	9.38225e-08
novel_mir207	0	23	0.001	0.99	9.95128	Up	5.93034e-08	9.37796e-08
novel_mir2572	0	23	0.001	0.99	9.95128	Up	5.93034e-08	9.37368e-08
novel_mir3306	0	23	0.001	0.99	9.95128	Up	5.93034e-08	9.3694e-08
novel_mir4415	0	23	0.001	0.99	9.95128	Up	5.93034e-08	9.36512e-08
novel_mir4883	0	23	0.001	0.99	9.95128	Up	5.93034e-08	9.36085e-08
novel_mir1022	0	23	0.001	0.99	9.95128	Up	5.93034e-08	9.35658e-08
novel_mir2040	0	23	0.001	0.99	9.95128	Up	5.93034e-08	9.35231e-08
novel_mir4793	0	23	0.001	0.99	9.95128	Up	5.93034e-08	9.34805e-08
novel_mir3558	0	23	0.001	0.99	9.95128	Up	5.93034e-08	9.3438e-08
novel_mir3639	0	23	0.001	0.99	9.95128	Up	5.93034e-08	9.33954e-08
novel_mir1842	0	23	0.001	0.99	9.95128	Up	5.93034e-08	9.33529e-08
novel_mir5254	0	22	0.001	0.95	9.89178	Up	1.22108e-07	1.86861e-07
novel_mir1316	0	22	0.001	0.95	9.89178	Up	1.22108e-07	1.86779e-07
novel_mir5786	0	22	0.001	0.95	9.89178	Up	1.22108e-07	1.86696e-07
novel_mir3370	0	22	0.001	0.95	9.89178	Up	1.22108e-07	1.86614e-07
novel_mir3400	0	22	0.001	0.95	9.89178	Up	1.22108e-07	1.86531e-07
novel_mir5681	0	22	0.001	0.95	9.89178	Up	1.22108e-07	1.86449e-07
novel_mir1949	0	22	0.001	0.95	9.89178	Up	1.22108e-07	1.86367e-07
novel_mir422	0	22	0.001	0.95	9.89178	Up	1.22108e-07	1.86285e-07
novel_mir4880	0	22	0.001	0.95	9.89178	Up	1.22108e-07	1.86203e-07
novel_mir5153	0	22	0.001	0.95	9.89178	Up	1.22108e-07	1.86121e-07
novel_mir1515	0	22	0.001	0.95	9.89178	Up	1.22108e-07	1.86039e-07
novel_mir6120	0	22	0.001	0.95	9.89178	Up	1.22108e-07	1.85957e-07
novel_mir2020	0	22	0.001	0.95	9.89178	Up	1.22108e-07	1.85875e-07
novel_mir243	0	22	0.001	0.95	9.89178	Up	1.22108e-07	1.85793e-07
novel_mir5488	0	21	0.001	0.91	9.82972	Up	2.51424e-07	3.75616e-07
novel_mir4482	0	21	0.001	0.91	9.82972	Up	2.51424e-07	3.75454e-07
novel_mir3870	0	21	0.001	0.91	9.82972	Up	2.51424e-07	3.75292e-07
novel_mir5867	0	21	0.001	0.91	9.82972	Up	2.51424e-07	3.7513e-07
novel_mir3661	0	21	0.001	0.91	9.82972	Up	2.51424e-07	3.74969e-07
novel_mir2554	0	21	0.001	0.91	9.82972	Up	2.51424e-07	3.74807e-07
novel_mir1662	0	21	0.001	0.91	9.82972	Up	2.51424e-07	3.74646e-07
novel_mir2769	0	21	0.001	0.91	9.82972	Up	2.51424e-07	3.74484e-07
novel_mir56	0	21	0.001	0.91	9.82972	Up	2.51424e-07	3.74323e-07
novel_mir4723	0	21	0.001	0.91	9.82972	Up	2.51424e-07	3.74162e-07
novel_mir3113	0	21	0.001	0.91	9.82972	Up	2.51424e-07	3.74001e-07
novel_mir5261	0	21	0.001	0.91	9.82972	Up	2.51424e-07	3.73841e-07
novel_mir5639	0	21	0.001	0.91	9.82972	Up	2.51424e-07	3.7368e-07
novel_mir2035	0	21	0.001	0.91	9.82972	Up	2.51424e-07	3.7352e-07
novel_mir814	0	21	0.001	0.91	9.82972	Up	2.51424e-07	3.73359e-07
novel_mir1021	0	21	0.001	0.91	9.82972	Up	2.51424e-07	3.73199e-07
novel_mir4012	0	21	0.001	0.91	9.82972	Up	2.51424e-07	3.73039e-07
novel_mir339	0	21	0.001	0.91	9.82972	Up	2.51424e-07	3.72879e-07
novel_mir3536	0	20	0.001	0.86	9.74819	Up	5.17694e-07	7.58349e-07
novel_mir5471	0	20	0.001	0.86	9.74819	Up	5.17694e-07	7.58028e-07
novel_mir247	0	20	0.001	0.86	9.74819	Up	5.17694e-07	7.57708e-07
novel_mir2836	0	20	0.001	0.86	9.74819	Up	5.17694e-07	7.57387e-07
novel_mir1344	0	20	0.001	0.86	9.74819	Up	5.17694e-07	7.57067e-07
novel_mir3361	0	20	0.001	0.86	9.74819	Up	5.17694e-07	7.56747e-07
novel_mir2240	0	20	0.001	0.86	9.74819	Up	5.17694e-07	7.56428e-07
novel_mir1530	0	20	0.001	0.86	9.74819	Up	5.17694e-07	7.56109e-07
novel_mir4001	0	20	0.001	0.86	9.74819	Up	5.17694e-07	7.5579e-07
novel_mir1561	0	20	0.001	0.86	9.74819	Up	5.17694e-07	7.55471e-07
novel_mir1114	0	19	0.001	0.82	9.67948	Up	1.06595e-06	1.53547e-06
novel_mir384	0	19	0.001	0.82	9.67948	Up	1.06595e-06	1.53483e-06
novel_mir349	0	19	0.001	0.82	9.67948	Up	1.06595e-06	1.53419e-06
novel_mir4544	0	19	0.001	0.82	9.67948	Up	1.06595e-06	1.53355e-06
novel_mir203	0	19	0.001	0.82	9.67948	Up	1.06595e-06	1.53292e-06
novel_mir6134	0	19	0.001	0.82	9.67948	Up	1.06595e-06	1.53228e-06
novel_mir3877	0	19	0.001	0.82	9.67948	Up	1.06595e-06	1.53164e-06
novel_mir5715	0	19	0.001	0.82	9.67948	Up	1.06595e-06	1.53101e-06
novel_mir356	0	19	0.001	0.82	9.67948	Up	1.06595e-06	1.53037e-06
novel_mir2840	0	19	0.001	0.82	9.67948	Up	1.06595e-06	1.52974e-06
novel_mir5386	0	19	0.001	0.82	9.67948	Up	1.06595e-06	1.5291e-06
novel_mir1660	0	19	0.001	0.82	9.67948	Up	1.06595e-06	1.52847e-06
novel_mir1092	0	19	0.001	0.82	9.67948	Up	1.06595e-06	1.52784e-06
novel_mir76	0	19	0.001	0.82	9.67948	Up	1.06595e-06	1.5272e-06
novel_mir3403	0	19	0.001	0.82	9.67948	Up	1.06595e-06	1.52657e-06
novel_mir1017	0	19	0.001	0.82	9.67948	Up	1.06595e-06	1.52594e-06
novel_mir798	0	19	0.001	0.82	9.67948	Up	1.06595e-06	1.52531e-06
novel_mir663	0	18	0.001	0.78	9.60733	Up	2.19484e-06	3.09839e-06
novel_mir4914	0	18	0.001	0.78	9.60733	Up	2.19484e-06	3.09712e-06
novel_mir2721	0	18	0.001	0.78	9.60733	Up	2.19484e-06	3.09586e-06
novel_mir3233	0	18	0.001	0.78	9.60733	Up	2.19484e-06	3.0946e-06
novel_mir1785	0	18	0.001	0.78	9.60733	Up	2.19484e-06	3.09334e-06
novel_mir3258	0	18	0.001	0.78	9.60733	Up	2.19484e-06	3.09208e-06
novel_mir5889	0	18	0.001	0.78	9.60733	Up	2.19484e-06	3.09082e-06
novel_mir3911	0	18	0.001	0.78	9.60733	Up	2.19484e-06	3.08956e-06
novel_mir2117	0	18	0.001	0.78	9.60733	Up	2.19484e-06	3.08831e-06
novel_mir2816	0	18	0.001	0.78	9.60733	Up	2.19484e-06	3.08705e-06
novel_mir4589	0	18	0.001	0.78	9.60733	Up	2.19484e-06	3.0858e-06
novel_mir1979	0	18	0.001	0.78	9.60733	Up	2.19484e-06	3.08454e-06
novel_mir2103	0	18	0.001	0.78	9.60733	Up	2.19484e-06	3.08329e-06
novel_mir1336	0	18	0.001	0.78	9.60733	Up	2.19484e-06	3.08204e-06
novel_mir607	0	18	0.001	0.78	9.60733	Up	2.19484e-06	3.08079e-06
novel_mir1723	0	18	0.001	0.78	9.60733	Up	2.19484e-06	3.07954e-06
novel_mir4620	0	18	0.001	0.78	9.60733	Up	2.19484e-06	3.07829e-06
novel_mir3336	0	18	0.001	0.78	9.60733	Up	2.19484e-06	3.07704e-06
novel_mir1364	0	18	0.001	0.78	9.60733	Up	2.19484e-06	3.0758e-06
novel_mir5871	0	18	0.001	0.78	9.60733	Up	2.19484e-06	3.07455e-06
novel_mir2932	0	18	0.001	0.78	9.60733	Up	2.19484e-06	3.07331e-06
novel_mir1690	0	18	0.001	0.78	9.60733	Up	2.19484e-06	3.07207e-06
novel_mir1581	0	17	0.001	0.73	9.51175	Up	4.51926e-06	6.23968e-06
novel_mir5708	0	17	0.001	0.73	9.51175	Up	4.51926e-06	6.23719e-06
novel_mir1420	0	17	0.001	0.73	9.51175	Up	4.51926e-06	6.2347e-06
novel_mir4428	0	17	0.001	0.73	9.51175	Up	4.51926e-06	6.23222e-06
novel_mir2756	0	17	0.001	0.73	9.51175	Up	4.51926e-06	6.22974e-06
novel_mir2325	0	17	0.001	0.73	9.51175	Up	4.51926e-06	6.22726e-06
novel_mir2595	0	17	0.001	0.73	9.51175	Up	4.51926e-06	6.22478e-06
novel_mir3211	0	17	0.001	0.73	9.51175	Up	4.51926e-06	6.2223e-06
novel_mir1304	0	17	0.001	0.73	9.51175	Up	4.51926e-06	6.21982e-06
novel_mir4927	0	17	0.001	0.73	9.51175	Up	4.51926e-06	6.21735e-06
novel_mir2518	0	17	0.001	0.73	9.51175	Up	4.51926e-06	6.21488e-06
novel_mir6047	0	17	0.001	0.73	9.51175	Up	4.51926e-06	6.21241e-06
novel_mir3298	0	17	0.001	0.73	9.51175	Up	4.51926e-06	6.20994e-06
novel_mir5403	0	17	0.001	0.73	9.51175	Up	4.51926e-06	6.20748e-06
novel_mir2730	0	17	0.001	0.73	9.51175	Up	4.51926e-06	6.20502e-06
novel_mir2206	0	17	0.001	0.73	9.51175	Up	4.51926e-06	6.20255e-06
novel_mir3957	0	17	0.001	0.73	9.51175	Up	4.51926e-06	6.2001e-06
novel_mir979	0	17	0.001	0.73	9.51175	Up	4.51926e-06	6.19764e-06
novel_mir4025	0	16	0.001	0.69	9.43045	Up	9.30532e-06	1.25571e-05
novel_mir538	0	16	0.001	0.69	9.43045	Up	9.30532e-06	1.25522e-05
novel_mir922	0	16	0.001	0.69	9.43045	Up	9.30532e-06	1.25473e-05
novel_mir1796	0	16	0.001	0.69	9.43045	Up	9.30532e-06	1.25424e-05
novel_mir1823	0	16	0.001	0.69	9.43045	Up	9.30532e-06	1.25375e-05
novel_mir2638	0	16	0.001	0.69	9.43045	Up	9.30532e-06	1.25327e-05
novel_mir1087	0	16	0.001	0.69	9.43045	Up	9.30532e-06	1.25278e-05
novel_mir3909	0	16	0.001	0.69	9.43045	Up	9.30532e-06	1.25229e-05
novel_mir1994	0	16	0.001	0.69	9.43045	Up	9.30532e-06	1.2518e-05
novel_mir69	0	16	0.001	0.69	9.43045	Up	9.30532e-06	1.25132e-05
novel_mir5921	0	16	0.001	0.69	9.43045	Up	9.30532e-06	1.25083e-05
novel_mir2457	0	16	0.001	0.69	9.43045	Up	9.30532e-06	1.25035e-05
novel_mir4447	0	16	0.001	0.69	9.43045	Up	9.30532e-06	1.24986e-05
novel_mir2647	0	16	0.001	0.69	9.43045	Up	9.30532e-06	1.24938e-05
novel_mir1616	0	16	0.001	0.69	9.43045	Up	9.30532e-06	1.24889e-05
novel_mir6073	0	16	0.001	0.69	9.43045	Up	9.30532e-06	1.24841e-05
novel_mir641	0	16	0.001	0.69	9.43045	Up	9.30532e-06	1.24792e-05
novel_mir5328	0	16	0.001	0.69	9.43045	Up	9.30532e-06	1.24744e-05
novel_mir689	0	16	0.001	0.69	9.43045	Up	9.30532e-06	1.24696e-05
novel_mir5891	0	16	0.001	0.69	9.43045	Up	9.30532e-06	1.24647e-05
novel_mir2653	0	16	0.001	0.69	9.43045	Up	9.30532e-06	1.24599e-05
novel_mir2139	0	16	0.001	0.69	9.43045	Up	9.30532e-06	1.24551e-05
novel_mir5714	0	16	0.001	0.69	9.43045	Up	9.30532e-06	1.24503e-05
novel_mir3760	0	16	0.001	0.69	9.43045	Up	9.30532e-06	1.24455e-05
novel_mir983	0	16	0.001	0.69	9.43045	Up	9.30532e-06	1.24407e-05
novel_mir2057	0	16	0.001	0.69	9.43045	Up	9.30532e-06	1.24358e-05
novel_mir3892	0	16	0.001	0.69	9.43045	Up	9.30532e-06	1.2431e-05
novel_mir5093	0	15	0.001	0.65	9.3443	Up	1.916e-05	2.52163e-05
novel_mir1568	0	15	0.001	0.65	9.3443	Up	1.916e-05	2.52067e-05
novel_mir1146	0	15	0.001	0.65	9.3443	Up	1.916e-05	2.51971e-05
novel_mir3252	0	15	0.001	0.65	9.3443	Up	1.916e-05	2.51876e-05
novel_mir5252	0	15	0.001	0.65	9.3443	Up	1.916e-05	2.5178e-05
novel_mir3891	0	15	0.001	0.65	9.3443	Up	1.916e-05	2.51684e-05
novel_mir2782	0	15	0.001	0.65	9.3443	Up	1.916e-05	2.51589e-05
novel_mir46	0	15	0.001	0.65	9.3443	Up	1.916e-05	2.51493e-05
novel_mir4863	0	15	0.001	0.65	9.3443	Up	1.916e-05	2.51398e-05
novel_mir5412	0	15	0.001	0.65	9.3443	Up	1.916e-05	2.51303e-05
novel_mir2067	0	15	0.001	0.65	9.3443	Up	1.916e-05	2.51208e-05
novel_mir4346	0	15	0.001	0.65	9.3443	Up	1.916e-05	2.51112e-05
novel_mir2797	0	15	0.001	0.65	9.3443	Up	1.916e-05	2.51017e-05
novel_mir3023	0	15	0.001	0.65	9.3443	Up	1.916e-05	2.50922e-05
novel_mir4580	0	15	0.001	0.65	9.3443	Up	1.916e-05	2.50827e-05
novel_mir4283	0	15	0.001	0.65	9.3443	Up	1.916e-05	2.50732e-05
novel_mir2533	0	15	0.001	0.65	9.3443	Up	1.916e-05	2.50638e-05
novel_mir6154	0	15	0.001	0.65	9.3443	Up	1.916e-05	2.50543e-05
novel_mir4310	0	15	0.001	0.65	9.3443	Up	1.916e-05	2.50448e-05
novel_mir165	0	15	0.001	0.65	9.3443	Up	1.916e-05	2.50354e-05
novel_mir1019	0	15	0.001	0.65	9.3443	Up	1.916e-05	2.50259e-05
novel_mir5005	0	15	0.001	0.65	9.3443	Up	1.916e-05	2.50165e-05
novel_mir1607	0	15	0.001	0.65	9.3443	Up	1.916e-05	2.5007e-05
novel_mir2804	0	15	0.001	0.65	9.3443	Up	1.916e-05	2.49976e-05
novel_mir4449	0	15	0.001	0.65	9.3443	Up	1.916e-05	2.49882e-05
novel_mir913	0	15	0.001	0.65	9.3443	Up	1.916e-05	2.49788e-05
novel_mir5347	0	15	0.001	0.65	9.3443	Up	1.916e-05	2.49694e-05
novel_mir3995	0	15	0.001	0.65	9.3443	Up	1.916e-05	2.496e-05
novel_mir5751	0	15	0.001	0.65	9.3443	Up	1.916e-05	2.49506e-05
novel_mir5203	0	15	0.001	0.65	9.3443	Up	1.916e-05	2.49412e-05
novel_mir4901	0	14	0.001	0.6	9.22882	Up	3.94512e-05	5.08195e-05
novel_mir1689	0	14	0.001	0.6	9.22882	Up	3.94512e-05	5.08006e-05
novel_mir2004	0	14	0.001	0.6	9.22882	Up	3.94512e-05	5.07817e-05
novel_mir5272	0	14	0.001	0.6	9.22882	Up	3.94512e-05	5.07628e-05
novel_mir1870	0	14	0.001	0.6	9.22882	Up	3.94512e-05	5.07439e-05
novel_mir452	0	14	0.001	0.6	9.22882	Up	3.94512e-05	5.07251e-05
novel_mir1892	0	14	0.001	0.6	9.22882	Up	3.94512e-05	5.07062e-05
novel_mir5313	0	14	0.001	0.6	9.22882	Up	3.94512e-05	5.06874e-05
novel_mir1937	0	14	0.001	0.6	9.22882	Up	3.94512e-05	5.06686e-05
novel_mir3043	0	14	0.001	0.6	9.22882	Up	3.94512e-05	5.06498e-05
novel_mir5432	0	14	0.001	0.6	9.22882	Up	3.94512e-05	5.0631e-05
novel_mir524	0	14	0.001	0.6	9.22882	Up	3.94512e-05	5.06122e-05
novel_mir2658	0	14	0.001	0.6	9.22882	Up	3.94512e-05	5.05935e-05
novel_mir1654	0	14	0.001	0.6	9.22882	Up	3.94512e-05	5.05747e-05
novel_mir782	0	14	0.001	0.6	9.22882	Up	3.94512e-05	5.0556e-05
novel_mir5874	0	14	0.001	0.6	9.22882	Up	3.94512e-05	5.05373e-05
novel_mir937	0	14	0.001	0.6	9.22882	Up	3.94512e-05	5.05186e-05
novel_mir4565	0	14	0.001	0.6	9.22882	Up	3.94512e-05	5.04999e-05
novel_mir1293	0	14	0.001	0.6	9.22882	Up	3.94512e-05	5.04812e-05
novel_mir459	0	14	0.001	0.6	9.22882	Up	3.94512e-05	5.04625e-05
novel_mir4234	0	14	0.001	0.6	9.22882	Up	3.94512e-05	5.04439e-05
novel_mir463	0	14	0.001	0.6	9.22882	Up	3.94512e-05	5.04253e-05
novel_mir2737	0	14	0.001	0.6	9.22882	Up	3.94512e-05	5.04066e-05
novel_mir4184	0	14	0.001	0.6	9.22882	Up	3.94512e-05	5.0388e-05
novel_mir940	0	13	0.001	0.56	9.12928	Up	8.12316e-05	0.000102878
novel_mir5492	0	13	0.001	0.56	9.12928	Up	8.12316e-05	0.00010284
novel_mir281	0	13	0.001	0.56	9.12928	Up	8.12316e-05	0.000102802
novel_mir621	0	13	0.001	0.56	9.12928	Up	8.12316e-05	0.000102765
novel_mir1010	0	13	0.001	0.56	9.12928	Up	8.12316e-05	0.000102727
novel_mir5810	0	13	0.001	0.56	9.12928	Up	8.12316e-05	0.00010269
novel_mir5057	0	13	0.001	0.56	9.12928	Up	8.12316e-05	0.000102652
novel_mir1134	0	13	0.001	0.56	9.12928	Up	8.12316e-05	0.000102615
novel_mir4576	0	13	0.001	0.56	9.12928	Up	8.12316e-05	0.000102577
novel_mir2981	0	13	0.001	0.56	9.12928	Up	8.12316e-05	0.00010254
novel_mir851	0	13	0.001	0.56	9.12928	Up	8.12316e-05	0.000102502
novel_mir3534	0	13	0.001	0.56	9.12928	Up	8.12316e-05	0.000102465
novel_mir882	0	13	0.001	0.56	9.12928	Up	8.12316e-05	0.000102428
novel_mir121	0	13	0.001	0.56	9.12928	Up	8.12316e-05	0.00010239
novel_mir2911	0	13	0.001	0.56	9.12928	Up	8.12316e-05	0.000102353
novel_mir586	0	13	0.001	0.56	9.12928	Up	8.12316e-05	0.000102316
novel_mir4253	0	13	0.001	0.56	9.12928	Up	8.12316e-05	0.000102279
novel_mir3131	0	13	0.001	0.56	9.12928	Up	8.12316e-05	0.000102241
novel_mir5281	0	13	0.001	0.56	9.12928	Up	8.12316e-05	0.000102204
novel_mir4490	0	13	0.001	0.56	9.12928	Up	8.12316e-05	0.000102167
novel_mir2896	0	13	0.001	0.56	9.12928	Up	8.12316e-05	0.00010213
novel_mir51	0	13	0.001	0.56	9.12928	Up	8.12316e-05	0.000102093
novel_mir888	0	13	0.001	0.56	9.12928	Up	8.12316e-05	0.000102056
novel_mir844	0	13	0.001	0.56	9.12928	Up	8.12316e-05	0.000102019
novel_mir584	0	13	0.001	0.56	9.12928	Up	8.12316e-05	0.000101982
novel_mir1216	0	13	0.001	0.56	9.12928	Up	8.12316e-05	0.000101945
novel_mir1328	0	13	0.001	0.56	9.12928	Up	8.12316e-05	0.000101908
novel_mir5619	0	13	0.001	0.56	9.12928	Up	8.12316e-05	0.000101871
novel_mir666	0	13	0.001	0.56	9.12928	Up	8.12316e-05	0.000101834
novel_mir2727	0	13	0.001	0.56	9.12928	Up	8.12316e-05	0.000101797
novel_mir4540	0	13	0.001	0.56	9.12928	Up	8.12316e-05	0.00010176
novel_mir2159	0	13	0.001	0.56	9.12928	Up	8.12316e-05	0.000101723
novel_mir770	0	13	0.001	0.56	9.12928	Up	8.12316e-05	0.000101686
novel_mir3744	0	13	0.001	0.56	9.12928	Up	8.12316e-05	0.00010165
novel_mir1265	0	13	0.001	0.56	9.12928	Up	8.12316e-05	0.000101613
novel_mir5958	0	13	0.001	0.56	9.12928	Up	8.12316e-05	0.000101576
novel_mir491	0	13	0.001	0.56	9.12928	Up	8.12316e-05	0.000101539
novel_mir5013	0	13	0.001	0.56	9.12928	Up	8.12316e-05	0.000101503
novel_mir2105	0	13	0.001	0.56	9.12928	Up	8.12316e-05	0.000101466
novel_mir4465	0	13	0.001	0.56	9.12928	Up	8.12316e-05	0.00010143
novel_mir1496	0	13	0.001	0.56	9.12928	Up	8.12316e-05	0.000101393
novel_mir77	0	13	0.001	0.56	9.12928	Up	8.12316e-05	0.000101356
novel_mir1859	0	13	0.001	0.56	9.12928	Up	8.12316e-05	0.00010132
novel_mir3130	0	13	0.001	0.56	9.12928	Up	8.12316e-05	0.000101283
novel_mir1988	0	13	0.001	0.56	9.12928	Up	8.12316e-05	0.000101247
novel_mir393	0	13	0.001	0.56	9.12928	Up	8.12316e-05	0.00010121
novel_mir6116	0	13	0.001	0.56	9.12928	Up	8.12316e-05	0.000101174
novel_mir943	0	13	0.001	0.56	9.12928	Up	8.12316e-05	0.000101138
novel_mir377	0	12	0.001	0.52	9.02237	Up	0.000167259	0.000206096
novel_mir1100	0	12	0.001	0.52	9.02237	Up	0.000167259	0.000206022
novel_mir1664	0	12	0.001	0.52	9.02237	Up	0.000167259	0.000205949
novel_mir4384	0	12	0.001	0.52	9.02237	Up	0.000167259	0.000205876
novel_mir931	0	12	0.001	0.52	9.02237	Up	0.000167259	0.000205803
novel_mir1809	0	12	0.001	0.52	9.02237	Up	0.000167259	0.000205729
novel_mir1452	0	12	0.001	0.52	9.02237	Up	0.000167259	0.000205656
novel_mir2969	0	12	0.001	0.52	9.02237	Up	0.000167259	0.000205583
novel_mir4427	0	12	0.001	0.52	9.02237	Up	0.000167259	0.00020551
novel_mir3868	0	12	0.001	0.52	9.02237	Up	0.000167259	0.000205437
novel_mir1642	0	12	0.001	0.52	9.02237	Up	0.000167259	0.000205364
novel_mir790	0	12	0.001	0.52	9.02237	Up	0.000167259	0.000205292
novel_mir1533	0	12	0.001	0.52	9.02237	Up	0.000167259	0.000205219
novel_mir4481	0	12	0.001	0.52	9.02237	Up	0.000167259	0.000205146
novel_mir6091	0	12	0.001	0.52	9.02237	Up	0.000167259	0.000205073
novel_mir4017	0	12	0.001	0.52	9.02237	Up	0.000167259	0.000205001
novel_mir2060	0	12	0.001	0.52	9.02237	Up	0.000167259	0.000204928
novel_mir3788	0	12	0.001	0.52	9.02237	Up	0.000167259	0.000204856
novel_mir5198	0	12	0.001	0.52	9.02237	Up	0.000167259	0.000204783
novel_mir5677	0	12	0.001	0.52	9.02237	Up	0.000167259	0.000204711
novel_mir2781	0	12	0.001	0.52	9.02237	Up	0.000167259	0.000204638
novel_mir1037	0	12	0.001	0.52	9.02237	Up	0.000167259	0.000204566
novel_mir860	0	12	0.001	0.52	9.02237	Up	0.000167259	0.000204494
novel_mir5139	0	12	0.001	0.52	9.02237	Up	0.000167259	0.000204421
novel_mir5969	0	12	0.001	0.52	9.02237	Up	0.000167259	0.000204349
novel_mir1386	0	12	0.001	0.52	9.02237	Up	0.000167259	0.000204277
novel_mir500	0	12	0.001	0.52	9.02237	Up	0.000167259	0.000204205
novel_mir2000	0	12	0.001	0.52	9.02237	Up	0.000167259	0.000204133
novel_mir6007	0	12	0.001	0.52	9.02237	Up	0.000167259	0.000204061
novel_mir2089	0	12	0.001	0.52	9.02237	Up	0.000167259	0.000203989
novel_mir3912	0	12	0.001	0.52	9.02237	Up	0.000167259	0.000203917
novel_mir4267	0	12	0.001	0.52	9.02237	Up	0.000167259	0.000203845
novel_mir2744	0	12	0.001	0.52	9.02237	Up	0.000167259	0.000203774
novel_mir1926	0	12	0.001	0.52	9.02237	Up	0.000167259	0.000203702
novel_mir192	0	12	0.001	0.52	9.02237	Up	0.000167259	0.00020363
novel_mir5402	0	12	0.001	0.52	9.02237	Up	0.000167259	0.000203559
novel_mir3814	0	12	0.001	0.52	9.02237	Up	0.000167259	0.000203487
novel_mir797	0	12	0.001	0.52	9.02237	Up	0.000167259	0.000203415
novel_mir4903	0	12	0.001	0.52	9.02237	Up	0.000167259	0.000203344
novel_mir5359	0	12	0.001	0.52	9.02237	Up	0.000167259	0.000203273
novel_mir690	0	12	0.001	0.52	9.02237	Up	0.000167259	0.000203201
novel_mir783	0	12	0.001	0.52	9.02237	Up	0.000167259	0.00020313
novel_mir1161	0	12	0.001	0.52	9.02237	Up	0.000167259	0.000203059
novel_mir614	0	12	0.001	0.52	9.02237	Up	0.000167259	0.000202987
novel_mir499	0	12	0.001	0.52	9.02237	Up	0.000167259	0.000202916
novel_mir676	0	12	0.001	0.52	9.02237	Up	0.000167259	0.000202845
novel_mir2971	0	12	0.001	0.52	9.02237	Up	0.000167259	0.000202774
novel_mir4832	0	12	0.001	0.52	9.02237	Up	0.000167259	0.000202703
novel_mir5326	0	12	0.001	0.52	9.02237	Up	0.000167259	0.000202632
novel_mir4484	0	12	0.001	0.52	9.02237	Up	0.000167259	0.000202561
novel_mir4546	0	11	0.001	0.47	8.87652	Up	0.000344394	0.000412605
novel_mir9	0	11	0.001	0.47	8.87652	Up	0.000344394	0.000412462
novel_mir3990	0	11	0.001	0.47	8.87652	Up	0.000344394	0.000412319
novel_mir5861	0	11	0.001	0.47	8.87652	Up	0.000344394	0.000412177
novel_mir3811	0	11	0.001	0.47	8.87652	Up	0.000344394	0.000412034
novel_mir5594	0	11	0.001	0.47	8.87652	Up	0.000344394	0.000411892
novel_mir5185	0	11	0.001	0.47	8.87652	Up	0.000344394	0.00041175
novel_mir3051	0	11	0.001	0.47	8.87652	Up	0.000344394	0.000411607
novel_mir2787	0	11	0.001	0.47	8.87652	Up	0.000344394	0.000411465
novel_mir331	0	11	0.001	0.47	8.87652	Up	0.000344394	0.000411323
novel_mir2170	0	11	0.001	0.47	8.87652	Up	0.000344394	0.000411181
novel_mir2870	0	11	0.001	0.47	8.87652	Up	0.000344394	0.000411039
novel_mir4385	0	11	0.001	0.47	8.87652	Up	0.000344394	0.000410898
novel_mir4194	0	11	0.001	0.47	8.87652	Up	0.000344394	0.000410756
novel_mir4921	0	11	0.001	0.47	8.87652	Up	0.000344394	0.000410614
novel_mir5479	0	11	0.001	0.47	8.87652	Up	0.000344394	0.000410473
novel_mir5150	0	11	0.001	0.47	8.87652	Up	0.000344394	0.000410332
novel_mir3167	0	11	0.001	0.47	8.87652	Up	0.000344394	0.00041019
novel_mir4511	0	11	0.001	0.47	8.87652	Up	0.000344394	0.000410049
novel_mir669	0	11	0.001	0.47	8.87652	Up	0.000344394	0.000409908
novel_mir2857	0	11	0.001	0.47	8.87652	Up	0.000344394	0.000409767
novel_mir5340	0	11	0.001	0.47	8.87652	Up	0.000344394	0.000409626
novel_mir3961	0	11	0.001	0.47	8.87652	Up	0.000344394	0.000409486
novel_mir3564	0	11	0.001	0.47	8.87652	Up	0.000344394	0.000409345
novel_mir375	0	11	0.001	0.47	8.87652	Up	0.000344394	0.000409204
novel_mir2481	0	11	0.001	0.47	8.87652	Up	0.000344394	0.000409064
novel_mir678	0	11	0.001	0.47	8.87652	Up	0.000344394	0.000408924
novel_mir136	0	11	0.001	0.47	8.87652	Up	0.000344394	0.000408783
novel_mir2018	0	11	0.001	0.47	8.87652	Up	0.000344394	0.000408643
novel_mir2898	0	11	0.001	0.47	8.87652	Up	0.000344394	0.000408503
novel_mir476	0	11	0.001	0.47	8.87652	Up	0.000344394	0.000408363
novel_mir3875	0	11	0.001	0.47	8.87652	Up	0.000344394	0.000408223
novel_mir4734	0	11	0.001	0.47	8.87652	Up	0.000344394	0.000408083
novel_mir4559	0	11	0.001	0.47	8.87652	Up	0.000344394	0.000407944
novel_mir2789	0	11	0.001	0.47	8.87652	Up	0.000344394	0.000407804
novel_mir5084	0	11	0.001	0.47	8.87652	Up	0.000344394	0.000407664
novel_mir654	0	11	0.001	0.47	8.87652	Up	0.000344394	0.000407525
novel_mir1941	0	11	0.001	0.47	8.87652	Up	0.000344394	0.000407386
novel_mir2818	0	11	0.001	0.47	8.87652	Up	0.000344394	0.000407246
novel_mir2360	0	11	0.001	0.47	8.87652	Up	0.000344394	0.000407107
novel_mir4098	0	11	0.001	0.47	8.87652	Up	0.000344394	0.000406968
novel_mir3239	0	11	0.001	0.47	8.87652	Up	0.000344394	0.000406829
novel_mir5069	0	11	0.001	0.47	8.87652	Up	0.000344394	0.000406691
novel_mir4134	0	11	0.001	0.47	8.87652	Up	0.000344394	0.000406552
novel_mir3757	0	11	0.001	0.47	8.87652	Up	0.000344394	0.000406413
novel_mir228	0	11	0.001	0.47	8.87652	Up	0.000344394	0.000406275
novel_mir854	0	11	0.001	0.47	8.87652	Up	0.000344394	0.000406136
novel_mir4937	0	11	0.001	0.47	8.87652	Up	0.000344394	0.000405998
novel_mir3004	0	11	0.001	0.47	8.87652	Up	0.000344394	0.000405859
novel_mir125	0	11	0.001	0.47	8.87652	Up	0.000344394	0.000405721
novel_mir3238	0	11	0.001	0.47	8.87652	Up	0.000344394	0.000405583
novel_mir4388	0	11	0.001	0.47	8.87652	Up	0.000344394	0.000405445
novel_mir978	0	11	0.001	0.47	8.87652	Up	0.000344394	0.000405307
novel_mir1268	0	11	0.001	0.47	8.87652	Up	0.000344394	0.000405169
novel_mir5963	0	11	0.001	0.47	8.87652	Up	0.000344394	0.000405032
novel_mir5061	0	11	0.001	0.47	8.87652	Up	0.000344394	0.000404894
novel_mir4501	0	11	0.001	0.47	8.87652	Up	0.000344394	0.000404757
novel_mir1550	0	11	0.001	0.47	8.87652	Up	0.000344394	0.000404619
novel_mir938	0	11	0.001	0.47	8.87652	Up	0.000344394	0.000404482
novel_mir1340	0	11	0.001	0.47	8.87652	Up	0.000344394	0.000404344
novel_mir846	0	11	0.001	0.47	8.87652	Up	0.000344394	0.000404207
novel_mir6070	0	11	0.001	0.47	8.87652	Up	0.000344394	0.00040407
novel_mir2364	0	11	0.001	0.47	8.87652	Up	0.000344394	0.000403933
novel_mir1033	0	11	0.001	0.47	8.87652	Up	0.000344394	0.000403796
novel_mir2217	0	11	0.001	0.47	8.87652	Up	0.000344394	0.00040366
novel_mir616	0	11	0.001	0.47	8.87652	Up	0.000344394	0.000403523
novel_mir2172	0	11	0.001	0.47	8.87652	Up	0.000344394	0.000403386
novel_mir2778	0	11	0.001	0.47	8.87652	Up	0.000344394	0.00040325
novel_mir5536	0	10	0.001	0.43	8.74819	Up	0.00070912	0.000815948
novel_mir1069	0	10	0.001	0.43	8.74819	Up	0.00070912	0.000815677
novel_mir3971	0	10	0.001	0.43	8.74819	Up	0.00070912	0.000815406
novel_mir1287	0	10	0.001	0.43	8.74819	Up	0.00070912	0.000815135
novel_mir5528	0	10	0.001	0.43	8.74819	Up	0.00070912	0.000814864
novel_mir4197	0	10	0.001	0.43	8.74819	Up	0.00070912	0.000814593
novel_mir2255	0	10	0.001	0.43	8.74819	Up	0.00070912	0.000814323
novel_mir566	0	10	0.001	0.43	8.74819	Up	0.00070912	0.000814053
novel_mir893	0	10	0.001	0.43	8.74819	Up	0.00070912	0.000813783
novel_mir2297	0	10	0.001	0.43	8.74819	Up	0.00070912	0.000813513
novel_mir1801	0	10	0.001	0.43	8.74819	Up	0.00070912	0.000813243
novel_mir3921	0	10	0.001	0.43	8.74819	Up	0.00070912	0.000812974
novel_mir1860	0	10	0.001	0.43	8.74819	Up	0.00070912	0.000812705
novel_mir1143	0	10	0.001	0.43	8.74819	Up	0.00070912	0.000812435
novel_mir2775	0	10	0.001	0.43	8.74819	Up	0.00070912	0.000812167
novel_mir1035	0	10	0.001	0.43	8.74819	Up	0.00070912	0.000811898
novel_mir4109	0	10	0.001	0.43	8.74819	Up	0.00070912	0.000811629
novel_mir5734	0	10	0.001	0.43	8.74819	Up	0.00070912	0.000811361
novel_mir5633	0	10	0.001	0.43	8.74819	Up	0.00070912	0.000811093
novel_mir5605	0	10	0.001	0.43	8.74819	Up	0.00070912	0.000810825
novel_mir3276	0	10	0.001	0.43	8.74819	Up	0.00070912	0.000810557
novel_mir5526	0	10	0.001	0.43	8.74819	Up	0.00070912	0.000810289
novel_mir1323	0	10	0.001	0.43	8.74819	Up	0.00070912	0.000810022
novel_mir1465	0	10	0.001	0.43	8.74819	Up	0.00070912	0.000809754
novel_mir1440	0	10	0.001	0.43	8.74819	Up	0.00070912	0.000809487
novel_mir1816	0	10	0.001	0.43	8.74819	Up	0.00070912	0.00080922
novel_mir4293	0	10	0.001	0.43	8.74819	Up	0.00070912	0.000808953
novel_mir2996	0	10	0.001	0.43	8.74819	Up	0.00070912	0.000808687
novel_mir896	0	10	0.001	0.43	8.74819	Up	0.00070912	0.00080842
novel_mir1849	0	10	0.001	0.43	8.74819	Up	0.00070912	0.000808154
novel_mir79	0	10	0.001	0.43	8.74819	Up	0.00070912	0.000807888
novel_mir2524	0	10	0.001	0.43	8.74819	Up	0.00070912	0.000807622
novel_mir4443	0	10	0.001	0.43	8.74819	Up	0.00070912	0.000807356
novel_mir4239	0	10	0.001	0.43	8.74819	Up	0.00070912	0.000807091
novel_mir4989	0	10	0.001	0.43	8.74819	Up	0.00070912	0.000806825
novel_mir5384	0	10	0.001	0.43	8.74819	Up	0.00070912	0.00080656
novel_mir2090	0	10	0.001	0.43	8.74819	Up	0.00070912	0.000806295
novel_mir2503	0	10	0.001	0.43	8.74819	Up	0.00070912	0.00080603
novel_mir642	0	10	0.001	0.43	8.74819	Up	0.00070912	0.000805765
novel_mir5270	0	10	0.001	0.43	8.74819	Up	0.00070912	0.000805501
novel_mir1427	0	10	0.001	0.43	8.74819	Up	0.00070912	0.000805236
novel_mir1027	0	10	0.001	0.43	8.74819	Up	0.00070912	0.000804972
novel_mir4395	0	10	0.001	0.43	8.74819	Up	0.00070912	0.000804708
novel_mir1202	0	10	0.001	0.43	8.74819	Up	0.00070912	0.000804444
novel_mir749	0	10	0.001	0.43	8.74819	Up	0.00070912	0.000804181
novel_mir3391	0	10	0.001	0.43	8.74819	Up	0.00070912	0.000803917
novel_mir4621	0	10	0.001	0.43	8.74819	Up	0.00070912	0.000803654
novel_mir2741	0	10	0.001	0.43	8.74819	Up	0.00070912	0.000803391
novel_mir5353	0	10	0.001	0.43	8.74819	Up	0.00070912	0.000803128
novel_mir1072	0	10	0.001	0.43	8.74819	Up	0.00070912	0.000802865
novel_mir4266	0	10	0.001	0.43	8.74819	Up	0.00070912	0.000802602
novel_mir4608	0	10	0.001	0.43	8.74819	Up	0.00070912	0.00080234
novel_mir715	0	10	0.001	0.43	8.74819	Up	0.00070912	0.000802078
novel_mir4675	0	10	0.001	0.43	8.74819	Up	0.00070912	0.000801815
novel_mir4002	0	10	0.001	0.43	8.74819	Up	0.00070912	0.000801553
novel_mir3668	0	10	0.001	0.43	8.74819	Up	0.00070912	0.000801292
novel_mir1392	0	10	0.001	0.43	8.74819	Up	0.00070912	0.00080103
novel_mir4711	0	10	0.001	0.43	8.74819	Up	0.00070912	0.000800769
novel_mir5231	0	10	0.001	0.43	8.74819	Up	0.00070912	0.000800507
novel_mir511	0	10	0.001	0.43	8.74819	Up	0.00070912	0.000800246
novel_mir6062	0	10	0.001	0.43	8.74819	Up	0.00070912	0.000799985
novel_mir2499	0	10	0.001	0.43	8.74819	Up	0.00070912	0.000799725
novel_mir5140	0	10	0.001	0.43	8.74819	Up	0.00070912	0.000799464
novel_mir5648	0	10	0.001	0.43	8.74819	Up	0.00070912	0.000799204
novel_mir3393	0	10	0.001	0.43	8.74819	Up	0.00070912	0.000798943
novel_mir557	0	10	0.001	0.43	8.74819	Up	0.00070912	0.000798683
novel_mir504	0	10	0.001	0.43	8.74819	Up	0.00070912	0.000798423
novel_mir4532	0	10	0.001	0.43	8.74819	Up	0.00070912	0.000798164
novel_mir4577	0	10	0.001	0.43	8.74819	Up	0.00070912	0.000797904
novel_mir1052	0	10	0.001	0.43	8.74819	Up	0.00070912	0.000797645
novel_mir5419	0	10	0.001	0.43	8.74819	Up	0.00070912	0.000797386
novel_mir2291	0	10	0.001	0.43	8.74819	Up	0.00070912	0.000797126
novel_mir4918	0	10	0.001	0.43	8.74819	Up	0.00070912	0.000796868
novel_mir2312	0	10	0.001	0.43	8.74819	Up	0.00070912	0.000796609
novel_mir3118	0	10	0.001	0.43	8.74819	Up	0.00070912	0.00079635
novel_mir2300	0	10	0.001	0.43	8.74819	Up	0.00070912	0.000796092
novel_mir1869	0	10	0.001	0.43	8.74819	Up	0.00070912	0.000795834
novel_mir2368	0	10	0.001	0.43	8.74819	Up	0.00070912	0.000795576
novel_mir6042	0	10	0.001	0.43	8.74819	Up	0.00070912	0.000795318
novel_mir1627	0	10	0.001	0.43	8.74819	Up	0.00070912	0.00079506
mmu-miR-382-5p	2	401	0.08	17.31	7.75739	Up	3.49174e-122	5.80838e-121
mmu-miR-409-3p	1	141	0.04	6.08	7.24793	Up	4.26674e-43	2.16148e-42
mmu-miR-6948-3p	1	132	0.04	5.7	7.15482	Up	2.66096e-40	1.27167e-39
mmu-miR-202-5p	1	124	0.04	5.35	7.0634	Up	8.08748e-38	3.60602e-37
mmu-miR-341-3p	8	999	0.33	43.11	7.02941	Up	5.49226e-297	1.79276e-295
mmu-let-7e-3p	4	434	0.16	18.73	6.87114	Up	7.75136e-129	1.37537e-127
mmu-miR-467c-5p	1	99	0.04	4.27	6.73809	Up	4.51002e-30	1.70916e-29
mmu-miR-23b-3p	6	441	0.24	19.03	6.3091	Up	9.33398e-128	1.63109e-126
mmu-miR-211-5p	2	90	0.08	3.88	5.59991	Up	6.60996e-26	2.25325e-25
mmu-miR-615-3p	25	765	1.02	33.01	5.01626	Up	8.43342e-201	2.02636e-199
novel_mir1411	11	321	0.45	13.85	4.94382	Up	1.62979e-84	1.89867e-83
novel_mir1626	10	282	0.41	12.17	4.89156	Up	5.04116e-74	5.05577e-73
novel_mir620	10	279	0.41	12.04	4.87607	Up	3.96534e-73	3.93125e-72
mmu-miR-187-3p	33	902	1.34	38.93	4.86058	Up	2.59304e-232	6.95498e-231
mmu-miR-378a-3p	1066	27204	43.44	1174.01	4.75628	Up	0	0
novel_mir3680	18	448	0.73	19.33	4.7268	Up	2.41002e-114	3.77315e-113
novel_mir1198	21	518	0.86	22.35	4.69979	Up	9.18324e-132	1.67232e-130
novel_mir930	26	616	1.06	26.58	4.6482	Up	2.91988e-155	5.87371e-154
novel_mir2406	22	519	0.9	22.4	4.63743	Up	5.89024e-131	1.06703e-129
novel_mir5	29	676	1.18	29.17	4.62763	Up	1.02272e-169	2.19789e-168
mmu-miR-3102-5p.2-5p	20	452	0.81	19.51	4.59015	Up	2.44632e-113	3.72875e-112
novel_mir3	251	5469	10.23	236.02	4.52803	Up	0	0
novel_mir825	15	305	0.61	13.16	4.43121	Up	2.21636e-75	2.27555e-74
novel_mir1848	23	461	0.94	19.89	4.40324	Up	7.88704e-113	1.19689e-111
novel_mir3030	19	360	0.77	15.54	4.33498	Up	2.16734e-87	2.60382e-86
novel_mir1171	16	298	0.65	12.86	4.30631	Up	2.52204e-72	2.47203e-71
novel_mir105	122	2264	4.97	97.7	4.29704	Up	0	0
mmu-miR-378c	1	18	0.04	0.78	4.2854	Up	2.36436e-05	3.07429e-05
novel_mir3322	40	732	1.63	31.59	4.27652	Up	1.06493e-174	2.34691e-173
novel_mir573	19	318	0.77	13.72	4.15528	Up	3.32028e-75	3.39887e-74
novel_mir4191	56	912	2.28	39.36	4.10962	Up	2.88022e-211	7.11826e-210
novel_mir4848	16	252	0.65	10.88	4.0651	Up	5.10748e-59	3.8086e-58
novel_mir110	34	528	1.39	22.79	4.03524	Up	1.5398e-121	2.54914e-120
novel_mir4568	26	397	1.06	17.13	4.01439	Up	2.23136e-91	2.80746e-90
mmu-miR-125b-5p	52	793	2.12	34.22	4.0127	Up	7.68244e-181	1.74877e-179
mmu-miR-126a-3p	522	7267	21.27	313.61	3.88208	Up	0	0
mmu-miR-411-5p	42	584	1.71	25.2	3.88136	Up	2.73886e-130	4.91008e-129
novel_mir5817	38	507	1.55	21.88	3.81927	Up	5.50618e-112	8.28321e-111
novel_mir22	13	173	0.53	7.47	3.81704	Up	3.59188e-39	1.65265e-38
novel_mir282	61	785	2.49	33.88	3.76622	Up	1.29892e-170	2.80891e-169
novel_mir5404	16	204	0.65	8.8	3.75899	Up	2.29492e-45	1.22537e-44
novel_mir6160	10	128	0.41	5.52	3.75097	Up	5.12516e-29	1.88449e-28
novel_mir3767	14	175	0.57	7.55	3.72744	Up	6.85564e-39	3.12936e-38
novel_mir43	122	1499	4.97	64.69	3.70222	Up	0	0
novel_mir835	16	194	0.65	8.37	3.68672	Up	1.46437e-42	7.22787e-42
novel_mir1692	15	181	0.61	7.81	3.67844	Up	9.56466e-40	4.48424e-39
mmu-miR-7043-3p	28	334	1.14	14.41	3.65996	Up	7.99676e-72	7.77213e-71
novel_mir3316	27	320	1.1	13.81	3.65014	Up	9.7751e-69	8.90049e-68
novel_mir4451	83	965	3.38	41.65	3.62322	Up	1.12757e-202	2.72824e-201
novel_mir4934	14	160	0.57	6.9	3.59756	Up	1.06035e-34	4.42559e-34
novel_mir1445	16	176	0.65	7.6	3.54749	Up	1.48374e-37	6.55652e-37
novel_mir6017	24	263	0.98	11.35	3.53377	Up	2.55196e-55	1.74502e-54
novel_mir3700	31	326	1.26	14.07	3.48113	Up	3.13572e-67	2.76775e-66
novel_mir623	37	390	1.51	16.83	3.47841	Up	3.49586e-80	3.87682e-79
novel_mir3468	38	394	1.55	17	3.45519	Up	1.63557e-80	1.83736e-79
novel_mir2430	14	143	0.57	6.17	3.43624	Up	5.19024e-30	1.9648e-29
novel_mir5943	26	262	1.06	11.31	3.41546	Up	1.645e-53	1.07594e-52
novel_mir594	27	266	1.1	11.48	3.38355	Up	7.4655e-54	4.9484e-53
novel_mir4652	14	136	0.57	5.87	3.36433	Up	4.21866e-28	1.50947e-27
novel_mir1007	10	96	0.41	4.14	3.33593	Up	3.77818e-20	1.1041e-19
mmu-miR-22-3p	6905	64836	281.38	2798.04	3.31382	Up	0	0
novel_mir6115	57	530	2.32	22.87	3.30126	Up	2.29468e-103	3.25393e-102
mmu-miR-375-3p	4474	41600	182.31	1795.27	3.29974	Up	0	0
novel_mir3984	19	173	0.77	7.47	3.27818	Up	1.68471e-34	7.01454e-34
novel_mir2872	14	128	0.57	5.52	3.27563	Up	6.17588e-26	2.10943e-25
mmu-miR-1198-5p	13722	125246	559.17	5405.07	3.27295	Up	0	0
novel_mir520	18	162	0.73	6.99	3.25932	Up	2.9898e-32	1.20008e-31
novel_mir3406	25	225	1.02	9.71	3.2509	Up	3.2048e-44	1.65997e-43
novel_mir634	21	185	0.86	7.98	3.21398	Up	2.6008e-36	1.11647e-35
mmu-miR-490-5p	69	601	2.81	25.94	3.20654	Up	6.88992e-114	1.06902e-112
novel_mir4508	17	147	0.69	6.34	3.19981	Up	6.23164e-29	2.26963e-28
mmu-miR-485-5p	37	321	1.51	13.85	3.19727	Up	1.70606e-61	1.35389e-60
novel_mir1637	26	223	1.06	9.62	3.18197	Up	5.47636e-43	2.7541e-42
novel_mir2773	32	270	1.3	11.65	3.16375	Up	2.27934e-51	1.4008e-50
novel_mir4692	30	253	1.22	10.92	3.16202	Up	3.19824e-48	1.81706e-47
mmu-miR-33-5p	34	281	1.39	12.13	3.12542	Up	6.33112e-53	4.09452e-52
novel_mir1093	19	153	0.77	6.6	3.09954	Up	3.59506e-29	1.3247e-28
novel_mir254	16	129	0.65	5.57	3.09917	Up	7.87098e-25	2.59863e-24
novel_mir5993	23	186	0.94	8.03	3.09467	Up	3.25812e-35	1.36976e-34
novel_mir764	26	208	1.06	8.98	3.08265	Up	5.12588e-39	2.34908e-38
novel_mir3202	19	149	0.77	6.43	3.06189	Up	4.05378e-28	1.45198e-27
novel_mir4730	41	317	1.67	13.68	3.03415	Up	9.45566e-58	6.78767e-57
mmu-miR-192-5p	2161	16636	88.06	717.94	3.0273	Up	0	0
novel_mir1425	21	162	0.86	6.99	3.02288	Up	3.18486e-30	1.21095e-29
novel_mir1365	49	375	2	16.18	3.01614	Up	1.06574e-67	9.55299e-67
novel_mir5372	23	176	0.94	7.6	3.01527	Up	1.37139e-32	5.5303e-32
novel_mir5257	28	212	1.14	9.15	3.00474	Up	9.24674e-39	4.19865e-38
novel_mir2477	117	879	4.77	37.93	2.99128	Up	5.25298e-155	1.0506e-153
mmu-miR-652-3p	2848	21384	116.06	922.84	2.99121	Up	0	0
novel_mir887	30	220	1.22	9.49	2.95953	Up	1.44561e-39	6.70484e-39
novel_mir5481	20	146	0.81	6.3	2.95936	Up	1.07081e-26	3.70499e-26
novel_mir3724	40	287	1.63	12.39	2.92623	Up	1.32573e-50	7.99131e-50
novel_mir4985	52	373	2.12	16.1	2.92492	Up	2.81106e-65	2.38975e-64
novel_mir1325	19	135	0.77	5.83	2.92057	Up	1.77224e-24	5.80678e-24
novel_mir617	42	297	1.71	12.82	2.90633	Up	6.1638e-52	3.85655e-51
novel_mir4476	24	170	0.98	7.34	2.90493	Up	2.10062e-30	8.05781e-30
mmu-miR-206-3p	792	5593	32.27	241.37	2.90298	Up	0	0
mmu-miR-92b-3p	731	5163	29.79	222.81	2.90291	Up	0	0
novel_mir3628	43	302	1.75	13.03	2.89641	Up	1.32583e-52	8.47946e-52
novel_mir2358	32	222	1.3	9.58	2.88151	Up	7.64824e-39	3.48655e-38
novel_mir29	18	124	0.73	5.35	2.87357	Up	2.90084e-22	8.97755e-22
mmu-miR-199a-3p,mmu-miR-199b-3p	26	179	1.06	7.72	2.86454	Up	1.72294e-31	6.80522e-31
novel_mir227	23	157	0.94	6.78	2.85055	Up	1.10709e-27	3.92071e-27
novel_mir5727	32	217	1.3	9.36	2.848	Up	1.44465e-37	6.39191e-37
novel_mir2121	12	81	0.49	3.5	2.8365	Up	7.19904e-15	1.77792e-14
novel_mir813	24	157	0.98	6.78	2.79043	Up	4.34766e-27	1.5272e-26
novel_mir1244	22	144	0.9	6.21	2.7866	Up	5.67336e-25	1.89112e-24
novel_mir3675	25	162	1.02	6.99	2.77672	Up	9.11742e-28	3.23884e-27
novel_mir1827	32	206	1.3	8.89	2.77367	Up	8.8091e-35	3.68555e-34
novel_mir1696	45	289	1.83	12.47	2.76855	Up	4.14468e-48	2.34707e-47
mmu-miR-320-3p	1037	6554	42.26	282.84	2.74262	Up	0	0
novel_mir3925	54	341	2.2	14.72	2.7422	Up	5.91116e-56	4.12351e-55
novel_mir1318	13	82	0.53	3.54	2.73969	Up	1.53676e-14	3.70019e-14
novel_mir2755	24	151	0.98	6.52	2.73402	Up	1.40924e-25	4.77568e-25
novel_mir2279	30	188	1.22	8.11	2.73282	Up	2.046e-31	8.0445e-31
mmu-miR-574-3p	129	804	5.26	34.7	2.7218	Up	1.18249e-128	2.08745e-127
novel_mir1380	99	616	4.03	26.58	2.72149	Up	6.81474e-99	9.31976e-98
novel_mir453	58	359	2.36	15.49	2.71448	Up	3.63292e-58	2.65748e-57
novel_mir3334	37	229	1.51	9.88	2.70996	Up	1.1245e-37	4.98815e-37
novel_mir585	22	135	0.9	5.83	2.6955	Up	1.03418e-22	3.24119e-22
mmu-miR-127-3p	393	2400	16.01	103.57	2.69356	Up	0	0
novel_mir1820	37	225	1.51	9.71	2.68492	Up	1.11236e-36	4.81697e-36
novel_mir2925	12	73	0.49	3.15	2.6845	Up	7.57022e-13	1.71308e-12
mmu-miR-184-3p	82	495	3.34	21.36	2.67699	Up	1.98806e-78	2.14959e-77
novel_mir2247	20	120	0.81	5.18	2.67696	Up	4.25408e-20	1.24212e-19
novel_mir5299	20	120	0.81	5.18	2.67696	Up	4.25408e-20	1.24107e-19
novel_mir37	11	66	0.45	2.85	2.66297	Up	1.17683e-11	2.46033e-11
novel_mir4382	20	118	0.81	5.09	2.65167	Up	1.3306e-19	3.82382e-19
novel_mir5500	39	231	1.59	9.97	2.64857	Up	4.6975e-37	2.0496e-36
novel_mir350	20	117	0.81	5.05	2.64029	Up	2.34914e-19	6.71738e-19
novel_mir1463	31	181	1.26	7.81	2.6319	Up	4.03362e-29	1.48472e-28
mmu-miR-499-5p	152	877	6.19	37.85	2.61228	Up	6.74136e-134	1.23413e-132
novel_mir3078	31	178	1.26	7.68	2.60768	Up	2.19822e-28	7.91451e-28
novel_mir97	113	648	4.6	27.96	2.60366	Up	4.95756e-99	6.80681e-98
mmu-miR-423-3p	1418	8085	57.78	348.91	2.59421	Up	0	0
novel_mir431	35	199	1.43	8.59	2.58664	Up	2.26272e-31	8.88651e-31
novel_mir1065	36	204	1.47	8.8	2.58169	Up	4.66666e-32	1.86451e-31
novel_mir787	21	119	0.86	5.14	2.57936	Up	2.62358e-19	7.48358e-19
novel_mir1389	41	230	1.67	9.93	2.57195	Up	9.94886e-36	4.21851e-35
novel_mir3950	33	184	1.34	7.94	2.56691	Up	8.81484e-29	3.20708e-28
novel_mir1554	24	133	0.98	5.74	2.5502	Up	3.93204e-21	1.18406e-20
novel_mir3088	300	1649	12.22	71.16	2.54182	Up	1.55391e-242	4.37115e-241
novel_mir4116	67	368	2.73	15.88	2.54024	Up	1.79224e-55	1.23039e-54
novel_mir2677	37	203	1.51	8.76	2.53638	Up	2.7559e-31	1.07745e-30
novel_mir4348	52	283	2.12	12.21	2.52593	Up	8.72894e-43	4.35817e-42
novel_mir2400	23	125	0.94	5.39	2.51955	Up	1.02725e-19	2.95943e-19
novel_mir5525	26	138	1.06	5.96	2.49125	Up	2.64644e-21	8.01811e-21
novel_mir4514	27	141	1.1	6.08	2.46657	Up	1.62733e-21	4.9784e-21
novel_mir4521	30	156	1.22	6.73	2.46373	Up	1.38578e-23	4.44787e-23
novel_mir5746	31	158	1.26	6.82	2.43635	Up	1.46385e-23	4.69408e-23
novel_mir1348	46	234	1.87	10.1	2.43325	Up	3.99216e-34	1.65424e-33
mmu-miR-10a-5p	1470	7485	59.9	323.02	2.431	Up	0	0
novel_mir967	11	56	0.45	2.42	2.42701	Up	3.27386e-09	5.72677e-09
novel_mir1208	19	96	0.77	4.14	2.4267	Up	8.67228e-15	2.11459e-14
novel_mir3621	53	268	2.16	11.57	2.42129	Up	1.06321e-38	4.82137e-38
novel_mir4107	48	243	1.96	10.49	2.42009	Up	2.9016e-35	1.22433e-34
novel_mir1928	34	172	1.39	7.42	2.41633	Up	2.15736e-25	7.2541e-25
novel_mir1981	26	131	1.06	5.65	2.41419	Up	1.23354e-19	3.54783e-19
mmu-miR-10b-5p	516	2594	21.03	111.95	2.41233	Up	0	0
novel_mir429	69	342	2.81	14.76	2.39305	Up	2.83696e-48	1.61445e-47
novel_mir332	26	128	1.06	5.52	2.3806	Up	6.28738e-19	1.78168e-18
novel_mir2707	24	117	0.98	5.05	2.36543	Up	2.60846e-17	6.93185e-17
novel_mir477	45	218	1.83	9.41	2.36235	Up	7.46154e-31	2.90731e-30
novel_mir627	35	170	1.43	7.34	2.35976	Up	1.95011e-24	6.38351e-24
novel_mir3863	79	382	3.22	16.49	2.35646	Up	8.48632e-53	5.44762e-52
novel_mir421	33	159	1.34	6.86	2.35598	Up	7.98048e-23	2.50794e-22
novel_mir5007	29	140	1.18	6.04	2.35576	Up	2.68198e-20	7.85745e-20
novel_mir4092	44	212	1.79	9.15	2.35381	Up	6.21684e-30	2.35085e-29
novel_mir1246	12	58	0.49	2.5	2.35107	Up	3.35592e-09	5.83492e-09
novel_mir283	27	130	1.1	5.61	2.3505	Up	6.45314e-19	1.82716e-18
mmu-miR-24-3p	13518	64808	550.86	2796.83	2.34403	Up	0	0
mmu-miR-3084-5p	35	168	1.43	7.25	2.34197	Up	5.70694e-24	1.8437e-23
novel_mir2990	44	210	1.79	9.06	2.33955	Up	1.81306e-29	6.74538e-29
novel_mir3542	12	57	0.49	2.46	2.3278	Up	5.76358e-09	9.78988e-09
novel_mir2868	28	131	1.14	5.65	2.30922	Up	1.11724e-18	3.13008e-18
novel_mir4599	45	210	1.83	9.06	2.30767	Up	5.33426e-29	1.95307e-28
novel_mir19	22	103	0.9	4.45	2.30581	Up	5.41118e-15	1.33829e-14
mmu-miR-676-3p	516	2397	21.03	103.44	2.29827	Up	0	0
novel_mir2495	67	311	2.73	13.42	2.29741	Up	5.00478e-42	2.43895e-41
novel_mir5192	38	175	1.55	7.55	2.28421	Up	3.46736e-24	1.12543e-23
novel_mir1278	18	81	0.73	3.5	2.26139	Up	9.2747e-12	1.9748e-11
mmu-miR-151-5p	260	1175	10.59	50.71	2.25957	Up	7.50886e-151	1.46783e-149
novel_mir4407	41	185	1.67	7.98	2.25654	Up	4.1843e-25	1.39611e-24
novel_mir1193	25	112	1.02	4.83	2.24345	Up	1.09215e-15	2.76839e-15
novel_mir4510	25	112	1.02	4.83	2.24345	Up	1.09215e-15	2.76636e-15
novel_mir1424	12	53	0.49	2.29	2.22449	Up	4.87306e-08	7.72014e-08
novel_mir3018	55	242	2.24	10.44	2.22055	Up	9.35204e-32	3.70654e-31
novel_mir2768	21	91	0.86	3.93	2.19212	Up	1.06634e-12	2.38804e-12
novel_mir1670	51	220	2.08	9.49	2.18982	Up	1.43755e-28	5.19741e-28
novel_mir3884	41	176	1.67	7.6	2.18615	Up	4.5292e-23	1.43245e-22
novel_mir4778	18	76	0.73	3.28	2.16773	Up	1.26396e-10	2.47499e-10
novel_mir655	28	118	1.14	5.09	2.15863	Up	1.00808e-15	2.55715e-15
novel_mir2783	32	133	1.3	5.74	2.14254	Up	2.36234e-17	6.28263e-17
novel_mir4993	25	103	1.02	4.45	2.12524	Up	1.15687e-13	2.69728e-13
mmu-miR-191-3p	34	140	1.39	6.04	2.11946	Up	4.6686e-18	1.28303e-17
novel_mir2413	63	257	2.57	11.09	2.10942	Up	1.19286e-31	4.7223e-31
novel_mir572	19	77	0.77	3.32	2.10825	Up	2.00686e-10	3.86192e-10
novel_mir3164	40	162	1.63	6.99	2.10042	Up	2.16476e-20	6.37453e-20
novel_mir5197	14	56	0.57	2.42	2.08597	Up	7.41984e-08	1.15072e-07
novel_mir232	5544	22077	225.92	952.75	2.07629	Up	0	0
novel_mir4085	50	199	2.04	8.59	2.07409	Up	2.37346e-24	7.73274e-24
novel_mir1890	38	151	1.55	6.52	2.0726	Up	8.23838e-19	2.3137e-18
novel_mir5044	43	170	1.75	7.34	2.06843	Up	6.65068e-21	1.98032e-20
novel_mir3985	22996	90631	937.08	3911.24	2.06138	Up	0	0
novel_mir3866	22	87	0.9	3.75	2.05889	Up	2.19344e-11	4.49337e-11
mmu-miR-503-3p	105	412	4.28	17.78	2.05457	Up	4.0422e-48	2.29279e-47
novel_mir1495	36	141	1.47	6.08	2.04826	Up	1.8868e-17	5.04898e-17
novel_mir1997	69	267	2.81	11.52	2.0355	Up	2.26928e-31	8.90216e-31
novel_mir4574	102	388	4.16	16.74	2.00864	Up	3.59374e-44	1.85865e-43
novel_mir184	29	109	1.18	4.7	1.99387	Up	2.40286e-13	5.55e-13
mmu-miR-141-3p	98	366	3.99	15.79	1.98455	Up	4.60094e-41	2.22336e-40
novel_mir5799	90	327	3.67	14.11	1.94287	Up	6.30378e-36	2.68941e-35
novel_mir490	94	338	3.83	14.59	1.92956	Up	1.0263e-36	4.44988e-36
novel_mir4969	25	90	1.02	3.88	1.92749	Up	7.48192e-11	1.49638e-10
mmu-miR-877-5p	33	116	1.34	5.01	1.90258	Up	2.65438e-13	6.12277e-13
novel_mir1212	82	286	3.34	12.34	1.88542	Up	2.10214e-30	8.05471e-30
novel_mir5027	27	94	1.1	4.06	1.88398	Up	6.04712e-11	1.21082e-10
novel_mir3103	54	184	2.2	7.94	1.85164	Up	1.17174e-19	3.37289e-19
novel_mir2464	29	97	1.18	4.19	1.82816	Up	7.65738e-11	1.53059e-10
novel_mir3234	34	114	1.39	4.92	1.82357	Up	1.56653e-12	3.45016e-12
novel_mir1221	35	117	1.43	5.05	1.82027	Up	8.68594e-13	1.94646e-12
novel_mir1863	221	730	9.01	31.5	1.80575	Up	7.19772e-71	6.8044e-70
novel_mir1619	43	140	1.75	6.04	1.78719	Up	1.23231e-14	3.00057e-14
novel_mir1853	23	75	0.94	3.24	1.78526	Up	1.75271e-08	2.84313e-08
novel_mir178	149	483	6.07	20.84	1.77959	Up	1.59355e-46	8.61514e-46
novel_mir5327	49	158	2	6.82	1.76977	Up	3.58638e-16	9.23967e-16
novel_mir2265	27	87	1.1	3.75	1.76939	Up	1.60885e-09	2.87978e-09
novel_mir4876	23	74	0.94	3.19	1.76282	Up	2.78402e-08	4.50759e-08
novel_mir3908	32	102	1.3	4.4	1.75899	Up	8.19718e-11	1.617e-10
novel_mir4044	162	516	6.6	22.27	1.75456	Up	1.22612e-48	7.05885e-48
novel_mir3449	18	57	0.73	2.46	1.75269	Up	1.41833e-06	2.02451e-06
novel_mir381	44	139	1.79	6	1.745	Up	4.23252e-14	1.0058e-13
novel_mir3643	14	44	0.57	1.9	1.73697	Up	2.56308e-05	3.30905e-05
novel_mir6068	19	59	0.77	2.55	1.72757	Up	1.22405e-06	1.74864e-06
mmu-miR-154-5p	564	1752	22.98	75.61	1.7182	Up	3.13148e-156	6.37348e-155
novel_mir4009	35	109	1.43	4.7	1.71665	Up	3.4108e-11	6.97068e-11
novel_mir488	90	279	3.67	12.04	1.71398	Up	2.98462e-26	1.02347e-25
mmu-miR-328-3p	8968	27702	365.44	1195.5	1.70991	Up	0	0
novel_mir2906	44	135	1.79	5.83	1.70354	Up	2.55338e-13	5.89373e-13
novel_mir6	3601	11013	146.74	475.27	1.69549	Up	0	0
novel_mir5882	360	1088	14.67	46.95	1.67826	Up	1.2937e-94	1.67648e-93
novel_mir1068	36	108	1.47	4.66	1.66451	Up	1.12112e-10	2.20027e-10
novel_mir1241	67	200	2.73	8.63	1.66046	Up	1.86173e-18	5.17395e-18
mmu-miR-215-5p	605	1800	24.65	77.68	1.65596	Up	2.44942e-152	4.84285e-151
novel_mir1175	70	206	2.85	8.89	1.64122	Up	1.17311e-18	3.28129e-18
novel_mir5341	29	85	1.18	3.67	1.63699	Up	1.76853e-08	2.86745e-08
novel_mir2414	43	126	1.75	5.44	1.63625	Up	6.49994e-12	1.38569e-11
novel_mir1270	34	100	1.39	4.32	1.63595	Up	8.90134e-10	1.6287e-09
novel_mir3749	285	833	11.61	35.95	1.63062	Up	5.9365e-70	5.49206e-69
mmu-let-7a-5p	4701	13741	191.56	593	1.63024	Up	0	0
novel_mir4551	46	133	1.87	5.74	1.61801	Up	2.60718e-12	5.70939e-12
mmu-let-7f-5p	4089	11647	166.63	502.63	1.59285	Up	0	0
novel_mir1119	52	148	2.12	6.39	1.59175	Up	2.70504e-13	6.23547e-13
mmu-miR-3074-2-3p	124	351	5.05	15.15	1.58496	Up	2.83572e-29	1.04601e-28
mmu-miR-215-3p	97	273	3.95	11.78	1.57641	Up	5.92256e-23	1.86971e-22
novel_mir5794	36	101	1.47	4.36	1.56851	Up	2.33842e-09	4.09668e-09
mmu-miR-99b-5p	1418	3959	57.78	170.85	1.56409	Up	2e-306	6.71845e-305
novel_mir4868	38	106	1.55	4.57	1.55993	Up	1.08797e-09	1.98649e-09
mmu-miR-145a-3p	40	111	1.63	4.79	1.55515	Up	5.06202e-10	9.46223e-10
novel_mir4393	106	294	4.32	12.69	1.55459	Up	3.76306e-24	1.22026e-23
novel_mir358	26	72	1.06	3.11	1.55285	Up	6.02618e-07	8.78659e-07
novel_mir4837	62	172	2.53	7.42	1.55228	Up	9.364e-15	2.28165e-14
novel_mir60	1433	3928	58.39	169.52	1.53766	Up	1.65671e-296	5.35722e-295
novel_mir1443	81	222	3.3	9.58	1.53756	Up	2.46684e-18	6.83368e-18
novel_mir2564	79	215	3.22	9.28	1.52706	Up	1.20558e-17	3.25122e-17
novel_mir3716	25	68	1.02	2.93	1.52233	Up	1.67852e-06	2.39295e-06
novel_mir3162	24	65	0.98	2.81	1.51972	Up	3.06202e-06	4.27891e-06
novel_mir5678	28	75	1.14	3.24	1.50696	Up	6.42856e-07	9.36934e-07
novel_mir3519	21	56	0.86	2.42	1.4926	Up	1.86753e-05	2.45877e-05
novel_mir4271	26	68	1.06	2.93	1.46684	Up	3.21634e-06	4.49275e-06
mmu-miR-100-5p	882	2293	35.94	98.96	1.46126	Up	2.17186e-161	4.58209e-160
novel_mir52	48	125	1.96	5.39	1.45943	Up	2.79334e-10	5.36049e-10
novel_mir4978	129	334	5.26	14.41	1.45394	Up	7.81038e-25	2.58108e-24
novel_mir1253	27	69	1.1	2.98	1.43781	Up	4.00782e-06	5.53575e-06
mmu-let-7c-5p	5498	13952	224.04	602.11	1.42627	Up	0	0
novel_mir3656	432	1093	17.6	47.17	1.42229	Up	7.2173e-75	7.34466e-74
novel_mir2110	27	68	1.1	2.93	1.4134	Up	5.99932e-06	8.21109e-06
mmu-miR-26a-5p	2359	5929	96.13	255.87	1.41235	Up	0	0
mmu-miR-143-3p	988	2482	40.26	107.11	1.41167	Up	8.62336e-166	1.83048e-164
novel_mir1078	38	95	1.55	4.1	1.40336	Up	9.92682e-08	1.53677e-07
novel_mir4453	37	92	1.51	3.97	1.39459	Up	1.78513e-07	2.71259e-07
novel_mir189	89	218	3.63	9.41	1.37423	Up	1.72369e-15	4.36282e-15
novel_mir744	24	58	0.98	2.5	1.35107	Up	5.29664e-05	6.71788e-05
novel_mir50	103	247	4.2	10.66	1.34375	Up	8.11896e-17	2.133e-16
novel_mir55	87	208	3.55	8.98	1.3389	Up	2.49022e-14	5.98345e-14
novel_mir3611	29	69	1.18	2.98	1.33653	Up	1.31822e-05	1.74286e-05
novel_mir4331	66	157	2.69	6.78	1.33368	Up	4.37446e-11	8.78446e-11
novel_mir3044	21	50	0.86	2.16	1.32862	Up	0.00021255	0.000255355
mmu-miR-23a-3p	14353	34034	584.88	1468.76	1.32839	Up	0	0
novel_mir135	71	166	2.89	7.16	1.30889	Up	2.39394e-11	4.9012e-11
novel_mir4	839	1939	34.19	83.68	1.29131	Up	1.47014e-113	2.27084e-112
novel_mir1912	46	106	1.87	4.57	1.28916	Up	1.40383e-07	2.13411e-07
novel_mir1371	34	78	1.39	3.37	1.27766	Up	7.01754e-06	9.48835e-06
novel_mir1646	60	136	2.44	5.87	1.26648	Up	4.06224e-09	7.05944e-09
novel_mir1894	48	109	1.96	4.7	1.26181	Up	1.35887e-07	2.06668e-07
novel_mir127	6761	15181	275.51	655.15	1.24972	Up	0	0
novel_mir6029	26	58	1.06	2.5	1.23786	Up	0.000161472	0.000199035
novel_mir487	27	60	1.1	2.59	1.23545	Up	0.000131016	0.000161667
novel_mir912	344	763	14.02	32.93	1.23192	Up	1.18382e-42	5.85147e-42
mmu-let-7d-3p	3651	8074	148.78	348.44	1.22773	Up	0	0
mmu-miR-181a-5p	487	1070	19.85	46.18	1.21813	Up	4.10912e-58	2.98062e-57
novel_mir5597	29	63	1.18	2.72	1.20482	Up	0.000124051	0.000153128
novel_mir1861	38	82	1.55	3.54	1.19148	Up	1.32317e-05	1.74872e-05
mmu-miR-151-3p	180	387	7.33	16.7	1.18796	Up	3.02668e-21	9.15412e-21
novel_mir2114	80	172	3.26	7.42	1.18655	Up	2.96116e-10	5.67624e-10
novel_mir3475	36	77	1.47	3.32	1.17537	Up	2.86114e-05	3.69248e-05
novel_mir3003	101	213	4.12	9.19	1.15742	Up	5.87068e-12	1.25309e-11
novel_mir432	101	213	4.12	9.19	1.15742	Up	5.87068e-12	1.25232e-11
novel_mir5177	89	187	3.63	8.07	1.1526	Up	1.32931e-10	2.60148e-10
novel_mir419	66	138	2.69	5.96	1.14771	Up	4.06928e-08	6.45562e-08
mmu-miR-379-5p	68	142	2.77	6.13	1.146	Up	2.6981e-08	4.37256e-08
novel_mir906	105	219	4.28	9.45	1.1427	Up	5.1215e-12	1.10614e-11
novel_mir4515	1677	3435	68.34	148.24	1.11713	Up	4.9308e-159	1.02159e-157
novel_mir555	69	141	2.81	6.08	1.1135	Up	6.02214e-08	9.47549e-08
novel_mir973	185	378	7.54	16.31	1.11312	Up	6.48096e-19	1.83353e-18
novel_mir3516	264	533	10.76	23	1.09596	Up	2.0373e-25	6.85706e-25
mmu-let-7b-5p	3854	7748	157.05	334.37	1.09022	Up	0	0
novel_mir549	36	72	1.47	3.11	1.0811	Up	0.000159611	0.000196812
novel_mir2803	102	203	4.16	8.76	1.07435	Up	2.53974e-10	4.87923e-10
mmu-miR-133a-3p	269	532	10.96	22.96	1.06687	Up	2.48466e-24	8.08742e-24
mmu-miR-872-3p	189	373	7.7	16.1	1.06413	Up	1.88933e-17	5.05184e-17
mmu-miR-99a-5p	5670	11191	231.05	482.95	1.06367	Up	0	0
novel_mir4800	91	179	3.71	7.72	1.05718	Up	4.58902e-09	7.81014e-09
novel_mir1779	40	78	1.63	3.37	1.04788	Up	0.000132005	0.00016283
novel_mir633	284	553	11.57	23.87	1.04481	Up	2.02038e-24	6.60729e-24
mmu-miR-98-5p	333	635	13.57	27.4	1.01376	Up	1.43049e-26	4.93961e-26
novel_mir99	1908	3620	77.75	156.22	1.00666	Up	1.45839e-141	2.72758e-140
novel_mir2602	2968	0	120.95	0.001	-16.8841	Down	0	0
novel_mir3677	1802	0	73.43	0.001	-16.1641	Down	0	0
novel_mir433	1633	0	66.54	0.001	-16.0219	Down	0	0
mmu-miR-9b-3p	1408	0	57.38	0.001	-15.8083	Down	0	0
novel_mir5542	988	0	40.26	0.001	-15.2971	Down	5.30554e-286	1.66883e-284
novel_mir5931	764	0	31.13	0.001	-14.926	Down	2.54278e-221	6.42191e-220
novel_mir4358	700	0	28.52	0.001	-14.7997	Down	7.68196e-203	1.88508e-201
novel_mir3065	603	0	24.57	0.001	-14.5846	Down	7.84282e-175	1.7395e-173
novel_mir3972	542	0	22.09	0.001	-14.4311	Down	3.22388e-157	6.63966e-156
novel_mir1920	537	0	21.88	0.001	-14.4173	Down	8.9566e-156	1.81227e-154
novel_mir3602	507	0	20.66	0.001	-14.3346	Down	4.11832e-147	7.91633e-146
novel_mir3251	464	0	18.91	0.001	-14.2069	Down	1.07419e-134	1.97697e-133
novel_mir3699	433	0	17.64	0.001	-14.1066	Down	9.60308e-126	1.64488e-124
novel_mir4533	403	0	16.42	0.001	-14.0032	Down	4.41558e-117	7.13921e-116
novel_mir1004	366	0	14.91	0.001	-13.864	Down	2.13222e-106	3.09978e-105
novel_mir3906	359	0	14.63	0.001	-13.8366	Down	2.23924e-104	3.21484e-103
novel_mir3869	354	0	14.43	0.001	-13.8168	Down	6.22106e-103	8.78566e-102
mmu-miR-140-3p	351	0	14.3	0.001	-13.8037	Down	4.57218e-102	6.40475e-101
novel_mir220	349	0	14.22	0.001	-13.7956	Down	1.72833e-101	2.40162e-100
mmu-miR-486a-3p	334	0	13.61	0.001	-13.7324	Down	3.7061e-97	4.95101e-96
novel_mir1720	326	0	13.28	0.001	-13.697	Down	7.56722e-95	9.88022e-94
novel_mir410	315	0	12.84	0.001	-13.6484	Down	1.13557e-91	1.44452e-90
novel_mir3703	314	0	12.8	0.001	-13.6439	Down	2.20784e-91	2.788e-90
mmu-miR-7a-1-3p	310	0	12.63	0.001	-13.6246	Down	3.15484e-90	3.92653e-89
novel_mir3876	307	0	12.51	0.001	-13.6108	Down	2.31866e-89	2.83483e-88
mmu-miR-374b-5p	297	0	12.1	0.001	-13.5627	Down	1.78962e-86	2.13521e-85
novel_mir773	295	0	12.02	0.001	-13.5531	Down	6.76498e-86	8.01604e-85
mmu-miR-140-5p	295	0	12.02	0.001	-13.5531	Down	6.76498e-86	7.98868e-85
novel_mir2618	290	0	11.82	0.001	-13.5289	Down	1.87945e-84	2.18218e-83
novel_mir395	287	0	11.7	0.001	-13.5142	Down	1.3813e-83	1.5878e-82
novel_mir767	286	0	11.65	0.001	-13.508	Down	2.6856e-83	3.07688e-82
novel_mir183	274	0	11.17	0.001	-13.4473	Down	7.83558e-80	8.63411e-79
novel_mir4262	274	0	11.17	0.001	-13.4473	Down	7.83558e-80	8.6067e-79
novel_mir1160	259	0	10.55	0.001	-13.365	Down	1.68019e-75	1.73536e-74
novel_mir3436	257	0	10.47	0.001	-13.354	Down	6.35134e-75	6.48249e-74
novel_mir2753	234	0	9.54	0.001	-13.2198	Down	2.78082e-68	2.51875e-67
novel_mir2535	234	0	9.54	0.001	-13.2198	Down	2.78082e-68	2.51218e-67
mmu-miR-148a-3p	232	0	9.45	0.001	-13.2061	Down	1.05119e-67	9.44702e-67
novel_mir662	228	0	9.29	0.001	-13.1815	Down	1.50207e-66	1.30582e-65
novel_mir4054	227	0	9.25	0.001	-13.1752	Down	2.9204e-66	2.53248e-65
novel_mir1531	224	0	9.13	0.001	-13.1564	Down	2.14634e-65	1.83366e-64
novel_mir1294	210	0	8.56	0.001	-13.0634	Down	2.3672e-61	1.87426e-60
novel_mir3717	209	0	8.52	0.001	-13.0566	Down	4.60244e-61	3.62744e-60
novel_mir858	206	0	8.39	0.001	-13.0345	Down	3.38256e-60	2.61827e-59
novel_mir763	205	0	8.35	0.001	-13.0276	Down	6.57656e-60	5.03427e-59
novel_mir895	201	0	8.19	0.001	-12.9996	Down	9.39744e-59	6.96256e-58
novel_mir32	189	0	7.7	0.001	-12.9106	Down	2.74182e-55	1.86746e-54
novel_mir3492	186	0	7.58	0.001	-12.888	Down	2.0151e-54	1.3486e-53
novel_mir3670	184	0	7.5	0.001	-12.8727	Down	7.61734e-54	5.03939e-53
novel_mir3567	182	0	7.42	0.001	-12.8572	Down	2.87944e-53	1.87625e-52
novel_mir5920	182	0	7.42	0.001	-12.8572	Down	2.87944e-53	1.87272e-52
mmu-miR-449a-5p	180	0	7.33	0.001	-12.8396	Down	1.08846e-52	6.97422e-52
novel_mir1817	179	0	7.29	0.001	-12.8317	Down	2.11624e-52	1.33617e-51
novel_mir679	179	0	7.29	0.001	-12.8317	Down	2.11624e-52	1.33373e-51
novel_mir164	177	0	7.21	0.001	-12.8158	Down	7.99966e-52	4.98718e-51
novel_mir3821	175	0	7.13	0.001	-12.7997	Down	3.02396e-51	1.85184e-50
novel_mir3544	173	0	7.05	0.001	-12.7834	Down	1.14309e-50	6.92662e-50
novel_mir3719	171	0	6.97	0.001	-12.7669	Down	4.32102e-50	2.57771e-49
novel_mir4383	170	0	6.93	0.001	-12.7586	Down	8.40116e-50	4.9945e-49
novel_mir4813	169	0	6.89	0.001	-12.7503	Down	1.6334e-49	9.64428e-49
novel_mir1813	168	0	6.85	0.001	-12.7419	Down	3.17574e-49	1.85609e-48
novel_mir556	168	0	6.85	0.001	-12.7419	Down	3.17574e-49	1.85296e-48
novel_mir1709	168	0	6.85	0.001	-12.7419	Down	3.17574e-49	1.84984e-48
novel_mir3751	165	0	6.72	0.001	-12.7142	Down	2.334e-48	1.33042e-47
novel_mir3469	163	0	6.64	0.001	-12.697	Down	8.82282e-48	4.93964e-47
novel_mir1203	160	0	6.52	0.001	-12.6707	Down	6.48432e-47	3.56689e-46
mmu-miR-20a-5p	159	0	6.48	0.001	-12.6618	Down	1.26072e-46	6.90202e-46
novel_mir646	159	0	6.48	0.001	-12.6618	Down	1.26072e-46	6.89112e-46
novel_mir3903	155	0	6.32	0.001	-12.6257	Down	1.80147e-45	9.63385e-45
mmu-miR-34c-3p	152	0	6.19	0.001	-12.5957	Down	1.32399e-44	6.91996e-44
novel_mir4563	152	0	6.19	0.001	-12.5957	Down	1.32399e-44	6.90952e-44
novel_mir3129	149	0	6.07	0.001	-12.5675	Down	9.73068e-44	5.01014e-43
novel_mir736	147	0	5.99	0.001	-12.5483	Down	3.67832e-43	1.86887e-42
novel_mir4143	147	0	5.99	0.001	-12.5483	Down	3.67832e-43	1.86613e-42
novel_mir330	146	0	5.95	0.001	-12.5387	Down	7.15156e-43	3.58614e-42
novel_mir328	146	0	5.95	0.001	-12.5387	Down	7.15156e-43	3.58095e-42
mmu-miR-296-5p	146	0	5.95	0.001	-12.5387	Down	7.15156e-43	3.57578e-42
novel_mir1640	144	0	5.87	0.001	-12.5191	Down	2.70338e-42	1.32489e-41
novel_mir1909	140	0	5.7	0.001	-12.4767	Down	3.86292e-41	1.86933e-40
novel_mir1101	138	0	5.62	0.001	-12.4564	Down	1.46023e-40	6.98811e-40
novel_mir3674	137	0	5.58	0.001	-12.446	Down	2.83906e-40	1.35492e-39
novel_mir3764	136	0	5.54	0.001	-12.4357	Down	5.51984e-40	2.62344e-39
novel_mir311	136	0	5.54	0.001	-12.4357	Down	5.51984e-40	2.61984e-39
novel_mir451	136	0	5.54	0.001	-12.4357	Down	5.51984e-40	2.61625e-39
novel_mir2141	136	0	5.54	0.001	-12.4357	Down	5.51984e-40	2.61267e-39
novel_mir507	135	0	5.5	0.001	-12.4252	Down	1.0732e-39	5.01792e-39
novel_mir1762	135	0	5.5	0.001	-12.4252	Down	1.0732e-39	5.01114e-39
novel_mir4150	135	0	5.5	0.001	-12.4252	Down	1.0732e-39	5.00439e-39
novel_mir3353	133	0	5.42	0.001	-12.4041	Down	4.0568e-39	1.86408e-38
novel_mir1537	132	0	5.38	0.001	-12.3934	Down	7.88746e-39	3.59087e-38
novel_mir3351	131	0	5.34	0.001	-12.3826	Down	1.53352e-38	6.91783e-38
novel_mir1085	130	0	5.3	0.001	-12.3718	Down	2.98156e-38	1.33977e-37
novel_mir3697	130	0	5.3	0.001	-12.3718	Down	2.98156e-38	1.33803e-37
mmu-miR-223-5p	128	0	5.22	0.001	-12.3498	Down	1.12706e-37	4.99312e-37
novel_mir752	127	0	5.18	0.001	-12.3387	Down	2.1913e-37	9.63392e-37
novel_mir535	126	0	5.13	0.001	-12.3247	Down	4.26042e-37	1.86124e-36
novel_mir5947	125	0	5.09	0.001	-12.3134	Down	8.28334e-37	3.60055e-36
novel_mir4663	125	0	5.09	0.001	-12.3134	Down	8.28334e-37	3.59603e-36
novel_mir1523	124	0	5.05	0.001	-12.3021	Down	1.61049e-36	6.96536e-36
novel_mir3837	124	0	5.05	0.001	-12.3021	Down	1.61049e-36	6.95666e-36
mmu-miR-186-5p	123	0	5.01	0.001	-12.2906	Down	3.1312e-36	1.3425e-35
novel_mir5247	120	0	4.89	0.001	-12.2556	Down	2.30128e-35	9.72214e-35
novel_mir1107	119	0	4.85	0.001	-12.2438	Down	4.47426e-35	1.87875e-34
novel_mir2662	118	0	4.81	0.001	-12.2318	Down	8.69908e-35	3.64392e-34
novel_mir4124	115	0	4.69	0.001	-12.1954	Down	6.39338e-34	2.63975e-33
novel_mir3659	115	0	4.69	0.001	-12.1954	Down	6.39338e-34	2.6366e-33
novel_mir6125	114	0	4.65	0.001	-12.183	Down	1.24304e-33	5.11404e-33
novel_mir194	114	0	4.65	0.001	-12.183	Down	1.24304e-33	5.10796e-33
novel_mir3962	114	0	4.65	0.001	-12.183	Down	1.24304e-33	5.1019e-33
novel_mir3723	113	0	4.6	0.001	-12.1674	Down	2.41678e-33	9.8493e-33
mmu-miR-99b-3p	112	0	4.56	0.001	-12.1548	Down	4.69882e-33	1.9127e-32
novel_mir684	111	0	4.52	0.001	-12.1421	Down	9.13568e-33	3.69701e-32
novel_mir3606	110	0	4.48	0.001	-12.1293	Down	1.77621e-32	7.15446e-32
novel_mir234	110	0	4.48	0.001	-12.1293	Down	1.77621e-32	7.14614e-32
novel_mir772	108	0	4.4	0.001	-12.1033	Down	6.71428e-32	2.67952e-31
mmu-miR-322-5p	107	0	4.36	0.001	-12.0901	Down	1.30542e-31	5.16202e-31
mmu-miR-24-2-5p	106	0	4.32	0.001	-12.0768	Down	2.53808e-31	9.94536e-31
novel_mir4165	106	0	4.32	0.001	-12.0768	Down	2.53808e-31	9.93411e-31
mmu-miR-17-5p	103	0	4.2	0.001	-12.0362	Down	1.86536e-30	7.20327e-30
novel_mir1291	103	0	4.2	0.001	-12.0362	Down	1.86536e-30	7.19524e-30
novel_mir4624	103	0	4.2	0.001	-12.0362	Down	1.86536e-30	7.18723e-30
mmu-miR-542-5p	103	0	4.2	0.001	-12.0362	Down	1.86536e-30	7.17923e-30
novel_mir2722	103	0	4.2	0.001	-12.0362	Down	1.86536e-30	7.17126e-30
mmu-miR-744-5p	102	0	4.16	0.001	-12.0224	Down	3.62672e-30	1.37744e-29
novel_mir2887	102	0	4.16	0.001	-12.0224	Down	3.62672e-30	1.37593e-29
mmu-let-7f-2-3p	101	0	4.12	0.001	-12.0084	Down	7.05126e-30	2.65477e-29
novel_mir92	101	0	4.12	0.001	-12.0084	Down	7.05126e-30	2.65189e-29
novel_mir4579	100	0	4.07	0.001	-11.9908	Down	1.37094e-29	5.11149e-29
novel_mir3755	100	0	4.07	0.001	-11.9908	Down	1.37094e-29	5.10599e-29
novel_mir31	99	0	4.03	0.001	-11.9766	Down	2.66546e-29	9.89538e-29
novel_mir448	99	0	4.03	0.001	-11.9766	Down	2.66546e-29	9.88477e-29
novel_mir5680	99	0	4.03	0.001	-11.9766	Down	2.66546e-29	9.87419e-29
novel_mir3627	98	0	3.99	0.001	-11.9622	Down	5.18232e-29	1.90348e-28
novel_mir2321	98	0	3.99	0.001	-11.9622	Down	5.18232e-29	1.90147e-28
novel_mir3541	98	0	3.99	0.001	-11.9622	Down	5.18232e-29	1.89945e-28
mmu-miR-434-3p	97	0	3.95	0.001	-11.9476	Down	1.00757e-28	3.66198e-28
novel_mir4290	97	0	3.95	0.001	-11.9476	Down	1.00757e-28	3.65814e-28
novel_mir4050	96	0	3.91	0.001	-11.933	Down	1.95898e-28	7.07523e-28
novel_mir2409	96	0	3.91	0.001	-11.933	Down	1.95898e-28	7.06785e-28
novel_mir650	96	0	3.91	0.001	-11.933	Down	1.95898e-28	7.06049e-28
novel_mir4990	94	0	3.83	0.001	-11.9031	Down	7.40518e-28	2.63872e-27
novel_mir1711	94	0	3.83	0.001	-11.9031	Down	7.40518e-28	2.636e-27
novel_mir1966	93	0	3.79	0.001	-11.888	Down	1.43975e-27	5.0936e-27
mmu-miR-1843b-3p	92	0	3.75	0.001	-11.8727	Down	2.79924e-27	9.85287e-27
novel_mir415	92	0	3.75	0.001	-11.8727	Down	2.79924e-27	9.84286e-27
novel_mir2657	90	0	3.67	0.001	-11.8416	Down	1.05815e-26	3.66852e-26
novel_mir4284	90	0	3.67	0.001	-11.8416	Down	1.05815e-26	3.66485e-26
mmu-miR-196a-5p	89	0	3.63	0.001	-11.8258	Down	2.0573e-26	7.0758e-26
novel_mir3835	89	0	3.63	0.001	-11.8258	Down	2.0573e-26	7.06878e-26
novel_mir4725	88	0	3.59	0.001	-11.8098	Down	3.99992e-26	1.36891e-25
novel_mir3025	88	0	3.59	0.001	-11.8098	Down	3.99992e-26	1.36756e-25
novel_mir3913	87	0	3.55	0.001	-11.7936	Down	7.77684e-26	2.64841e-25
novel_mir1180	87	0	3.55	0.001	-11.7936	Down	7.77684e-26	2.64581e-25
novel_mir1698	87	0	3.55	0.001	-11.7936	Down	7.77684e-26	2.64321e-25
novel_mir3745	86	0	3.5	0.001	-11.7731	Down	1.51201e-25	5.11895e-25
novel_mir552	85	0	3.46	0.001	-11.7566	Down	2.93974e-25	9.86566e-25
novel_mir3851	85	0	3.46	0.001	-11.7566	Down	2.93974e-25	9.85611e-25
mmu-miR-200a-3p	85	0	3.46	0.001	-11.7566	Down	2.93974e-25	9.84656e-25
novel_mir150	84	0	3.42	0.001	-11.7398	Down	5.71558e-25	1.90336e-24
novel_mir4745	84	0	3.42	0.001	-11.7398	Down	5.71558e-25	1.90153e-24
novel_mir5119	84	0	3.42	0.001	-11.7398	Down	5.71558e-25	1.8997e-24
novel_mir239	84	0	3.42	0.001	-11.7398	Down	5.71558e-25	1.89788e-24
novel_mir4365	84	0	3.42	0.001	-11.7398	Down	5.71558e-25	1.89606e-24
mmu-let-7a-1-3p,mmu-let-7c-2-3p	83	0	3.38	0.001	-11.7228	Down	1.11125e-24	3.66185e-24
novel_mir5586	83	0	3.38	0.001	-11.7228	Down	1.11125e-24	3.65836e-24
novel_mir5608	82	0	3.34	0.001	-11.7056	Down	2.16056e-24	7.05905e-24
novel_mir929	82	0	3.34	0.001	-11.7056	Down	2.16056e-24	7.05239e-24
novel_mir1233	82	0	3.34	0.001	-11.7056	Down	2.16056e-24	7.04575e-24
novel_mir144	81	0	3.3	0.001	-11.6883	Down	4.20066e-24	1.36089e-23
novel_mir1497	81	0	3.3	0.001	-11.6883	Down	4.20066e-24	1.35961e-23
novel_mir154	81	0	3.3	0.001	-11.6883	Down	4.20066e-24	1.35834e-23
novel_mir4152	80	0	3.26	0.001	-11.6707	Down	8.16716e-24	2.63113e-23
novel_mir265	79	0	3.22	0.001	-11.6528	Down	1.5879e-23	5.08246e-23
mmu-miR-183-5p	79	0	3.22	0.001	-11.6528	Down	1.5879e-23	5.07776e-23
mmu-miR-126a-5p	78	0	3.18	0.001	-11.6348	Down	3.08728e-23	9.818e-23
novel_mir2441	78	0	3.18	0.001	-11.6348	Down	3.08728e-23	9.80899e-23
mmu-miR-212-3p	78	0	3.18	0.001	-11.6348	Down	3.08728e-23	9.79999e-23
novel_mir103	78	0	3.18	0.001	-11.6348	Down	3.08728e-23	9.79101e-23
novel_mir604	77	0	3.14	0.001	-11.6165	Down	6.00246e-23	1.89321e-22
mmu-miR-224-5p	77	0	3.14	0.001	-11.6165	Down	6.00246e-23	1.89149e-22
novel_mir3399	77	0	3.14	0.001	-11.6165	Down	6.00246e-23	1.88976e-22
novel_mir5505	77	0	3.14	0.001	-11.6165	Down	6.00246e-23	1.88805e-22
novel_mir145	76	0	3.1	0.001	-11.5981	Down	1.16703e-22	3.63776e-22
novel_mir5778	76	0	3.1	0.001	-11.5981	Down	1.16703e-22	3.63449e-22
novel_mir900	76	0	3.1	0.001	-11.5981	Down	1.16703e-22	3.63122e-22
novel_mir2883	76	0	3.1	0.001	-11.5981	Down	1.16703e-22	3.62796e-22
novel_mir5291	76	0	3.1	0.001	-11.5981	Down	1.16703e-22	3.6247e-22
novel_mir1094	75	0	3.06	0.001	-11.5793	Down	2.269e-22	7.02842e-22
novel_mir5107	74	0	3.02	0.001	-11.5603	Down	4.4115e-22	1.36406e-21
novel_mir862	73	0	2.97	0.001	-11.5362	Down	8.57708e-22	2.63559e-21
novel_mir944	73	0	2.97	0.001	-11.5362	Down	8.57708e-22	2.63325e-21
novel_mir152	73	0	2.97	0.001	-11.5362	Down	8.57708e-22	2.63091e-21
novel_mir4222	72	0	2.93	0.001	-11.5167	Down	1.6676e-21	5.09708e-21
novel_mir346	72	0	2.93	0.001	-11.5167	Down	1.6676e-21	5.09258e-21
novel_mir132	72	0	2.93	0.001	-11.5167	Down	1.6676e-21	5.08809e-21
novel_mir190	71	0	2.89	0.001	-11.4969	Down	3.24224e-21	9.79751e-21
novel_mir5494	71	0	2.89	0.001	-11.4969	Down	3.24224e-21	9.78896e-21
novel_mir5543	71	0	2.89	0.001	-11.4969	Down	3.24224e-21	9.78043e-21
novel_mir3800	71	0	2.89	0.001	-11.4969	Down	3.24224e-21	9.77191e-21
novel_mir3999	70	0	2.85	0.001	-11.4767	Down	6.30372e-21	1.89002e-20
novel_mir141	70	0	2.85	0.001	-11.4767	Down	6.30372e-21	1.88839e-20
novel_mir5584	70	0	2.85	0.001	-11.4767	Down	6.30372e-21	1.88675e-20
novel_mir1231	70	0	2.85	0.001	-11.4767	Down	6.30372e-21	1.88512e-20
novel_mir496	70	0	2.85	0.001	-11.4767	Down	6.30372e-21	1.88349e-20
novel_mir4028	70	0	2.85	0.001	-11.4767	Down	6.30372e-21	1.88187e-20
novel_mir769	70	0	2.85	0.001	-11.4767	Down	6.30372e-21	1.88025e-20
novel_mir1351	70	0	2.85	0.001	-11.4767	Down	6.30372e-21	1.87863e-20
novel_mir3421	69	0	2.81	0.001	-11.4564	Down	1.2256e-20	3.63999e-20
novel_mir166	68	0	2.77	0.001	-11.4357	Down	2.38288e-20	7.01085e-20
novel_mir5600	68	0	2.77	0.001	-11.4357	Down	2.38288e-20	7.0049e-20
mmu-miR-15b-3p	68	0	2.77	0.001	-11.4357	Down	2.38288e-20	6.99895e-20
novel_mir4794	68	0	2.77	0.001	-11.4357	Down	2.38288e-20	6.99302e-20
novel_mir2611	68	0	2.77	0.001	-11.4357	Down	2.38288e-20	6.98709e-20
novel_mir975	67	0	2.73	0.001	-11.4147	Down	4.63292e-20	1.35046e-19
novel_mir4779	67	0	2.73	0.001	-11.4147	Down	4.63292e-20	1.34932e-19
novel_mir3045	67	0	2.73	0.001	-11.4147	Down	4.63292e-20	1.34818e-19
mmu-miR-31-5p	67	0	2.73	0.001	-11.4147	Down	4.63292e-20	1.34705e-19
novel_mir3243	66	0	2.69	0.001	-11.3934	Down	9.00756e-20	2.61023e-19
novel_mir5332	66	0	2.69	0.001	-11.3934	Down	9.00756e-20	2.60805e-19
novel_mir2031	66	0	2.69	0.001	-11.3934	Down	9.00756e-20	2.60587e-19
novel_mir4424	66	0	2.69	0.001	-11.3934	Down	9.00756e-20	2.60369e-19
novel_mir4099	66	0	2.69	0.001	-11.3934	Down	9.00756e-20	2.60152e-19
novel_mir5892	66	0	2.69	0.001	-11.3934	Down	9.00756e-20	2.59935e-19
novel_mir1446	65	0	2.65	0.001	-11.3718	Down	1.7513e-19	5.02445e-19
novel_mir1641	65	0	2.65	0.001	-11.3718	Down	1.7513e-19	5.02029e-19
novel_mir1354	65	0	2.65	0.001	-11.3718	Down	1.7513e-19	5.01614e-19
novel_mir6151	65	0	2.65	0.001	-11.3718	Down	1.7513e-19	5.01199e-19
novel_mir1668	64	0	2.61	0.001	-11.3498	Down	3.40496e-19	9.68846e-19
novel_mir531	64	0	2.61	0.001	-11.3498	Down	3.40496e-19	9.68049e-19
novel_mir675	63	0	2.57	0.001	-11.3276	Down	6.6201e-19	1.87137e-18
novel_mir5042	63	0	2.57	0.001	-11.3276	Down	6.6201e-19	1.86984e-18
novel_mir2361	63	0	2.57	0.001	-11.3276	Down	6.6201e-19	1.86832e-18
mmu-miR-501-3p	63	0	2.57	0.001	-11.3276	Down	6.6201e-19	1.86679e-18
novel_mir6034	63	0	2.57	0.001	-11.3276	Down	6.6201e-19	1.86527e-18
novel_mir1337	63	0	2.57	0.001	-11.3276	Down	6.6201e-19	1.86375e-18
novel_mir336	63	0	2.57	0.001	-11.3276	Down	6.6201e-19	1.86224e-18
novel_mir830	62	0	2.53	0.001	-11.3049	Down	1.28712e-18	3.59437e-18
novel_mir160	62	0	2.53	0.001	-11.3049	Down	1.28712e-18	3.59147e-18
novel_mir5852	62	0	2.53	0.001	-11.3049	Down	1.28712e-18	3.58857e-18
novel_mir5339	61	0	2.49	0.001	-11.2819	Down	2.50248e-18	6.92686e-18
novel_mir1840	61	0	2.49	0.001	-11.2819	Down	2.50248e-18	6.92133e-18
novel_mir5307	61	0	2.49	0.001	-11.2819	Down	2.50248e-18	6.9158e-18
novel_mir3809	61	0	2.49	0.001	-11.2819	Down	2.50248e-18	6.91028e-18
mmu-miR-34b-3p	61	0	2.49	0.001	-11.2819	Down	2.50248e-18	6.90477e-18
novel_mir2104	60	0	2.44	0.001	-11.2527	Down	4.86544e-18	1.33607e-17
novel_mir3858	60	0	2.44	0.001	-11.2527	Down	4.86544e-18	1.33501e-17
novel_mir1634	60	0	2.44	0.001	-11.2527	Down	4.86544e-18	1.33395e-17
novel_mir4106	60	0	2.44	0.001	-11.2527	Down	4.86544e-18	1.33289e-17
novel_mir1992	60	0	2.44	0.001	-11.2527	Down	4.86544e-18	1.33184e-17
novel_mir4279	60	0	2.44	0.001	-11.2527	Down	4.86544e-18	1.33078e-17
novel_mir2009	60	0	2.44	0.001	-11.2527	Down	4.86544e-18	1.32973e-17
novel_mir4180	60	0	2.44	0.001	-11.2527	Down	4.86544e-18	1.32868e-17
novel_mir2671	59	0	2.4	0.001	-11.2288	Down	9.45966e-18	2.57113e-17
novel_mir2714	59	0	2.4	0.001	-11.2288	Down	9.45966e-18	2.56911e-17
novel_mir5846	59	0	2.4	0.001	-11.2288	Down	9.45966e-18	2.56709e-17
mmu-miR-1964-3p	59	0	2.4	0.001	-11.2288	Down	9.45966e-18	2.56508e-17
novel_mir5234	59	0	2.4	0.001	-11.2288	Down	9.45966e-18	2.56307e-17
novel_mir914	59	0	2.4	0.001	-11.2288	Down	9.45966e-18	2.56107e-17
novel_mir4333	58	0	2.36	0.001	-11.2046	Down	1.8392e-17	4.94838e-17
novel_mir4431	58	0	2.36	0.001	-11.2046	Down	1.8392e-17	4.94454e-17
novel_mir537	58	0	2.36	0.001	-11.2046	Down	1.8392e-17	4.9407e-17
mmu-miR-28a-3p	58	0	2.36	0.001	-11.2046	Down	1.8392e-17	4.93686e-17
novel_mir196	58	0	2.36	0.001	-11.2046	Down	1.8392e-17	4.93304e-17
novel_mir2531	58	0	2.36	0.001	-11.2046	Down	1.8392e-17	4.92922e-17
novel_mir5352	58	0	2.36	0.001	-11.2046	Down	1.8392e-17	4.9254e-17
novel_mir1544	57	0	2.32	0.001	-11.1799	Down	3.57586e-17	9.48809e-17
novel_mir3511	57	0	2.32	0.001	-11.1799	Down	3.57586e-17	9.48082e-17
novel_mir4108	56	0	2.28	0.001	-11.1548	Down	6.95238e-17	1.83768e-16
novel_mir1632	56	0	2.28	0.001	-11.1548	Down	6.95238e-17	1.83628e-16
novel_mir1579	56	0	2.28	0.001	-11.1548	Down	6.95238e-17	1.83488e-16
novel_mir5051	56	0	2.28	0.001	-11.1548	Down	6.95238e-17	1.83348e-16
novel_mir1566	56	0	2.28	0.001	-11.1548	Down	6.95238e-17	1.83208e-16
novel_mir327	56	0	2.28	0.001	-11.1548	Down	6.95238e-17	1.83069e-16
novel_mir6093	56	0	2.28	0.001	-11.1548	Down	6.95238e-17	1.8293e-16
novel_mir4446	55	0	2.24	0.001	-11.1293	Down	1.35172e-16	3.5351e-16
novel_mir2901	55	0	2.24	0.001	-11.1293	Down	1.35172e-16	3.53243e-16
novel_mir4658	55	0	2.24	0.001	-11.1293	Down	1.35172e-16	3.52976e-16
novel_mir2322	55	0	2.24	0.001	-11.1293	Down	1.35172e-16	3.5271e-16
novel_mir5477	55	0	2.24	0.001	-11.1293	Down	1.35172e-16	3.52444e-16
novel_mir315	55	0	2.24	0.001	-11.1293	Down	1.35172e-16	3.52179e-16
mmu-miR-101b-3p	55	0	2.24	0.001	-11.1293	Down	1.35172e-16	3.51914e-16
mmu-miR-339-3p	54	0	2.2	0.001	-11.1033	Down	2.62808e-16	6.81135e-16
novel_mir2054	54	0	2.2	0.001	-11.1033	Down	2.62808e-16	6.80626e-16
novel_mir1419	54	0	2.2	0.001	-11.1033	Down	2.62808e-16	6.80116e-16
novel_mir5467	54	0	2.2	0.001	-11.1033	Down	2.62808e-16	6.79608e-16
novel_mir630	54	0	2.2	0.001	-11.1033	Down	2.62808e-16	6.79101e-16
novel_mir2163	54	0	2.2	0.001	-11.1033	Down	2.62808e-16	6.78594e-16
mmu-miR-8116	54	0	2.2	0.001	-11.1033	Down	2.62808e-16	6.78088e-16
novel_mir4392	53	0	2.16	0.001	-11.0768	Down	5.10964e-16	1.30958e-15
novel_mir5929	53	0	2.16	0.001	-11.0768	Down	5.10964e-16	1.30861e-15
novel_mir2828	53	0	2.16	0.001	-11.0768	Down	5.10964e-16	1.30764e-15
novel_mir248	52	0	2.12	0.001	-11.0498	Down	9.93444e-16	2.53676e-15
novel_mir3000	52	0	2.12	0.001	-11.0498	Down	9.93444e-16	2.53489e-15
novel_mir3740	52	0	2.12	0.001	-11.0498	Down	9.93444e-16	2.53303e-15
novel_mir5021	52	0	2.12	0.001	-11.0498	Down	9.93444e-16	2.53116e-15
novel_mir1377	52	0	2.12	0.001	-11.0498	Down	9.93444e-16	2.5293e-15
novel_mir2483	52	0	2.12	0.001	-11.0498	Down	9.93444e-16	2.52744e-15
novel_mir437	52	0	2.12	0.001	-11.0498	Down	9.93444e-16	2.52558e-15
novel_mir3605	52	0	2.12	0.001	-11.0498	Down	9.93444e-16	2.52373e-15
novel_mir904	52	0	2.12	0.001	-11.0498	Down	9.93444e-16	2.52188e-15
novel_mir3963	51	0	2.08	0.001	-11.0224	Down	1.93151e-15	4.86745e-15
novel_mir1955	51	0	2.08	0.001	-11.0224	Down	1.93151e-15	4.86391e-15
novel_mir4860	51	0	2.08	0.001	-11.0224	Down	1.93151e-15	4.86037e-15
novel_mir793	51	0	2.08	0.001	-11.0224	Down	1.93151e-15	4.85684e-15
novel_mir1728	51	0	2.08	0.001	-11.0224	Down	1.93151e-15	4.85331e-15
novel_mir3739	51	0	2.08	0.001	-11.0224	Down	1.93151e-15	4.84979e-15
novel_mir4925	51	0	2.08	0.001	-11.0224	Down	1.93151e-15	4.84627e-15
mmu-miR-322-3p	51	0	2.08	0.001	-11.0224	Down	1.93151e-15	4.84276e-15
novel_mir619	51	0	2.08	0.001	-11.0224	Down	1.93151e-15	4.83925e-15
novel_mir3247	51	0	2.08	0.001	-11.0224	Down	1.93151e-15	4.83575e-15
novel_mir2519	51	0	2.08	0.001	-11.0224	Down	1.93151e-15	4.83226e-15
novel_mir1390	51	0	2.08	0.001	-11.0224	Down	1.93151e-15	4.82876e-15
novel_mir3902	50	0	2.04	0.001	-10.9944	Down	3.75534e-15	9.3411e-15
novel_mir1545	50	0	2.04	0.001	-10.9944	Down	3.75534e-15	9.33439e-15
novel_mir1593	50	0	2.04	0.001	-10.9944	Down	3.75534e-15	9.32769e-15
novel_mir5952	50	0	2.04	0.001	-10.9944	Down	3.75534e-15	9.321e-15
novel_mir3416	50	0	2.04	0.001	-10.9944	Down	3.75534e-15	9.31432e-15
novel_mir4910	50	0	2.04	0.001	-10.9944	Down	3.75534e-15	9.30765e-15
novel_mir3654	50	0	2.04	0.001	-10.9944	Down	3.75534e-15	9.30099e-15
novel_mir2219	50	0	2.04	0.001	-10.9944	Down	3.75534e-15	9.29433e-15
novel_mir3139	49	0	2	0.001	-10.9658	Down	7.30132e-15	1.80189e-14
novel_mir1006	49	0	2	0.001	-10.9658	Down	7.30132e-15	1.80061e-14
novel_mir788	49	0	2	0.001	-10.9658	Down	7.30132e-15	1.79933e-14
novel_mir1974	49	0	2	0.001	-10.9658	Down	7.30132e-15	1.79805e-14
novel_mir5316	49	0	2	0.001	-10.9658	Down	7.30132e-15	1.79677e-14
novel_mir580	49	0	2	0.001	-10.9658	Down	7.30132e-15	1.79549e-14
novel_mir2262	49	0	2	0.001	-10.9658	Down	7.30132e-15	1.79422e-14
novel_mir991	49	0	2	0.001	-10.9658	Down	7.30132e-15	1.79294e-14
novel_mir4237	49	0	2	0.001	-10.9658	Down	7.30132e-15	1.79167e-14
novel_mir1821	49	0	2	0.001	-10.9658	Down	7.30132e-15	1.7904e-14
novel_mir5411	49	0	2	0.001	-10.9658	Down	7.30132e-15	1.78913e-14
novel_mir2997	48	0	1.96	0.001	-10.9366	Down	1.41956e-14	3.45406e-14
novel_mir697	48	0	1.96	0.001	-10.9366	Down	1.41956e-14	3.45164e-14
novel_mir4564	48	0	1.96	0.001	-10.9366	Down	1.41956e-14	3.44921e-14
novel_mir1115	48	0	1.96	0.001	-10.9366	Down	1.41956e-14	3.44679e-14
novel_mir2490	48	0	1.96	0.001	-10.9366	Down	1.41956e-14	3.44437e-14
novel_mir2916	48	0	1.96	0.001	-10.9366	Down	1.41956e-14	3.44196e-14
novel_mir2424	48	0	1.96	0.001	-10.9366	Down	1.41956e-14	3.43955e-14
novel_mir5869	48	0	1.96	0.001	-10.9366	Down	1.41956e-14	3.43714e-14
novel_mir781	48	0	1.96	0.001	-10.9366	Down	1.41956e-14	3.43474e-14
novel_mir1473	48	0	1.96	0.001	-10.9366	Down	1.41956e-14	3.43234e-14
novel_mir4202	47	0	1.92	0.001	-10.9069	Down	2.75998e-14	6.62702e-14
novel_mir5058	47	0	1.92	0.001	-10.9069	Down	2.75998e-14	6.62242e-14
novel_mir2346	47	0	1.92	0.001	-10.9069	Down	2.75998e-14	6.61783e-14
novel_mir4751	47	0	1.92	0.001	-10.9069	Down	2.75998e-14	6.61325e-14
novel_mir5373	47	0	1.92	0.001	-10.9069	Down	2.75998e-14	6.60867e-14
novel_mir4219	47	0	1.92	0.001	-10.9069	Down	2.75998e-14	6.6041e-14
novel_mir4101	47	0	1.92	0.001	-10.9069	Down	2.75998e-14	6.59954e-14
novel_mir4056	47	0	1.92	0.001	-10.9069	Down	2.75998e-14	6.59498e-14
mmu-miR-7044-3p	47	0	1.92	0.001	-10.9069	Down	2.75998e-14	6.59043e-14
mmu-miR-203-3p	46	0	1.87	0.001	-10.8688	Down	5.3661e-14	1.27344e-13
novel_mir626	46	0	1.87	0.001	-10.8688	Down	5.3661e-14	1.27256e-13
novel_mir4900	46	0	1.87	0.001	-10.8688	Down	5.3661e-14	1.27169e-13
novel_mir5343	46	0	1.87	0.001	-10.8688	Down	5.3661e-14	1.27082e-13
novel_mir624	46	0	1.87	0.001	-10.8688	Down	5.3661e-14	1.26995e-13
novel_mir4955	46	0	1.87	0.001	-10.8688	Down	5.3661e-14	1.26908e-13
novel_mir5303	46	0	1.87	0.001	-10.8688	Down	5.3661e-14	1.26822e-13
novel_mir5971	46	0	1.87	0.001	-10.8688	Down	5.3661e-14	1.26735e-13
novel_mir3685	46	0	1.87	0.001	-10.8688	Down	5.3661e-14	1.26649e-13
novel_mir1990	45	0	1.83	0.001	-10.8376	Down	1.04331e-13	2.44901e-13
novel_mir4344	45	0	1.83	0.001	-10.8376	Down	1.04331e-13	2.44735e-13
novel_mir4752	45	0	1.83	0.001	-10.8376	Down	1.04331e-13	2.44569e-13
novel_mir5609	45	0	1.83	0.001	-10.8376	Down	1.04331e-13	2.44403e-13
novel_mir4970	45	0	1.83	0.001	-10.8376	Down	1.04331e-13	2.44238e-13
novel_mir1040	45	0	1.83	0.001	-10.8376	Down	1.04331e-13	2.44073e-13
novel_mir2202	45	0	1.83	0.001	-10.8376	Down	1.04331e-13	2.43908e-13
novel_mir2999	45	0	1.83	0.001	-10.8376	Down	1.04331e-13	2.43743e-13
novel_mir901	45	0	1.83	0.001	-10.8376	Down	1.04331e-13	2.43579e-13
novel_mir1334	45	0	1.83	0.001	-10.8376	Down	1.04331e-13	2.43415e-13
novel_mir2100	44	0	1.79	0.001	-10.8057	Down	2.02844e-13	4.71034e-13
novel_mir4436	44	0	1.79	0.001	-10.8057	Down	2.02844e-13	4.70718e-13
novel_mir1873	44	0	1.79	0.001	-10.8057	Down	2.02844e-13	4.70402e-13
mmu-miR-574-5p	44	0	1.79	0.001	-10.8057	Down	2.02844e-13	4.70087e-13
novel_mir903	44	0	1.79	0.001	-10.8057	Down	2.02844e-13	4.69773e-13
novel_mir4596	44	0	1.79	0.001	-10.8057	Down	2.02844e-13	4.69458e-13
novel_mir743	43	0	1.75	0.001	-10.7731	Down	3.94382e-13	9.06083e-13
novel_mir3583	43	0	1.75	0.001	-10.7731	Down	3.94382e-13	9.05482e-13
novel_mir4726	43	0	1.75	0.001	-10.7731	Down	3.94382e-13	9.04882e-13
novel_mir894	43	0	1.75	0.001	-10.7731	Down	3.94382e-13	9.04282e-13
novel_mir3683	43	0	1.75	0.001	-10.7731	Down	3.94382e-13	9.03683e-13
novel_mir5453	43	0	1.75	0.001	-10.7731	Down	3.94382e-13	9.03085e-13
mmu-miR-7052-3p	43	0	1.75	0.001	-10.7731	Down	3.94382e-13	9.02488e-13
novel_mir4554	43	0	1.75	0.001	-10.7731	Down	3.94382e-13	9.01891e-13
novel_mir2858	43	0	1.75	0.001	-10.7731	Down	3.94382e-13	9.01296e-13
novel_mir426	43	0	1.75	0.001	-10.7731	Down	3.94382e-13	9.00701e-13
mmu-miR-148b-3p	43	0	1.75	0.001	-10.7731	Down	3.94382e-13	9.00107e-13
novel_mir1008	43	0	1.75	0.001	-10.7731	Down	3.94382e-13	8.99513e-13
mmu-miR-203b-3p	43	0	1.75	0.001	-10.7731	Down	3.94382e-13	8.98921e-13
novel_mir1290	43	0	1.75	0.001	-10.7731	Down	3.94382e-13	8.98329e-13
novel_mir185	43	0	1.75	0.001	-10.7731	Down	3.94382e-13	8.97738e-13
novel_mir4441	42	0	1.71	0.001	-10.7398	Down	7.66778e-13	1.73402e-12
novel_mir3141	42	0	1.71	0.001	-10.7398	Down	7.66778e-13	1.73289e-12
novel_mir5986	42	0	1.71	0.001	-10.7398	Down	7.66778e-13	1.73176e-12
novel_mir5309	42	0	1.71	0.001	-10.7398	Down	7.66778e-13	1.73063e-12
novel_mir685	42	0	1.71	0.001	-10.7398	Down	7.66778e-13	1.7295e-12
novel_mir1644	42	0	1.71	0.001	-10.7398	Down	7.66778e-13	1.72837e-12
novel_mir5348	42	0	1.71	0.001	-10.7398	Down	7.66778e-13	1.72725e-12
novel_mir4666	42	0	1.71	0.001	-10.7398	Down	7.66778e-13	1.72612e-12
novel_mir3746	42	0	1.71	0.001	-10.7398	Down	7.66778e-13	1.725e-12
novel_mir5775	42	0	1.71	0.001	-10.7398	Down	7.66778e-13	1.72388e-12
novel_mir824	42	0	1.71	0.001	-10.7398	Down	7.66778e-13	1.72276e-12
novel_mir950	42	0	1.71	0.001	-10.7398	Down	7.66778e-13	1.72164e-12
novel_mir5626	42	0	1.71	0.001	-10.7398	Down	7.66778e-13	1.72053e-12
novel_mir4297	42	0	1.71	0.001	-10.7398	Down	7.66778e-13	1.71941e-12
novel_mir3401	41	0	1.67	0.001	-10.7056	Down	1.49081e-12	3.31504e-12
novel_mir3752	41	0	1.67	0.001	-10.7056	Down	1.49081e-12	3.31291e-12
novel_mir659	41	0	1.67	0.001	-10.7056	Down	1.49081e-12	3.31078e-12
novel_mir2426	41	0	1.67	0.001	-10.7056	Down	1.49081e-12	3.30866e-12
novel_mir1230	41	0	1.67	0.001	-10.7056	Down	1.49081e-12	3.30654e-12
novel_mir4803	41	0	1.67	0.001	-10.7056	Down	1.49081e-12	3.30442e-12
novel_mir3515	41	0	1.67	0.001	-10.7056	Down	1.49081e-12	3.3023e-12
novel_mir4203	41	0	1.67	0.001	-10.7056	Down	1.49081e-12	3.30019e-12
novel_mir284	41	0	1.67	0.001	-10.7056	Down	1.49081e-12	3.29808e-12
novel_mir2303	41	0	1.67	0.001	-10.7056	Down	1.49081e-12	3.29597e-12
novel_mir1456	41	0	1.67	0.001	-10.7056	Down	1.49081e-12	3.29387e-12
novel_mir3499	41	0	1.67	0.001	-10.7056	Down	1.49081e-12	3.29176e-12
novel_mir3068	41	0	1.67	0.001	-10.7056	Down	1.49081e-12	3.28967e-12
novel_mir1787	41	0	1.67	0.001	-10.7056	Down	1.49081e-12	3.28757e-12
novel_mir4755	41	0	1.67	0.001	-10.7056	Down	1.49081e-12	3.28547e-12
novel_mir323	40	0	1.63	0.001	-10.6707	Down	2.8985e-12	6.34333e-12
novel_mir5570	40	0	1.63	0.001	-10.6707	Down	2.8985e-12	6.33932e-12
novel_mir4064	40	0	1.63	0.001	-10.6707	Down	2.8985e-12	6.33532e-12
novel_mir1841	40	0	1.63	0.001	-10.6707	Down	2.8985e-12	6.33132e-12
novel_mir2208	40	0	1.63	0.001	-10.6707	Down	2.8985e-12	6.32732e-12
mmu-miR-7091-3p	40	0	1.63	0.001	-10.6707	Down	2.8985e-12	6.32334e-12
novel_mir4136	40	0	1.63	0.001	-10.6707	Down	2.8985e-12	6.31935e-12
novel_mir2712	40	0	1.63	0.001	-10.6707	Down	2.8985e-12	6.31537e-12
novel_mir4814	40	0	1.63	0.001	-10.6707	Down	2.8985e-12	6.3114e-12
novel_mir1077	40	0	1.63	0.001	-10.6707	Down	2.8985e-12	6.30743e-12
novel_mir4840	40	0	1.63	0.001	-10.6707	Down	2.8985e-12	6.30346e-12
novel_mir1302	40	0	1.63	0.001	-10.6707	Down	2.8985e-12	6.2995e-12
novel_mir4980	40	0	1.63	0.001	-10.6707	Down	2.8985e-12	6.29555e-12
novel_mir2516	40	0	1.63	0.001	-10.6707	Down	2.8985e-12	6.2916e-12
novel_mir304	40	0	1.63	0.001	-10.6707	Down	2.8985e-12	6.28766e-12
novel_mir3242	40	0	1.63	0.001	-10.6707	Down	2.8985e-12	6.28372e-12
novel_mir134	39	0	1.59	0.001	-10.6348	Down	5.63542e-12	1.21562e-11
novel_mir6026	39	0	1.59	0.001	-10.6348	Down	5.63542e-12	1.21486e-11
novel_mir4087	39	0	1.59	0.001	-10.6348	Down	5.63542e-12	1.21411e-11
novel_mir4653	39	0	1.59	0.001	-10.6348	Down	5.63542e-12	1.21335e-11
novel_mir645	39	0	1.59	0.001	-10.6348	Down	5.63542e-12	1.2126e-11
novel_mir3754	39	0	1.59	0.001	-10.6348	Down	5.63542e-12	1.21184e-11
novel_mir1213	39	0	1.59	0.001	-10.6348	Down	5.63542e-12	1.21109e-11
novel_mir450	39	0	1.59	0.001	-10.6348	Down	5.63542e-12	1.21034e-11
novel_mir251	39	0	1.59	0.001	-10.6348	Down	5.63542e-12	1.20959e-11
novel_mir801	39	0	1.59	0.001	-10.6348	Down	5.63542e-12	1.20884e-11
novel_mir1871	39	0	1.59	0.001	-10.6348	Down	5.63542e-12	1.20809e-11
novel_mir137	39	0	1.59	0.001	-10.6348	Down	5.63542e-12	1.20734e-11
novel_mir3163	39	0	1.59	0.001	-10.6348	Down	5.63542e-12	1.20659e-11
novel_mir3137	39	0	1.59	0.001	-10.6348	Down	5.63542e-12	1.20585e-11
novel_mir1977	39	0	1.59	0.001	-10.6348	Down	5.63542e-12	1.2051e-11
novel_mir2540	39	0	1.59	0.001	-10.6348	Down	5.63542e-12	1.20436e-11
novel_mir5692	39	0	1.59	0.001	-10.6348	Down	5.63542e-12	1.20361e-11
novel_mir4890	38	0	1.55	0.001	-10.5981	Down	1.09567e-11	2.32151e-11
novel_mir5698	38	0	1.55	0.001	-10.5981	Down	1.09567e-11	2.32008e-11
mmu-miR-194-5p	38	0	1.55	0.001	-10.5981	Down	1.09567e-11	2.31867e-11
novel_mir3471	38	0	1.55	0.001	-10.5981	Down	1.09567e-11	2.31725e-11
novel_mir5780	38	0	1.55	0.001	-10.5981	Down	1.09567e-11	2.31583e-11
novel_mir3711	38	0	1.55	0.001	-10.5981	Down	1.09567e-11	2.31442e-11
novel_mir2663	38	0	1.55	0.001	-10.5981	Down	1.09567e-11	2.31301e-11
mmu-miR-335-5p	38	0	1.55	0.001	-10.5981	Down	1.09567e-11	2.3116e-11
novel_mir2053	38	0	1.55	0.001	-10.5981	Down	1.09567e-11	2.31019e-11
novel_mir3303	38	0	1.55	0.001	-10.5981	Down	1.09567e-11	2.30878e-11
novel_mir1001	38	0	1.55	0.001	-10.5981	Down	1.09567e-11	2.30738e-11
novel_mir2711	38	0	1.55	0.001	-10.5981	Down	1.09567e-11	2.30597e-11
novel_mir1009	38	0	1.55	0.001	-10.5981	Down	1.09567e-11	2.30457e-11
novel_mir4375	38	0	1.55	0.001	-10.5981	Down	1.09567e-11	2.30317e-11
novel_mir5097	38	0	1.55	0.001	-10.5981	Down	1.09567e-11	2.30177e-11
novel_mir4767	38	0	1.55	0.001	-10.5981	Down	1.09567e-11	2.30038e-11
novel_mir6069	38	0	1.55	0.001	-10.5981	Down	1.09567e-11	2.29898e-11
novel_mir1288	38	0	1.55	0.001	-10.5981	Down	1.09567e-11	2.29759e-11
novel_mir5416	38	0	1.55	0.001	-10.5981	Down	1.09567e-11	2.2962e-11
novel_mir3893	38	0	1.55	0.001	-10.5981	Down	1.09567e-11	2.29481e-11
novel_mir2676	38	0	1.55	0.001	-10.5981	Down	1.09567e-11	2.29342e-11
novel_mir3690	38	0	1.55	0.001	-10.5981	Down	1.09567e-11	2.29203e-11
novel_mir4322	37	0	1.51	0.001	-10.5603	Down	2.13026e-11	4.42419e-11
novel_mir2507	37	0	1.51	0.001	-10.5603	Down	2.13026e-11	4.42154e-11
novel_mir1831	37	0	1.51	0.001	-10.5603	Down	2.13026e-11	4.41888e-11
novel_mir717	37	0	1.51	0.001	-10.5603	Down	2.13026e-11	4.41624e-11
novel_mir5016	37	0	1.51	0.001	-10.5603	Down	2.13026e-11	4.41359e-11
novel_mir442	37	0	1.51	0.001	-10.5603	Down	2.13026e-11	4.41095e-11
novel_mir1373	37	0	1.51	0.001	-10.5603	Down	2.13026e-11	4.40831e-11
novel_mir1738	37	0	1.51	0.001	-10.5603	Down	2.13026e-11	4.40568e-11
novel_mir3938	37	0	1.51	0.001	-10.5603	Down	2.13026e-11	4.40305e-11
novel_mir175	37	0	1.51	0.001	-10.5603	Down	2.13026e-11	4.40042e-11
novel_mir1514	37	0	1.51	0.001	-10.5603	Down	2.13026e-11	4.39779e-11
novel_mir2407	37	0	1.51	0.001	-10.5603	Down	2.13026e-11	4.39517e-11
novel_mir4573	37	0	1.51	0.001	-10.5603	Down	2.13026e-11	4.39255e-11
mmu-miR-219a-2-3p	37	0	1.51	0.001	-10.5603	Down	2.13026e-11	4.38993e-11
novel_mir5115	37	0	1.51	0.001	-10.5603	Down	2.13026e-11	4.38732e-11
novel_mir5410	37	0	1.51	0.001	-10.5603	Down	2.13026e-11	4.38471e-11
novel_mir1301	37	0	1.51	0.001	-10.5603	Down	2.13026e-11	4.3821e-11
novel_mir4686	37	0	1.51	0.001	-10.5603	Down	2.13026e-11	4.3795e-11
novel_mir225	37	0	1.51	0.001	-10.5603	Down	2.13026e-11	4.3769e-11
novel_mir4807	37	0	1.51	0.001	-10.5603	Down	2.13026e-11	4.3743e-11
novel_mir4489	37	0	1.51	0.001	-10.5603	Down	2.13026e-11	4.37171e-11
novel_mir2080	37	0	1.51	0.001	-10.5603	Down	2.13026e-11	4.36912e-11
novel_mir1504	37	0	1.51	0.001	-10.5603	Down	2.13026e-11	4.36653e-11
novel_mir288	36	0	1.47	0.001	-10.5216	Down	4.14176e-11	8.45956e-11
novel_mir2212	36	0	1.47	0.001	-10.5216	Down	4.14176e-11	8.45457e-11
novel_mir3910	36	0	1.47	0.001	-10.5216	Down	4.14176e-11	8.44958e-11
novel_mir918	36	0	1.47	0.001	-10.5216	Down	4.14176e-11	8.4446e-11
novel_mir3037	36	0	1.47	0.001	-10.5216	Down	4.14176e-11	8.43963e-11
novel_mir5223	36	0	1.47	0.001	-10.5216	Down	4.14176e-11	8.43466e-11
novel_mir3311	36	0	1.47	0.001	-10.5216	Down	4.14176e-11	8.4297e-11
novel_mir1088	36	0	1.47	0.001	-10.5216	Down	4.14176e-11	8.42474e-11
novel_mir4196	36	0	1.47	0.001	-10.5216	Down	4.14176e-11	8.41979e-11
novel_mir1324	36	0	1.47	0.001	-10.5216	Down	4.14176e-11	8.41485e-11
novel_mir1700	36	0	1.47	0.001	-10.5216	Down	4.14176e-11	8.40991e-11
novel_mir3447	36	0	1.47	0.001	-10.5216	Down	4.14176e-11	8.40498e-11
novel_mir5236	36	0	1.47	0.001	-10.5216	Down	4.14176e-11	8.40005e-11
novel_mir1311	36	0	1.47	0.001	-10.5216	Down	4.14176e-11	8.39513e-11
mmu-miR-12192-5p	36	0	1.47	0.001	-10.5216	Down	4.14176e-11	8.39022e-11
novel_mir1958	36	0	1.47	0.001	-10.5216	Down	4.14176e-11	8.38531e-11
novel_mir457	36	0	1.47	0.001	-10.5216	Down	4.14176e-11	8.3804e-11
novel_mir5346	36	0	1.47	0.001	-10.5216	Down	4.14176e-11	8.37551e-11
novel_mir3123	36	0	1.47	0.001	-10.5216	Down	4.14176e-11	8.37061e-11
novel_mir6163	36	0	1.47	0.001	-10.5216	Down	4.14176e-11	8.36573e-11
novel_mir1209	36	0	1.47	0.001	-10.5216	Down	4.14176e-11	8.36085e-11
novel_mir4390	36	0	1.47	0.001	-10.5216	Down	4.14176e-11	8.35597e-11
novel_mir2734	36	0	1.47	0.001	-10.5216	Down	4.14176e-11	8.3511e-11
novel_mir4728	36	0	1.47	0.001	-10.5216	Down	4.14176e-11	8.34624e-11
novel_mir1740	36	0	1.47	0.001	-10.5216	Down	4.14176e-11	8.34138e-11
novel_mir270	36	0	1.47	0.001	-10.5216	Down	4.14176e-11	8.33653e-11
novel_mir199	35	0	1.43	0.001	-10.4818	Down	8.05262e-11	1.60866e-10
novel_mir3935	35	0	1.43	0.001	-10.4818	Down	8.05262e-11	1.60774e-10
novel_mir3101	35	0	1.43	0.001	-10.4818	Down	8.05262e-11	1.60681e-10
novel_mir5322	35	0	1.43	0.001	-10.4818	Down	8.05262e-11	1.60588e-10
novel_mir3530	35	0	1.43	0.001	-10.4818	Down	8.05262e-11	1.60496e-10
novel_mir5527	35	0	1.43	0.001	-10.4818	Down	8.05262e-11	1.60403e-10
novel_mir2922	35	0	1.43	0.001	-10.4818	Down	8.05262e-11	1.60311e-10
novel_mir2513	35	0	1.43	0.001	-10.4818	Down	8.05262e-11	1.60219e-10
novel_mir4846	35	0	1.43	0.001	-10.4818	Down	8.05262e-11	1.60127e-10
novel_mir821	35	0	1.43	0.001	-10.4818	Down	8.05262e-11	1.60035e-10
novel_mir1047	35	0	1.43	0.001	-10.4818	Down	8.05262e-11	1.59943e-10
novel_mir5823	35	0	1.43	0.001	-10.4818	Down	8.05262e-11	1.59851e-10
novel_mir4168	35	0	1.43	0.001	-10.4818	Down	8.05262e-11	1.5976e-10
novel_mir934	35	0	1.43	0.001	-10.4818	Down	8.05262e-11	1.59668e-10
novel_mir5031	35	0	1.43	0.001	-10.4818	Down	8.05262e-11	1.59577e-10
novel_mir278	35	0	1.43	0.001	-10.4818	Down	8.05262e-11	1.59485e-10
novel_mir3787	35	0	1.43	0.001	-10.4818	Down	8.05262e-11	1.59394e-10
novel_mir4058	35	0	1.43	0.001	-10.4818	Down	8.05262e-11	1.59303e-10
novel_mir2993	35	0	1.43	0.001	-10.4818	Down	8.05262e-11	1.59212e-10
mmu-miR-124-3p	35	0	1.43	0.001	-10.4818	Down	8.05262e-11	1.59121e-10
novel_mir1217	35	0	1.43	0.001	-10.4818	Down	8.05262e-11	1.5903e-10
novel_mir2182	35	0	1.43	0.001	-10.4818	Down	8.05262e-11	1.58939e-10
novel_mir5117	34	0	1.39	0.001	-10.4409	Down	1.56563e-10	3.06223e-10
novel_mir5282	34	0	1.39	0.001	-10.4409	Down	1.56563e-10	3.0605e-10
novel_mir2698	34	0	1.39	0.001	-10.4409	Down	1.56563e-10	3.05877e-10
novel_mir4967	34	0	1.39	0.001	-10.4409	Down	1.56563e-10	3.05705e-10
novel_mir361	34	0	1.39	0.001	-10.4409	Down	1.56563e-10	3.05532e-10
novel_mir3552	34	0	1.39	0.001	-10.4409	Down	1.56563e-10	3.0536e-10
mmu-miR-138-1-3p	34	0	1.39	0.001	-10.4409	Down	1.56563e-10	3.05188e-10
novel_mir5125	34	0	1.39	0.001	-10.4409	Down	1.56563e-10	3.05016e-10
novel_mir4273	34	0	1.39	0.001	-10.4409	Down	1.56563e-10	3.04844e-10
novel_mir601	34	0	1.39	0.001	-10.4409	Down	1.56563e-10	3.04673e-10
novel_mir3861	34	0	1.39	0.001	-10.4409	Down	1.56563e-10	3.04502e-10
novel_mir2615	34	0	1.39	0.001	-10.4409	Down	1.56563e-10	3.04331e-10
novel_mir5831	34	0	1.39	0.001	-10.4409	Down	1.56563e-10	3.0416e-10
novel_mir2851	34	0	1.39	0.001	-10.4409	Down	1.56563e-10	3.03989e-10
novel_mir648	34	0	1.39	0.001	-10.4409	Down	1.56563e-10	3.03819e-10
novel_mir2987	34	0	1.39	0.001	-10.4409	Down	1.56563e-10	3.03648e-10
novel_mir2234	34	0	1.39	0.001	-10.4409	Down	1.56563e-10	3.03478e-10
novel_mir5588	34	0	1.39	0.001	-10.4409	Down	1.56563e-10	3.03308e-10
novel_mir4320	34	0	1.39	0.001	-10.4409	Down	1.56563e-10	3.03139e-10
novel_mir4113	34	0	1.39	0.001	-10.4409	Down	1.56563e-10	3.02969e-10
novel_mir269	34	0	1.39	0.001	-10.4409	Down	1.56563e-10	3.028e-10
novel_mir4356	34	0	1.39	0.001	-10.4409	Down	1.56563e-10	3.02631e-10
novel_mir4245	34	0	1.39	0.001	-10.4409	Down	1.56563e-10	3.02462e-10
novel_mir3172	33	0	1.34	0.001	-10.388	Down	3.04398e-10	5.83177e-10
novel_mir4703	33	0	1.34	0.001	-10.388	Down	3.04398e-10	5.82854e-10
novel_mir5529	33	0	1.34	0.001	-10.388	Down	3.04398e-10	5.82532e-10
novel_mir4254	33	0	1.34	0.001	-10.388	Down	3.04398e-10	5.8221e-10
novel_mir3443	33	0	1.34	0.001	-10.388	Down	3.04398e-10	5.81888e-10
[truncated: 1,014 more rows]

## Sheet: model groups vs juice
miRNA id	Count(GM8)	Count(GN2)	TPM(GM8)	TPM(GN2)	log2 Ratio(GN2/GM8)	Up-Down-Regulation(GN2/GM8)	P-value	FDR
novel_mir5579	0	2466	0.001	170.3	17.3777	Up	0	0
novel_mir2262	0	2251	0.001	155.46	17.2462	Up	0	0
novel_mir1113	0	1634	0.001	112.85	16.784	Up	0	0
novel_mir516	0	1070	0.001	73.9	16.1733	Up	0	0
novel_mir6046	0	1063	0.001	73.41	16.1637	Up	0	0
novel_mir5793	0	1025	0.001	70.79	16.1113	Up	0	0
novel_mir333	0	982	0.001	67.82	16.0494	Up	0	0
novel_mir2498	0	951	0.001	65.68	16.0032	Up	0	0
novel_mir2074	0	928	0.001	64.09	15.9678	Up	0	0
novel_mir3986	0	911	0.001	62.91	15.941	Up	0	0
novel_mir4083	0	869	0.001	60.01	15.8729	Up	0	0
novel_mir190	0	852	0.001	58.84	15.8445	Up	0	0
novel_mir262	0	819	0.001	56.56	15.7875	Up	0	0
novel_mir453	0	734	0.001	50.69	15.6294	Up	0	0
novel_mir1938	0	721	0.001	49.79	15.6036	Up	0	0
novel_mir6020	0	718	0.001	49.59	15.5978	Up	0	0
novel_mir3451	0	684	0.001	47.24	15.5277	Up	3.08244e-303	1.18265e-301
novel_mir617	0	680	0.001	46.96	15.5191	Up	1.80776e-301	6.8821e-300
novel_mir1261	0	676	0.001	46.69	15.5108	Up	1.0602e-299	4.0051e-298
novel_mir3332	0	673	0.001	46.48	15.5043	Up	2.24684e-298	8.42308e-297
novel_mir3378	0	654	0.001	45.17	15.4631	Up	5.633e-290	2.03409e-288
novel_mir247	0	649	0.001	44.82	15.4519	Up	9.14214e-288	3.25341e-286
novel_mir3235	0	643	0.001	44.41	15.4386	Up	4.10598e-285	1.45068e-283
novel_mir6051	0	632	0.001	43.65	15.4137	Up	2.9929e-280	1.03508e-278
novel_mir6121	0	627	0.001	43.3	15.4021	Up	4.85736e-278	1.64514e-276
novel_mir3419	0	626	0.001	43.23	15.3997	Up	1.34419e-277	4.52146e-276
novel_mir465	0	610	0.001	42.13	15.3626	Up	1.59018e-270	5.2766e-269
novel_mir4135	0	607	0.001	41.92	15.3554	Up	3.37e-269	1.11074e-267
novel_mir1710	0	602	0.001	41.57	15.3433	Up	5.46938e-267	1.75556e-265
novel_mir2284	0	598	0.001	41.3	15.3339	Up	3.20764e-265	1.0229e-263
novel_mir2234	0	598	0.001	41.3	15.3339	Up	3.20764e-265	1.0163e-263
novel_mir4685	0	585	0.001	40.4	15.3021	Up	1.79054e-259	5.60085e-258
novel_mir4226	0	567	0.001	39.16	15.2571	Up	1.62215e-251	4.97899e-250
novel_mir1902	0	554	0.001	38.26	15.2235	Up	9.05506e-246	2.76207e-244
novel_mir790	0	554	0.001	38.26	15.2235	Up	9.05506e-246	2.74502e-244
novel_mir1128	0	527	0.001	36.4	15.1517	Up	7.80822e-234	2.29618e-232
novel_mir4800	0	524	0.001	36.19	15.1433	Up	1.65477e-232	4.83724e-231
novel_mir832	0	502	0.001	34.67	15.0814	Up	8.79204e-223	2.52501e-221
novel_mir2531	0	498	0.001	34.39	15.0697	Up	5.15628e-221	1.47224e-219
novel_mir4479	0	496	0.001	34.25	15.0638	Up	3.94874e-220	1.1145e-218
novel_mir442	0	483	0.001	33.36	15.0258	Up	2.20424e-214	6.0475e-213
novel_mir5501	0	479	0.001	33.08	15.0137	Up	1.29272e-212	3.52697e-211
novel_mir353	0	479	0.001	33.08	15.0137	Up	1.29272e-212	3.50749e-211
novel_mir4481	0	478	0.001	33.01	15.0106	Up	3.57738e-212	9.65303e-211
novel_mir4620	0	478	0.001	33.01	15.0106	Up	3.57738e-212	9.60028e-211
novel_mir318	0	477	0.001	32.94	15.0076	Up	9.89982e-212	2.628e-210
novel_mir3144	0	468	0.001	32.32	14.9801	Up	9.42282e-208	2.46146e-206
novel_mir4585	0	465	0.001	32.11	14.9707	Up	1.99694e-206	5.18888e-205
novel_mir1158	0	464	0.001	32.04	14.9676	Up	5.5262e-206	1.42838e-204
novel_mir1568	0	453	0.001	31.28	14.933	Up	4.02814e-201	1.0197e-199
novel_mir5386	0	452	0.001	31.22	14.9302	Up	1.11472e-200	2.80737e-199
novel_mir5028	0	449	0.001	31.01	14.9204	Up	2.36238e-199	5.82997e-198
novel_mir5657	0	431	0.001	29.77	14.8616	Up	2.14022e-191	5.15226e-190
novel_mir5123	0	428	0.001	29.56	14.8514	Up	4.53568e-190	1.08657e-188
novel_mir2982	0	423	0.001	29.21	14.8342	Up	7.3612e-188	1.74642e-186
novel_mir4520	0	422	0.001	29.14	14.8307	Up	2.0371e-187	4.7639e-186
[truncated: 4,199 more rows]

## Sheet: model groups vs allopurinol
miRNA id	Count(GM8)	Count(GY14)	TPM(GM8)	TPM(GY14)	log2 Ratio(GY14/GM8)	Up-Down-Regulation(GY14/GM8)	P-value	FDR
[truncated: 2,918 more rows]

[truncated: 1 more sheets:  allopurinol vs juice]
