# Supplementary material for: Characterizations of microRNAs involved in the molecular mechanisms underlying the therapeutic effects of noni (Morinda citrifolia L.) fruit juice on hyperuricemia in mice
Source: Front Nutr. 2023 Jun 22;10:1121734. doi: 10.3389/fnut.2023.1121734 (PMC10324520; doi:10.3389/fnut.2023.1121734)
Supplement: SUPPLEMENTARY TABLE 4 — Target genes identified by both TargetScan and miRanda of the differentially expressed microRNAs of the normal control and model groups of mice. [file Table_4.XLSX]

## Sheet: Control vs. Model Expdiff 1
miRNA id	Target id
novel_mir670	XM_011247583.2
novel_mir670	NM_009506.2
novel_mir670	NM_011057.3
novel_mir670	NM_001161548.1
novel_mir670	NM_001007573.2
novel_mir670	NM_010904.3
novel_mir670	NM_053106.2
novel_mir670	NM_010800.4
novel_mir670	XM_006505298.2
novel_mir670	NM_133975.4
novel_mir670	NM_133747.2
novel_mir670	NM_001014761.2
novel_mir670	NM_172952.3
novel_mir670	NM_018741.2
novel_mir670	NM_013753.2
novel_mir670	NM_177672.4
novel_mir670	NM_025943.3
novel_mir670	XM_006505114.2
novel_mir670	NM_146122.3
novel_mir670	NM_028763.3
novel_mir670	NM_027203.3
novel_mir670	NM_001289485.1
novel_mir670	NM_008599.4
novel_mir670	NM_001129787.1
novel_mir670	XM_011248833.2
novel_mir670	NM_018788.3
novel_mir670	NM_001039472.1
novel_mir670	XM_011249014.2
novel_mir670	NM_028270.4
novel_mir670	XM_011243589.2
novel_mir670	NM_028032.3
novel_mir670	NM_016856.3
novel_mir670	NM_010054.2
novel_mir670	NM_021515.3
novel_mir670	XM_006530496.3
novel_mir670	NM_170702.2
novel_mir670	NM_008368.4
novel_mir670	NM_134437.3
novel_mir670	XM_006497726.2
novel_mir670	XM_011240779.2
novel_mir670	NM_009332.3
novel_mir670	NR_104373.1
novel_mir670	NM_138744.3
novel_mir670	NM_019837.2
novel_mir670	NM_012044.2
novel_mir670	XM_011244425.1
novel_mir670	XM_006523533.1
novel_mir670	NM_010757.2
novel_mir670	NM_029035.2
novel_mir670	NM_153516.2
novel_mir670	NM_011349.3
novel_mir670	NM_009473.3
novel_mir670	NM_001004148.4
novel_mir670	NM_029792.1
novel_mir670	NM_001033285.1
novel_mir670	XM_006495811.3
novel_mir670	NM_030201.3
novel_mir670	XM_006507017.3
novel_mir670	NM_019578.2
novel_mir670	NM_008546.3
novel_mir670	NM_172493.2
novel_mir670	NM_001040398.2
novel_mir670	NM_010598.3
novel_mir670	NM_019439.3
novel_mir670	NM_001162943.1
novel_mir670	NM_011770.4
novel_mir670	NM_007922.5
novel_mir670	NM_153075.3
novel_mir670	XM_006521086.3
novel_mir670	NM_174997.2
novel_mir670	NM_008956.3
novel_mir670	NM_138604.3
novel_mir670	NM_021424.2
novel_mir670	NM_007967.3
novel_mir670	NM_027875.1
novel_mir670	NM_172118.1
novel_mir670	NM_028185.2
novel_mir670	XM_011240032.2
novel_mir670	XM_006506295.3
novel_mir670	NM_021439.2
novel_mir670	NM_016860.1
novel_mir670	XM_006530106.2
novel_mir670	XM_006526929.3
novel_mir670	NM_009396.2
novel_mir670	NM_008080.5
novel_mir670	NM_011690.3
novel_mir670	NM_178119.3
novel_mir670	NM_011779.3
novel_mir670	NM_172621.2
novel_mir670	NM_177378.4
novel_mir670	XM_006509933.2
novel_mir670	NM_001013756.1
novel_mir670	NM_001293646.1
novel_mir670	NM_025808.3
novel_mir670	XM_006519603.2
novel_mir670	NM_180960.3
novel_mir670	NM_027280.3
novel_mir670	NM_010485.3
novel_mir670	NM_177292.3
novel_mir670	XM_006513237.2
novel_mir670	NM_010820.3
novel_mir670	NM_026646.3
novel_mir670	NM_001290528.1
novel_mir670	NM_198884.1
novel_mir670	NM_201394.2
novel_mir670	NM_019491.5
novel_mir670	XM_006500097.3
novel_mir670	NM_175093.2
novel_mir670	NM_175030.2
novel_mir670	NM_030127.3
novel_mir670	NM_021415.4
novel_mir670	XM_011248891.2
novel_mir670	NR_110961.1
novel_mir670	NM_133715.5
novel_mir670	NM_001003919.1
novel_mir670	XM_006529845.2
novel_mir670	NM_016925.3
novel_mir670	XM_006538531.3
novel_mir670	XM_006524175.2
novel_mir670	NM_198168.3
novel_mir670	NM_133967.3
novel_mir670	NM_025295.4
novel_mir670	NM_021566.2
novel_mir670	NM_021885.4
novel_mir670	XM_006540755.2
novel_mir670	NM_020619.2
novel_mir670	NM_011876.3
novel_mir670	NM_146075.2
novel_mir670	NM_175184.4
novel_mir670	NM_011539.3
novel_mir670	NM_011145.3
novel_mir670	NM_145158.3
novel_mir670	NM_025830.3
novel_mir670	NM_172400.3
novel_mir670	NM_138598.5
novel_mir670	NM_008750.5
novel_mir670	XM_006500712.3
novel_mir670	NR_121195.1
novel_mir670	NM_008445.2
novel_mir670	NM_007801.3
novel_mir670	NM_028717.6
novel_mir670	NM_011040.4
novel_mir670	XM_011241143.1
novel_mir670	NM_139226.3
novel_mir670	NM_007379.2
novel_mir670	NM_175162.4
novel_mir670	NM_011951.3
novel_mir670	NM_054042.2
novel_mir670	XM_006533179.2
novel_mir670	NM_173437.2
novel_mir670	NM_172275.2
novel_mir670	NM_008540.2
novel_mir670	NM_177594.1
novel_mir670	NM_173068.2
novel_mir670	NM_138956.3
novel_mir670	NM_031255.2
novel_mir670	XM_006538138.2
novel_mir670	NM_029742.3
novel_mir670	NM_183087.4
novel_mir670	XM_006530810.2
novel_mir670	NM_009527.3
novel_mir670	NM_008512.2
novel_mir670	NM_178719.5
novel_mir670	NM_133232.3
novel_mir670	NM_007872.4
novel_mir670	NM_172631.3
novel_mir670	NM_011379.4
novel_mir670	NM_133710.3
novel_mir670	NM_029911.5
novel_mir670	XM_006538944.3
novel_mir670	NM_153407.2
novel_mir670	XM_006508995.3
novel_mir670	NM_176833.4
novel_mir670	NM_016853.3
novel_mir670	NM_133949.1
novel_mir670	NM_019806.5
novel_mir670	NM_011838.4
novel_mir670	NM_018873.2
novel_mir670	NM_029865.2
novel_mir670	NM_016972.2
novel_mir670	NM_183355.3
novel_mir670	NM_153545.2
novel_mir670	NM_133234.2
novel_mir670	NM_001204983.1
novel_mir670	NM_029091.2
novel_mir670	NM_009703.2
novel_mir670	NR_073164.1
novel_mir670	NM_145138.2
novel_mir670	NM_013836.3
novel_mir670	NM_029497.1
novel_mir670	XM_006520291.2
novel_mir670	XM_006510170.3
novel_mir670	NM_001024616.1
novel_mir670	NM_145833.1
novel_mir670	NM_026202.4
novel_mir670	XM_006538575.1
novel_mir670	NM_011809.3
novel_mir670	NM_007567.2
novel_mir670	NM_153521.2
novel_mir670	NM_011049.5
novel_mir670	NM_009982.5
novel_mir670	NM_001039824.2
novel_mir670	NM_025548.3
novel_mir670	NM_011027.3
novel_mir670	NM_001044308.2
novel_mir670	NM_001025567.1
novel_mir670	NM_008363.2
novel_mir670	XM_006535676.3
novel_mir670	NM_008938.1
novel_mir670	NM_183199.3
novel_mir670	NM_001005510.2
novel_mir670	NM_008882.2
novel_mir670	XM_006522343.1
novel_mir670	NM_198626.2
novel_mir670	NM_011918.4
novel_mir670	NM_021377.3
novel_mir670	NM_015818.2
novel_mir670	XM_006528786.3
novel_mir670	NM_181071.3
novel_mir670	NM_009327.3
novel_mir670	NM_175750.3
novel_mir670	NM_153404.3
novel_mir670	NM_022428.3
novel_mir670	NM_001136104.1
novel_mir670	NM_021487.1
novel_mir670	NM_001199695.1
novel_mir670	XM_006528844.1
novel_mir670	NR_073086.1
novel_mir670	XM_011238889.2
novel_mir670	NM_080563.4
novel_mir670	NM_021464.5
novel_mir670	NM_172866.3
novel_mir670	XM_006503728.1
novel_mir670	NM_148951.1
novel_mir670	NM_029426.2
novel_mir670	XM_006531492.3
novel_mir670	NM_011527.3
novel_mir670	NM_001101507.1
novel_mir670	XM_006500452.1
novel_mir670	NM_145433.1
novel_mir670	NM_011385.2
novel_mir670	NM_009271.3
novel_mir670	NM_001302702.1
novel_mir670	NM_001164493.1
novel_mir670	NM_172704.3
novel_mir670	XM_006512671.2
novel_mir670	NM_013895.4
novel_mir670	NM_008424.3
novel_mir670	NM_008441.2
novel_mir670	NM_026272.3
novel_mir670	NM_020506.1
novel_mir670	NM_008739.3
novel_mir670	NM_001159910.1
novel_mir670	NM_080595.2
novel_mir670	NM_009511.2
novel_mir670	NM_172512.2
novel_mir670	NM_027426.3
novel_mir670	NM_173002.3
novel_mir670	NM_178087.4
novel_mir670	NM_023396.5
novel_mir670	NM_008695.2
novel_mir670	NM_013515.2
novel_mir670	NM_009284.2
novel_mir670	XM_006540961.3
novel_mir670	NM_019709.4
novel_mir670	NM_020507.3
novel_mir670	XM_006517185.1
novel_mir670	NM_172397.3
novel_mir670	NM_027100.2
novel_mir670	NM_001102613.1
novel_mir670	NM_001081656.2
novel_mir670	XM_011249254.2
novel_mir670	XM_006503662.3
novel_mir670	NM_010132.2
novel_mir670	NM_030889.2
novel_mir670	NM_012037.2
novel_mir670	NM_008962.4
novel_mir670	NM_009713.4
novel_mir670	NM_001252635.1
novel_mir670	NM_145222.2
novel_mir670	NM_010262.3
novel_mir670	NM_172661.3
novel_mir670	NM_001024508.3
novel_mir670	NM_030566.2
novel_mir670	NM_008748.3
novel_mir670	NM_144801.2
novel_mir670	NR_073175.1
novel_mir670	XM_006538423.3
novel_mir670	NM_172269.3
novel_mir670	NM_001081177.1
novel_mir670	NM_008217.4
novel_mir670	NM_013785.2
novel_mir670	NM_010917.2
novel_mir670	NM_001164639.1
novel_mir670	NM_177574.4
novel_mir670	NM_010683.2
novel_mir670	NM_172506.2
novel_mir670	NM_017393.2
novel_mir670	NM_007880.4
novel_mir670	NM_001082483.1
novel_mir670	NM_183221.3
novel_mir670	NM_011044.2
novel_mir670	XM_006524167.3
novel_mir670	NM_175696.4
novel_mir670	NM_007737.2
novel_mir670	NM_153394.2
novel_mir670	NM_009714.3
novel_mir670	NM_134438.3
novel_mir670	NM_009021.2
novel_mir670	NM_010613.3
novel_mir670	NM_182839.2
novel_mir670	NM_177087.4
novel_mir670	NM_001017426.1
novel_mir670	NM_001001885.1
novel_mir670	XM_006529710.2
novel_mir670	NM_173370.3
novel_mir670	NM_054095.2
novel_mir670	NM_001099299.1
novel_mir670	NM_172538.5
novel_mir670	NM_001159492.1
novel_mir670	XM_006538755.3
novel_mir670	NM_201353.1
novel_mir670	XM_006535812.1
novel_mir670	NM_009520.3
novel_mir670	NM_172261.3
novel_mir670	NM_015830.1
novel_mir670	NM_029793.2
novel_mir670	NR_045537.1
novel_mir670	NM_177911.4
novel_mir670	NM_145536.3
novel_mir670	NM_021322.2
novel_mir670	NM_007442.3
novel_mir670	NM_130880.1
novel_mir670	NM_001081431.1
novel_mir670	NM_020587.2
novel_mir670	XM_011240583.1
novel_mir670	NM_011821.3
novel_mir670	XM_006506528.3
novel_mir670	NM_001024602.3
novel_mir670	NM_001270646.1
novel_mir670	XM_006532353.3
novel_mir670	NM_019488.4
novel_mir670	NM_001081114.1
novel_mir670	XR_385129.3
novel_mir670	NM_130878.2
novel_mir670	NM_173011.2
novel_mir670	NM_013885.2
novel_mir670	NM_172737.4
novel_mir670	NM_177033.3
novel_mir670	NR_027809.1
novel_mir670	NM_008813.4
novel_mir670	NM_172861.3
novel_mir670	NM_029786.2
novel_mir670	NM_010630.2
novel_mir670	NM_183016.2
novel_mir670	NM_001294144.1
novel_mir670	NM_007529.2
novel_mir670	NM_145502.3
novel_mir670	NM_001081156.2
novel_mir670	NM_139001.2
novel_mir670	NM_030887.2
novel_mir670	NM_009287.4
novel_mir670	NM_175521.3
novel_mir670	NM_001168615.1
novel_mir670	NM_010459.7
novel_mir670	XM_006515802.2
novel_mir670	NM_178597.5
novel_mir670	NM_008440.4
novel_mir670	NM_001033382.2
novel_mir670	XM_006521869.1
novel_mir670	NM_134094.4
novel_mir670	XM_006539156.3
novel_mir670	NM_027931.3
novel_mir670	NM_053077.3
novel_mir670	NM_178915.3
novel_mir670	NM_031392.2
novel_mir670	NM_134050.4
novel_mir670	NM_027551.2
novel_mir670	NM_023268.2
novel_mir670	NM_145743.2
novel_mir670	NM_211357.2
novel_mir670	NM_172121.1
novel_mir670	XM_006538910.3
novel_mir670	NM_177838.3
novel_mir670	NM_019982.3
novel_mir670	NM_026473.2
novel_mir670	NM_007974.4
novel_mir670	NM_172257.4
novel_mir670	NM_001081199.1
novel_mir670	NR_029459.1
novel_mir670	XM_006539280.3
novel_mir670	NM_198048.2
novel_mir670	NM_177366.3
novel_mir670	NM_145828.3
novel_mir670	NM_001029877.3
novel_mir670	XM_006533904.1
novel_mir670	NM_145524.3
novel_mir670	NR_110358.1
novel_mir670	NM_008435.2
novel_mir670	NM_027901.2
novel_mir670	NM_181073.3
novel_mir670	NM_008121.3
novel_mir670	NM_178932.1
novel_mir670	NM_013675.3
novel_mir670	NM_025339.4
novel_mir670	NM_008381.3
novel_mir670	NM_175403.3
novel_mir670	NM_008898.2
novel_mir670	XM_006530959.3
novel_mir670	XM_006527549.3
novel_mir670	NM_011724.3
novel_mir670	NM_027902.2
novel_mir670	XM_006503904.3
novel_mir670	NM_007558.3
novel_mir670	NM_001033263.5
novel_mir670	XM_006533403.1
novel_mir670	NM_009806.3
novel_mir670	XM_006533332.2
novel_mir670	NM_009525.3
novel_mir670	NM_133744.4
novel_mir670	XM_011250830.2
novel_mir670	NM_011711.2
novel_mir670	XM_011244055.2
novel_mir670	NM_198660.2
novel_mir670	XM_006519699.3
novel_mir670	NM_008164.2
novel_mir670	NM_019920.2
novel_mir670	NM_017470.2
novel_mir670	NM_019866.1
novel_mir670	NM_026037.3
novel_mir670	NM_009370.3
novel_mir670	NM_010580.2
novel_mir670	NM_007476.3
novel_mir670	NM_153778.3
novel_mir670	NM_175646.3
novel_mir670	XM_006532601.3
novel_mir670	NM_007891.5
novel_mir670	NM_177572.4
novel_mir670	NM_007463.4
novel_mir670	NM_133188.2
novel_mir670	NM_001037749.2
novel_mir670	NM_001025576.3
novel_mir670	NM_177041.3
novel_mir670	NM_028301.4
novel_mir670	NM_138647.3
novel_mir670	NM_008135.4
novel_mir670	NM_016675.4
novel_mir670	NM_175255.3
novel_mir670	NM_023371.3
novel_mir670	XM_011250169.1
novel_mir670	NM_172723.4
novel_mir670	XM_006495685.2
novel_mir670	NM_001081291.1
novel_mir670	NM_001282071.2
novel_mir670	NM_011983.2
novel_mir670	NM_009464.3
novel_mir670	NM_028041.2
novel_mir670	NR_037908.1
novel_mir670	NM_183138.2
novel_mir670	NM_153396.3
novel_mir670	XM_011243732.1
novel_mir670	XM_006498311.1
novel_mir670	NM_033581.3
novel_mir670	NM_175384.4
novel_mir670	NM_018883.2
novel_mir670	NM_023908.2
novel_mir670	NM_008242.2
novel_mir670	NM_001160049.1
novel_mir670	NM_198250.1
novel_mir670	NM_001013390.2
novel_mir670	NM_010831.2
novel_mir670	XM_006532901.2
novel_mir670	NM_139206.2
novel_mir670	NM_198111.2
novel_mir670	NM_146003.2
novel_mir670	NM_020283.4
novel_mir670	NM_029128.2
novel_mir670	NM_178220.3
novel_mir670	NM_011383.1
novel_mir670	NM_172994.2
novel_mir670	NM_026389.3
novel_mir670	NM_177407.4
novel_mir670	NM_025816.3
novel_mir670	NM_145414.2
novel_mir670	NM_001039684.2
novel_mir670	NM_028801.2
novel_mir670	NM_133654.3
novel_mir670	NM_001101433.1
novel_mir670	NM_027950.1
novel_mir670	NM_134078.4
novel_mir670	NR_033136.1
novel_mir670	NM_198613.2
novel_mir670	NM_007400.2
novel_mir670	NM_013555.4
novel_mir670	NM_133984.2
novel_mir670	NM_001008231.2
novel_mir670	NM_001033301.4
novel_mir670	NM_175334.3
novel_mir670	NM_011858.4
novel_mir670	XM_006524617.2
novel_mir670	NM_022411.3
novel_mir670	NM_029654.4
novel_mir670	NM_178081.4
novel_mir670	NM_145857.2
novel_mir670	NM_010783.3
novel_mir670	XM_006512381.2
novel_mir670	NM_007578.3
novel_mir670	NM_010165.3
novel_mir670	NM_130863.2
novel_mir670	NM_009954.3
novel_mir670	NM_028766.2
novel_mir670	NM_013680.4
novel_mir670	NM_029090.3
novel_mir670	NM_001081171.2
novel_mir670	NM_001039079.2
novel_mir670	NM_133784.3
novel_mir670	NM_144491.2
novel_mir670	NM_198671.2
novel_mir670	XM_006530113.3
novel_mir670	NM_027129.3
novel_mir670	NM_198649.3
novel_mir670	NM_001146023.1
novel_mir670	NM_008730.2
novel_mir670	NM_176958.3
novel_mir670	NM_175641.2
novel_mir670	NM_027726.1
novel_mir670	NM_001081315.1
novel_mir670	NM_130447.3
novel_mir670	NM_175344.4
novel_mir670	NM_022999.1
novel_mir670	NM_008429.2
novel_mir670	XM_006528875.3
novel_mir670	NM_009507.3
novel_mir670	NM_011390.2
novel_mir670	NM_213659.3
novel_mir670	NM_026269.2
novel_mir670	NM_172500.3
novel_mir670	NM_001039000.4
novel_mir670	XM_006508865.3
novel_mir670	NM_054050.2
novel_mir670	XM_006513719.2
novel_mir670	XR_374053.3
novel_mir670	NM_001290349.1
novel_mir670	NM_145703.2
novel_mir670	NM_021895.2
novel_mir670	NM_026552.3
novel_mir670	NM_008925.2
novel_mir670	NM_025788.3
novel_mir670	XM_006508196.3
novel_mir670	NM_001136059.2
novel_mir670	NM_019454.3
novel_mir670	NM_008052.3
novel_mir670	NM_029897.2
novel_mir670	XM_006533614.3
novel_mir670	NM_177778.4
novel_mir670	NM_007625.2
novel_mir670	XM_006514814.3
novel_mir670	NM_016693.5
novel_mir670	XM_006505227.3
novel_mir670	NM_145620.4
novel_mir670	NM_172472.3
novel_mir670	NM_001168572.1
novel_mir670	NM_009360.4
novel_mir670	NM_010929.2
novel_mir670	NM_007740.3
novel_mir670	NM_028800.3
novel_mir670	NM_009867.3
novel_mir670	NM_024225.5
novel_mir670	NM_008679.3
novel_mir670	NM_172620.3
novel_mir670	XM_006537875.2
novel_mir670	NM_019812.3
novel_mir670	NM_001081150.1
novel_mir670	NM_011417.3
novel_mir670	XM_006538921.1
novel_mir670	NM_153793.2
novel_mir670	NM_145974.3
novel_mir670	NM_009124.6
novel_mir670	XM_011248933.2
novel_mir670	NM_201245.3
novel_mir670	NM_172618.2
novel_mir670	NM_026775.4
novel_mir670	NM_019764.2
novel_mir670	NM_026421.3
novel_mir670	XM_006534428.3
novel_mir670	NM_001081147.1
novel_mir670	XM_006511220.2
novel_mir670	NM_177139.5
novel_mir670	NM_009990.3
novel_mir670	NM_007650.3
novel_mir670	XM_006520786.3
novel_mir670	NM_153392.2
novel_mir670	NM_010587.2
novel_mir670	NM_146205.2
novel_mir670	NM_001085549.1
novel_mir670	NM_080437.2
novel_mir670	NM_177364.3
novel_mir670	XM_006538928.1
novel_mir670	NM_001103168.1
novel_mir670	NM_001033228.3
novel_mir670	NM_011520.3
novel_mir670	XM_006511546.2
novel_mir670	NM_182927.3
novel_mir670	NM_194350.1
novel_mir670	NM_008924.2
novel_mir670	NM_009733.2
novel_mir670	NM_026384.3
novel_mir670	XM_011239490.2
novel_mir670	NM_007397.3
novel_mir670	NM_020608.3
novel_mir670	XM_006530177.1
novel_mir670	NM_133231.2
novel_mir670	NM_001081028.1
novel_mir670	NM_025786.3
novel_mir670	NM_009191.3
novel_mir670	NM_023476.3
novel_mir670	NM_030241.3
novel_mir670	XM_006503751.3
novel_mir670	NM_144531.3
novel_mir670	NM_007602.4
novel_mir670	NM_001033474.2
novel_mir670	NM_009649.3
novel_mir670	NM_009671.5
novel_mir670	NM_001285894.1
novel_mir670	NM_146025.2
novel_mir670	NM_001267622.1
novel_mir670	NM_001033213.1
novel_mir670	NM_001289675.1
novel_mir670	NM_026405.3
novel_mir670	NM_172916.2
novel_mir670	NM_010567.2
novel_mir670	NM_009059.2
novel_mir670	NM_011381.4
novel_mir670	NM_133719.2
novel_mir670	NM_001098237.1
novel_mir670	NM_007595.5
novel_mir670	NM_178748.6
novel_mir670	NM_173033.3
novel_mir670	NM_009324.2
novel_mir670	NM_016720.2
novel_mir670	NM_025549.3
novel_mir670	NM_010811.2
novel_mir670	NM_133987.2
novel_mir670	NM_030075.2
novel_mir670	NM_011218.2
novel_mir670	NM_007953.2
novel_mir670	NM_181595.3
novel_mir670	NM_177078.4
novel_mir670	XM_006504366.3
novel_mir670	NM_207238.3
novel_mir670	NM_027909.2
novel_mir670	NM_181348.4
novel_mir670	NM_001101488.1
novel_mir670	NM_010069.1
novel_mir670	NM_017469.4
novel_mir670	NM_001081196.1
novel_mir670	NM_009358.3
novel_mir670	NM_009630.3
novel_mir670	NM_024217.3
novel_mir670	NM_145596.4
novel_mir670	NM_001177605.1
novel_mir670	NM_001134384.1
novel_mir670	NM_022022.3
novel_mir670	NM_026222.2
novel_mir670	NM_178061.5
novel_mir670	NM_010714.3
novel_mir670	NM_009399.3
novel_mir670	XM_006531092.2
novel_mir670	NM_173453.3
novel_mir670	NM_026756.2
novel_mir670	XR_375501.1
novel_mir670	XM_011242047.1
novel_mir670	NM_172805.3
novel_mir670	NM_008633.4
novel_mir670	NM_009739.3
novel_mir670	NM_001002005.2
novel_mir670	NM_027244.1
novel_mir670	NM_011566.4
novel_mir670	NM_148932.2
novel_mir670	XM_011248198.1
novel_mir670	XM_006516726.2
novel_mir670	NM_172688.3
novel_mir670	NM_001081427.1
novel_mir670	NR_104347.1
novel_mir670	XM_006530489.2
novel_mir670	NM_025351.3
novel_mir670	NM_010898.4
novel_mir670	NM_145478.2
novel_mir670	NM_008881.2
novel_mir670	NM_029934.3
novel_mir670	NM_194462.2
novel_mir670	NM_175211.5
novel_mir670	NM_023058.3
novel_mir670	NM_026912.1
novel_mir670	NM_028976.2
novel_mir670	XM_006532191.3
novel_mir670	NM_026796.1
novel_mir670	NM_194446.2
novel_mir670	NM_175749.2
novel_mir670	NR_004429.1
novel_mir670	NM_175099.3
novel_mir670	NM_008883.2
novel_mir670	NM_025886.3
novel_mir670	XM_006521779.3
novel_mir670	NM_001002764.1
novel_mir670	NM_010303.3
novel_mir670	NM_016766.3
novel_mir670	NM_029332.1
novel_mir670	NM_146028.4
novel_mir670	NM_010688.4
novel_mir670	XM_006507069.3
novel_mir670	NM_016780.2
novel_mir670	XM_006510394.3
novel_mir670	NM_207277.1
novel_mir670	NM_027410.1
novel_mir670	NM_177562.5
novel_mir670	NM_172569.4
novel_mir670	NM_001164659.1
novel_mir670	NM_175638.3
novel_mir670	NM_145145.1
novel_mir670	NM_026280.3
novel_mir670	NM_001033439.3
novel_mir670	NM_153057.4
novel_mir670	XM_006498977.3
novel_mir670	NM_010514.3
novel_mir670	NM_011790.4
novel_mir670	XM_006506031.1
novel_mir670	NM_010795.4
novel_mir670	XM_006534335.1
novel_mir670	XM_006504982.3
novel_mir670	NM_021428.4
novel_mir670	NM_177282.5
novel_mir670	NM_172611.4
novel_mir670	NM_027450.3
novel_mir670	NM_028306.3
novel_mir670	NM_010342.1
novel_mir670	NM_153790.3
novel_mir670	NM_026940.4
novel_mir670	NM_001163126.1
novel_mir670	NM_175933.2
novel_mir670	NM_001145947.2
novel_mir670	XM_006502815.2
novel_mir670	NM_173186.4
novel_mir670	XM_011241691.1
novel_mir670	NM_010740.3
novel_mir670	NM_011569.3
novel_mir670	XM_006499279.3
novel_mir670	NM_153080.2
novel_mir670	NM_022883.3
novel_mir670	NM_026639.2
novel_mir670	NM_009951.4
novel_mir670	NM_001122829.1
novel_mir670	NM_144825.2
novel_mir670	NM_011944.3
novel_mir670	NM_028343.4
novel_mir670	NM_011213.2
novel_mir670	NM_177034.3
novel_mir670	NM_001163270.1
novel_mir670	XM_006505279.3
novel_mir670	NM_145142.2
novel_mir670	NM_025325.2
novel_mir670	NM_153403.3
novel_mir670	NM_011777.3
novel_mir670	NM_153807.2
novel_mir670	NM_021403.3
novel_mir670	NM_021430.2
novel_mir670	NM_177630.3
novel_mir670	NM_016798.3
novel_mir670	XM_006511637.2
novel_mir670	NM_010928.2
novel_mir670	NM_008718.2
novel_mir670	XM_006516560.1
novel_mir670	NM_001163637.1
novel_mir670	NM_001039106.3
novel_mir670	NM_011445.4
novel_mir670	XM_006501615.2
novel_mir670	NM_001290540.1
novel_mir670	NM_016747.4
novel_mir670	NM_199308.2
novel_mir670	NM_001195529.1
novel_mir670	NM_028770.2
novel_mir670	NM_172560.3
novel_mir670	NM_130450.2
novel_mir670	NM_146260.2
novel_mir670	NM_198602.3
novel_mir670	XM_011242218.2
novel_mir670	NM_010879.3
novel_mir670	NM_012014.4
novel_mir670	NM_019581.3
novel_mir670	XM_006499669.3
novel_mir670	NR_029425.1
novel_mir670	NM_008306.4
novel_mir670	NM_028175.2
novel_mir670	NM_001033312.3
novel_mir670	NM_001004367.4
novel_mir670	NM_007386.2
novel_mir670	NM_011162.5
novel_mir670	NM_019732.2
novel_mir670	NM_198420.2
novel_mir670	NM_010221.2
novel_mir670	NM_007528.3
novel_mir670	NM_011787.2
novel_mir670	NM_026580.4
novel_mir670	NM_023727.4
novel_mir670	NM_013477.3
novel_mir670	NM_001085502.1
novel_mir670	NM_033578.3
novel_mir670	NM_144798.6
novel_mir670	NM_001160319.1
novel_mir670	NM_013848.2
novel_mir670	NM_146131.2
novel_mir670	NM_007924.2
novel_mir670	NM_009876.4
novel_mir670	NM_001290989.1
novel_mir670	NM_175145.3
novel_mir670	NM_010134.3
novel_mir670	NM_172596.2
novel_mir670	NM_001033352.3
novel_mir670	NM_007760.3
novel_mir670	XM_006531967.3
novel_mir670	NM_172910.3
novel_mir670	NM_021326.3
novel_mir670	NM_029528.5
novel_mir670	NM_054040.3
novel_mir670	NM_145503.2
novel_mir670	XM_006498443.3
novel_mir670	NM_207239.1
novel_mir670	NM_010897.2
novel_mir670	NM_008468.4
novel_mir670	NM_013810.3
novel_mir670	NM_010699.2
novel_mir670	NM_015748.3
novel_mir670	NM_001170454.1
novel_mir670	NM_133201.3
novel_mir670	NM_145621.2
novel_mir670	NM_027195.2
novel_mir670	XM_006515752.2
novel_mir670	NM_183148.3
novel_mir670	NM_008467.4
novel_mir670	NM_175483.5
novel_mir670	NM_146086.2
novel_mir670	NM_001134461.1
novel_mir670	NM_198304.2
novel_mir670	NM_008566.3
novel_mir670	NM_009871.2
novel_mir670	XM_006527391.3
novel_mir670	XM_006536162.1
novel_mir670	XM_006514898.3
novel_mir670	NM_007414.3
novel_mir670	NM_001024717.2
novel_mir670	NM_027975.2
novel_mir670	NM_001015046.2
novel_mir670	XM_006512154.3
novel_mir670	NM_198214.3
novel_mir670	NM_199152.3
novel_mir670	NM_016901.3
novel_mir670	NM_145963.2
novel_mir2935	NM_175430.4
novel_mir2935	NM_178767.5
novel_mir2935	NM_079835.2
novel_mir2935	NM_001030014.2
novel_mir2935	NM_001033275.4
novel_mir2935	NM_153422.2
novel_mir2935	NM_021377.3
novel_mir2935	NM_011923.4
novel_mir2935	NM_001034858.3
novel_mir2935	NM_011074.3
novel_mir2935	NM_026993.3
novel_mir2935	NM_027652.2
novel_mir2935	NM_177192.3
novel_mir2935	NM_001083919.1
novel_mir2935	XR_373893.2
novel_mir2935	NM_009856.3
novel_mir2935	NM_172821.3
novel_mir2935	NM_145531.2
novel_mir2935	NM_001168260.1
novel_mir2935	NM_026577.3
novel_mir2935	NM_009634.6
novel_mir2935	NM_001039472.1
novel_mir2935	NM_130885.2
novel_mir2935	NM_029775.2
novel_mir2935	NM_183017.2
novel_mir2935	NM_031402.2
novel_mir2935	XM_006529700.2
novel_mir2935	NM_178387.3
novel_mir2935	NM_134248.2
novel_mir2935	XM_006532686.2
novel_mir2935	NM_139228.3
novel_mir2935	NM_021717.2
novel_mir2935	NM_019697.3
novel_mir2935	NM_013818.2
novel_mir2935	NM_022328.2
novel_mir2935	NM_008971.4
novel_mir2935	NM_001166030.1
novel_mir2935	NM_177355.3
novel_mir2935	NM_018814.3
novel_mir2935	NM_134437.3
novel_mir2935	NM_009771.3
novel_mir2935	NM_008441.2
novel_mir2935	NM_178883.6
novel_mir2935	NM_172663.4
novel_mir2935	XM_006510669.3
novel_mir2935	NM_023229.2
novel_mir2935	NM_013931.4
novel_mir2935	NM_183195.2
novel_mir2935	XM_011244425.1
novel_mir2935	NM_053171.2
novel_mir2935	NM_019787.4
novel_mir2935	NM_001004365.2
novel_mir2935	NM_146137.3
novel_mir2935	NM_028792.3
novel_mir2935	NM_026221.2
novel_mir2935	NM_029792.1
novel_mir2935	NM_025839.4
novel_mir2935	NM_008881.2
novel_mir2935	XM_006530424.3
novel_mir2935	NM_020574.5
novel_mir2935	NM_198111.2
novel_mir2935	NM_008888.3
novel_mir2935	NM_172979.3
novel_mir2935	NM_011388.3
novel_mir2935	XM_006512809.3
novel_mir2935	NM_032465.2
novel_mir2935	NM_010097.4
novel_mir2935	NM_010243.3
novel_mir2935	NM_001252635.1
novel_mir2935	NM_177341.4
novel_mir2935	NM_175036.4
novel_mir2935	NM_175025.4
novel_mir2935	NM_139059.2
novel_mir2935	NM_198247.2
novel_mir2935	NM_001081310.2
novel_mir2935	NM_001081203.1
novel_mir2935	NM_001081369.2
novel_mir2935	NM_026162.6
novel_mir2935	NM_010343.2
novel_mir2935	NM_001081126.2
novel_mir2935	NM_207583.2
novel_mir2935	NM_009386.2
novel_mir2935	NM_029132.2
novel_mir2935	NM_001037294.1
novel_mir2935	XM_006505199.3
novel_mir2935	XM_006499202.3
novel_mir2935	NM_008514.4
novel_mir2935	NM_177562.5
novel_mir2935	NM_175358.4
novel_mir2935	NM_027943.1
novel_mir2935	NM_152229.2
novel_mir2935	NM_145477.2
novel_mir2935	NM_010165.3
novel_mir2935	XM_006495635.3
novel_mir2935	XM_006510907.3
novel_mir2935	NM_134062.2
novel_mir2935	XM_006499465.2
novel_mir2935	NM_023115.3
novel_mir2935	NM_001137547.1
novel_mir2935	NM_183221.3
novel_mir2935	NM_172509.3
novel_mir2935	NM_028119.5
novel_mir2935	NM_009627.1
novel_mir2935	NM_013629.2
novel_mir2935	NM_009599.4
novel_mir2935	NM_133743.1
novel_mir2935	NM_175140.4
novel_mir2935	NM_021350.2
novel_mir2935	NM_019980.2
novel_mir2935	NM_023525.2
novel_mir2935	NM_008595.2
novel_mir2935	NM_008792.4
novel_mir2935	NM_009121.4
novel_mir2935	NM_198618.5
novel_mir2935	NM_009951.4
novel_mir2935	NM_019840.2
novel_mir2935	NM_008090.5
novel_mir2935	NM_001105246.1
novel_mir2935	NM_011703.4
novel_mir2935	NM_028343.4
novel_mir2935	NM_001276489.1
novel_mir2935	NM_007868.6
novel_mir2935	NM_175389.4
novel_mir2935	NM_001039000.4
novel_mir2935	NM_182809.2
novel_mir2935	NM_172261.3
novel_mir2935	NM_007914.3
novel_mir2935	NM_007916.2
novel_mir2935	NM_031391.2
novel_mir2935	NM_007568.5
novel_mir2935	NM_172665.5
novel_mir2935	NM_010790.2
novel_mir2935	NM_172643.5
novel_mir2935	XM_011249663.1
novel_mir2935	NM_175333.3
novel_mir2935	NM_025374.3
novel_mir2935	NM_027554.2
novel_mir2935	NM_030197.2
novel_mir2935	XM_006504902.2
novel_mir2935	NM_001037809.5
novel_mir2935	NM_134116.5
novel_mir2935	NM_007993.2
novel_mir2935	NM_146075.2
novel_mir2935	NM_177450.4
novel_mir2935	NM_176923.4
novel_mir2935	NM_175507.3
novel_mir2935	NM_016694.4
novel_mir2935	XM_006537896.3
novel_mir2935	NM_021361.1
novel_mir2935	NM_001004367.4
novel_mir2935	NM_001168536.1
novel_mir2935	NM_001085507.1
novel_mir2935	XM_006510442.2
novel_mir2935	NM_007934.3
novel_mir2935	XM_006496066.3
novel_mir2935	NM_008037.4
novel_mir2935	NM_009481.2
novel_mir2935	XM_011241195.2
novel_mir2935	NM_009867.3
novel_mir2935	NM_025819.4
novel_mir2935	XM_006511131.2
novel_mir2935	NM_013720.2
novel_mir2935	NM_153582.5
novel_mir2935	NM_026203.3
novel_mir2935	NM_001168615.1
novel_mir2935	NM_019812.3
novel_mir2935	NM_201354.2
novel_mir2935	NM_013758.4
novel_mir2935	NM_009503.4
novel_mir2935	NM_177780.3
novel_mir2935	NM_029572.2
novel_mir2935	NM_009058.2
novel_mir2935	NM_021310.3
novel_mir2935	NM_027490.1
novel_mir2935	NM_198623.2
novel_mir2935	NM_173382.1
novel_mir2935	NM_001289584.1
novel_mir2935	NM_026599.5
novel_mir2935	XM_006528765.2
novel_mir2935	NM_147218.2
novel_mir2935	XM_006510246.3
novel_mir2935	NM_025614.3
novel_mir2935	NR_028143.1
novel_mir2935	XM_006510507.3
novel_mir2935	NM_176836.3
novel_mir2935	XM_006500405.2
novel_mir2935	XM_006497128.3
novel_mir2935	NM_001290428.1
novel_mir2935	NM_025807.3
novel_mir2935	NM_001146045.1
novel_mir2935	NM_013524.3
novel_mir2935	NM_018873.2
novel_mir2935	NM_028075.2
novel_mir2935	NM_133685.2
novel_mir2935	NM_001013411.2
novel_mir2935	XM_011250177.2
novel_mir2935	NM_201352.2
novel_mir2935	XM_006508333.3
novel_mir2935	NM_001205341.1
novel_mir2935	NM_001093776.1
novel_mir2935	NM_001289826.1
novel_mir2935	NM_177412.1
novel_mir2935	XM_006533638.3
novel_mir2935	XM_006496326.2
novel_mir2935	NM_153142.3
novel_mir2935	NM_025976.5
novel_mir2935	NM_183208.4
novel_mir2935	NM_011630.3
novel_mir2935	NM_009380.3
novel_mir2935	NM_009680.3
novel_mir2935	NM_009675.2
novel_mir2935	NM_001085376.2
novel_mir2935	NM_007440.4
novel_mir2935	NM_181564.2
novel_mir2935	NM_172943.4
novel_mir2935	XM_006503540.3
novel_mir2935	NM_008829.2
novel_mir2935	NM_009671.5
novel_mir2935	XM_006539027.1
novel_mir2935	NM_021375.3
novel_mir2453	XM_011247583.2
novel_mir2453	NM_025692.3
novel_mir2453	XM_006532949.2
novel_mir2453	XM_006496578.3
novel_mir2453	XM_006521033.3
novel_mir2453	NM_029967.3
novel_mir2453	NM_009898.3
novel_mir2453	XM_006533047.1
novel_mir2453	XM_006501645.3
novel_mir2453	NM_177259.4
novel_mir2453	NM_001007573.2
novel_mir2453	NM_009893.2
novel_mir2453	NM_001162945.1
novel_mir2453	NM_175432.3
novel_mir2453	NM_001014761.2
novel_mir2453	NM_175306.4
novel_mir2453	NM_001177536.1
novel_mir2453	NM_029352.3
novel_mir2453	NM_009456.2
novel_mir2453	NM_175331.3
novel_mir2453	NM_054098.3
novel_mir2453	NM_011261.2
novel_mir2453	NM_018788.3
novel_mir2453	NM_009181.2
novel_mir2453	XM_011241866.1
novel_mir2453	NM_177091.5
novel_mir2453	NM_009923.2
novel_mir2453	XM_006529700.2
novel_mir2453	NM_145355.5
novel_mir2453	NM_172584.3
novel_mir2453	NM_030257.1
novel_mir2453	NM_010600.3
novel_mir2453	NM_172790.2
novel_mir2453	NM_001166030.1
novel_mir2453	NM_173431.2
novel_mir2453	XM_006497746.3
novel_mir2453	NM_181444.5
novel_mir2453	XM_006496301.3
novel_mir2453	NM_213733.2
novel_mir2453	NM_178618.3
novel_mir2453	NM_029846.4
novel_mir2453	NM_010426.2
novel_mir2453	XM_006504740.3
novel_mir2453	NM_020618.4
novel_mir2453	XM_006505601.2
novel_mir2453	NM_001081641.1
novel_mir2453	NR_104373.1
novel_mir2453	NM_201406.1
novel_mir2453	NM_028372.1
novel_mir2453	NM_027763.2
novel_mir2453	NM_001081011.2
novel_mir2453	NM_080708.1
novel_mir2453	NM_027238.2
novel_mir2453	NM_001081304.1
novel_mir2453	NM_029035.2
novel_mir2453	NM_146137.3
novel_mir2453	NM_001145930.1
novel_mir2453	XM_006509112.2
novel_mir2453	NM_172766.3
novel_mir2453	NM_013472.4
novel_mir2453	NM_198094.2
novel_mir2453	NM_019867.2
novel_mir2453	XM_006504088.3
novel_mir2453	NM_001081421.1
novel_mir2453	NM_138652.2
novel_mir2453	NM_028761.3
novel_mir2453	NM_001029876.1
novel_mir2453	NM_178045.4
novel_mir2453	NM_133735.2
novel_mir2453	NM_024291.3
novel_mir2453	NM_001080929.1
novel_mir2453	NM_001033292.3
novel_mir2453	XM_006500567.1
novel_mir2453	NM_010112.4
novel_mir2453	NM_008773.4
novel_mir2453	NM_028331.5
novel_mir2453	NM_009302.3
novel_mir2453	NM_009120.2
novel_mir2453	NM_133907.3
novel_mir2453	NM_001081151.1
novel_mir2453	NM_010583.3
novel_mir2453	NM_026893.3
novel_mir2453	NM_027643.1
novel_mir2453	NM_008261.3
novel_mir2453	NM_177725.4
novel_mir2453	NM_199323.3
novel_mir2453	XM_006510907.3
novel_mir2453	NM_001013759.2
novel_mir2453	NM_022882.4
novel_mir2453	XM_006526929.3
novel_mir2453	XM_006517163.3
novel_mir2453	NM_009433.3
novel_mir2453	NM_023844.5
novel_mir2453	NR_045570.1
novel_mir2453	NM_133808.5
novel_mir2453	NM_008080.5
novel_mir2453	NM_177261.4
novel_mir2453	NM_172784.3
novel_mir2453	NM_144844.2
novel_mir2453	NM_028451.1
novel_mir2453	NM_010203.5
novel_mir2453	XM_006510716.2
novel_mir2453	NM_177378.4
novel_mir2453	NM_053015.3
novel_mir2453	NM_030557.3
novel_mir2453	NM_010629.3
novel_mir2453	NM_133942.2
novel_mir2453	NM_007767.3
novel_mir2453	NM_144787.2
novel_mir2453	NM_175375.3
novel_mir2453	XM_011238687.2
novel_mir2453	NM_025278.5
novel_mir2453	NM_025537.3
novel_mir2453	NM_145392.2
novel_mir2453	NM_001081348.3
novel_mir2453	NM_029212.3
novel_mir2453	NM_177906.4
novel_mir2453	NM_007763.3
novel_mir2453	NM_172992.3
novel_mir2453	NM_153083.5
novel_mir2453	NM_016874.3
novel_mir2453	NM_019689.2
novel_mir2453	XM_006529253.3
novel_mir2453	NM_145579.3
novel_mir2453	NM_144813.1
novel_mir2453	NM_207692.2
novel_mir2453	NM_172862.3
novel_mir2453	NM_172516.4
novel_mir2453	NM_053137.2
novel_mir2453	NM_001099688.2
novel_mir2453	NM_153091.3
novel_mir2453	NM_008370.2
novel_mir2453	NM_021885.4
novel_mir2453	NM_001039558.2
novel_mir2453	XM_006540755.2
novel_mir2453	XM_006537476.2
novel_mir2453	NM_146261.2
novel_mir2453	NM_019827.6
novel_mir2453	NM_010881.2
novel_mir2453	NM_007912.4
novel_mir2453	NM_172719.2
novel_mir2453	XM_006533735.3
novel_mir2453	NM_025852.3
novel_mir2453	NM_025717.3
novel_mir2453	NM_175184.4
novel_mir2453	NM_026343.2
novel_mir2453	NM_009720.2
novel_mir2453	NM_001276329.1
novel_mir2453	NM_198114.2
novel_mir2453	NM_175561.4
novel_mir2453	NM_146146.2
novel_mir2453	NM_146042.4
novel_mir2453	NM_198170.4
novel_mir2453	NM_144560.3
novel_mir2453	NM_029770.2
novel_mir2453	NM_008750.5
novel_mir2453	NM_172260.3
novel_mir2453	NM_013672.2
novel_mir2453	NM_009408.2
novel_mir2453	NM_011037.4
novel_mir2453	NM_009061.4
novel_mir2453	NM_009953.4
novel_mir2453	XM_011247581.1
novel_mir2453	NM_139226.3
novel_mir2453	NM_001286413.1
novel_mir2453	NM_001099276.2
novel_mir2453	NM_173437.2
novel_mir2453	NM_139145.4
novel_mir2453	NM_025954.3
novel_mir2453	NM_177594.1
novel_mir2453	NM_030209.4
novel_mir2453	NM_009320.4
novel_mir2453	NM_009288.2
novel_mir2453	NM_175020.3
novel_mir2453	NM_027585.2
novel_mir2453	NM_138669.1
novel_mir2453	NM_001111021.2
novel_mir2453	NM_027198.1
novel_mir2453	NM_026186.4
novel_mir2453	NM_021310.3
novel_mir2453	NM_009527.3
novel_mir2453	NM_054085.2
novel_mir2453	NM_175114.3
novel_mir2453	NM_133983.4
novel_mir2453	XM_006496435.3
novel_mir2453	XM_006504628.3
novel_mir2453	NM_009459.3
novel_mir2453	NM_198703.3
novel_mir2453	XM_006508995.3
novel_mir2453	NM_146154.3
novel_mir2453	NM_027421.2
novel_mir2453	XM_006529226.1
novel_mir2453	XM_011240224.2
novel_mir2453	NM_173371.4
novel_mir2453	NM_172769.2
novel_mir2453	NM_172151.4
novel_mir2453	NM_001085421.1
novel_mir2453	NM_170591.1
novel_mir2453	NM_053155.2
novel_mir2453	NM_026444.3
novel_mir2453	NM_172266.3
novel_mir2453	NM_133978.2
novel_mir2453	XM_006529323.3
novel_mir2453	NM_008148.4
novel_mir2453	NM_001302471.1
novel_mir2453	XM_006533638.3
novel_mir2453	NM_029497.1
novel_mir2453	NM_027895.1
novel_mir2453	NM_053199.3
novel_mir2453	NM_007656.5
novel_mir2453	NM_016703.3
novel_mir2453	NM_013691.2
novel_mir2453	NM_001282042.1
novel_mir2453	NM_007857.5
novel_mir2453	XM_006538575.1
novel_mir2453	NM_026081.5
novel_mir2453	NM_009622.1
novel_mir2453	NR_122114.1
novel_mir2453	NM_007567.2
novel_mir2453	XM_006502228.3
novel_mir2453	NM_001081254.1
novel_mir2453	NM_028984.5
novel_mir2453	NM_001081109.1
novel_mir2453	NM_029502.3
novel_mir2453	NM_001038624.1
novel_mir2453	XM_006513371.3
novel_mir2453	NM_030180.2
novel_mir2453	NM_010939.2
novel_mir2453	NM_015795.1
novel_mir2453	NM_178607.4
novel_mir2453	NM_011027.3
novel_mir2453	NM_001044308.2
novel_mir2453	NM_178772.3
novel_mir2453	NM_010745.2
novel_mir2453	NM_207204.2
novel_mir2453	NM_026967.4
novel_mir2453	NM_011581.3
novel_mir2453	NM_008882.2
novel_mir2453	NM_026298.5
novel_mir2453	XM_006497546.1
novel_mir2453	NM_013568.6
novel_mir2453	NM_021878.3
novel_mir2453	XM_006506145.1
novel_mir2453	NM_134024.2
novel_mir2453	NM_007929.2
novel_mir2453	NM_027652.2
novel_mir2453	NM_001160211.1
novel_mir2453	NR_110963.1
novel_mir2453	NM_175750.3
novel_mir2453	NM_153404.3
novel_mir2453	NM_001029988.2
novel_mir2453	NM_177644.5
novel_mir2453	NM_001102563.1
novel_mir2453	NM_001199695.1
novel_mir2453	XM_006528844.1
novel_mir2453	XM_006507205.3
novel_mir2453	NM_172821.3
novel_mir2453	NM_028010.1
novel_mir2453	NM_010010.1
novel_mir2453	NM_011377.2
novel_mir2453	NM_144547.2
novel_mir2453	NM_001039485.4
novel_mir2453	NM_054093.2
novel_mir2453	NM_025815.2
novel_mir2453	NM_009384.3
novel_mir2453	NM_024124.3
novel_mir2453	NM_028113.3
novel_mir2453	NM_001166067.1
novel_mir2453	NM_008173.3
novel_mir2453	NM_170597.4
novel_mir2453	NM_010096.3
novel_mir2453	NM_178403.5
novel_mir2453	NM_009864.3
novel_mir2453	NM_001085355.1
novel_mir2453	NM_080469.4
novel_mir2453	NM_008396.2
novel_mir2453	NM_008323.1
novel_mir2453	XM_006530288.3
novel_mir2453	NM_173185.2
novel_mir2453	NM_011889.2
novel_mir2453	NM_053171.2
novel_mir2453	NM_199307.2
novel_mir2453	NM_008980.2
novel_mir2453	NM_009295.2
novel_mir2453	NM_010493.2
novel_mir2453	NM_080849.3
novel_mir2453	XM_006510296.3
novel_mir2453	NM_001081064.1
novel_mir2453	NM_023440.2
novel_mir2453	XM_006540866.3
novel_mir2453	NM_007960.4
novel_mir2453	NM_008867.2
novel_mir2453	NM_010605.4
novel_mir2453	NM_026499.4
novel_mir2453	XM_011245123.2
novel_mir2453	NM_138651.7
novel_mir2453	NM_030889.2
novel_mir2453	NM_009713.4
novel_mir2453	XR_391039.3
novel_mir2453	NM_001252635.1
novel_mir2453	NM_010092.2
novel_mir2453	XR_375404.2
novel_mir2453	NM_181074.4
novel_mir2453	NM_029933.4
novel_mir2453	NM_025385.3
novel_mir2453	NM_009655.2
novel_mir2453	NM_023625.4
novel_mir2453	NM_001081126.2
novel_mir2453	XM_011245402.2
novel_mir2453	XM_006531772.3
novel_mir2453	NM_146156.3
novel_mir2453	NR_045485.1
novel_mir2453	NM_001081381.1
novel_mir2453	NM_008217.4
novel_mir2453	NM_153679.2
novel_mir2453	NM_175510.3
novel_mir2453	NM_010917.2
novel_mir2453	XM_006540368.1
novel_mir2453	NM_001164639.1
novel_mir2453	XM_006516931.3
novel_mir2453	NM_153092.4
novel_mir2453	NM_026106.4
novel_mir2453	NR_110353.1
novel_mir2453	NM_001081068.1
novel_mir2453	NM_001081971.1
novel_mir2453	XM_006535543.3
novel_mir2453	NM_172509.3
novel_mir2453	NM_008583.2
novel_mir2453	NM_029721.2
novel_mir2453	NM_001099633.1
novel_mir2453	NM_175696.4
novel_mir2453	NM_175398.4
novel_mir2453	NM_030729.4
novel_mir2453	XM_006497969.3
novel_mir2453	NM_028660.3
novel_mir2453	NM_001033281.3
novel_mir2453	XM_006500511.3
novel_mir2453	NM_025734.2
novel_mir2453	NM_007520.2
novel_mir2453	NM_175127.2
novel_mir2453	NM_001290642.1
novel_mir2453	XM_006515382.3
novel_mir2453	XM_006505061.3
novel_mir2453	NM_173370.3
novel_mir2453	NM_144557.5
novel_mir2453	NM_011514.2
novel_mir2453	NM_053170.3
novel_mir2453	NM_011957.2
novel_mir2453	NM_001164504.1
novel_mir2453	NM_054102.2
novel_mir2453	NM_001159492.1
novel_mir2453	NM_026743.3
novel_mir2453	XM_006530393.3
novel_mir2453	NM_177798.3
novel_mir2453	NM_198934.3
novel_mir2453	NM_001205362.1
novel_mir2453	NM_007916.2
novel_mir2453	NM_008029.3
novel_mir2453	NM_013528.3
novel_mir2453	NM_148939.2
novel_mir2453	NM_011540.2
novel_mir2453	NM_021532.4
novel_mir2453	NR_045537.1
novel_mir2453	NM_181399.3
novel_mir2453	NM_001033399.4
novel_mir2453	NM_001008550.1
novel_mir2453	XM_006506438.2
novel_mir2453	XM_006504045.1
novel_mir2453	NM_054051.1
novel_mir2453	NM_053273.2
novel_mir2453	NM_011550.3
novel_mir2453	NM_010197.3
novel_mir2453	NM_023463.3
novel_mir2453	NM_011821.3
novel_mir2453	NM_181414.5
novel_mir2453	NM_001081260.2
novel_mir2453	XR_385129.3
novel_mir2453	NM_021391.3
novel_mir2453	NM_018794.4
novel_mir2453	NM_021287.1
novel_mir2453	NM_001083628.1
novel_mir2453	NM_028464.1
novel_mir2453	NM_026236.3
novel_mir2453	NM_021324.6
novel_mir2453	NM_001291195.1
novel_mir2453	NM_009011.4
novel_mir2453	NM_201600.2
novel_mir2453	NM_001081170.1
novel_mir2453	NM_026875.2
novel_mir2453	NM_008190.1
novel_mir2453	NM_153140.2
novel_mir2453	NM_001281487.1
novel_mir2453	NM_009387.2
novel_mir2453	NM_024231.2
novel_mir2453	NM_001081116.1
novel_mir2453	NM_133985.2
novel_mir2453	NM_027256.2
novel_mir2453	NM_183193.2
novel_mir2453	NM_144808.4
novel_mir2453	NM_001033308.2
novel_mir2453	NM_198035.1
novel_mir2453	NM_178915.3
novel_mir2453	NM_001004363.1
novel_mir2453	NM_027551.2
novel_mir2453	NM_007770.4
novel_mir2453	NM_019789.4
novel_mir2453	NM_009385.3
novel_mir2453	NM_010944.2
novel_mir2453	XM_006529055.3
novel_mir2453	XM_006539217.1
novel_mir2453	NM_172257.4
novel_mir2453	NM_023872.3
novel_mir2453	NM_016915.4
novel_mir2453	XM_011241167.2
novel_mir2453	NM_027556.1
novel_mir2453	NM_010900.3
novel_mir2453	XM_006539172.3
novel_mir2453	NM_019972.3
novel_mir2453	NM_178373.3
novel_mir2453	NM_133685.2
novel_mir2453	NM_172628.2
novel_mir2453	NM_001160019.1
novel_mir2453	NM_008681.2
novel_mir2453	NM_001029877.3
novel_mir2453	XR_384520.3
novel_mir2453	NM_178751.3
novel_mir2453	NM_019681.3
novel_mir2453	NM_178616.3
novel_mir2453	NM_009372.3
novel_mir2453	NM_172414.4
novel_mir2453	NM_028194.2
novel_mir2453	NM_053076.3
novel_mir2453	NM_021887.2
novel_mir2453	NM_013834.3
novel_mir2453	NM_172948.3
novel_mir2453	NM_028133.2
novel_mir2453	NM_011719.4
novel_mir2453	NM_183208.4
novel_mir2453	NM_011630.3
novel_mir2453	NM_028897.3
novel_mir2453	NM_207202.2
novel_mir2453	NM_011434.1
novel_mir2453	NM_001163610.1
novel_mir2453	NM_172554.2
novel_mir2453	NM_027946.3
novel_mir2453	NM_007495.4
novel_mir2453	NM_138631.1
novel_mir2453	NM_013768.3
novel_mir2453	NM_175366.3
novel_mir2453	NM_008451.2
novel_mir2453	NM_172882.3
novel_mir2453	NM_001161424.1
novel_mir2453	XM_006533253.3
novel_mir2453	NM_018819.4
novel_mir2453	NM_019535.2
novel_mir2453	NM_007975.3
novel_mir2453	NM_021899.3
novel_mir2453	NM_028993.4
novel_mir2453	NM_198660.2
novel_mir2453	NM_011814.2
novel_mir2453	XM_006526450.3
novel_mir2453	NM_010808.4
novel_mir2453	NM_026079.3
novel_mir2453	XM_006532429.3
novel_mir2453	NM_011784.3
novel_mir2453	XM_006509960.2
novel_mir2453	NM_001007583.1
novel_mir2453	NM_028188.2
novel_mir2453	NM_030133.3
novel_mir2453	NM_177572.4
novel_mir2453	NM_023196.4
novel_mir2453	XM_006505097.1
novel_mir2453	NM_022316.2
novel_mir2453	NM_025778.3
novel_mir2453	NM_033149.3
novel_mir2453	XM_006525040.3
novel_mir2453	NM_028384.1
novel_mir2453	NM_001256142.1
novel_mir2453	XM_006522005.3
novel_mir2453	NM_178685.5
novel_mir2453	NM_009885.2
novel_mir2453	NM_001037859.2
novel_mir2453	NM_001009949.3
novel_mir2453	NM_007755.5
novel_mir2453	XM_006495685.2
novel_mir2453	NM_198164.3
novel_mir2453	NM_001282071.2
novel_mir2453	NM_010491.2
novel_mir2453	XM_006515130.3
novel_mir2453	NM_207205.2
novel_mir2453	XM_006526582.3
novel_mir2453	NR_110976.1
novel_mir2453	NR_037908.1
novel_mir2453	NM_183138.2
novel_mir2453	NM_175549.4
novel_mir2453	XM_006498311.1
novel_mir2453	NM_026180.3
novel_mir2453	NM_178710.3
novel_mir2453	NM_133254.3
novel_mir2453	NM_001039198.1
novel_mir2453	NM_001033277.3
novel_mir2453	XM_006498202.3
novel_mir2453	NM_020258.4
novel_mir2453	NM_011192.3
novel_mir2453	NM_001122594.2
novel_mir2453	NM_022320.4
novel_mir2453	NM_138747.2
novel_mir2453	NM_008608.4
novel_mir2453	XM_006506905.3
novel_mir2453	NM_178665.5
novel_mir2453	NM_181585.5
novel_mir2453	NM_020283.4
novel_mir2453	NM_178220.3
novel_mir2453	NM_011383.1
novel_mir2453	XM_006532961.3
novel_mir2453	NM_001123327.2
novel_mir2453	NM_026389.3
novel_mir2453	NM_177407.4
novel_mir2453	NM_001172114.1
novel_mir2453	NM_028801.2
novel_mir2453	NM_001081981.2
novel_mir2453	NM_008716.2
novel_mir2453	NM_009682.3
novel_mir2453	NM_011834.2
novel_mir2453	NM_027950.1
novel_mir2453	NM_178642.5
novel_mir2453	NM_172530.3
novel_mir2453	NM_133237.3
novel_mir2453	NM_134084.1
novel_mir2453	NM_181395.2
novel_mir2453	NM_133925.2
novel_mir2453	NM_026140.3
novel_mir2453	XM_006539327.3
novel_mir2453	XM_006521093.2
novel_mir2453	NM_175031.3
novel_mir2453	NM_133946.2
novel_mir2453	NM_013555.4
novel_mir2453	NM_001033301.4
novel_mir2453	NM_178926.3
novel_mir2453	NM_145760.3
novel_mir2453	NM_177215.3
novel_mir2453	XM_006524240.1
novel_mir2453	NM_153502.4
novel_mir2453	NM_007729.3
novel_mir2453	NM_025661.4
novel_mir2453	NM_001081220.1
novel_mir2453	NM_007497.3
novel_mir2453	NM_009697.3
novel_mir2453	NM_145477.2
novel_mir2453	NM_130863.2
novel_mir2453	NM_008285.4
novel_mir2453	NM_001045528.1
novel_mir2453	NM_013734.1
novel_mir2453	NM_130893.3
novel_mir2453	NM_175540.5
novel_mir2453	NM_001113533.1
novel_mir2453	NM_029632.3
novel_mir2453	XM_006522147.3
novel_mir2453	XM_006532334.3
novel_mir2453	NM_177152.5
novel_mir2453	NM_007908.4
novel_mir2453	NM_008595.2
novel_mir2453	NM_025776.2
novel_mir2453	NM_175641.2
novel_mir2453	NM_001099297.1
novel_mir2453	NM_011083.2
novel_mir2453	NM_184053.3
novel_mir2453	NM_133775.2
novel_mir2453	NM_001081315.1
novel_mir2453	NM_008976.2
novel_mir2453	NM_198618.5
novel_mir2453	NM_008279.2
novel_mir2453	XM_006518565.3
novel_mir2453	NM_008547.2
novel_mir2453	NM_009029.2
novel_mir2453	NM_011390.2
novel_mir2453	NM_008684.2
novel_mir2453	NM_030256.2
novel_mir2453	NM_178922.3
novel_mir2453	XM_006508416.3
novel_mir2453	NM_054055.2
novel_mir2453	NM_172500.3
novel_mir2453	NM_001039000.4
novel_mir2453	NM_053185.2
novel_mir2453	XM_011239148.2
novel_mir2453	NM_007914.3
novel_mir2453	NM_016696.4
novel_mir2453	XM_006539145.3
novel_mir2453	NM_148946.2
novel_mir2453	NM_028061.1
novel_mir2453	NM_177384.3
novel_mir2453	NM_001276462.1
novel_mir2453	XM_006538481.2
novel_mir2453	XM_011243454.1
novel_mir2453	NM_133986.2
novel_mir2453	NM_001034863.3
novel_mir2453	XM_006500188.2
novel_mir2453	NM_009441.2
novel_mir2453	NM_175146.4
novel_mir2453	NM_080793.5
novel_mir2453	NM_015756.2
novel_mir2453	NM_134420.4
novel_mir2453	NM_001170705.1
novel_mir2453	NM_001081047.1
novel_mir2453	NM_001081344.2
novel_mir2453	NM_025858.3
novel_mir2453	NM_029348.2
novel_mir2453	NM_020614.2
novel_mir2453	NM_008278.2
novel_mir2453	NM_146099.3
novel_mir2453	NM_134189.2
novel_mir2453	NM_172442.3
novel_mir2453	NM_019927.2
novel_mir2453	NM_028800.3
novel_mir2453	NM_198167.3
novel_mir2453	XM_006541300.3
novel_mir2453	NM_001034898.2
novel_mir2453	NM_009886.2
novel_mir2453	NM_020043.3
novel_mir2453	NM_172620.3
novel_mir2453	NM_008421.3
novel_mir2453	NM_019812.3
novel_mir2453	NM_028248.2
novel_mir2453	NM_172162.3
novel_mir2453	NM_145436.2
novel_mir2453	NM_007688.2
novel_mir2453	NM_026217.3
novel_mir2453	NM_028102.1
novel_mir2453	NM_134087.2
novel_mir2453	XM_006510063.1
novel_mir2453	NM_172618.2
novel_mir2453	NM_023059.3
novel_mir2453	XM_006528765.2
novel_mir2453	NM_009026.5
novel_mir2453	XM_006538932.2
novel_mir2453	NM_016744.4
novel_mir2453	NM_001024142.1
novel_mir2453	XM_011244144.2
novel_mir2453	XM_006512807.3
novel_mir2453	NM_199057.3
novel_mir2453	NM_010847.3
novel_mir2453	XR_389266.3
novel_mir2453	NM_010264.4
novel_mir2453	NR_117093.1
novel_mir2453	NM_133649.2
novel_mir2453	NM_011324.2
novel_mir2453	NM_178397.3
novel_mir2453	NM_152818.2
novel_mir2453	XM_006526151.3
novel_mir2453	NM_019811.3
novel_mir2453	NM_144847.1
novel_mir2453	NM_027081.3
novel_mir2453	NM_010587.2
novel_mir2453	NM_001025594.1
novel_mir2453	NM_178405.3
novel_mir2453	NM_001081221.1
novel_mir2453	NM_016813.2
novel_mir2453	NM_018766.2
novel_mir2453	NM_008845.4
novel_mir2453	NM_053207.2
novel_mir2453	XM_006512351.3
novel_mir2453	NM_177364.3
novel_mir2453	XM_006538928.1
novel_mir2453	NM_175126.4
novel_mir2453	NM_009677.6
novel_mir2453	XM_006519193.3
novel_mir2453	XM_006505564.3
novel_mir2453	NM_001256033.1
novel_mir2453	NM_182716.4
novel_mir2453	NM_001164797.1
novel_mir2453	NM_027992.3
novel_mir2453	NM_001033405.2
novel_mir2453	NM_147220.2
novel_mir2453	NM_001035854.2
novel_mir2453	NM_009733.2
novel_mir2453	NM_022305.4
novel_mir2453	NM_010747.2
novel_mir2453	NM_028778.4
novel_mir2453	XM_006512806.1
novel_mir2453	NM_009675.2
novel_mir2453	NM_010901.2
novel_mir2453	NM_008877.3
novel_mir2453	NM_009649.3
novel_mir2453	NM_001010941.2
novel_mir2453	NM_001081243.1
novel_mir2453	XM_006530865.3
novel_mir2453	NM_001267622.1
novel_mir2453	NM_054052.3
novel_mir2453	NM_001111121.1
novel_mir2453	XM_006521485.1
novel_mir2453	NM_001289675.1
novel_mir2453	NM_144843.4
novel_mir2453	NM_008475.2
novel_mir2453	XM_006533487.1
novel_mir2453	NM_172916.2
novel_mir2453	XM_006497661.2
novel_mir2453	NM_023907.4
novel_mir2453	NM_053141.3
novel_mir2453	NM_172051.3
novel_mir2453	NM_172467.3
novel_mir2453	NM_026130.1
novel_mir2453	NM_007595.5
novel_mir2453	NM_148950.3
novel_mir2453	NM_026195.3
novel_mir2453	NM_015814.2
novel_mir2453	NM_133882.2
novel_mir2453	NM_009333.3
novel_mir2453	NM_009782.3
novel_mir2453	NM_022723.3
novel_mir2453	XM_006539134.3
novel_mir2453	NM_178593.3
novel_mir2453	NM_013864.2
novel_mir2453	NM_026846.3
novel_mir2453	NM_008975.3
novel_mir2453	NM_001045523.1
novel_mir2453	NM_009501.2
novel_mir2453	NM_001081269.2
novel_mir2453	XM_006540902.1
novel_mir2453	NM_010160.2
novel_mir2453	NM_022022.3
novel_mir2453	XM_006514599.3
novel_mir2453	NM_134046.5
novel_mir2453	XM_011240122.2
novel_mir2453	NM_031998.3
novel_mir2453	NM_172339.4
novel_mir2453	NM_022328.2
novel_mir2453	XM_006515912.3
novel_mir2453	NM_001167777.1
novel_mir2453	NM_172974.2
novel_mir2453	NM_001081049.1
novel_mir2453	NM_007772.2
novel_mir2453	XR_375501.1
novel_mir2453	NM_172961.3
novel_mir2453	XM_011246157.2
novel_mir2453	XM_011250030.2
novel_mir2453	NM_133653.3
novel_mir2453	XM_006533292.3
novel_mir2453	NM_177733.7
novel_mir2453	NM_008348.3
novel_mir2453	NM_026873.2
novel_mir2453	NM_024274.3
novel_mir2453	XM_006510454.3
novel_mir2453	NM_013736.4
novel_mir2453	XM_006530489.2
novel_mir2453	NM_207000.2
novel_mir2453	NM_198160.2
novel_mir2453	NM_175407.3
novel_mir2453	NM_178929.4
novel_mir2453	NM_001033339.4
novel_mir2453	XM_006527861.3
novel_mir2453	NM_008881.2
novel_mir2453	NM_021296.2
novel_mir2453	NM_008888.3
novel_mir2453	NM_175211.5
novel_mir2453	NM_133199.2
novel_mir2453	NM_175329.3
novel_mir2453	NM_023324.2
novel_mir2453	NM_001081203.1
novel_mir2453	NM_181058.1
novel_mir2453	NM_010144.6
novel_mir2453	NM_001081345.2
novel_mir2453	XM_006521779.3
novel_mir2453	NM_028705.3
novel_mir2453	NM_008734.3
novel_mir2453	NM_026988.2
novel_mir2453	XM_006522869.3
novel_mir2453	NM_175171.3
novel_mir2453	XM_006501333.3
novel_mir2453	NM_008591.2
novel_mir2453	NM_001079876.1
novel_mir2453	NM_011850.3
novel_mir2453	NM_172284.5
novel_mir2453	NM_145986.2
novel_mir2453	NM_133721.2
novel_mir2453	XM_006515501.3
novel_mir2453	NM_181750.2
novel_mir2453	NM_010927.4
novel_mir2453	XM_006498639.3
novel_mir2453	NM_146105.3
novel_mir2453	NM_027558.1
novel_mir2453	NM_027410.1
novel_mir2453	NM_177562.5
novel_mir2453	NM_008682.2
novel_mir2453	XR_384931.2
novel_mir2453	NM_001013780.1
novel_mir2453	NM_172471.2
novel_mir2453	NM_172468.2
novel_mir2453	NM_178676.4
novel_mir2453	NM_007778.4
novel_mir2453	XM_006541013.3
novel_mir2453	NM_001098789.1
novel_mir2453	NM_030689.4
novel_mir2453	NM_028119.5
novel_mir2453	NM_010795.4
novel_mir2453	NM_001033222.3
novel_mir2453	NM_020510.2
novel_mir2453	NM_021350.2
novel_mir2453	XM_011249935.2
novel_mir2453	NM_001081009.1
novel_mir2453	NM_146032.3
novel_mir2453	XM_006497492.3
novel_mir2453	NM_173186.4
novel_mir2453	NM_153080.2
novel_mir2453	NM_146104.3
novel_mir2453	NM_144825.2
novel_mir2453	NM_010308.3
novel_mir2453	NM_001304266.1
novel_mir2453	NM_011944.3
novel_mir2453	NM_011703.4
novel_mir2453	NM_212435.1
novel_mir2453	NM_016803.3
novel_mir2453	NM_172958.3
novel_mir2453	NM_146071.2
novel_mir2453	NM_080855.2
novel_mir2453	NM_027694.2
novel_mir2453	NM_175643.3
novel_mir2453	NM_153807.2
novel_mir2453	NM_019958.4
novel_mir2453	XM_011238380.2
novel_mir2453	NM_144882.4
novel_mir2453	NM_008718.2
novel_mir2453	NM_019483.5
novel_mir2453	XM_006516560.1
novel_mir2453	NM_001163637.1
novel_mir2453	NM_177075.4
novel_mir2453	NM_011521.2
novel_mir2453	NM_001033124.1
novel_mir2453	NM_011445.4
novel_mir2453	NR_027838.1
novel_mir2453	NM_011785.3
novel_mir2453	NM_138313.3
novel_mir2453	NM_016747.4
novel_mir2453	XM_006532321.3
novel_mir2453	NM_027276.2
novel_mir2453	XR_870528.1
novel_mir2453	XM_006537658.1
novel_mir2453	XM_006510632.2
novel_mir2453	NM_172588.2
novel_mir2453	NM_201531.3
novel_mir2453	NM_019733.3
novel_mir2453	NM_011278.5
novel_mir2453	NM_025333.4
novel_mir2453	XM_006530635.2
novel_mir2453	NM_198625.2
novel_mir2453	NM_001081336.1
novel_mir2453	NM_175132.4
novel_mir2453	NR_029425.1
novel_mir2453	NM_028874.2
novel_mir2453	NM_008555.2
novel_mir2453	NM_010468.2
novel_mir2453	NM_001081185.1
novel_mir2453	NM_009481.2
novel_mir2453	NM_030046.2
novel_mir2453	NM_175164.4
novel_mir2453	NM_009701.4
novel_mir2453	NM_030203.2
novel_mir2453	NM_001170800.1
novel_mir2453	NM_175189.4
novel_mir2453	NM_023727.4
novel_mir2453	NM_007560.4
novel_mir2453	XM_006495608.3
novel_mir2453	NM_015730.5
novel_mir2453	NM_025695.4
novel_mir2453	NM_145460.2
novel_mir2453	NM_172508.2
novel_mir2453	XM_011239286.2
novel_mir2453	NM_029920.7
novel_mir2453	NM_177780.3
novel_mir2453	NM_010101.4
novel_mir2453	NM_029478.3
novel_mir2453	XM_006501704.3
novel_mir2453	XM_006501048.3
novel_mir2453	NM_172623.2
novel_mir2453	XM_006531737.3
novel_mir2453	NM_008434.2
novel_mir2453	NM_139141.4
novel_mir2453	NM_016957.3
novel_mir2453	NM_019575.4
novel_mir2453	NM_001081340.2
novel_mir2453	NM_007441.3
novel_mir2453	NM_153413.2
novel_mir2453	NM_018805.2
novel_mir2453	NM_027301.3
novel_mir2453	NM_001029890.2
novel_mir2453	NM_146214.3
novel_mir2453	XM_006500405.2
novel_mir2453	NM_001081655.1
novel_mir2453	NM_010762.5
novel_mir2453	NM_013913.4
novel_mir2453	NM_178256.4
novel_mir2453	NM_175152.4
novel_mir2453	XM_011242329.2
novel_mir2453	XM_011239531.1
novel_mir2453	XM_006506798.2
novel_mir2453	NM_133201.3
novel_mir2453	NM_001291068.1
novel_mir2453	NM_011947.3
novel_mir2453	NM_175483.5
novel_mir2453	XM_006496742.3
novel_mir2453	NM_009868.4
novel_mir2453	NM_030597.3
novel_mir2453	NM_139236.3
novel_mir2453	NM_177412.1
novel_mir2453	NM_011698.1
novel_mir2453	NM_021279.4
novel_mir2453	NM_181856.2
novel_mir2453	NM_177698.4
novel_mir2453	NM_008782.2
novel_mir2453	NM_008987.3
novel_mir2453	NM_001024139.1
novel_mir2453	NM_001190914.1
novel_mir2453	NM_010669.2
novel_mir2453	XM_006527391.3
novel_mir2453	NM_148947.1
novel_mir2453	XM_006500601.3
novel_mir2453	NM_001174107.1
novel_mir2453	NM_009741.5
novel_mir2453	NM_009906.6
novel_mir2453	NM_009274.2
novel_mir2453	XM_006507726.2
novel_mir2453	XM_006521189.2
novel_mir2453	NM_199152.3
[truncated: 1,046,562+ more rows]

## Sheet: Control vs. Model Expdiff 2
miRNA id	Target id
novel_mir429	XM_006521033.3
novel_mir429	XM_006500988.2
novel_mir429	NM_001039723.2
novel_mir429	NM_173028.4
novel_mir429	NM_029011.2
novel_mir429	NM_033587.3
novel_mir429	NM_001081124.2
novel_mir429	NM_130879.2
novel_mir429	NM_010788.4
novel_mir429	NM_029884.1
novel_mir429	NM_146122.3
novel_mir429	NM_028763.3
novel_mir429	NM_020035.3
novel_mir429	XM_011248052.2
novel_mir429	XM_006512141.3
novel_mir429	NM_019517.4
novel_mir429	XM_011248833.2
novel_mir429	NM_009181.2
novel_mir429	XM_011241866.1
novel_mir429	NM_172599.4
novel_mir429	NM_212447.2
novel_mir429	NM_016856.3
novel_mir429	NM_172449.2
novel_mir429	XM_006535553.3
novel_mir429	NM_001099631.1
novel_mir429	NM_177708.5
novel_mir429	NM_172272.2
novel_mir429	NM_170702.2
novel_mir429	NM_134437.3
novel_mir429	NM_025928.4
novel_mir429	XM_006496301.3
novel_mir429	NM_027196.4
novel_mir429	NM_016967.2
novel_mir429	XM_006505601.2
novel_mir429	XM_006537590.1
novel_mir429	NM_027763.2
novel_mir429	NM_175223.4
novel_mir429	NM_033594.2
novel_mir429	NM_010757.2
novel_mir429	NM_008611.4
novel_mir429	NM_001081050.2
novel_mir429	NM_198094.2
novel_mir429	NM_178907.3
novel_mir429	NM_022814.2
novel_mir429	NM_172549.3
novel_mir429	NM_198418.2
novel_mir429	NM_025994.3
novel_mir429	NM_178045.4
novel_mir429	NM_010598.3
novel_mir429	NM_183209.2
novel_mir429	NM_001004180.1
novel_mir429	NM_021424.2
novel_mir429	XM_006540437.2
novel_mir429	NM_028809.1
novel_mir429	NM_030093.3
novel_mir429	NM_021329.3
novel_mir429	NM_134096.2
novel_mir429	NM_054082.2
novel_mir429	NM_199323.3
novel_mir429	NM_001024851.3
novel_mir429	NM_001256432.1
novel_mir429	NM_009762.2
novel_mir429	NM_145385.2
novel_mir429	NM_133808.5
novel_mir429	NM_015801.2
novel_mir429	XM_006510716.2
novel_mir429	NM_026937.3
novel_mir429	NM_180960.3
novel_mir429	NM_144900.2
novel_mir429	NM_008367.3
novel_mir429	NM_029212.3
novel_mir429	NM_026015.2
novel_mir429	NM_011299.4
novel_mir429	NM_007568.5
novel_mir429	NM_001204166.1
novel_mir429	NM_025757.4
novel_mir429	NM_021415.4
novel_mir429	NM_173016.3
novel_mir429	NM_023320.2
novel_mir429	XM_011240653.2
novel_mir429	NM_009851.2
novel_mir429	XM_011247549.2
novel_mir429	NM_010881.2
novel_mir429	XM_006533735.3
novel_mir429	NM_173754.4
novel_mir429	NM_025830.3
novel_mir429	NM_010711.2
novel_mir429	NM_198170.4
novel_mir429	NM_019724.4
novel_mir429	NM_007801.3
novel_mir429	NM_007658.3
novel_mir429	NM_146073.3
novel_mir429	NM_146211.3
novel_mir429	NM_007379.2
novel_mir429	NM_001099276.2
novel_mir429	NM_029415.2
novel_mir429	NM_011677.2
novel_mir429	NM_001163455.2
novel_mir429	NM_080463.3
novel_mir429	NM_021284.6
novel_mir429	NM_011715.2
novel_mir429	NM_001111142.1
novel_mir429	NM_029166.2
novel_mir429	NM_028002.2
novel_mir429	NM_054085.2
novel_mir429	NM_013603.2
novel_mir429	NM_138309.3
novel_mir429	NM_133710.3
novel_mir429	NM_029911.5
novel_mir429	NM_178746.4
novel_mir429	NM_027937.2
novel_mir429	NM_001039371.2
novel_mir429	NM_010213.3
novel_mir429	NM_011578.3
novel_mir429	NM_183355.3
novel_mir429	XM_006532574.2
novel_mir429	NM_146258.2
novel_mir429	NM_008967.3
novel_mir429	NM_031184.3
novel_mir429	XM_006513035.3
novel_mir429	XR_384015.3
novel_mir429	XM_006533638.3
novel_mir429	NM_145379.2
novel_mir429	NM_027895.1
novel_mir429	XM_006505286.1
novel_mir429	XM_006511273.3
novel_mir429	XM_006499537.2
novel_mir429	NM_145833.1
novel_mir429	NM_007961.4
novel_mir429	NM_009012.2
novel_mir429	NM_198166.3
novel_mir429	NM_011132.2
novel_mir429	NM_008715.2
novel_mir429	XM_011243284.2
novel_mir429	NM_010763.2
novel_mir429	XM_011239292.2
novel_mir429	XM_006535676.3
novel_mir429	NM_010745.2
novel_mir429	XM_006514162.2
novel_mir429	NM_080643.2
novel_mir429	XM_006532345.2
novel_mir429	NM_007925.4
novel_mir429	NM_011918.4
novel_mir429	XM_006541526.2
novel_mir429	NM_207649.1
novel_mir429	NM_027968.3
novel_mir429	NM_029609.1
novel_mir429	NM_009327.3
novel_mir429	XM_006530432.2
novel_mir429	NM_010421.4
novel_mir429	XM_006526598.3
novel_mir429	NM_027897.4
novel_mir429	XM_006528844.1
novel_mir429	NM_144911.3
novel_mir429	NM_010838.4
novel_mir429	NM_001170913.1
novel_mir429	NM_144547.2
novel_mir429	NM_018807.5
novel_mir429	NM_010248.2
novel_mir429	NM_054093.2
novel_mir429	NM_053168.2
novel_mir429	NM_016916.3
novel_mir429	NM_026556.4
novel_mir429	NM_001085355.1
novel_mir429	NM_153484.3
novel_mir429	NM_027162.4
novel_mir429	NM_144522.5
novel_mir429	NM_021429.3
novel_mir429	NM_019632.3
novel_mir429	NM_023167.2
novel_mir429	NM_009284.2
novel_mir429	XM_006529697.3
novel_mir429	NM_019400.3
novel_mir429	XM_006530984.3
novel_mir429	XM_006497620.2
novel_mir429	NM_001001714.1
novel_mir429	NM_001282055.1
novel_mir429	XM_006500825.3
novel_mir429	NM_009209.3
novel_mir429	NM_080452.3
novel_mir429	XM_006510610.3
novel_mir429	NM_010092.2
novel_mir429	NM_010796.3
novel_mir429	NM_198108.2
novel_mir429	NM_008748.3
novel_mir429	NM_181344.5
novel_mir429	NM_172608.1
novel_mir429	NM_144801.2
novel_mir429	NM_021028.3
novel_mir429	XM_006538423.3
novel_mir429	NM_009948.2
novel_mir429	NM_007780.4
novel_mir429	NM_027889.1
novel_mir429	NM_177782.3
novel_mir429	NM_199200.2
novel_mir429	NM_029878.3
novel_mir429	NM_172509.3
novel_mir429	NM_029721.2
novel_mir429	NM_145152.4
novel_mir429	NM_178884.5
novel_mir429	NM_009199.2
novel_mir429	NM_175425.4
novel_mir429	NM_001043336.2
novel_mir429	XM_006527919.3
novel_mir429	NM_008792.4
novel_mir429	NM_001013373.2
novel_mir429	NM_201518.4
novel_mir429	NM_010613.3
novel_mir429	NM_020050.1
novel_mir429	NM_133957.3
novel_mir429	NM_026238.4
novel_mir429	NM_010020.3
novel_mir429	NM_007623.3
novel_mir429	XM_006506389.3
novel_mir429	NM_001159492.1
novel_mir429	NM_010748.2
novel_mir429	NM_001007578.2
novel_mir429	NM_001083587.1
novel_mir429	NM_009304.2
novel_mir429	NM_001033399.4
novel_mir429	NM_013643.2
novel_mir429	NM_009988.4
novel_mir429	NM_178928.4
novel_mir429	NM_007442.3
novel_mir429	NM_010197.3
novel_mir429	NM_183417.3
novel_mir429	NM_177994.4
novel_mir429	NM_173432.2
novel_mir429	NM_010864.2
novel_mir429	XM_006500072.3
novel_mir429	NM_177884.3
novel_mir429	NM_007556.3
novel_mir429	NM_172583.2
novel_mir429	NM_183188.2
novel_mir429	NM_177919.2
novel_mir429	NM_134116.5
novel_mir429	NM_007393.5
novel_mir429	NM_172758.4
novel_mir429	NM_172737.4
novel_mir429	NM_019813.4
novel_mir429	XM_006538664.3
novel_mir429	NM_029786.2
novel_mir429	NM_145367.4
novel_mir429	NM_001290464.1
novel_mir429	NM_001081170.1
novel_mir429	NM_139001.2
novel_mir429	NM_029556.3
novel_mir429	NM_007990.3
novel_mir429	NM_020260.2
novel_mir429	NM_177727.4
novel_mir429	NM_033475.3
novel_mir429	NM_029965.2
novel_mir429	NM_027886.3
novel_mir429	NM_001013382.2
novel_mir429	NM_001013753.2
novel_mir429	NM_027551.2
novel_mir429	NM_026189.3
novel_mir429	XM_006533798.3
novel_mir429	NM_007770.4
novel_mir429	NM_017401.2
novel_mir429	NM_007939.2
novel_mir429	NM_174852.3
novel_mir429	XM_006538910.3
novel_mir429	NM_019982.3
novel_mir429	NM_001081237.1
novel_mir429	NM_010124.2
novel_mir429	NM_001290428.1
novel_mir429	NM_029745.2
novel_mir429	NM_019972.3
novel_mir429	NM_172795.3
novel_mir429	NM_172628.2
novel_mir429	NM_054071.2
novel_mir429	NM_133223.4
novel_mir429	NM_019681.3
novel_mir429	NM_011633.2
novel_mir429	NM_013834.3
novel_mir429	NM_177793.3
novel_mir429	NM_181073.3
novel_mir429	NM_173396.3
novel_mir429	XM_006533403.1
novel_mir429	NM_011548.4
novel_mir429	NM_001145854.1
novel_mir429	NM_008451.2
novel_mir429	NM_172882.3
novel_mir429	NM_178086.3
novel_mir429	NM_010808.4
novel_mir429	NM_001081240.3
novel_mir429	NM_007754.2
novel_mir429	XM_006514291.1
novel_mir429	NM_178899.5
novel_mir429	NM_009932.4
novel_mir429	XM_006527835.1
novel_mir429	XM_011249576.1
novel_mir429	NR_102730.2
novel_mir429	NM_146149.1
novel_mir429	XM_006532601.3
novel_mir429	XM_006502843.2
novel_mir429	NM_001033393.2
novel_mir429	NM_007891.5
novel_mir429	XM_006511997.1
novel_mir429	NM_029946.4
novel_mir429	NM_007463.4
novel_mir429	NM_022316.2
novel_mir429	NM_172815.3
novel_mir429	NM_001110227.2
novel_mir429	XM_006525040.3
novel_mir429	XM_006522944.3
novel_mir429	NM_001081206.1
novel_mir429	XM_006530141.3
novel_mir429	NM_013482.2
novel_mir429	NM_007377.4
novel_mir429	NM_001081291.1
novel_mir429	NM_001282071.2
novel_mir429	NM_134021.2
novel_mir429	NM_001162950.1
novel_mir429	NM_018883.2
novel_mir429	NM_001164361.1
novel_mir429	NM_008430.2
novel_mir429	XM_006538302.3
novel_mir429	XM_006504047.2
novel_mir429	NM_139206.2
novel_mir429	NM_001081412.2
novel_mir429	NM_198111.2
novel_mir429	NM_133167.3
novel_mir429	NM_199470.2
novel_mir429	NM_001025372.2
novel_mir429	XM_006532961.3
novel_mir429	NM_178642.5
novel_mir429	NR_033136.1
novel_mir429	NM_025439.3
novel_mir429	NM_019872.1
novel_mir429	NM_178081.4
novel_mir429	NM_001195031.1
novel_mir429	XM_006530325.3
novel_mir429	NM_130863.2
novel_mir429	NM_001033174.1
novel_mir429	NM_001045528.1
novel_mir429	NM_028846.5
novel_mir429	NM_007416.4
novel_mir429	NM_029090.3
novel_mir429	NM_010048.3
novel_mir429	NM_013868.4
novel_mir429	NM_008958.3
novel_mir429	NM_009613.3
novel_mir429	NM_178681.4
novel_mir429	NM_027726.1
novel_mir429	NM_008976.2
novel_mir429	NM_009090.5
novel_mir429	NM_009041.3
novel_mir429	NM_007952.2
novel_mir429	NM_175034.3
novel_mir429	NM_172500.3
novel_mir429	NM_054050.2
novel_mir429	NM_172298.2
novel_mir429	XM_006511028.3
novel_mir429	XM_006512498.3
novel_mir429	XM_006513914.2
novel_mir429	NM_029896.1
novel_mir429	NM_007804.2
novel_mir429	NM_001034863.3
novel_mir429	NM_008024.2
novel_mir429	XR_384545.3
novel_mir429	NM_001025156.2
novel_mir429	NM_028898.3
novel_mir429	NM_178924.4
novel_mir429	NM_133712.2
novel_mir429	NM_001127725.1
novel_mir429	NM_182808.3
novel_mir429	NM_172474.5
novel_mir429	NM_001004184.3
novel_mir429	NM_001163662.1
novel_mir429	NM_009886.2
novel_mir429	XR_375593.1
novel_mir429	NM_199322.1
novel_mir429	NM_011782.2
novel_mir429	NM_011417.3
novel_mir429	NM_011062.4
novel_mir429	NM_001033346.2
novel_mir429	NM_001048207.1
novel_mir429	NM_172618.2
novel_mir429	NM_017392.3
novel_mir429	NM_023059.3
novel_mir429	NM_172742.2
novel_mir429	NM_013512.2
novel_mir429	XM_006497856.1
novel_mir429	NM_145840.3
novel_mir429	NM_019764.2
novel_mir429	NM_008476.3
novel_mir429	XR_389266.3
novel_mir429	NM_023755.2
novel_mir429	NM_011324.2
novel_mir429	NM_027219.3
novel_mir429	XM_006526151.3
novel_mir429	NM_153135.3
novel_mir429	XM_006509644.2
novel_mir429	NM_145356.3
novel_mir429	NM_011976.1
novel_mir429	NM_020578.3
novel_mir429	NM_001081672.2
novel_mir429	NM_147201.2
novel_mir429	NM_008924.2
novel_mir429	NM_016782.2
novel_mir429	NM_198127.2
novel_mir429	XM_006503751.3
novel_mir429	NM_001164805.1
novel_mir429	NM_001285894.1
novel_mir429	NM_025404.3
novel_mir429	NM_007753.2
novel_mir429	NM_008494.3
novel_mir429	NM_001267622.1
novel_mir429	NM_138310.1
novel_mir429	NM_133865.2
novel_mir429	XM_006533487.1
novel_mir429	NM_172916.2
novel_mir429	NM_007488.3
novel_mir429	NM_033575.3
novel_mir429	NM_138670.3
novel_mir429	NM_027136.3
novel_mir429	NM_011302.3
novel_mir429	NM_033574.3
novel_mir429	NM_001004182.3
novel_mir429	NM_022723.3
novel_mir429	NM_198664.3
novel_mir429	NM_021530.2
novel_mir429	NM_198864.2
novel_mir429	NM_177078.4
novel_mir429	XM_006510397.2
novel_mir429	NM_207238.3
novel_mir429	NM_001045523.1
novel_mir429	XM_011240623.2
novel_mir429	NM_172161.4
novel_mir429	NM_009630.3
novel_mir429	NM_023060.3
novel_mir429	XM_006515912.3
novel_mir429	NM_001081049.1
novel_mir429	NM_007435.2
novel_mir429	NM_023537.5
novel_mir429	XM_011246157.2
novel_mir429	NM_013931.4
novel_mir429	NM_018760.2
novel_mir429	NM_009925.4
novel_mir429	NM_025898.3
novel_mir429	NM_177691.3
novel_mir429	NM_172674.2
novel_mir429	NM_009187.3
novel_mir429	NM_027348.1
novel_mir429	NM_010898.4
novel_mir429	NM_011427.3
novel_mir429	NM_008881.2
novel_mir429	NM_175211.5
novel_mir429	XM_006532191.3
novel_mir429	NM_080458.2
novel_mir429	NM_001042513.1
novel_mir429	NM_178878.2
novel_mir429	NM_175099.3
novel_mir429	NM_053167.3
novel_mir429	NM_008734.3
novel_mir429	NM_009451.3
novel_mir429	NM_207583.2
novel_mir429	NM_133691.5
novel_mir429	NM_011861.3
novel_mir429	XM_006518754.3
novel_mir429	XM_006498639.3
novel_mir429	NM_027410.1
novel_mir429	NM_177274.4
novel_mir429	NM_172471.2
novel_mir429	NM_172468.2
novel_mir429	XR_377104.1
novel_mir429	NM_030689.4
novel_mir429	NM_029648.6
novel_mir429	NM_145534.2
novel_mir429	XM_006533683.3
novel_mir429	NM_010829.2
novel_mir429	NM_001146296.1
novel_mir429	NM_026139.4
novel_mir429	XM_006497492.3
novel_mir429	XM_006499279.3
novel_mir429	NM_009951.4
novel_mir429	NM_212435.1
novel_mir429	NM_011169.5
novel_mir429	NM_146071.2
novel_mir429	NM_001163270.1
novel_mir429	NM_173867.5
novel_mir429	NM_145142.2
novel_mir429	XM_006539244.2
novel_mir429	NM_019483.5
novel_mir429	NM_010933.5
novel_mir429	XM_006532088.3
novel_mir429	NM_010099.2
novel_mir429	NM_008820.2
novel_mir429	NM_001195529.1
novel_mir429	NM_029360.3
novel_mir429	NM_172588.2
novel_mir429	NM_029657.4
novel_mir429	NM_008551.2
novel_mir429	NM_021985.2
novel_mir429	NM_010121.3
novel_mir429	NM_008382.2
novel_mir429	NM_146055.3
novel_mir429	NM_130451.3
novel_mir429	NM_022327.5
novel_mir429	NM_001004367.4
novel_mir429	NM_146001.2
novel_mir429	NM_019420.2
novel_mir429	NM_001291017.1
novel_mir429	NM_026613.4
novel_mir429	NM_021552.5
novel_mir429	NM_145829.2
novel_mir429	NM_010147.4
novel_mir429	NM_029920.7
novel_mir429	NM_001290989.1
novel_mir429	NM_010449.4
novel_mir429	NM_001256059.1
novel_mir429	NM_033509.4
novel_mir429	NM_021372.2
novel_mir429	NM_030225.4
novel_mir429	NM_145621.2
novel_mir429	NM_001291068.1
novel_mir429	NM_175483.5
novel_mir429	XM_006496742.3
novel_mir429	NM_198304.2
novel_mir429	NM_145221.2
novel_mir429	NM_139146.2
novel_mir429	NM_013905.3
novel_mir429	XM_006504795.2
novel_mir429	NM_133501.2
novel_mir429	NM_028224.4
novel_mir429	NM_001174107.1
novel_mir429	NM_178029.3
novel_mir429	NM_009906.6
novel_mir429	NM_174870.4
novel_mir429	NM_011634.3
novel_mir429	NM_199152.3
novel_mir429	NM_010827.2
novel_mir429	NM_020287.2
novel_mir429	NM_010759.1
novel_mir429	NM_001039493.1
novel_mir429	NM_011057.3
novel_mir429	XM_006533047.1
novel_mir429	NM_010942.3
novel_mir429	NM_019803.3
novel_mir429	NM_019978.3
novel_mir429	NM_177584.3
novel_mir429	NM_011066.3
novel_mir429	NM_207104.1
novel_mir429	NM_054098.3
novel_mir429	NM_001009927.2
novel_mir429	NM_011178.2
novel_mir429	NM_013753.2
novel_mir429	NM_053095.2
novel_mir429	NM_001198587.3
novel_mir429	NM_025943.3
novel_mir429	NM_020009.2
novel_mir429	NM_018788.3
novel_mir429	NM_001039472.1
novel_mir429	NM_011836.3
novel_mir429	XM_006519279.3
novel_mir429	NM_025980.2
novel_mir429	NM_010600.3
novel_mir429	NM_153388.4
novel_mir429	NM_153489.2
novel_mir429	NR_037581.1
novel_mir429	NM_175372.4
novel_mir429	NM_007511.2
novel_mir429	NM_007858.3
novel_mir429	NM_172872.3
novel_mir429	NM_153105.7
novel_mir429	XM_006510644.1
novel_mir429	NM_001081011.2
novel_mir429	NM_183195.2
novel_mir429	XM_006523533.1
novel_mir429	NM_153789.3
novel_mir429	NM_146078.3
novel_mir429	XM_006510838.1
novel_mir429	XM_006498493.3
novel_mir429	NM_010799.2
novel_mir429	NM_027404.2
novel_mir429	NM_153553.4
novel_mir429	XM_006532673.3
novel_mir429	NM_001163566.1
novel_mir429	NM_008929.3
novel_mir429	NM_212473.1
novel_mir429	NM_028804.1
novel_mir429	NM_001164268.1
novel_mir429	NM_008773.4
novel_mir429	XM_006499517.3
novel_mir429	NM_025475.3
novel_mir429	XM_011240032.2
novel_mir429	NM_031384.2
novel_mir429	NM_175021.3
novel_mir429	NM_001276355.1
novel_mir429	NM_025638.2
novel_mir429	NM_001013384.2
novel_mir429	NM_022882.4
novel_mir429	XM_006526929.3
novel_mir429	NM_177465.4
novel_mir429	NM_011256.3
novel_mir429	NM_010700.3
novel_mir429	NM_010717.3
novel_mir429	NM_178119.3
novel_mir429	NM_144812.2
novel_mir429	NM_145156.1
novel_mir429	NM_011829.3
novel_mir429	NM_145922.2
novel_mir429	NM_001033420.2
novel_mir429	XM_006514485.3
novel_mir429	NM_021334.2
novel_mir429	NM_007494.3
novel_mir429	NM_172899.4
novel_mir429	NM_016874.3
novel_mir429	NM_175030.2
novel_mir429	NM_153417.1
novel_mir429	NM_011328.3
novel_mir429	NR_110961.1
novel_mir429	NM_028709.2
novel_mir429	NM_025835.3
novel_mir429	NM_027295.3
novel_mir429	XM_011244945.2
novel_mir429	NM_198168.3
novel_mir429	NM_198113.2
novel_mir429	NM_134074.2
novel_mir429	NM_146075.2
novel_mir429	XM_006528086.2
novel_mir429	NM_183408.3
novel_mir429	NM_009528.3
novel_mir429	NM_011714.2
novel_mir429	NM_018867.5
novel_mir429	NM_010229.2
novel_mir429	XM_011241143.1
novel_mir429	NM_001081235.1
novel_mir429	NM_001081332.1
novel_mir429	NM_008959.3
novel_mir429	NM_028734.5
novel_mir429	NM_139145.4
novel_mir429	NM_054097.3
novel_mir429	NM_001033242.1
novel_mir429	NM_001276425.1
novel_mir429	XM_006528772.3
novel_mir429	XM_006496697.3
novel_mir429	NM_008469.2
novel_mir429	XM_011244966.1
novel_mir429	NM_013622.3
novel_mir429	NM_016736.3
novel_mir429	XR_388373.2
novel_mir429	NM_019572.3
novel_mir429	NM_009813.2
novel_mir429	NM_133949.1
novel_mir429	NM_016972.2
novel_mir429	XM_006523569.3
novel_mir429	NM_009375.2
novel_mir429	NM_198634.1
novel_mir429	NM_001190352.1
novel_mir429	NM_001289899.1
novel_mir429	NM_177460.4
novel_mir429	NM_011281.3
novel_mir429	NM_026382.2
novel_mir429	NM_053199.3
novel_mir429	XM_006496073.3
novel_mir429	NM_026202.4
novel_mir429	XM_006538575.1
novel_mir429	XM_006513170.2
novel_mir429	NM_007567.2
novel_mir429	NM_001081109.1
novel_mir429	NM_009469.3
novel_mir429	NM_001080930.1
novel_mir429	NM_001044308.2
novel_mir429	NM_009963.4
novel_mir429	XM_006503152.3
novel_mir429	NM_029249.2
novel_mir429	NM_008988.2
novel_mir429	NM_178280.3
novel_mir429	NM_177466.4
novel_mir429	XM_011240037.1
novel_mir429	NM_007545.2
novel_mir429	NM_153563.2
novel_mir429	NR_110963.1
novel_mir429	NM_175750.3
novel_mir429	NM_011065.4
novel_mir429	XM_006524317.3
novel_mir429	NM_021487.1
novel_mir429	NM_213616.4
novel_mir429	NM_172443.3
novel_mir429	NM_080563.4
novel_mir429	NM_053085.2
novel_mir429	NM_001039485.4
novel_mir429	NM_008554.3
novel_mir429	NM_001145162.1
novel_mir429	NM_009534.3
novel_mir429	NM_001291439.1
novel_mir429	NM_133995.4
novel_mir429	NM_212446.2
novel_mir429	NM_172540.2
novel_mir429	NM_207708.1
novel_mir429	NM_199473.2
novel_mir429	NM_008449.2
novel_mir429	NM_178087.4
novel_mir429	NM_001100452.1
novel_mir429	NM_001285847.1
novel_mir429	NM_001033877.4
novel_mir429	XM_006512505.2
novel_mir429	NM_178635.3
novel_mir429	NM_008980.2
novel_mir429	XM_011247380.1
novel_mir429	NM_011447.3
novel_mir429	NR_033525.1
novel_mir429	NM_012037.2
novel_mir429	NM_001252635.1
novel_mir429	NM_025696.3
novel_mir429	XM_006522498.2
novel_mir429	NM_146255.2
novel_mir429	NM_008841.2
novel_mir429	NM_172300.3
novel_mir429	NM_172641.3
novel_mir429	NM_001081126.2
novel_mir429	XM_011246477.1
novel_mir429	NM_009996.4
novel_mir429	NM_172718.3
novel_mir429	NM_145606.3
novel_mir429	NM_009008.3
novel_mir429	NM_009072.2
novel_mir429	NM_009633.3
novel_mir429	NM_009382.3
novel_mir429	NM_172579.3
novel_mir429	XM_011239733.1
novel_mir429	NM_023852.5
novel_mir429	NM_001082483.1
novel_mir429	NM_023118.5
novel_mir429	NM_007456.4
novel_mir429	XM_006499481.3
novel_mir429	NM_001024911.2
novel_mir429	NM_134438.3
novel_mir429	NM_175451.1
novel_mir429	NM_001017426.1
novel_mir429	XM_006529710.2
novel_mir429	NM_054095.2
novel_mir429	NM_024207.4
novel_mir429	NR_110347.1
novel_mir429	NM_207225.2
novel_mir429	NM_001099299.1
novel_mir429	NM_001033316.2
novel_mir429	NM_009793.3
novel_mir429	NM_009047.5
novel_mir429	NM_015830.1
novel_mir429	XM_011241686.1
novel_mir429	NM_013528.3
novel_mir429	NM_178887.4
novel_mir429	NM_010565.3
novel_mir429	NM_001013761.2
novel_mir429	XM_006513316.1
novel_mir429	XM_006498541.2
novel_mir429	NM_145611.4
novel_mir429	XM_011240583.1
novel_mir429	NM_175191.4
novel_mir429	NM_020267.2
novel_mir429	NM_024433.2
novel_mir429	XM_006506528.3
novel_mir429	NM_175511.4
novel_mir429	XR_378277.2
novel_mir429	NM_153082.4
novel_mir429	NM_010100.3
novel_mir429	NM_001110826.1
novel_mir429	NR_027809.1
novel_mir429	NM_021461.5
novel_mir429	NM_001081115.1
novel_mir429	XM_011247446.2
novel_mir429	NM_133667.2
novel_mir429	NM_007433.3
novel_mir429	NM_009287.4
novel_mir429	NM_153140.2
novel_mir429	NM_016778.3
novel_mir429	NM_152894.2
novel_mir429	NM_134094.4
novel_mir429	NM_175316.3
novel_mir429	XM_006511935.3
novel_mir429	NM_146223.3
novel_mir429	NM_030131.3
novel_mir429	NM_009378.3
novel_mir429	NM_023184.3
novel_mir429	NM_007863.2
novel_mir429	NM_019789.4
novel_mir429	NM_211357.2
novel_mir429	NM_172121.1
novel_mir429	NM_010837.3
novel_mir429	NM_029815.2
novel_mir429	NM_172257.4
novel_mir429	NM_016915.4
novel_mir429	NM_175542.3
novel_mir429	NM_028721.3
novel_mir429	NM_178373.3
novel_mir429	NM_001099636.2
novel_mir429	NM_026373.4
novel_mir429	NM_033588.4
novel_mir429	NM_001025391.2
novel_mir429	XM_006533904.1
novel_mir429	NM_023277.4
novel_mir429	NM_025968.3
novel_mir429	NM_145524.3
novel_mir429	NM_022887.4
novel_mir429	NM_013495.2
novel_mir429	XM_011249909.2
novel_mir429	NM_029023.3
novel_mir429	NM_013675.3
novel_mir429	NM_207202.2
novel_mir429	NM_207237.3
novel_mir429	NM_175403.3
novel_mir429	NM_011015.2
novel_mir429	NM_198012.3
novel_mir429	NM_033583.3
novel_mir429	XM_006530959.3
novel_mir429	NM_016745.3
novel_mir429	NM_001163610.1
novel_mir429	NM_027854.1
novel_mir429	XM_006528585.3
novel_mir429	XM_006533332.2
novel_mir429	XM_006533253.3
novel_mir429	NM_177900.4
novel_mir429	NM_030730.2
novel_mir429	NM_008164.2
novel_mir429	NM_030175.5
novel_mir429	NM_175684.4
novel_mir429	NM_027884.3
novel_mir429	NM_153512.1
novel_mir429	NM_011073.3
novel_mir429	NM_145919.2
novel_mir429	NM_001029994.1
novel_mir429	XM_006501544.2
novel_mir429	NM_028219.1
novel_mir429	NM_001033473.2
novel_mir429	NM_183017.2
novel_mir429	XM_006538004.3
novel_mir429	NM_028767.2
novel_mir429	NM_007513.4
novel_mir429	NM_177041.3
novel_mir429	NM_138647.3
novel_mir429	NM_001038594.1
novel_mir429	NM_026440.4
novel_mir429	NM_025483.4
novel_mir429	XM_006515094.3
novel_mir429	NM_001039676.2
novel_mir429	NM_013818.2
novel_mir429	NM_025395.3
novel_mir429	NM_018814.3
novel_mir429	NM_173395.2
novel_mir429	NM_011212.3
novel_mir429	XM_006526582.3
novel_mir429	NM_001167879.1
novel_mir429	NM_198248.1
novel_mir429	NM_010454.1
novel_mir429	NM_026018.3
novel_mir429	NM_011122.3
novel_mir429	NM_018862.3
novel_mir429	NM_178762.4
novel_mir429	XM_006539809.3
novel_mir429	NM_178220.3
novel_mir429	NM_133847.3
novel_mir429	NM_172511.4
novel_mir429	XM_006503916.1
novel_mir429	NM_001039684.2
novel_mir429	NM_001081981.2
novel_mir429	NM_008716.2
novel_mir429	NM_172530.3
novel_mir429	NM_133237.3
novel_mir429	NM_133925.2
novel_mir429	NM_026140.3
novel_mir429	NM_031406.3
novel_mir429	NM_178259.3
novel_mir429	XR_374100.2
novel_mir429	NM_194342.3
novel_mir429	NM_030706.3
novel_mir429	NM_011803.2
novel_mir429	NM_001003950.2
novel_mir429	NM_007574.2
novel_mir429	NM_023525.2
novel_mir429	NM_207677.3
novel_mir429	NM_008240.3
novel_mir429	NM_001081315.1
novel_mir429	NM_198618.5
novel_mir429	NM_178391.4
novel_mir429	NM_001252562.1
novel_mir429	NM_001204979.1
novel_mir429	XM_006513719.2
novel_mir429	NM_001037170.2
novel_mir429	XM_006498994.2
novel_mir429	NM_031408.2
novel_mir429	NM_029357.3
novel_mir429	NM_133357.3
novel_mir429	NM_001164767.1
novel_mir429	NM_008385.4
novel_mir429	NM_024200.4
novel_mir429	NM_145416.3
novel_mir429	NM_030733.3
novel_mir429	NM_001276462.1
novel_mir429	NM_029624.4
novel_mir429	NM_133986.2
novel_mir429	XM_006499050.3
novel_mir429	NM_008675.2
novel_mir429	NM_133643.4
novel_mir429	NM_145473.3
novel_mir429	XM_006510442.2
novel_mir429	XM_006541300.3
novel_mir429	XM_006499890.3
novel_mir429	NM_020043.3
novel_mir429	NM_008421.3
novel_mir429	NM_053272.2
novel_mir429	XM_006506735.2
novel_mir429	NM_010127.3
novel_mir429	NM_018861.3
novel_mir429	NM_201245.3
novel_mir429	NM_011512.3
novel_mir429	NM_178736.5
novel_mir429	NM_029571.2
novel_mir429	NM_001163488.1
novel_mir429	NM_009225.2
novel_mir429	NM_207232.2
novel_mir429	NM_144937.4
novel_mir429	XM_006520384.3
novel_mir429	NM_010587.2
novel_mir429	NM_001081221.1
novel_mir429	NM_031196.3
novel_mir429	XM_006538928.1
novel_mir429	NM_178214.4
novel_mir429	NM_012051.4
novel_mir429	NM_001242411.1
novel_mir429	XM_006514036.1
novel_mir429	NM_009380.3
novel_mir429	NM_001081125.1
novel_mir429	XM_006530177.1
novel_mir429	NM_001081028.1
novel_mir429	NM_153177.3
novel_mir429	NM_009671.5
novel_mir429	NM_207270.2
novel_mir429	NM_001033213.1
novel_mir429	NM_028004.2
novel_mir429	NM_145077.1
novel_mir429	NM_019645.3
novel_mir429	NM_053261.2
novel_mir429	NM_001039354.1
novel_mir429	NM_133932.2
novel_mir429	NM_053141.3
novel_mir429	XM_006509963.3
novel_mir429	NM_175481.5
novel_mir429	NM_001005421.4
novel_mir429	NM_177628.4
novel_mir429	NM_031183.2
novel_mir429	NM_133364.2
novel_mir429	NM_007542.5
novel_mir429	NM_008355.3
novel_mir429	NM_007631.2
novel_mir429	XM_006504366.3
novel_mir429	NM_026846.3
novel_mir429	NM_024445.4
novel_mir429	XM_006532686.2
novel_mir429	NM_175485.4
novel_mir429	NM_011366.3
novel_mir429	NM_173413.3
novel_mir429	NM_008243.3
novel_mir429	XM_006530201.1
novel_mir429	NM_153565.2
novel_mir429	XM_011250733.1
novel_mir429	NM_008633.4
novel_mir429	NM_133653.3
novel_mir429	NM_173788.3
novel_mir429	XM_011248198.1
novel_mir429	NM_001081427.1
novel_mir429	NM_172822.3
novel_mir429	NM_026376.3
novel_mir429	NM_021499.2
novel_mir429	NM_144872.1
novel_mir429	NM_133199.2
novel_mir429	XM_011241300.2
novel_mir429	NM_010883.3
novel_mir429	NM_029245.3
novel_mir429	XM_006497201.1
novel_mir429	NM_012025.7
novel_mir429	NM_026776.4
novel_mir429	NM_018875.2
novel_mir429	NM_016709.2
novel_mir429	XM_006503685.3
novel_mir429	NM_153099.1
novel_mir429	XM_006511475.3
novel_mir429	NM_175199.3
novel_mir429	NM_001159652.1
novel_mir429	NM_001286557.1
novel_mir429	NM_001081127.1
novel_mir429	NM_010303.3
novel_mir429	NM_153562.4
novel_mir429	NM_001031667.1
novel_mir429	XM_006511869.3
novel_mir429	NM_009597.1
novel_mir429	NM_019506.4
novel_mir429	NM_027422.3
novel_mir429	NM_199028.2
novel_mir429	NM_001098789.1
novel_mir429	NM_153057.4
novel_mir429	XM_006534335.1
novel_mir429	NM_008728.2
novel_mir429	NM_172611.4
novel_mir429	XM_006532722.1
novel_mir429	NM_010740.3
novel_mir429	NM_153080.2
novel_mir429	NM_022883.3
novel_mir429	NM_011993.4
novel_mir429	NM_001304266.1
novel_mir429	NM_026770.1
novel_mir429	XM_006517008.2
novel_mir429	NM_172775.2
novel_mir429	NM_182930.2
novel_mir429	NM_029978.1
novel_mir429	XM_006505142.2
novel_mir429	NM_011179.3
novel_mir429	NM_207109.2
novel_mir429	NM_173876.3
novel_mir429	NM_011521.2
novel_mir429	NM_026408.4
novel_mir429	NM_028770.2
novel_mir429	NM_011866.2
novel_mir429	NM_008905.2
novel_mir429	NM_011842.3
novel_mir429	NM_130450.2
novel_mir429	NM_007383.3
novel_mir429	NM_172144.3
novel_mir429	NM_008893.3
novel_mir429	NM_007386.2
novel_mir429	NM_010468.2
novel_mir429	NM_008501.2
novel_mir429	NM_019662.2
novel_mir429	NM_018824.2
novel_mir429	NR_028267.1
novel_mir429	NM_146173.3
novel_mir429	NM_011670.2
novel_mir429	NM_021388.4
novel_mir429	NM_001160319.1
novel_mir429	NM_175155.4
novel_mir429	NM_148945.2
novel_mir429	NM_021342.1
novel_mir429	NM_001080925.1
novel_mir429	NM_011352.2
novel_mir429	NM_010762.5
novel_mir429	XM_006509227.2
novel_mir429	NM_177326.3
novel_mir429	NM_029736.2
novel_mir429	NM_027195.2
novel_mir429	NM_145544.3
novel_mir429	XM_006533165.2
novel_mir429	NM_001284250.1
novel_mir429	NM_010181.2
novel_mir429	NM_015775.2
novel_mir429	NM_027112.1
novel_mir429	NM_009741.5
novel_mir429	NM_172819.3
novel_mir429	NM_172589.2
novel_mir429	NM_033652.5
novel_mir429	NM_175930.5
novel_mir429	XM_006501645.3
novel_mir429	NM_007564.5
novel_mir429	NM_133664.3
novel_mir429	NM_144530.6
novel_mir429	NM_027557.1
novel_mir429	NM_028638.1
novel_mir429	NM_053106.2
novel_mir429	NM_173399.3
novel_mir429	XM_006507184.3
novel_mir429	NM_007756.3
novel_mir429	NM_011074.3
novel_mir429	NM_028769.5
novel_mir429	NM_175331.3
novel_mir429	NM_139051.3
novel_mir429	XM_006521144.3
novel_mir429	NM_027868.2
novel_mir429	NM_011627.4
novel_mir429	NM_001033167.3
novel_mir429	XM_006518020.2
novel_mir429	NM_007478.3
novel_mir429	NM_001163502.1
novel_mir429	NM_053107.4
novel_mir429	NM_001011732.1
novel_mir429	NM_018744.2
novel_mir429	NM_172699.3
novel_mir429	NM_013877.3
novel_mir429	XM_006531979.3
novel_mir429	NM_173431.2
novel_mir429	NM_025648.3
novel_mir429	NM_172391.4
novel_mir429	NM_177612.3
novel_mir429	NM_213733.2
novel_mir429	NM_023479.2
novel_mir429	NM_138686.3
novel_mir429	XM_006504740.3
novel_mir429	XM_006516468.3
novel_mir429	NM_001081641.1
novel_mir429	NM_001039530.3
novel_mir429	NM_080708.1
novel_mir429	NM_183154.3
novel_mir429	NM_177883.4
novel_mir429	NM_134000.3
novel_mir429	NM_001081304.1
novel_mir429	NM_175087.4
novel_mir429	NM_177151.3
novel_mir429	XM_006527048.3
novel_mir429	XM_006533656.3
novel_mir429	NM_007431.3
novel_mir429	NM_011756.4
novel_mir429	NM_053072.3
novel_mir429	NM_021457.3
novel_mir429	NM_008002.4
novel_mir429	NM_010604.3
novel_mir429	NM_021383.5
novel_mir429	XM_006500567.1
novel_mir429	XM_006515411.3
novel_mir429	NM_029423.2
novel_mir429	NM_010498.3
novel_mir429	NM_019652.1
novel_mir429	NM_020027.3
novel_mir429	NM_001001738.2
novel_mir429	NM_009197.2
novel_mir429	NM_011738.2
novel_mir429	NM_172119.2
novel_mir429	XM_006510907.3
novel_mir429	NM_001166164.1
novel_mir429	NM_010173.4
novel_mir429	NM_138748.5
novel_mir429	NM_183204.4
novel_mir429	NM_023580.4
novel_mir429	NM_013461.4
novel_mir429	NM_177292.3
novel_mir429	NM_026886.3
novel_mir429	XM_006507967.3
novel_mir429	NM_153083.5
novel_mir429	NM_009922.4
novel_mir429	NM_201394.2
novel_mir429	NM_031396.2
novel_mir429	NM_175106.3
novel_mir429	NM_175135.4
novel_mir429	NM_172862.3
novel_mir429	XM_006529845.2
novel_mir429	NM_001033321.1
novel_mir429	NM_013663.5
novel_mir429	NM_133967.3
novel_mir429	NM_178622.5
novel_mir429	NM_178027.4
novel_mir429	XM_006497806.1
novel_mir429	NM_175184.4
novel_mir429	NM_175561.4
novel_mir429	NM_144560.3
novel_mir429	NM_009397.3
novel_mir429	NM_009953.4
novel_mir429	NM_001081175.1
novel_mir429	NM_207624.5
novel_mir429	NM_029100.2
novel_mir429	NM_001164518.1
novel_mir429	NM_019759.2
novel_mir429	NM_025793.3
novel_mir429	NM_010607.3
novel_mir429	NM_183285.3
novel_mir429	NM_008512.2
novel_mir429	NM_145512.4
novel_mir429	NM_013485.1
novel_mir429	NM_175551.4
novel_mir429	NM_011146.3
novel_mir429	NM_133983.4
novel_mir429	NM_175387.3
novel_mir429	NM_030112.2
novel_mir429	NM_177863.4
novel_mir429	NM_009459.3
novel_mir429	NM_026205.3
novel_mir429	NM_001190374.1
novel_mir429	NM_007533.5
novel_mir429	NM_030206.4
novel_mir429	XM_006508995.3
novel_mir429	NM_001177303.1
novel_mir429	NM_018873.2
novel_mir429	NM_053155.2
novel_mir429	NM_133225.3
novel_mir429	NM_001081278.2
novel_mir429	NM_029091.2
novel_mir429	XM_006529323.3
novel_mir429	NM_153412.4
novel_mir429	NM_021542.4
novel_mir429	NM_007562.2
novel_mir429	NM_028304.2
novel_mir429	NM_021402.6
novel_mir429	NM_146112.4
novel_mir429	XM_011248799.1
novel_mir429	NM_001085376.2
novel_mir429	NM_007983.2
novel_mir429	NM_172487.4
novel_mir429	XM_006514183.3
novel_mir429	NM_029502.3
novel_mir429	NM_009040.3
novel_mir429	XM_006499017.3
novel_mir429	NM_174851.3
novel_mir429	XM_011245602.2
novel_mir429	NM_007984.2
novel_mir429	NM_152813.3
novel_mir429	NM_025877.4
novel_mir429	NM_015818.2
novel_mir429	NM_029777.3
novel_mir429	NM_010586.2
novel_mir429	NM_027652.2
novel_mir429	NM_198411.2
novel_mir429	NM_023699.3
novel_mir429	NM_001029988.2
novel_mir429	NM_001102563.1
novel_mir429	NM_009860.3
novel_mir429	NM_001206661.1
novel_mir429	XM_006505860.2
novel_mir429	NM_033590.3
novel_mir429	NM_007547.4
novel_mir429	NM_029870.2
novel_mir429	XM_006501361.2
novel_mir429	NM_001205235.1
novel_mir429	NM_008313.4
novel_mir429	NM_173442.5
novel_mir429	XM_006517786.3
novel_mir429	NM_172845.2
novel_mir429	NM_026861.2
novel_mir429	NM_001255994.1
novel_mir429	NM_016920.3
novel_mir429	NM_172964.4
novel_mir429	NM_008739.3
novel_mir429	NM_183263.5
novel_mir429	NM_007668.3
novel_mir429	NM_009511.2
novel_mir429	NM_177814.4
novel_mir429	NM_008609.4
novel_mir429	NM_011889.2
novel_mir429	NM_053171.2
novel_mir429	NM_001024645.1
novel_mir429	NM_022021.2
novel_mir429	NM_057172.3
novel_mir429	NM_148938.3
novel_mir429	NM_172397.3
novel_mir429	NM_145530.2
novel_mir429	XM_011249254.2
novel_mir429	NM_178309.2
novel_mir429	NM_010292.5
novel_mir429	NM_001081038.2
novel_mir429	NM_033585.1
novel_mir429	NM_001033337.4
novel_mir429	NM_008541.3
novel_mir429	NM_011522.3
novel_mir429	NM_177783.6
novel_mir429	NM_023625.4
novel_mir429	XM_006499452.3
novel_mir429	NM_001285438.1
novel_mir429	NM_172683.3
novel_mir429	NM_028943.5
novel_mir429	XM_006535543.3
novel_mir429	NM_144528.3
novel_mir429	NM_019634.2
novel_mir429	NM_053253.3
novel_mir429	NM_025734.2
novel_mir429	NM_029686.4
novel_mir429	XM_006501275.2
novel_mir429	NM_011878.2
novel_mir429	NM_001001885.1
novel_mir429	NM_021409.2
novel_mir429	NM_177087.4
novel_mir429	NM_177709.3
novel_mir429	XM_011248961.2
novel_mir429	NM_001162999.2
novel_mir429	NM_009211.2
novel_mir429	XM_006530393.3
novel_mir429	NM_177461.1
novel_mir429	NM_201353.1
novel_mir429	NM_172261.3
novel_mir429	NM_008029.3
novel_mir429	NM_010119.5
novel_mir429	NM_009335.2
novel_mir429	NM_021390.3
novel_mir429	NM_133979.3
novel_mir429	NR_045537.1
novel_mir429	NM_021322.2
novel_mir429	NM_054051.1
novel_mir429	NM_029512.2
novel_mir429	NM_001122759.2
novel_mir429	NM_134142.1
novel_mir429	NM_134136.3
novel_mir429	NM_178621.4
novel_mir429	NM_001085507.1
novel_mir429	NM_053119.2
novel_mir429	NM_028932.4
novel_mir429	XM_006507926.1
novel_mir429	NM_145837.3
novel_mir429	NM_130887.3
novel_mir429	NM_172294.1
novel_mir429	NM_001033136.3
novel_mir429	XR_376339.3
novel_mir429	NM_026656.4
novel_mir429	NM_177164.3
novel_mir429	NM_009727.3
novel_mir429	NM_008440.4
novel_mir429	NM_178597.5
novel_mir429	NM_008036.2
novel_mir429	NM_022317.3
novel_mir429	NM_027485.4
novel_mir429	NM_178646.4
novel_mir429	NM_007707.3
novel_mir429	NM_019691.4
novel_mir429	NM_146191.3
novel_mir429	NM_001164562.1
novel_mir429	NM_182994.2
novel_mir429	XM_006503423.2
novel_mir429	NM_007712.4
novel_mir429	XM_011241167.2
novel_mir429	NM_026255.5
novel_mir429	NM_010937.2
novel_mir429	NM_001033343.1
novel_mir429	NM_008681.2
novel_mir429	XM_006506538.2
novel_mir429	NM_001033535.3
novel_mir429	NM_173748.4
novel_mir429	NR_110358.1
novel_mir429	NM_028194.2
novel_mir429	NM_021887.2
novel_mir429	NM_007762.5
novel_mir429	NM_175363.4
novel_mir429	NM_010734.2
novel_mir429	NM_028716.4
novel_mir429	NM_007388.3
novel_mir429	XM_006496736.2
novel_mir429	NM_008381.3
novel_mir429	NM_001122676.1
novel_mir429	NM_001033263.5
novel_mir429	NM_007495.4
novel_mir429	NM_008266.5
novel_mir429	NM_009525.3
novel_mir429	NM_013664.3
novel_mir429	NM_211358.2
novel_mir429	NM_133807.1
novel_mir429	NM_025996.5
novel_mir429	XM_006503006.3
novel_mir429	NM_011347.2
novel_mir429	NM_001164573.1
novel_mir429	NM_007909.3
novel_mir429	XM_006526450.3
novel_mir429	NM_001081212.1
novel_mir429	XM_006527939.2
novel_mir429	NM_175210.3
novel_mir429	NM_175273.4
novel_mir429	NM_028188.2
novel_mir429	XM_011241495.2
novel_mir429	NM_010312.4
novel_mir429	XM_011250169.1
novel_mir429	NM_029576.3
novel_mir429	NM_008719.2
novel_mir429	XM_011243732.1
novel_mir429	NM_016968.4
novel_mir429	XM_006501319.3
novel_mir429	NM_033581.3
novel_mir429	NM_145999.2
novel_mir429	XM_006524013.1
novel_mir429	NM_001122594.2
novel_mir429	NM_013658.3
novel_mir429	XM_006539759.3
novel_mir429	NM_177568.2
novel_mir429	NM_181585.5
novel_mir429	NM_029128.2
novel_mir429	NM_029752.2
novel_mir429	XM_006522741.3
novel_mir429	NM_011383.1
novel_mir429	XM_006502800.2
novel_mir429	NM_001014981.1
novel_mir429	NM_177367.3
novel_mir429	XR_384595.1
novel_mir429	NM_028266.5
novel_mir429	NM_172122.2
novel_mir429	NM_025454.2
novel_mir429	NM_030258.4
novel_mir429	NM_008285.4
novel_mir429	NM_010487.2
novel_mir429	NM_009291.2
novel_mir429	NM_130893.3
novel_mir429	NM_001037725.3
novel_mir429	NM_027569.2
novel_mir429	NM_026101.4
novel_mir429	NM_011350.4
novel_mir429	XM_006499110.2
novel_mir429	NM_019679.2
novel_mir429	NM_213659.3
novel_mir429	NM_023045.2
novel_mir429	NM_001039000.4
novel_mir429	NM_198292.3
novel_mir429	NM_007544.3
novel_mir429	NM_144886.2
novel_mir429	NM_145703.2
novel_mir429	NM_153089.4
novel_mir429	XM_006522139.3
novel_mir429	NM_025788.3
novel_mir429	NM_013662.2
novel_mir429	NM_015756.2
novel_mir429	XM_006533614.3
novel_mir429	NM_007625.2
novel_mir429	NM_001200002.1
novel_mir429	NM_134420.4
novel_mir429	NM_001033268.2
novel_mir429	XM_006503864.2
novel_mir429	NM_172713.2
novel_mir429	NM_148925.3
novel_mir429	XM_006511758.3
novel_mir429	NM_009523.2
novel_mir429	XM_006496066.3
novel_mir429	NM_172442.3
novel_mir429	NM_009699.3
novel_mir429	NM_019563.2
novel_mir429	NM_008679.3
novel_mir429	NM_028023.3
novel_mir429	NM_172620.3
novel_mir429	NM_011150.2
novel_mir429	NM_011412.3
novel_mir429	NM_027384.1
novel_mir429	NM_023465.4
novel_mir429	NM_178080.4
novel_mir429	NM_029572.2
novel_mir429	NM_007789.3
novel_mir429	XM_006510063.1
novel_mir429	NM_008745.3
novel_mir429	NM_177275.4
novel_mir429	XM_006496197.3
novel_mir429	NR_024590.1
novel_mir429	NM_010847.3
novel_mir429	NM_008265.3
novel_mir429	NM_178397.3
novel_mir429	NM_010110.5
novel_mir429	NM_001085495.2
novel_mir429	NM_172676.2
novel_mir429	NM_019935.3
novel_mir429	NM_007832.4
novel_mir429	XM_006519193.3
novel_mir429	NM_011520.3
novel_mir429	NM_144529.2
novel_mir429	NM_134086.4
novel_mir429	XM_006538631.1
novel_mir429	NM_007397.3
novel_mir429	NM_021042.2
novel_mir429	NM_026177.3
novel_mir429	XR_380448.2
novel_mir429	NM_175215.4
novel_mir429	NM_023134.4
novel_mir429	NM_030241.3
novel_mir429	NM_031881.2
novel_mir429	NM_011356.4
novel_mir429	NM_013469.2
novel_mir429	NM_025857.2
novel_mir429	XM_006509606.1
novel_mir429	NM_009652.3
novel_mir429	NM_145403.2
novel_mir429	XM_006532549.3
novel_mir429	NM_001289675.1
novel_mir429	NM_021280.3
novel_mir429	XM_006521485.1
novel_mir429	NM_198107.2
novel_mir429	NM_019719.3
novel_mir429	NM_033592.3
novel_mir429	NM_011884.3
novel_mir429	NM_178748.6
novel_mir429	NM_145427.2
novel_mir429	NM_027961.1
novel_mir429	XM_006539134.3
novel_mir429	NM_144861.2
novel_mir429	NM_148935.2
novel_mir429	NM_001110223.1
novel_mir429	NM_001177605.1
novel_mir429	NM_001083329.1
novel_mir429	XM_006537639.2
novel_mir429	NM_009399.3
novel_mir429	NM_008668.2
novel_mir429	NM_144794.2
novel_mir429	NM_025428.2
novel_mir429	XM_011242047.1
novel_mir429	NM_173390.3
novel_mir429	NM_001025381.2
novel_mir429	NM_030696.3
novel_mir429	NM_020576.2
novel_mir429	NM_001024707.2
novel_mir429	NM_177733.7
novel_mir429	NM_010107.4
novel_mir429	XM_006510454.3
novel_mir429	NM_172692.3
novel_mir429	NM_011245.2
novel_mir429	NM_175407.3
novel_mir429	NM_145478.2
novel_mir429	NM_008922.2
novel_mir429	NM_025839.4
novel_mir429	NM_028523.3
novel_mir429	NM_172696.2
novel_mir429	NM_001033364.3
novel_mir429	NM_134257.3
novel_mir429	NM_011286.3
novel_mir429	NM_009363.3
novel_mir429	NM_001081203.1
novel_mir429	NM_008622.6
novel_mir429	XM_011238822.2
novel_mir429	NM_144892.1
novel_mir429	NM_028065.4
novel_mir429	NM_010688.4
novel_mir429	NM_133721.2
novel_mir429	NM_145986.2
novel_mir429	NM_148929.3
novel_mir429	NM_146105.3
novel_mir429	NM_011106.2
novel_mir429	NM_175491.4
novel_mir429	NM_001081082.2
novel_mir429	XM_006529880.1
novel_mir429	NM_007647.3
novel_mir429	NM_023596.3
novel_mir429	NM_153791.2
novel_mir429	NM_175175.4
novel_mir429	NM_013601.2
novel_mir429	XM_006502815.2
novel_mir429	NM_011740.3
novel_mir429	NM_011197.3
novel_mir429	NM_194268.2
novel_mir429	NM_175242.1
novel_mir429	NM_008636.4
novel_mir429	XR_377109.2
novel_mir429	NM_007868.6
novel_mir429	NM_021540.4
novel_mir429	NM_198614.3
novel_mir429	NM_172958.3
novel_mir429	NM_013514.4
novel_mir429	NM_030210.1
novel_mir429	NM_138955.3
novel_mir429	NM_019958.4
novel_mir429	NM_177630.3
novel_mir429	NM_008926.4
novel_mir429	NM_001033124.1
novel_mir429	NM_138313.3
novel_mir429	NM_194340.2
novel_mir429	NM_016845.2
novel_mir429	XM_011242218.2
novel_mir429	NM_001025779.1
novel_mir429	NM_012014.4
novel_mir429	NM_001024468.3
novel_mir429	XM_006530834.2
novel_mir429	NM_026644.2
novel_mir429	XM_006532701.3
novel_mir429	NM_001081016.1
novel_mir429	NM_001033312.3
novel_mir429	NM_008037.4
novel_mir429	NM_030725.4
novel_mir429	NM_146246.3
novel_mir429	NM_172508.2
novel_mir429	NM_009872.3
novel_mir429	NM_011845.2
novel_mir429	NM_177780.3
novel_mir429	NM_173383.2
novel_mir429	NM_001033352.3
novel_mir429	NM_001205216.1
novel_mir429	NM_145400.3
novel_mir429	NM_198026.2
novel_mir429	XM_006505854.2
novel_mir429	XM_006512820.3
novel_mir429	NM_028901.2
novel_mir429	XR_384560.3
novel_mir429	NM_153560.4
novel_mir429	NM_001081655.1
novel_mir429	NM_019828.2
novel_mir429	NM_010897.2
novel_mir429	XM_006515752.2
novel_mir429	NM_009868.4
novel_mir429	XM_011241729.2
novel_mir429	NM_177698.4
novel_mir429	NM_009909.3
novel_mir429	NM_053078.4
novel_mir429	XM_006514898.3
novel_mir429	NM_177840.4
novel_mir429	NM_198223.2
novel_mir429	NM_172441.3
novel_mir429	NM_021408.3
novel_mir429	NM_207234.2
novel_mir429	NM_008226.2
novel_mir429	NM_033569.3
novel_mir429	NM_173742.3
novel_mir429	NM_001081188.1
novel_mir429	NM_018741.2
novel_mir429	NM_007988.3
novel_mir429	NM_177672.4
novel_mir429	NM_177374.4
novel_mir429	NM_022410.3
novel_mir429	NM_019479.3
novel_mir429	NM_010009.2
novel_mir429	NM_173719.3
novel_mir429	XM_006511720.1
novel_mir429	NM_001168260.1
novel_mir429	NM_009825.2
novel_mir429	NM_020610.1
novel_mir429	NM_009923.2
novel_mir429	NM_145355.5
novel_mir429	XM_006529700.2
novel_mir429	NM_010054.2
novel_mir429	NM_172584.3
novel_mir429	XM_006528404.2
novel_mir429	NM_021515.3
novel_mir429	NM_001081418.1
novel_mir429	NM_001081103.2
novel_mir429	NM_027912.1
novel_mir429	NM_001037915.2
novel_mir429	XR_378236.3
novel_mir429	NM_009631.4
novel_mir429	XM_006512753.3
novel_mir429	NM_019837.2
novel_mir429	NM_029035.2
novel_mir429	NM_146137.3
novel_mir429	NM_001159525.1
novel_mir429	NM_133727.2
novel_mir429	NM_133849.3
novel_mir429	NM_177981.2
novel_mir429	NM_010333.4
novel_mir429	NM_009994.1
novel_mir429	NR_028429.1
novel_mir429	NM_001040398.2
novel_mir429	NM_153159.2
novel_mir429	NM_144524.2
novel_mir429	NM_001162943.1
novel_mir429	NM_001080929.1
novel_mir429	XM_006529400.1
novel_mir429	NM_008602.4
novel_mir429	NM_008956.3
novel_mir429	NM_027942.1
novel_mir429	NM_028331.5
novel_mir429	NM_145932.3
novel_mir429	NM_001080924.2
novel_mir429	NM_027643.1
novel_mir429	NM_001045526.2
novel_mir429	NM_027984.3
novel_mir429	NM_053196.3
novel_mir429	NM_133717.3
novel_mir429	NM_001001884.1
novel_mir429	XM_006532780.2
novel_mir429	NM_001039644.2
novel_mir429	NM_008080.5
novel_mir429	NM_177261.4
novel_mir429	NM_028451.1
novel_mir429	NM_011078.3
novel_mir429	NM_024237.4
novel_mir429	NM_030138.2
novel_mir429	NM_153139.4
novel_mir429	XM_006501356.3
novel_mir429	XM_006532874.3
novel_mir429	NM_001039510.2
novel_mir429	NM_138589.2
novel_mir429	XM_006529344.3
novel_mir429	NM_010813.3
novel_mir429	NM_178246.3
novel_mir429	NM_030127.3
novel_mir429	NM_008370.2
novel_mir429	NM_021566.2
novel_mir429	NM_011989.4
novel_mir429	NM_024267.6
novel_mir429	NM_007993.2
novel_mir429	NM_025852.3
novel_mir429	NM_001109657.3
novel_mir429	NM_033595.4
novel_mir429	NM_029770.2
novel_mir429	NM_013672.2
novel_mir429	NM_138657.3
novel_mir429	NM_008445.2
novel_mir429	NM_173015.3
novel_mir429	XM_006532924.2
novel_mir429	NM_026244.2
novel_mir429	NM_173437.2
novel_mir429	NM_028971.1
novel_mir429	NM_031872.2
novel_mir429	NM_153060.3
novel_mir429	NM_001281955.1
novel_mir429	NM_009320.4
novel_mir429	XM_006531954.2
novel_mir429	NM_173068.2
novel_mir429	NM_021546.3
novel_mir429	NM_011161.5
novel_mir429	NM_147126.3
novel_mir429	NM_173382.1
novel_mir429	NM_009037.2
novel_mir429	NM_175114.3
novel_mir429	NM_175136.2
novel_mir429	NM_178778.3
novel_mir429	NM_177388.3
novel_mir429	XM_006538944.3
novel_mir429	XM_011243442.2
novel_mir429	NM_016853.3
novel_mir429	NM_199068.2
novel_mir429	NM_025870.1
novel_mir429	NM_023556.3
novel_mir429	NM_008426.2
novel_mir429	NM_198942.2
novel_mir429	XM_006521751.3
novel_mir429	NM_011444.3
novel_mir429	NM_001162864.1
novel_mir429	NM_001282042.1
novel_mir429	NM_009622.1
novel_mir429	NM_017402.4
novel_mir429	NM_146037.2
novel_mir429	XM_006526536.1
novel_mir429	NM_134148.2
novel_mir429	XM_006497911.3
novel_mir429	NM_009504.4
novel_mir429	NM_001177760.1
novel_mir429	NM_016859.3
novel_mir429	NM_025451.2
novel_mir429	NM_020006.2
novel_mir429	NM_021377.3
novel_mir429	NM_028518.1
novel_mir429	NM_033582.2
novel_mir429	XM_006528786.3
novel_mir429	NM_023628.2
novel_mir429	NM_025945.3
novel_mir429	NM_001033466.3
novel_mir429	NM_133789.3
novel_mir429	NM_183189.1
novel_mir429	NM_027513.1
novel_mir429	NM_172285.2
novel_mir429	NM_011680.2
novel_mir429	NM_011100.4
novel_mir429	NM_027154.5
novel_mir429	NM_001033173.1
novel_mir429	NM_021464.5
novel_mir429	NM_145519.2
novel_mir429	NM_001101507.1
novel_mir429	NM_011201.3
novel_mir429	NM_010755.4
novel_mir429	NM_144888.2
novel_mir429	XM_006530836.3
novel_mir429	NM_011401.4
novel_mir429	NM_177763.3
novel_mir429	NM_009271.3
novel_mir429	NM_001166541.1
novel_mir429	NM_028113.3
novel_mir429	NM_030704.3
novel_mir429	NM_172704.3
novel_mir429	NM_134028.2
novel_mir429	NM_153168.2
novel_mir429	NM_001164499.1
novel_mir429	NM_026859.3
novel_mir429	NM_008383.3
novel_mir429	XM_006498669.1
novel_mir429	NM_007972.4
novel_mir429	XM_006530288.3
novel_mir429	NM_010223.2
novel_mir429	NM_009737.3
novel_mir429	XM_006503110.3
novel_mir429	NM_025341.3
novel_mir429	XM_006540961.3
novel_mir429	NM_008867.2
novel_mir429	NM_011048.1
novel_mir429	NM_001002897.3
novel_mir429	NM_138651.7
novel_mir429	NM_001007567.2
novel_mir429	NM_010262.3
novel_mir429	NM_008142.4
novel_mir429	XR_375404.2
novel_mir429	NM_025965.3
novel_mir429	XM_006539060.2
novel_mir429	NM_022016.3
novel_mir429	NM_027787.1
novel_mir429	NM_027519.3
novel_mir429	NM_178721.4
novel_mir429	NR_102343.1
novel_mir429	NM_173863.2
novel_mir429	NM_010664.2
novel_mir429	NM_033591.3
novel_mir429	NM_008686.3
novel_mir429	NM_211355.2
novel_mir429	NM_009777.2
novel_mir429	XM_006504686.2
novel_mir429	NM_013692.3
novel_mir429	XM_011246046.2
novel_mir429	NM_026145.4
novel_mir429	NM_028013.3
novel_mir429	NM_011614.3
novel_mir429	NM_027347.3
novel_mir429	NM_001038015.1
novel_mir429	NM_009164.3
novel_mir429	NM_009021.2
novel_mir429	NM_013630.2
novel_mir429	NM_178379.3
novel_mir429	NM_010851.2
novel_mir429	XM_006533922.2
novel_mir429	XM_006540655.2
novel_mir429	NM_001081055.1
novel_mir429	NM_001112744.1
novel_mir429	NM_033589.1
novel_mir429	NM_011214.2
novel_mir429	NM_021890.3
novel_mir429	NM_011930.4
novel_mir429	NM_001243009.1
novel_mir429	NM_198934.3
novel_mir429	XM_006508016.1
novel_mir429	NM_007916.2
novel_mir429	NM_017472.4
novel_mir429	NM_026862.3
novel_mir429	NM_019737.2
novel_mir429	NM_023739.3
novel_mir429	XM_006508652.3
novel_mir429	NM_173019.5
novel_mir429	NM_144551.5
novel_mir429	NM_198119.2
novel_mir429	NM_009368.3
novel_mir429	NM_008813.4
novel_mir429	NM_013688.2
novel_mir429	NM_172903.4
novel_mir429	NM_146145.2
novel_mir429	NM_027263.2
novel_mir429	NM_026828.3
novel_mir429	NM_145502.3
novel_mir429	NM_019711.2
novel_mir429	NM_033576.1
novel_mir429	XM_006499944.3
novel_mir429	NM_029182.1
novel_mir429	NM_173388.2
novel_mir429	XM_006515802.2
novel_mir429	NM_001081116.1
novel_mir429	NM_144828.2
novel_mir429	NM_145361.2
novel_mir429	NM_013758.4
novel_mir429	NM_009852.3
novel_mir429	NM_009503.4
novel_mir429	NM_027987.3
novel_mir429	XM_006539156.3
novel_mir429	NM_011513.2
novel_mir429	XM_011239268.2
novel_mir429	NM_013732.7
novel_mir429	NM_023268.2
novel_mir429	NM_177767.4
novel_mir429	NM_194355.2
novel_mir429	NM_001081043.1
novel_mir429	NM_013860.2
novel_mir429	XM_011239294.1
novel_mir429	NM_025668.3
novel_mir429	NM_025748.4
novel_mir429	XM_006507922.2
novel_mir429	NM_133685.2
novel_mir429	NM_173752.4
novel_mir429	NM_013730.4
novel_mir429	NM_001033175.2
novel_mir429	NM_019924.2
novel_mir429	NM_145981.3
novel_mir429	NM_026485.2
novel_mir429	NM_011630.3
novel_mir429	NM_183208.4
novel_mir429	NM_010435.2
novel_mir429	NM_008740.4
novel_mir429	NM_018734.3
novel_mir429	NM_011724.3
novel_mir429	NR_028114.1
novel_mir429	NM_033584.1
novel_mir429	NM_015742.2
novel_mir429	NM_153088.2
novel_mir429	NM_001013749.2
novel_mir429	NM_144936.1
novel_mir429	NM_175478.2
novel_mir429	NM_001161424.1
novel_mir429	NM_134255.3
novel_mir429	NM_027754.1
novel_mir429	NM_011711.2
novel_mir429	NM_010916.2
novel_mir429	NM_001081373.2
novel_mir429	NM_001033980.2
novel_mir429	NM_019650.3
novel_mir429	NM_145977.2
novel_mir429	NM_016928.3
novel_mir429	XM_006508533.1
novel_mir429	NM_010570.4
novel_mir429	NM_178793.4
novel_mir429	NM_023871.4
novel_mir429	NM_177611.3
novel_mir429	NM_177741.3
novel_mir429	NM_033149.3
novel_mir429	NM_028815.4
novel_mir429	NM_001004173.2
novel_mir429	NM_009628.3
novel_mir429	NM_001002896.2
novel_mir429	NM_008135.4
novel_mir429	NM_010414.3
novel_mir429	NM_033579.1
novel_mir429	NM_022015.3
novel_mir429	NR_037908.1
novel_mir429	XM_006516749.1
novel_mir429	NM_026094.3
novel_mir429	NM_001033277.3
novel_mir429	NM_173029.3
novel_mir429	NM_153141.1
novel_mir429	XM_006498202.3
novel_mir429	NM_175337.2
novel_mir429	NR_073563.1
novel_mir429	NM_022320.4
novel_mir429	XM_006532901.2
novel_mir429	NR_122037.1
novel_mir429	NM_025665.2
novel_mir429	NM_012019.3
novel_mir429	NM_182840.2
novel_mir429	XM_006519354.2
novel_mir429	NM_023821.3
novel_mir429	NM_028801.2
novel_mir429	NM_146386.3
novel_mir429	XR_388504.1
novel_mir429	NM_011489.3
novel_mir429	XM_006497439.3
novel_mir429	NM_001004761.1
novel_mir429	NM_175388.3
novel_mir429	NM_001170744.1
novel_mir429	NM_134151.4
novel_mir429	NM_033523.4
novel_mir429	XM_006522147.3
novel_mir429	NM_007949.4
novel_mir429	NM_021354.1
novel_mir429	NM_177642.3
novel_mir429	NM_198671.2
novel_mir429	NM_026259.3
novel_mir429	XM_006530113.3
novel_mir429	NM_001252072.1
novel_mir429	NM_183319.2
novel_mir429	NM_184053.3
novel_mir429	XM_006514347.3
novel_mir429	XM_006499789.3
novel_mir429	NM_010043.2
novel_mir429	NM_011341.5
novel_mir429	XM_011250520.2
novel_mir429	NM_009507.3
novel_mir429	NM_011390.2
novel_mir429	NM_001081158.2
novel_mir429	NM_008684.2
novel_mir429	NM_030256.2
novel_mir429	NM_176922.5
novel_mir429	NM_010143.1
novel_mir429	NM_010055.3
novel_mir429	NM_178922.3
novel_mir429	XM_006508481.2
novel_mir429	NM_054055.2
novel_mir429	NM_010277.3
novel_mir429	NM_139154.2
novel_mir429	NM_053185.2
novel_mir429	NM_001162921.1
novel_mir429	NM_016696.4
novel_mir429	XR_881434.2
novel_mir429	NM_173422.3
novel_mir429	NM_011202.3
novel_mir429	NM_008052.3
novel_mir429	XM_011243454.1
novel_mir429	NM_175392.3
novel_mir429	NM_175146.4
novel_mir429	NM_010515.2
novel_mir429	NM_007998.6
novel_mir429	XM_006501554.3
novel_mir429	NM_001243857.1
novel_mir429	NM_025693.4
novel_mir429	NM_028662.2
novel_mir429	NM_032393.2
novel_mir429	NM_133795.1
novel_mir429	NM_153058.4
novel_mir429	NM_133990.5
novel_mir429	NM_080638.3
novel_mir429	NM_134064.2
novel_mir429	NM_025667.3
novel_mir429	NM_013545.3
novel_mir429	NM_001013026.2
novel_mir429	NM_201354.2
novel_mir429	NM_011841.2
novel_mir429	NM_013820.3
novel_mir429	NM_001177401.1
novel_mir429	NM_177805.3
novel_mir429	NM_183391.3
novel_mir429	NM_009343.3
novel_mir429	NM_177582.3
novel_mir429	NR_117093.1
novel_mir429	NM_028181.5
novel_mir429	NM_145362.2
novel_mir429	NM_011031.2
novel_mir429	NM_181593.2
novel_mir429	NM_144847.1
novel_mir429	NM_146205.2
novel_mir429	NM_033593.3
novel_mir429	XM_011241891.1
novel_mir429	NM_178405.3
novel_mir429	NM_080437.2
novel_mir429	NM_018766.2
novel_mir429	NM_177364.3
novel_mir429	XM_006526388.2
novel_mir429	NM_012003.2
novel_mir429	NM_001033405.2
novel_mir429	NM_175325.3
novel_mir429	NM_027533.3
novel_mir429	NM_175460.3
novel_mir429	NM_030678.3
novel_mir429	NM_001033324.2
novel_mir429	NM_001033271.5
novel_mir429	NM_029102.3
novel_mir429	NM_019727.2
novel_mir429	NM_172773.3
novel_mir429	NM_001013741.1
novel_mir429	XM_006530192.3
novel_mir429	NM_134029.2
novel_mir429	NM_172051.3
novel_mir429	NM_010765.2
novel_mir429	NM_012024.2
novel_mir429	NM_177192.3
novel_mir429	NM_175179.4
novel_mir429	NM_144851.5
novel_mir429	NM_009782.3
[truncated: 865,353+ more rows]
