# Supplementary material for: Characterizations of microRNAs involved in the molecular mechanisms underlying the therapeutic effects of noni (Morinda citrifolia L.) fruit juice on hyperuricemia in mice
Source: Front Nutr. 2023 Jun 22;10:1121734. doi: 10.3389/fnut.2023.1121734 (PMC10324520; doi:10.3389/fnut.2023.1121734)
Supplement: SUPPLEMENTARY TABLE 5 — Target genes identified by both TargetScan and miRanda of the differentially expressed microRNAs of the normal control and noni fruit juice groups of mice. [file Table_5.XLSX]

## Sheet: Control vs. Noni Expdiff1
miRNA id	Target id
novel_mir5579	XM_011247583.2
novel_mir5579	NM_021408.3
novel_mir5579	NM_020287.2
novel_mir5579	NM_001163703.1
novel_mir5579	NM_029967.3
novel_mir5579	NM_001039493.1
novel_mir5579	NM_026200.3
novel_mir5579	NM_013748.3
novel_mir5579	NM_019803.3
novel_mir5579	NM_133664.3
novel_mir5579	NM_019978.3
novel_mir5579	NM_001081124.2
novel_mir5579	NM_008991.2
novel_mir5579	NM_011066.3
novel_mir5579	NM_013729.3
novel_mir5579	NM_010788.4
novel_mir5579	XM_006527358.3
novel_mir5579	NM_029352.3
novel_mir5579	NM_008506.3
novel_mir5579	NM_025943.3
novel_mir5579	XM_011240078.2
novel_mir5579	NM_026306.3
novel_mir5579	NM_139272.2
novel_mir5579	NM_001168260.1
novel_mir5579	NR_003508.1
novel_mir5579	XM_006504323.2
novel_mir5579	NM_177091.5
novel_mir5579	XM_006519279.3
novel_mir5579	NM_172449.2
novel_mir5579	NM_009262.3
novel_mir5579	NM_027740.6
novel_mir5579	NM_001085535.1
novel_mir5579	XM_006530496.3
novel_mir5579	NM_144868.3
novel_mir5579	NM_172272.2
novel_mir5579	NM_027912.1
novel_mir5579	NM_172790.2
novel_mir5579	NM_009781.4
novel_mir5579	NM_007633.2
novel_mir5579	NM_027658.2
novel_mir5579	NM_001190386.1
novel_mir5579	NM_177614.3
novel_mir5579	XM_006496301.3
novel_mir5579	NM_173425.3
novel_mir5579	NM_018831.4
novel_mir5579	NM_026434.4
novel_mir5579	NM_176919.4
novel_mir5579	NM_175628.3
novel_mir5579	NM_001081641.1
novel_mir5579	XM_006510644.1
novel_mir5579	NM_173443.3
novel_mir5579	NM_029802.4
novel_mir5579	NM_001256122.1
novel_mir5579	NM_001039530.3
novel_mir5579	NM_029035.2
novel_mir5579	NM_025904.3
novel_mir5579	NM_001159525.1
novel_mir5579	NM_011349.3
novel_mir5579	NM_009690.2
novel_mir5579	NM_011204.2
novel_mir5579	XM_006504088.3
novel_mir5579	XM_006533656.3
novel_mir5579	NM_144939.2
novel_mir5579	NM_027159.2
novel_mir5579	NM_001080814.1
novel_mir5579	NM_212473.1
novel_mir5579	NM_010243.3
novel_mir5579	NM_178367.4
novel_mir5579	NM_001040398.2
novel_mir5579	NM_001029876.1
novel_mir5579	NM_011446.1
novel_mir5579	NM_199455.2
novel_mir5579	NM_008067.4
novel_mir5579	NM_024291.3
novel_mir5579	NM_026364.1
novel_mir5579	XM_006529400.1
novel_mir5579	NM_008771.3
novel_mir5579	XM_006500567.1
novel_mir5579	NM_025811.3
novel_mir5579	NM_178655.3
novel_mir5579	NM_172566.4
novel_mir5579	NM_001081071.2
novel_mir5579	XM_006521086.3
novel_mir5579	NM_175352.4
novel_mir5579	NM_001114609.1
novel_mir5579	NM_021424.2
novel_mir5579	NM_026240.2
novel_mir5579	NM_021492.3
novel_mir5579	NM_001081151.1
novel_mir5579	NM_010583.3
novel_mir5579	NM_008314.2
novel_mir5579	NM_026422.2
novel_mir5579	XM_011240032.2
novel_mir5579	NM_007569.2
novel_mir5579	XM_006521555.1
novel_mir5579	XM_006506295.3
novel_mir5579	NM_009875.4
novel_mir5579	XM_006537941.3
novel_mir5579	NM_172524.3
novel_mir5579	XM_006495737.3
novel_mir5579	NM_023115.3
novel_mir5579	XM_006534442.3
novel_mir5579	NM_007405.2
novel_mir5579	NM_001256432.1
novel_mir5579	NM_133819.3
novel_mir5579	NM_138748.5
novel_mir5579	NM_177261.4
novel_mir5579	NM_028474.1
novel_mir5579	NM_172784.3
novel_mir5579	NM_178119.3
novel_mir5579	NM_183204.4
novel_mir5579	NM_172621.2
novel_mir5579	NM_144812.2
novel_mir5579	NM_144807.3
novel_mir5579	NM_021343.3
novel_mir5579	NM_177378.4
novel_mir5579	NM_024237.4
novel_mir5579	NM_153139.4
novel_mir5579	NM_001039510.2
novel_mir5579	NM_028120.2
novel_mir5579	NM_027280.3
novel_mir5579	NM_008065.2
novel_mir5579	NM_007531.2
novel_mir5579	NM_001002786.2
novel_mir5579	NM_010813.3
novel_mir5579	NM_028150.2
novel_mir5579	NM_178686.3
novel_mir5579	NM_001076789.1
novel_mir5579	NM_029669.4
novel_mir5579	NM_021512.2
novel_mir5579	NM_001276359.1
novel_mir5579	NM_001122603.1
novel_mir5579	NM_027389.3
novel_mir5579	NM_153794.4
novel_mir5579	NM_207692.2
novel_mir5579	NM_172862.3
novel_mir5579	NM_029457.3
novel_mir5579	NM_008370.2
novel_mir5579	NM_001033321.1
novel_mir5579	NM_021566.2
novel_mir5579	NM_016686.4
novel_mir5579	NM_008744.2
novel_mir5579	NM_001039558.2
novel_mir5579	NM_018769.3
novel_mir5579	NM_134074.2
novel_mir5579	NM_001033319.2
novel_mir5579	NM_015821.2
novel_mir5579	NM_007993.2
novel_mir5579	NM_175184.4
novel_mir5579	NM_173754.4
novel_mir5579	NM_183408.3
novel_mir5579	NM_007921.3
novel_mir5579	NM_198170.4
novel_mir5579	XM_006500712.3
novel_mir5579	NM_009700.3
novel_mir5579	NM_009061.4
novel_mir5579	NM_025387.3
novel_mir5579	NM_175305.4
novel_mir5579	NM_207624.5
novel_mir5579	NM_001033207.3
novel_mir5579	NM_001081175.1
novel_mir5579	NM_022427.2
novel_mir5579	XM_006519224.3
novel_mir5579	NM_001286413.1
novel_mir5579	NM_028734.5
novel_mir5579	NM_173437.2
novel_mir5579	NM_139298.2
novel_mir5579	NM_001163455.2
novel_mir5579	NM_008528.4
novel_mir5579	XM_011241865.1
novel_mir5579	NM_019759.2
novel_mir5579	XM_006539204.3
novel_mir5579	NM_001281955.1
novel_mir5579	NM_009288.2
novel_mir5579	NM_025582.3
novel_mir5579	XM_006533970.3
novel_mir5579	NM_027572.1
novel_mir5579	NM_175551.4
novel_mir5579	XM_006496435.3
novel_mir5579	NM_175387.3
novel_mir5579	NM_010273.4
novel_mir5579	NM_176833.4
novel_mir5579	NM_016853.3
novel_mir5579	NM_199024.2
novel_mir5579	NM_001177303.1
novel_mir5579	NM_001081073.1
novel_mir5579	NM_026231.2
novel_mir5579	XM_006498776.1
novel_mir5579	NM_053155.2
novel_mir5579	NM_016972.2
novel_mir5579	NM_008967.3
novel_mir5579	NM_007646.5
novel_mir5579	NM_001081191.1
novel_mir5579	XM_006521751.3
novel_mir5579	XM_006496249.2
novel_mir5579	NM_178639.4
novel_mir5579	NM_008086.2
novel_mir5579	NM_001134457.1
novel_mir5579	NM_001081274.1
novel_mir5579	NM_009755.3
novel_mir5579	NM_198007.2
novel_mir5579	XM_006505286.1
novel_mir5579	XM_006495563.3
novel_mir5579	NM_007656.5
novel_mir5579	XM_006510170.3
novel_mir5579	XM_006537774.1
novel_mir5579	NM_007936.3
novel_mir5579	NM_018736.3
novel_mir5579	XM_006497310.2
novel_mir5579	NM_019437.3
novel_mir5579	NM_009622.1
novel_mir5579	NM_001271861.1
novel_mir5579	XM_006502228.3
novel_mir5579	NM_028984.5
novel_mir5579	NM_001081109.1
novel_mir5579	NM_177646.3
novel_mir5579	NM_029250.2
novel_mir5579	NM_011132.2
novel_mir5579	NM_009982.5
novel_mir5579	NM_009531.2
novel_mir5579	NM_153393.2
novel_mir5579	NM_153410.5
novel_mir5579	NM_001167923.1
novel_mir5579	NM_009504.4
novel_mir5579	NM_174851.3
novel_mir5579	NM_001080930.1
novel_mir5579	NM_001044308.2
novel_mir5579	NM_019587.2
novel_mir5579	NM_022554.3
novel_mir5579	NM_019977.2
novel_mir5579	XM_006496939.3
novel_mir5579	NM_177752.4
novel_mir5579	NM_001005510.2
novel_mir5579	NM_080643.2
novel_mir5579	NM_013526.1
novel_mir5579	XM_006511571.2
novel_mir5579	NM_025451.2
novel_mir5579	NM_001128151.1
novel_mir5579	NM_178280.3
novel_mir5579	XM_006528114.3
novel_mir5579	NM_021878.3
novel_mir5579	NM_001013371.2
novel_mir5579	XM_006538267.3
novel_mir5579	NM_027652.2
novel_mir5579	NM_010586.2
novel_mir5579	NM_133838.4
novel_mir5579	NM_198411.2
novel_mir5579	NM_001083919.1
novel_mir5579	NM_009856.3
novel_mir5579	NM_175750.3
novel_mir5579	NM_019511.3
novel_mir5579	NM_011065.4
novel_mir5579	NM_001136104.1
novel_mir5579	NM_007638.4
novel_mir5579	NM_019702.2
novel_mir5579	NM_001166009.1
novel_mir5579	NM_001199695.1
novel_mir5579	NM_008238.2
novel_mir5579	NM_019729.3
novel_mir5579	NM_011100.4
novel_mir5579	NM_001170913.1
novel_mir5579	NM_029862.4
novel_mir5579	NM_001163288.2
novel_mir5579	XM_011238889.2
novel_mir5579	NM_080563.4
novel_mir5579	NM_001033173.1
novel_mir5579	NM_001039485.4
novel_mir5579	NM_054093.2
novel_mir5579	NM_028866.3
novel_mir5579	NM_010755.4
novel_mir5579	NM_173386.5
novel_mir5579	XM_006500452.1
novel_mir5579	XM_006501361.2
novel_mir5579	NM_144888.2
novel_mir5579	NM_011267.3
novel_mir5579	NM_026869.3
novel_mir5579	NM_138585.3
novel_mir5579	NM_001166541.1
novel_mir5579	NM_153126.2
novel_mir5579	XM_006510227.3
novel_mir5579	NM_001164493.1
novel_mir5579	NM_177355.3
novel_mir5579	NM_016920.3
novel_mir5579	NM_008275.3
novel_mir5579	NM_008441.2
novel_mir5579	XM_006534070.3
novel_mir5579	NM_020506.1
novel_mir5579	NM_008739.3
novel_mir5579	NM_207708.1
novel_mir5579	XM_006510017.2
novel_mir5579	NM_172512.2
novel_mir5579	XM_006530288.3
novel_mir5579	NM_010102.2
novel_mir5579	NM_008840.3
novel_mir5579	XM_006532624.3
novel_mir5579	NM_138602.4
novel_mir5579	NM_011889.2
novel_mir5579	NM_008695.2
novel_mir5579	NM_176999.3
novel_mir5579	NR_003966.1
novel_mir5579	NM_025341.3
novel_mir5579	NM_010288.3
novel_mir5579	NM_001039556.3
novel_mir5579	XM_006510296.3
novel_mir5579	XM_011247380.1
novel_mir5579	NM_001081064.1
novel_mir5579	XM_006500825.3
novel_mir5579	NM_001081656.2
novel_mir5579	XM_011249254.2
novel_mir5579	NR_033525.1
novel_mir5579	NM_028821.3
novel_mir5579	XR_379851.1
novel_mir5579	XM_006538026.3
novel_mir5579	NM_138651.7
novel_mir5579	XM_006510610.3
novel_mir5579	NM_001164201.1
novel_mir5579	NM_021412.3
novel_mir5579	NM_172428.2
novel_mir5579	NM_011294.3
novel_mir5579	NM_019666.2
novel_mir5579	NM_001024508.3
novel_mir5579	XM_006531772.3
novel_mir5579	NM_172873.3
novel_mir5579	NM_001039483.1
novel_mir5579	NM_009764.3
novel_mir5579	NM_173863.2
novel_mir5579	NM_172269.3
novel_mir5579	NM_016897.3
novel_mir5579	NM_183141.2
novel_mir5579	NM_175510.3
novel_mir5579	NM_009706.2
novel_mir5579	NM_008032.3
novel_mir5579	NM_001033170.4
novel_mir5579	XM_006516931.3
novel_mir5579	NM_146218.4
novel_mir5579	NM_001081068.1
novel_mir5579	NM_153808.2
novel_mir5579	NM_175398.4
novel_mir5579	NM_145152.4
novel_mir5579	NM_026145.4
novel_mir5579	NM_007599.4
novel_mir5579	NM_011614.3
novel_mir5579	NM_008850.2
novel_mir5579	NM_009714.3
novel_mir5579	XM_006500511.3
novel_mir5579	NM_177319.3
novel_mir5579	NM_032000.2
novel_mir5579	NM_029686.4
novel_mir5579	NM_029219.1
novel_mir5579	NM_175127.2
novel_mir5579	XM_006522084.3
novel_mir5579	XM_006532445.3
novel_mir5579	NM_001001885.1
novel_mir5579	NM_016700.4
novel_mir5579	XM_006529710.2
novel_mir5579	XM_011248961.2
novel_mir5579	NM_173370.3
novel_mir5579	NM_080558.4
novel_mir5579	NM_207225.2
novel_mir5579	NM_144557.5
novel_mir5579	NM_019835.2
novel_mir5579	NM_080575.2
novel_mir5579	NM_053080.3
novel_mir5579	XM_006538755.3
novel_mir5579	XM_006530393.3
novel_mir5579	NM_009793.3
novel_mir5579	NM_198934.3
novel_mir5579	NM_133687.2
novel_mir5579	NM_009047.5
novel_mir5579	NM_010119.5
novel_mir5579	NM_029793.2
novel_mir5579	NM_021390.3
novel_mir5579	NM_028493.2
novel_mir5579	NM_023348.4
novel_mir5579	NM_001013761.2
novel_mir5579	NM_175308.4
novel_mir5579	NM_021322.2
novel_mir5579	NM_011200.2
novel_mir5579	NM_207219.4
novel_mir5579	NM_008634.2
novel_mir5579	XM_006514847.3
novel_mir5579	NM_001081114.1
novel_mir5579	NM_130878.2
novel_mir5579	NM_021391.3
novel_mir5579	NM_013483.3
novel_mir5579	NM_027304.2
novel_mir5579	XM_006501934.2
novel_mir5579	NM_001163572.1
novel_mir5579	NM_153572.2
novel_mir5579	NM_172861.3
novel_mir5579	XM_006527932.2
novel_mir5579	NM_001294144.1
novel_mir5579	NM_011518.2
novel_mir5579	XM_011241195.2
novel_mir5579	NM_145502.3
novel_mir5579	XM_006499944.3
novel_mir5579	NM_027873.2
novel_mir5579	NM_015772.3
novel_mir5579	NM_001081170.1
novel_mir5579	NM_008533.2
novel_mir5579	NM_139001.2
novel_mir5579	NM_145819.2
novel_mir5579	XR_376339.3
novel_mir5579	NM_029182.1
novel_mir5579	NM_010531.1
novel_mir5579	NM_001253873.1
novel_mir5579	NM_008440.4
novel_mir5579	NM_001166065.1
novel_mir5579	NM_173212.4
novel_mir5579	NM_145361.2
novel_mir5579	NM_011305.3
novel_mir5579	NM_153543.2
novel_mir5579	NM_152816.3
novel_mir5579	NM_146223.3
novel_mir5579	NM_030131.3
novel_mir5579	NM_027931.3
novel_mir5579	NM_178646.4
novel_mir5579	NM_145482.3
novel_mir5579	NM_133889.2
novel_mir5579	NM_024243.4
novel_mir5579	XM_011243433.2
novel_mir5579	NM_027551.2
novel_mir5579	NM_022321.4
novel_mir5579	NM_013508.2
novel_mir5579	NM_146005.3
novel_mir5579	NM_024449.6
novel_mir5579	NM_009122.2
novel_mir5579	NM_146191.3
novel_mir5579	NM_007826.3
novel_mir5579	NM_019789.4
novel_mir5579	NM_007939.2
novel_mir5579	NM_211357.2
novel_mir5579	NM_172121.1
novel_mir5579	XM_011239294.1
novel_mir5579	NM_177700.4
novel_mir5579	NM_024208.4
novel_mir5579	NM_172257.4
novel_mir5579	NM_016915.4
novel_mir5579	NM_001289475.1
novel_mir5579	XM_006539172.3
novel_mir5579	XM_006507922.2
novel_mir5579	NM_198048.2
novel_mir5579	NM_001128609.1
novel_mir5579	XR_877692.2
novel_mir5579	NM_012023.3
novel_mir5579	NM_178162.3
novel_mir5579	NM_145828.3
novel_mir5579	NM_172795.3
novel_mir5579	NM_053162.2
novel_mir5579	NM_019744.4
novel_mir5579	NM_020048.3
novel_mir5579	NM_001013367.3
novel_mir5579	NM_001025391.2
novel_mir5579	NM_028047.2
novel_mir5579	NM_146096.3
novel_mir5579	NM_025912.4
novel_mir5579	NM_027216.5
novel_mir5579	NM_022887.4
novel_mir5579	NM_013495.2
novel_mir5579	NM_028312.3
novel_mir5579	NM_011719.4
novel_mir5579	NM_028716.4
novel_mir5579	NM_027817.3
novel_mir5579	NM_001100460.1
novel_mir5579	NM_001122676.1
novel_mir5579	NM_008737.2
novel_mir5579	NM_177565.3
novel_mir5579	XM_006527549.3
novel_mir5579	NM_016745.3
novel_mir5579	NM_013835.2
novel_mir5579	NM_011724.3
novel_mir5579	NM_001163610.1
novel_mir5579	XM_006503904.3
novel_mir5579	XM_011247650.2
novel_mir5579	NM_007495.4
novel_mir5579	NM_007558.3
novel_mir5579	NM_177171.4
novel_mir5579	NM_013473.4
novel_mir5579	NM_009806.3
novel_mir5579	NM_033324.2
novel_mir5579	NM_001081205.1
novel_mir5579	NM_011813.3
novel_mir5579	NM_013529.3
novel_mir5579	XM_006497233.2
novel_mir5579	NM_175478.2
novel_mir5579	NM_015825.2
novel_mir5579	NM_145516.2
novel_mir5579	NM_025617.2
novel_mir5579	XM_011250830.2
novel_mir5579	XM_006503006.3
novel_mir5579	NM_030730.2
novel_mir5579	NM_011711.2
novel_mir5579	NM_001109906.2
novel_mir5579	NM_019920.2
novel_mir5579	NM_007788.3
novel_mir5579	NM_020611.4
novel_mir5579	NM_183294.2
novel_mir5579	NM_001014973.2
novel_mir5579	NM_009370.3
novel_mir5579	NM_139227.4
novel_mir5579	NM_013886.4
novel_mir5579	NM_009306.3
novel_mir5579	NM_153055.3
novel_mir5579	NM_001167889.1
novel_mir5579	NM_007476.3
novel_mir5579	NM_011638.4
novel_mir5579	NM_019406.3
novel_mir5579	NM_001162955.1
novel_mir5579	NM_008714.3
novel_mir5579	XM_006532601.3
novel_mir5579	NM_025509.3
novel_mir5579	XM_006513940.3
novel_mir5579	NM_007463.4
novel_mir5579	NM_153167.2
novel_mir5579	NM_007910.2
novel_mir5579	NM_028839.4
novel_mir5579	NM_008450.2
novel_mir5579	NM_013883.2
novel_mir5579	NM_001162917.1
novel_mir5579	XM_006531048.3
novel_mir5579	NM_013799.3
novel_mir5579	NM_001003685.3
novel_mir5579	XM_006522005.3
novel_mir5579	NM_144788.2
novel_mir5579	NM_030715.3
novel_mir5579	NM_007513.4
novel_mir5579	NM_029701.1
novel_mir5579	NM_029766.3
novel_mir5579	NM_010414.3
novel_mir5579	NM_025529.3
novel_mir5579	XM_006515094.3
novel_mir5579	NM_013652.2
novel_mir5579	XM_006495685.2
novel_mir5579	NM_173417.3
novel_mir5579	NM_053105.2
novel_mir5579	XM_006498684.2
novel_mir5579	NM_134155.1
novel_mir5579	NM_001282071.2
novel_mir5579	NM_020493.2
novel_mir5579	NM_018814.3
novel_mir5579	NM_001081186.1
novel_mir5579	NM_138665.2
novel_mir5579	NM_025932.2
novel_mir5579	NM_207205.2
novel_mir5579	NM_023526.4
novel_mir5579	NM_010932.2
novel_mir5579	XM_006526582.3
novel_mir5579	NM_145133.3
novel_mir5579	NM_028041.2
novel_mir5579	XM_006496551.3
novel_mir5579	NM_175324.3
novel_mir5579	NR_037908.1
novel_mir5579	NM_198248.1
novel_mir5579	NM_183138.2
novel_mir5579	XM_011247622.2
novel_mir5579	NM_019389.2
novel_mir5579	NM_175384.4
novel_mir5579	NM_023403.3
novel_mir5579	XM_006524013.1
novel_mir5579	NM_029928.2
novel_mir5579	NM_001122820.1
novel_mir5579	NM_008812.2
novel_mir5579	NM_172635.3
novel_mir5579	NM_007428.3
novel_mir5579	XM_011240417.1
novel_mir5579	XM_006534842.3
novel_mir5579	XM_006504884.1
novel_mir5579	NM_001160049.1
novel_mir5579	NM_022320.4
novel_mir5579	NM_053197.4
novel_mir5579	XM_006539572.3
novel_mir5579	NM_172613.4
novel_mir5579	XM_011242204.1
novel_mir5579	NM_198111.2
novel_mir5579	XM_006515445.2
novel_mir5579	NM_029752.2
novel_mir5579	XM_006535656.3
novel_mir5579	NM_017382.5
novel_mir5579	NM_177353.3
novel_mir5579	NM_001025372.2
novel_mir5579	NM_007915.5
novel_mir5579	XM_006532961.3
novel_mir5579	NM_001136063.2
novel_mir5579	NM_026959.3
novel_mir5579	XM_006520820.3
novel_mir5579	NM_025828.3
novel_mir5579	NM_019552.2
novel_mir5579	NM_146386.3
novel_mir5579	NM_009682.3
novel_mir5579	NM_172530.3
novel_mir5579	NM_029279.2
novel_mir5579	NM_025823.4
novel_mir5579	NM_133925.2
novel_mir5579	NM_007400.2
novel_mir5579	NM_026140.3
novel_mir5579	NM_175111.3
novel_mir5579	XM_006505199.3
novel_mir5579	NM_013723.3
novel_mir5579	NM_174847.2
novel_mir5579	NR_027670.1
novel_mir5579	NM_152229.2
novel_mir5579	XM_006504502.3
novel_mir5579	NM_144532.2
novel_mir5579	NM_009369.4
novel_mir5579	NM_011344.2
novel_mir5579	NM_001045528.1
novel_mir5579	NM_026482.2
novel_mir5579	NM_177464.4
novel_mir5579	NM_011803.2
novel_mir5579	NM_012038.4
novel_mir5579	NM_013811.3
novel_mir5579	NM_153774.1
novel_mir5579	NM_013629.2
novel_mir5579	NM_198671.2
novel_mir5579	NM_026404.2
novel_mir5579	XM_006504973.2
novel_mir5579	NR_102729.1
novel_mir5579	NM_001146023.1
novel_mir5579	NM_008730.2
novel_mir5579	NM_153397.2
novel_mir5579	NM_176958.3
novel_mir5579	NM_172850.3
novel_mir5579	XM_006514347.3
novel_mir5579	NM_184053.3
novel_mir5579	NM_172731.3
novel_mir5579	NM_026390.2
novel_mir5579	NM_172671.2
novel_mir5579	XM_006518565.3
novel_mir5579	NM_008684.2
novel_mir5579	XM_006508416.3
novel_mir5579	NM_023045.2
novel_mir5579	NM_001039000.4
novel_mir5579	NM_010277.3
novel_mir5579	NM_019422.3
novel_mir5579	NM_020605.3
novel_mir5579	NM_007421.2
novel_mir5579	NM_016696.4
novel_mir5579	XM_006539145.3
novel_mir5579	NM_153089.4
novel_mir5579	NM_027920.5
novel_mir5579	NM_173422.3
novel_mir5579	NM_148946.2
novel_mir5579	NM_029357.3
novel_mir5579	NM_001004721.1
novel_mir5579	XM_006496050.3
novel_mir5579	NM_007805.4
novel_mir5579	NM_008052.3
novel_mir5579	XM_011243454.1
novel_mir5579	NM_019741.3
novel_mir5579	NM_194341.2
novel_mir5579	NM_175392.3
novel_mir5579	NM_028018.2
novel_mir5579	NM_177778.4
novel_mir5579	NM_053089.3
novel_mir5579	NM_008097.2
novel_mir5579	NM_001081344.2
novel_mir5579	NM_028898.3
novel_mir5579	NM_178055.4
novel_mir5579	NM_009360.4
novel_mir5579	NM_013559.2
novel_mir5579	XM_006510442.2
novel_mir5579	NM_010617.2
novel_mir5579	XR_377500.3
novel_mir5579	NM_199035.2
novel_mir5579	NM_010885.5
novel_mir5579	XR_379406.3
novel_mir5579	NM_010696.3
novel_mir5579	NM_028800.3
novel_mir5579	NM_011097.2
novel_mir5579	NM_001081355.3
novel_mir5579	NM_013683.2
novel_mir5579	NM_133990.5
novel_mir5579	NM_001034898.2
novel_mir5579	NM_009886.2
novel_mir5579	NM_023429.4
novel_mir5579	XM_006499890.3
novel_mir5579	NM_020043.3
novel_mir5579	NM_008679.3
novel_mir5579	NM_001045530.2
novel_mir5579	NM_201354.2
novel_mir5579	NM_053272.2
novel_mir5579	NM_028102.1
novel_mir5579	NM_178080.4
novel_mir5579	XR_390751.2
novel_mir5579	XM_006510063.1
novel_mir5579	NM_008745.3
novel_mir5579	NM_201245.3
novel_mir5579	NM_011849.3
novel_mir5579	XM_006528765.2
novel_mir5579	NM_009513.2
novel_mir5579	XM_006497856.1
novel_mir5579	NR_027859.1
novel_mir5579	NM_145226.2
novel_mir5579	NM_053123.4
novel_mir5579	NM_008057.3
novel_mir5579	NM_018802.5
novel_mir5579	NM_026209.1
novel_mir5579	NM_001079883.1
novel_mir5579	NM_009990.3
novel_mir5579	NM_023755.2
novel_mir5579	NM_024203.3
novel_mir5579	NM_172049.2
novel_mir5579	NM_008125.3
novel_mir5579	NM_010587.2
novel_mir5579	NM_016701.3
novel_mir5579	NM_030262.3
novel_mir5579	NM_001081221.1
novel_mir5579	NM_008772.5
novel_mir5579	NM_018766.2
novel_mir5579	NM_177364.3
novel_mir5579	NM_145513.4
novel_mir5579	XM_006503736.3
novel_mir5579	NM_009677.6
novel_mir5579	NM_173865.3
novel_mir5579	NM_010753.2
novel_mir5579	NM_013869.5
novel_mir5579	NM_012051.4
novel_mir5579	NM_023122.3
novel_mir5579	XM_006511546.2
novel_mir5579	NM_001242411.1
novel_mir5579	NM_007940.4
novel_mir5579	NM_001035854.2
novel_mir5579	NM_011912.3
novel_mir5579	XM_011239490.2
novel_mir5579	NM_172546.2
novel_mir5579	NM_134250.2
novel_mir5579	NM_175460.3
novel_mir5579	NM_007397.3
novel_mir5579	NM_009380.3
novel_mir5579	NM_026574.3
novel_mir5579	XR_380448.2
novel_mir5579	NM_175215.4
novel_mir5579	NM_010901.2
novel_mir5579	NM_144531.3
novel_mir5579	NM_207663.3
novel_mir5579	NM_031881.2
novel_mir5579	NM_009649.3
novel_mir5579	NM_001101471.1
novel_mir5579	NM_016775.3
novel_mir5579	NM_025857.2
novel_mir5579	XM_006535403.3
novel_mir5579	XM_006538727.1
novel_mir5579	NM_021280.3
novel_mir5579	NM_027759.3
novel_mir5579	XM_006533487.1
novel_mir5579	NM_021382.6
novel_mir5579	NM_009223.3
novel_mir5579	NM_001039939.1
novel_mir5579	NM_053090.3
novel_mir5579	NM_008567.2
novel_mir5579	NM_001098237.1
novel_mir5579	NM_201369.3
novel_mir5579	NM_027136.3
novel_mir5579	NM_025549.3
novel_mir5579	NM_178675.4
novel_mir5579	NM_144851.5
novel_mir5579	NM_009183.2
novel_mir5579	NM_026950.4
novel_mir5579	NM_009782.3
novel_mir5579	NM_019418.3
novel_mir5579	NM_173749.4
novel_mir5579	NM_178005.4
novel_mir5579	NM_007631.2
novel_mir5579	NM_025714.4
novel_mir5579	XM_006510397.2
novel_mir5579	NM_026720.2
novel_mir5579	NM_181348.4
novel_mir5579	XM_006501069.2
novel_mir5579	XR_872416.1
novel_mir5579	NM_144731.4
novel_mir5579	NM_009358.3
novel_mir5579	NM_133854.3
novel_mir5579	NM_011941.3
novel_mir5579	XM_006501538.3
novel_mir5579	NM_023060.3
novel_mir5579	NM_144500.3
novel_mir5579	NM_001170960.1
novel_mir5579	NM_001040689.1
novel_mir5579	NM_175485.4
novel_mir5579	NM_178061.5
novel_mir5579	NM_172767.3
novel_mir5579	NM_001081084.2
novel_mir5579	XM_011241598.1
novel_mir5579	XM_006501205.1
novel_mir5579	NM_009399.3
novel_mir5579	NM_010295.2
novel_mir5579	NM_019697.3
novel_mir5579	NM_139232.3
novel_mir5579	NM_010623.4
novel_mir5579	NM_008060.2
novel_mir5579	NR_110966.1
novel_mir5579	NM_001081049.1
novel_mir5579	NM_029774.2
novel_mir5579	NM_001115130.1
novel_mir5579	NM_139200.4
novel_mir5579	NM_025666.2
novel_mir5579	NM_178883.6
novel_mir5579	NM_172961.3
novel_mir5579	NM_199056.3
novel_mir5579	NM_008047.5
novel_mir5579	XM_011250030.2
novel_mir5579	NM_001081321.1
novel_mir5579	NM_011566.4
novel_mir5579	XM_006533292.3
novel_mir5579	NM_009381.3
novel_mir5579	NM_009740.2
novel_mir5579	NM_008348.3
novel_mir5579	NM_001081427.1
novel_mir5579	NM_001081399.2
novel_mir5579	XM_006503102.1
novel_mir5579	NM_021554.2
novel_mir5579	NM_001081242.2
novel_mir5579	XM_006510454.3
novel_mir5579	NM_175535.3
novel_mir5579	NM_172692.3
novel_mir5579	XM_006512245.3
novel_mir5579	NM_177242.4
novel_mir5579	NM_029436.3
novel_mir5579	XM_006502187.3
novel_mir5579	NM_009187.3
novel_mir5579	NM_146148.2
novel_mir5579	NM_010898.4
novel_mir5579	NM_172835.3
novel_mir5579	NM_025626.4
novel_mir5579	NM_009388.6
novel_mir5579	NM_181730.4
novel_mir5579	NM_032397.2
novel_mir5579	NM_028976.2
novel_mir5579	NM_007426.4
novel_mir5579	NM_134257.3
novel_mir5579	NM_028048.2
novel_mir5579	NM_080458.2
novel_mir5579	NM_027462.4
novel_mir5579	XM_006503685.3
novel_mir5579	NR_027485.1
novel_mir5579	NM_019505.3
novel_mir5579	NM_007424.2
novel_mir5579	NM_001081420.1
novel_mir5579	NM_148928.3
novel_mir5579	NM_001252637.1
novel_mir5579	NM_029332.1
novel_mir5579	NM_001080948.2
novel_mir5579	NM_145986.2
novel_mir5579	NM_199080.2
novel_mir5579	NM_001101510.1
novel_mir5579	NM_010927.4
novel_mir5579	NM_146105.3
novel_mir5579	NM_001080769.1
novel_mir5579	NM_010495.3
novel_mir5579	NM_177562.5
novel_mir5579	NM_011613.3
novel_mir5579	XM_006497543.3
novel_mir5579	NM_001081279.1
novel_mir5579	NM_175491.4
novel_mir5579	NM_011790.4
novel_mir5579	XM_006503645.1
novel_mir5579	NM_177624.3
novel_mir5579	XM_006533683.3
novel_mir5579	XM_006525190.3
novel_mir5579	XM_006500016.3
novel_mir5579	NM_172611.4
novel_mir5579	NM_145996.4
novel_mir5579	NM_026495.3
novel_mir5579	NM_009422.3
novel_mir5579	NM_029929.3
novel_mir5579	NM_009480.3
novel_mir5579	NM_007634.4
novel_mir5579	NM_177224.2
novel_mir5579	XM_006502815.2
novel_mir5579	NM_173186.4
novel_mir5579	NM_011740.3
novel_mir5579	NM_009951.4
novel_mir5579	NM_011197.3
novel_mir5579	NM_144825.2
novel_mir5579	NM_001163497.1
novel_mir5579	NM_010308.3
novel_mir5579	NM_008636.4
novel_mir5579	NM_027496.3
novel_mir5579	XR_377109.2
novel_mir5579	NM_011169.5
novel_mir5579	NM_021540.4
novel_mir5579	NM_177034.3
novel_mir5579	NM_027694.2
novel_mir5579	NM_009609.3
novel_mir5579	NM_182930.2
novel_mir5579	NM_001160400.1
novel_mir5579	NM_011153.3
novel_mir5579	NM_026234.4
novel_mir5579	NM_177630.3
novel_mir5579	NM_031185.3
novel_mir5579	NM_021789.2
novel_mir5579	NM_028076.3
novel_mir5579	NM_001017955.2
novel_mir5579	NM_007499.2
novel_mir5579	NM_207109.2
novel_mir5579	NM_172665.5
novel_mir5579	NM_147151.2
novel_mir5579	NM_153134.3
novel_mir5579	NM_011445.4
novel_mir5579	XM_006501615.2
novel_mir5579	NM_001162926.1
novel_mir5579	NM_010551.3
novel_mir5579	XM_006537658.1
novel_mir5579	XM_006510632.2
novel_mir5579	NM_009229.4
novel_mir5579	NM_179203.3
novel_mir5579	NM_145950.4
novel_mir5579	NM_008551.2
novel_mir5579	NM_015768.2
novel_mir5579	NM_146260.2
novel_mir5579	NM_011796.2
novel_mir5579	NM_153415.4
novel_mir5579	NM_012014.4
novel_mir5579	NM_175132.4
novel_mir5579	NM_146055.3
novel_mir5579	NM_134133.2
novel_mir5579	NM_146215.4
novel_mir5579	NM_022327.5
novel_mir5579	NR_029425.1
novel_mir5579	NM_008306.4
novel_mir5579	NM_146001.2
novel_mir5579	NM_028149.1
novel_mir5579	NM_001081185.1
novel_mir5579	NM_198103.2
novel_mir5579	NM_008037.4
novel_mir5579	NM_008501.2
novel_mir5579	NM_001080977.1
novel_mir5579	NM_013876.3
novel_mir5579	XM_006534507.2
novel_mir5579	NM_011995.4
novel_mir5579	NM_010113.4
novel_mir5579	NM_018824.2
novel_mir5579	NM_175164.4
novel_mir5579	NM_199149.3
novel_mir5579	NM_026203.3
novel_mir5579	NM_146246.3
novel_mir5579	NM_029705.3
novel_mir5579	NM_015730.5
novel_mir5579	NM_008765.3
novel_mir5579	NR_027618.1
novel_mir5579	NM_145354.5
novel_mir5579	NM_029758.4
novel_mir5579	NM_009594.4
novel_mir5579	NM_001290989.1
novel_mir5579	NM_009475.2
novel_mir5579	NM_011845.2
novel_mir5579	NM_010101.4
novel_mir5579	NM_173383.2
novel_mir5579	NM_008687.6
novel_mir5579	XR_387192.1
novel_mir5579	NM_183426.1
novel_mir5579	NM_009517.2
novel_mir5579	NM_139141.4
novel_mir5579	NM_172117.5
novel_mir5579	NM_010137.3
novel_mir5579	NM_172734.3
novel_mir5579	NM_023137.3
novel_mir5579	NM_018805.2
novel_mir5579	XM_006502056.2
novel_mir5579	NM_013642.3
novel_mir5579	XR_384560.3
novel_mir5579	XM_006531139.3
novel_mir5579	NM_178256.4
novel_mir5579	NM_145503.2
novel_mir5579	XM_006509227.2
novel_mir5579	NM_001029982.2
novel_mir5579	NM_015748.3
novel_mir5579	NM_177694.6
novel_mir5579	NM_133201.3
novel_mir5579	NM_030225.4
novel_mir5579	NM_008509.2
novel_mir5579	NM_001170454.1
novel_mir5579	XM_006519460.2
novel_mir5579	NM_183148.3
novel_mir5579	NM_013907.2
novel_mir5579	XM_006519738.2
novel_mir5579	NM_008021.4
novel_mir5579	NM_011275.3
novel_mir5579	XM_006496742.3
novel_mir5579	NM_133195.3
novel_mir5579	NM_139236.3
novel_mir5579	NM_145544.3
novel_mir5579	NM_025609.2
novel_mir5579	XM_006532171.3
novel_mir5579	XM_006504729.3
novel_mir5579	NM_198304.2
novel_mir5579	NM_177093.3
novel_mir5579	NM_010590.5
novel_mir5579	NM_177698.4
novel_mir5579	NM_145221.2
novel_mir5579	NM_198899.2
novel_mir5579	NM_001024139.1
novel_mir5579	NM_009871.2
novel_mir5579	NM_175238.5
novel_mir5579	XM_006500601.3
novel_mir5579	NM_181047.1
novel_mir5579	NM_001045516.2
novel_mir5579	NM_029810.4
novel_mir5579	XM_006495692.3
novel_mir5579	NM_178029.3
novel_mir5579	NM_007950.2
novel_mir5579	NM_009741.5
novel_mir5579	XM_006512154.3
novel_mir5579	NM_009032.3
novel_mir5579	NM_207652.3
novel_mir5579	NM_198214.3
novel_mir5579	NM_198006.4
novel_mir5579	NM_199152.3
novel_mir5579	NM_177325.3
novel_mir5579	NM_031842.2
novel_mir4363	NM_145219.4
novel_mir4363	NM_180956.1
novel_mir4363	NM_172513.3
novel_mir4363	NM_001081424.1
novel_mir4363	XM_006501645.3
novel_mir4363	NM_198092.2
novel_mir4363	NM_173028.4
novel_mir4363	NM_001081129.1
novel_mir4363	XM_006513888.3
novel_mir4363	NM_027557.1
novel_mir4363	NM_015733.5
novel_mir4363	NM_020577.2
novel_mir4363	XM_006514291.1
novel_mir4363	NM_027884.3
novel_mir4363	NM_008612.2
novel_mir4363	NM_001014761.2
novel_mir4363	NM_177672.4
novel_mir4363	XM_011238788.2
novel_mir4363	NM_024269.4
novel_mir4363	NM_001081266.1
novel_mir4363	XM_006530070.3
novel_mir4363	NM_152812.3
novel_mir4363	NM_007478.3
novel_mir4363	NM_025974.2
novel_mir4363	NM_001018042.3
novel_mir4363	NM_017391.3
novel_mir4363	NM_175249.3
novel_mir4363	NM_007633.2
novel_mir4363	NM_198164.3
novel_mir4363	NM_199447.2
novel_mir4363	NM_027658.2
novel_mir4363	NM_001290524.1
novel_mir4363	NM_011983.2
novel_mir4363	NM_001081267.2
novel_mir4363	NM_172872.3
novel_mir4363	NM_025812.2
novel_mir4363	XM_006516749.1
novel_mir4363	NR_110964.1
novel_mir4363	XM_006512795.2
novel_mir4363	NM_013658.3
novel_mir4363	XM_006502846.1
novel_mir4363	NM_010220.4
novel_mir4363	NM_009452.2
novel_mir4363	NM_025594.3
novel_mir4363	NM_133167.3
novel_mir4363	XM_006507017.3
novel_mir4363	NM_138652.2
novel_mir4363	NM_010865.3
novel_mir4363	NM_018750.4
novel_mir4363	NM_009712.3
novel_mir4363	NM_021716.5
novel_mir4363	NM_178642.5
novel_mir4363	NM_175352.4
novel_mir4363	NM_126166.4
novel_mir4363	NM_029654.4
novel_mir4363	NM_011768.2
novel_mir4363	XM_006499202.3
novel_mir4363	XM_011238599.2
novel_mir4363	NM_001081088.1
novel_mir4363	NM_007729.3
novel_mir4363	NM_001025382.2
novel_mir4363	NR_104053.1
novel_mir4363	NM_001113323.1
novel_mir4363	XM_006530113.3
novel_mir4363	NM_030189.3
novel_mir4363	NM_153542.1
novel_mir4363	NM_178869.4
novel_mir4363	NM_172145.3
novel_mir4363	XM_006529344.3
novel_mir4363	XM_006500496.1
novel_mir4363	XM_006498086.3
novel_mir4363	NM_172671.2
novel_mir4363	NM_173789.4
novel_mir4363	NM_182991.2
novel_mir4363	NM_033604.2
novel_mir4363	NM_144925.3
novel_mir4363	NM_001039000.4
novel_mir4363	NM_001276359.1
novel_mir4363	NM_008744.2
novel_mir4363	NM_172523.3
novel_mir4363	XM_006537476.2
novel_mir4363	NM_001167988.1
novel_mir4363	NM_019827.6
novel_mir4363	NM_025298.3
novel_mir4363	NM_001109657.3
novel_mir4363	NM_026484.3
novel_mir4363	NM_177260.2
novel_mir4363	NM_011498.4
novel_mir4363	XM_006510442.2
novel_mir4363	XM_006497064.3
novel_mir4363	NM_007501.4
novel_mir4363	NM_016670.3
novel_mir4363	NM_011938.4
novel_mir4363	NM_153399.2
novel_mir4363	NM_022721.3
novel_mir4363	XM_006527789.3
novel_mir4363	NM_177805.3
novel_mir4363	NM_010127.3
novel_mir4363	NM_009527.3
novel_mir4363	NM_201245.3
novel_mir4363	NM_178719.5
novel_mir4363	NM_009424.3
novel_mir4363	NM_172742.2
novel_mir4363	XM_011239281.1
novel_mir4363	XM_006497856.1
novel_mir4363	NM_026975.2
novel_mir4363	XM_006538944.3
novel_mir4363	NM_178704.3
novel_mir4363	NM_177603.3
novel_mir4363	NM_011986.4
novel_mir4363	NM_001081059.3
novel_mir4363	NM_178357.3
novel_mir4363	NM_026662.5
novel_mir4363	XM_006541175.1
novel_mir4363	NM_177364.3
novel_mir4363	NM_145379.2
novel_mir4363	XM_006511273.3
novel_mir4363	NM_029839.3
novel_mir4363	NM_001040434.2
novel_mir4363	NM_001081040.1
novel_mir4363	NM_008924.2
novel_mir4363	XM_006512806.1
novel_mir4363	NM_001082553.2
novel_mir4363	NM_177271.3
novel_mir4363	NM_146000.2
novel_mir4363	NM_144531.3
novel_mir4363	NM_175294.3
novel_mir4363	NM_009671.5
novel_mir4363	NM_181072.3
novel_mir4363	XM_006505258.3
novel_mir4363	NM_008652.2
novel_mir4363	NM_013875.5
novel_mir4363	NM_172916.2
novel_mir4363	NM_013568.6
novel_mir4363	NM_027878.2
novel_mir4363	NM_031378.3
novel_mir4363	XM_006534685.3
novel_mir4363	NM_008270.2
novel_mir4363	NM_012024.2
novel_mir4363	NM_027157.3
novel_mir4363	NM_028428.2
novel_mir4363	NM_001081193.2
novel_mir4363	XM_006534580.3
novel_mir4363	NM_177204.3
novel_mir4363	XM_006529588.3
novel_mir4363	NM_001039352.2
novel_mir4363	NM_009634.6
novel_mir4363	NM_181540.4
novel_mir4363	NM_001081269.2
novel_mir4363	NM_172866.3
novel_mir4363	XM_006519228.1
novel_mir4363	NM_009630.3
novel_mir4363	NM_023197.3
novel_mir4363	XM_006501361.2
novel_mir4363	NM_024124.3
novel_mir4363	NM_172845.2
novel_mir4363	NM_013703.2
novel_mir4363	NM_001291439.1
novel_mir4363	NM_001085355.1
novel_mir4363	XM_006499902.2
novel_mir4363	NM_027426.3
novel_mir4363	XM_006530288.3
novel_mir4363	XM_006534349.3
novel_mir4363	XM_011249168.2
novel_mir4363	NM_001081242.2
novel_mir4363	NM_010258.3
novel_mir4363	NM_176839.1
novel_mir4363	NM_011622.3
novel_mir4363	NM_177242.4
novel_mir4363	NM_007648.4
novel_mir4363	NM_027689.3
novel_mir4363	NM_178309.2
novel_mir4363	XM_011241300.2
novel_mir4363	XM_011238652.1
novel_mir4363	XM_006522498.2
novel_mir4363	NM_172428.2
novel_mir4363	NM_028044.2
novel_mir4363	NM_018830.1
novel_mir4363	NM_007727.2
novel_mir4363	NM_009386.2
novel_mir4363	NM_199080.2
novel_mir4363	XM_006510394.3
novel_mir4363	NM_008217.4
novel_mir4363	NM_207277.1
novel_mir4363	NM_029239.3
novel_mir4363	NM_177562.5
novel_mir4363	XM_006531940.2
novel_mir4363	NM_175358.4
novel_mir4363	NM_026214.3
novel_mir4363	NM_181402.3
novel_mir4363	XM_006517725.3
novel_mir4363	NM_172468.2
novel_mir4363	NM_001081169.1
novel_mir4363	NM_001081971.1
novel_mir4363	NR_110353.1
novel_mir4363	NM_199476.1
novel_mir4363	NM_138660.2
novel_mir4363	NR_037906.1
novel_mir4363	NM_023596.3
novel_mir4363	NM_028013.3
novel_mir4363	XM_006533683.3
novel_mir4363	NM_133806.5
novel_mir4363	NM_009199.2
novel_mir4363	NM_027286.4
novel_mir4363	NM_145525.3
novel_mir4363	NM_172611.4
novel_mir4363	NM_019481.2
novel_mir4363	NM_001081009.1
novel_mir4363	NM_026639.2
novel_mir4363	NM_153080.2
novel_mir4363	NM_001122829.1
novel_mir4363	NM_008090.5
novel_mir4363	NM_010167.4
novel_mir4363	NM_007904.4
novel_mir4363	NM_008600.5
novel_mir4363	NM_172775.2
novel_mir4363	XM_006538755.3
novel_mir4363	NM_153409.5
novel_mir4363	NM_001160400.1
novel_mir4363	NM_001243009.1
novel_mir4363	NM_198934.3
novel_mir4363	NM_022992.2
novel_mir4363	XM_006505142.2
novel_mir4363	NR_110345.1
novel_mir4363	NM_172053.2
novel_mir4363	NM_007825.4
novel_mir4363	NM_177721.4
novel_mir4363	NM_172588.2
novel_mir4363	XM_006499246.3
novel_mir4363	NM_016707.3
novel_mir4363	XM_011240583.1
novel_mir4363	NM_008606.3
novel_mir4363	XM_006506528.3
novel_mir4363	NM_025333.4
novel_mir4363	XM_006514847.3
novel_mir4363	NM_021301.3
novel_mir4363	NM_029761.4
novel_mir4363	NM_001033342.1
novel_mir4363	NM_009214.3
novel_mir4363	NM_177784.4
novel_mir4363	NM_001085507.1
novel_mir4363	NM_198711.3
novel_mir4363	XM_011241195.2
novel_mir4363	NM_007994.3
novel_mir4363	NM_183086.2
novel_mir4363	NM_194269.2
novel_mir4363	NM_175022.2
novel_mir4363	NM_010546.2
novel_mir4363	NM_145066.4
novel_mir4363	XM_006515802.2
novel_mir4363	NM_009472.4
novel_mir4363	NM_078478.5
novel_mir4363	XR_389258.3
novel_mir4363	XR_385982.3
novel_mir4363	NR_031759.1
novel_mir4363	NM_177780.3
novel_mir4363	NM_011240.3
novel_mir4363	NM_001080925.1
novel_mir4363	XM_006501704.3
novel_mir4363	NM_172596.2
novel_mir4363	NM_146191.3
novel_mir4363	NM_172734.3
novel_mir4363	NM_029012.2
novel_mir4363	NM_021473.3
novel_mir4363	NM_033042.4
novel_mir4363	NM_029525.1
novel_mir4363	XM_006531139.3
novel_mir4363	NM_021372.2
novel_mir4363	NM_013479.2
novel_mir4363	NM_011012.5
novel_mir4363	NM_175542.3
novel_mir4363	NM_015748.3
novel_mir4363	NM_010751.3
novel_mir4363	NM_021608.3
novel_mir4363	NM_145828.3
novel_mir4363	NM_023689.3
novel_mir4363	NM_172795.3
novel_mir4363	NM_177769.4
novel_mir4363	NM_133758.3
novel_mir4363	NM_133821.3
novel_mir4363	NM_145465.2
novel_mir4363	NM_011264.3
novel_mir4363	NM_134020.1
novel_mir4363	NM_008566.3
novel_mir4363	NM_198899.2
novel_mir4363	NM_010461.2
novel_mir4363	NM_009314.4
novel_mir4363	NM_010544.3
novel_mir4363	XM_006495692.3
novel_mir4363	NM_133823.4
novel_mir4363	XM_006505844.3
novel_mir4363	NM_007558.3
novel_mir4363	NM_198214.3
novel_mir4363	NM_178609.4
novel_mir4363	NM_025392.2
novel_mir4363	NM_013473.4
novel_mir4363	NM_177325.3
novel_mir4363	NM_178070.4
novel_mir516	NM_001081330.1
novel_mir516	NM_028908.3
novel_mir516	XM_006532949.2
novel_mir516	NM_174846.4
novel_mir516	NM_148931.3
novel_mir516	NM_031373.3
novel_mir516	XM_006513177.2
novel_mir516	NM_033652.5
novel_mir516	NM_029967.3
novel_mir516	XM_006501645.3
novel_mir516	NM_080434.3
novel_mir516	NM_198092.2
novel_mir516	NM_133972.2
novel_mir516	NM_026647.3
novel_mir516	NM_197945.4
novel_mir516	NM_053106.2
novel_mir516	NM_011099.3
novel_mir516	NM_011060.4
novel_mir516	NM_025985.4
novel_mir516	NM_025826.4
novel_mir516	NM_133919.4
novel_mir516	NM_173399.3
novel_mir516	NM_001014761.2
novel_mir516	NM_010788.4
novel_mir516	NM_133723.2
novel_mir516	NM_009931.2
novel_mir516	NM_175331.3
novel_mir516	NM_007988.3
novel_mir516	NM_178873.3
novel_mir516	NM_013753.2
novel_mir516	NM_177672.4
novel_mir516	NM_028763.3
novel_mir516	NM_022410.3
novel_mir516	NM_133746.5
novel_mir516	XM_006512141.3
novel_mir516	NM_027088.2
novel_mir516	NM_018788.3
novel_mir516	NM_175438.4
novel_mir516	NM_001039472.1
novel_mir516	NM_009181.2
novel_mir516	NM_177091.5
novel_mir516	NM_011836.3
novel_mir516	XM_006519279.3
novel_mir516	NM_130454.2
novel_mir516	NM_010054.2
novel_mir516	NM_175455.4
novel_mir516	NM_026178.2
novel_mir516	NM_022414.2
novel_mir516	NM_017391.3
novel_mir516	NM_001011732.1
novel_mir516	NM_027912.1
novel_mir516	NM_011113.4
novel_mir516	XM_006523812.3
novel_mir516	NM_030064.4
novel_mir516	XM_006497746.3
novel_mir516	NM_134437.3
novel_mir516	NM_172391.4
novel_mir516	NM_173425.3
novel_mir516	NM_028127.3
novel_mir516	NM_178618.3
novel_mir516	XM_006510669.3
novel_mir516	XM_006504740.3
novel_mir516	XM_006512753.3
novel_mir516	NM_016899.4
novel_mir516	XM_006505601.2
novel_mir516	NM_007759.2
novel_mir516	NM_029802.4
novel_mir516	NM_001038231.2
novel_mir516	NM_026965.2
novel_mir516	NM_146137.3
novel_mir516	NM_008078.2
novel_mir516	NM_008515.4
novel_mir516	NM_001033285.1
novel_mir516	NM_026752.4
novel_mir516	NM_019867.2
novel_mir516	NM_177151.3
novel_mir516	XM_006534960.3
novel_mir516	NM_001080814.1
novel_mir516	XM_006496652.3
novel_mir516	NM_145545.4
novel_mir516	NM_018750.4
novel_mir516	NM_178367.4
novel_mir516	NM_007610.2
novel_mir516	NM_001040398.2
novel_mir516	NM_144524.2
novel_mir516	NM_146169.2
novel_mir516	NM_026162.6
novel_mir516	NM_024291.3
novel_mir516	NM_021457.3
novel_mir516	XM_006529400.1
novel_mir516	NM_001033292.3
novel_mir516	XM_006515411.3
novel_mir516	NM_019713.4
novel_mir516	NM_170669.2
novel_mir516	NM_133907.3
novel_mir516	NM_011359.2
novel_mir516	XM_006514463.1
novel_mir516	NM_001001738.2
novel_mir516	XM_006506295.3
novel_mir516	NM_026893.3
novel_mir516	NM_001080924.2
novel_mir516	NM_027984.3
novel_mir516	NM_016906.4
novel_mir516	NM_023230.2
novel_mir516	NM_013781.3
novel_mir516	XM_006532780.2
novel_mir516	NM_199323.3
novel_mir516	XM_006510907.3
novel_mir516	NM_016714.2
novel_mir516	NM_027976.2
novel_mir516	NM_007739.2
novel_mir516	NM_001256432.1
novel_mir516	NM_019568.2
novel_mir516	NM_015734.2
novel_mir516	NM_010717.3
novel_mir516	NM_183204.4
novel_mir516	NM_144812.2
novel_mir516	NM_011078.3
novel_mir516	NM_177378.4
novel_mir516	XM_006501356.3
novel_mir516	NM_026937.3
novel_mir516	NM_175375.3
novel_mir516	NM_027280.3
novel_mir516	NM_012045.4
novel_mir516	NM_001081231.2
novel_mir516	NM_026666.3
novel_mir516	NM_022007.1
novel_mir516	NM_010564.4
novel_mir516	NM_010813.3
novel_mir516	NM_011172.2
novel_mir516	NM_016890.4
novel_mir516	NM_177906.4
novel_mir516	NM_172992.3
novel_mir516	XM_006500097.3
novel_mir516	NM_031396.2
novel_mir516	NM_001276359.1
novel_mir516	NM_175106.3
novel_mir516	NM_207692.2
novel_mir516	NM_031249.2
novel_mir516	NM_025964.3
novel_mir516	NM_001003919.1
novel_mir516	NM_001004185.3
novel_mir516	NM_008370.2
novel_mir516	NM_007723.2
novel_mir516	NM_178027.4
novel_mir516	XM_006533735.3
novel_mir516	NM_011145.3
novel_mir516	NM_019931.1
novel_mir516	NM_009528.3
novel_mir516	NM_029770.2
novel_mir516	NM_008750.5
novel_mir516	NM_138657.3
novel_mir516	NM_029912.2
novel_mir516	NM_013672.2
novel_mir516	NM_008445.2
novel_mir516	NM_181594.3
novel_mir516	NM_207624.5
novel_mir516	NM_178598.2
novel_mir516	NM_001033207.3
novel_mir516	NM_153514.5
novel_mir516	NM_016670.3
novel_mir516	NM_029100.2
novel_mir516	NM_026244.2
novel_mir516	NM_008959.3
novel_mir516	NM_182807.3
novel_mir516	NM_001164518.1
novel_mir516	NM_173437.2
novel_mir516	NM_139298.2
novel_mir516	NM_001163455.2
novel_mir516	NM_011942.1
novel_mir516	NM_001082414.2
novel_mir516	NM_019743.3
novel_mir516	NM_010607.3
novel_mir516	NM_138312.1
novel_mir516	NM_019465.4
novel_mir516	NM_016880.2
novel_mir516	NM_008512.2
novel_mir516	NM_178719.5
novel_mir516	NM_175551.4
novel_mir516	NM_011720.3
novel_mir516	XM_006496435.3
novel_mir516	NM_175387.3
novel_mir516	NM_007872.4
novel_mir516	XM_006532537.3
novel_mir516	NM_172631.3
novel_mir516	NM_011052.2
novel_mir516	NM_133710.3
novel_mir516	NM_029911.5
novel_mir516	XM_006513173.3
novel_mir516	NM_009218.3
novel_mir516	XM_006538944.3
novel_mir516	XM_006504628.3
novel_mir516	XM_011243442.2
novel_mir516	NM_007992.2
novel_mir516	NM_001190374.1
novel_mir516	NM_145441.3
novel_mir516	XM_006508995.3
novel_mir516	XM_006524769.2
novel_mir516	NM_053155.2
novel_mir516	NM_025841.4
novel_mir516	NM_181321.3
novel_mir516	NM_026185.4
novel_mir516	NM_017475.2
novel_mir516	NM_031184.3
novel_mir516	NM_029091.2
novel_mir516	NM_008086.2
novel_mir516	NM_145138.2
novel_mir516	NM_001289899.1
novel_mir516	NM_177460.4
novel_mir516	NM_146256.3
novel_mir516	NM_172966.3
novel_mir516	NM_028416.2
novel_mir516	XM_006500931.3
novel_mir516	XM_006511273.3
novel_mir516	NM_010236.2
novel_mir516	NM_001081054.2
novel_mir516	NM_016703.3
novel_mir516	NM_001024616.1
novel_mir516	XM_006499537.2
novel_mir516	NM_026681.4
novel_mir516	XM_006538575.1
novel_mir516	XM_006533866.2
novel_mir516	NM_009622.1
novel_mir516	NM_007567.2
novel_mir516	NM_011049.5
novel_mir516	NM_001081109.1
novel_mir516	NM_018815.2
novel_mir516	NM_134148.2
novel_mir516	NM_026083.2
novel_mir516	NM_001038624.1
novel_mir516	NM_009469.3
novel_mir516	NM_001167923.1
novel_mir516	NM_174851.3
novel_mir516	NM_001044308.2
novel_mir516	NM_178772.3
novel_mir516	NM_025869.3
novel_mir516	NM_019587.2
novel_mir516	NM_007732.2
novel_mir516	NM_207204.2
novel_mir516	NM_007905.3
novel_mir516	NM_008938.1
novel_mir516	NM_009234.6
novel_mir516	NM_009535.3
novel_mir516	NM_177052.3
novel_mir516	NM_080451.2
novel_mir516	NM_001033275.4
novel_mir516	NM_026403.3
novel_mir516	NM_001033334.2
novel_mir516	NM_025877.4
novel_mir516	NM_177466.4
novel_mir516	NM_175265.4
novel_mir516	NM_015818.2
novel_mir516	XM_006541526.2
novel_mir516	NM_028593.2
novel_mir516	NM_133838.4
novel_mir516	NM_033567.1
novel_mir516	NM_025530.3
novel_mir516	NM_198411.2
novel_mir516	NM_001080932.2
novel_mir516	NM_026170.3
novel_mir516	NM_016802.5
novel_mir516	NM_009856.3
novel_mir516	NM_175750.3
novel_mir516	NM_153404.3
novel_mir516	NM_015735.1
novel_mir516	NM_001136104.1
novel_mir516	NM_001199695.1
novel_mir516	XR_384570.2
novel_mir516	NM_028227.3
novel_mir516	NM_001206661.1
novel_mir516	NM_010010.1
novel_mir516	NM_012052.2
novel_mir516	NM_172443.3
novel_mir516	NM_010863.4
novel_mir516	NM_031174.4
novel_mir516	NM_021464.5
novel_mir516	NM_010248.2
novel_mir516	XM_006503728.1
novel_mir516	NM_029870.2
novel_mir516	NM_001101507.1
novel_mir516	NM_028866.3
novel_mir516	NM_011201.3
novel_mir516	NM_001003817.1
novel_mir516	XM_006501361.2
novel_mir516	NM_144888.2
novel_mir516	NM_177763.3
novel_mir516	NM_011385.2
novel_mir516	NM_028836.4
novel_mir516	NM_007966.4
novel_mir516	NM_001164493.1
novel_mir516	NM_019553.2
novel_mir516	NM_001164499.1
novel_mir516	NM_207708.1
novel_mir516	XM_006498669.1
novel_mir516	NM_144522.5
novel_mir516	NM_026369.2
novel_mir516	XM_006510933.3
novel_mir516	NM_027426.3
novel_mir516	NM_008609.4
novel_mir516	NM_173185.2
novel_mir516	NM_008840.3
novel_mir516	NR_028315.1
novel_mir516	NM_011871.2
novel_mir516	NM_053171.2
novel_mir516	NM_178635.3
novel_mir516	NM_011622.3
novel_mir516	NM_172281.2
novel_mir516	XM_006530984.3
novel_mir516	XM_011247380.1
novel_mir516	NM_013872.4
novel_mir516	NM_172397.3
novel_mir516	NM_027100.2
novel_mir516	NM_009209.3
novel_mir516	NR_033525.1
novel_mir516	NM_030889.2
novel_mir516	NM_001164201.1
novel_mir516	NR_077245.2
novel_mir516	NM_172428.2
novel_mir516	NM_028447.3
novel_mir516	NM_013823.2
novel_mir516	NM_025965.3
novel_mir516	NM_023794.2
novel_mir516	NM_007525.3
novel_mir516	NM_172661.3
novel_mir516	XM_006531772.3
novel_mir516	NM_178721.4
novel_mir516	NM_144801.2
novel_mir516	NM_016908.2
novel_mir516	NM_145475.4
novel_mir516	NM_007780.4
novel_mir516	NM_177782.3
novel_mir516	NM_021500.2
novel_mir516	NM_009008.3
novel_mir516	NM_001081381.1
novel_mir516	NM_013918.2
novel_mir516	NM_133690.3
novel_mir516	NM_008686.3
novel_mir516	XM_006516507.3
novel_mir516	XM_006535580.3
novel_mir516	NM_153092.4
novel_mir516	NM_001005420.1
novel_mir516	NM_001111027.2
novel_mir516	NM_028943.5
novel_mir516	NM_001024539.1
novel_mir516	XM_006504686.2
novel_mir516	NM_020590.4
novel_mir516	NM_029721.2
novel_mir516	NM_029075.1
novel_mir516	NM_145152.4
novel_mir516	NM_019926.3
novel_mir516	NM_026275.4
novel_mir516	NM_175140.4
novel_mir516	NM_008850.2
novel_mir516	NM_175457.4
novel_mir516	NM_007618.3
novel_mir516	NM_009021.2
novel_mir516	NM_175127.2
novel_mir516	NM_013630.2
novel_mir516	NM_023764.3
novel_mir516	NM_008852.4
novel_mir516	NM_198017.3
novel_mir516	XM_006529710.2
novel_mir516	NM_133957.3
novel_mir516	NM_028677.4
novel_mir516	NR_110347.1
novel_mir516	NM_007623.3
novel_mir516	NM_010020.3
novel_mir516	NM_010301.3
novel_mir516	XM_006538755.3
novel_mir516	XM_006530393.3
novel_mir516	NM_026385.4
novel_mir516	NM_198934.3
novel_mir516	NM_011930.4
novel_mir516	NM_007773.4
novel_mir516	NM_172261.3
novel_mir516	NM_030080.3
novel_mir516	NM_015830.1
novel_mir516	NM_027172.3
novel_mir516	NM_021610.1
novel_mir516	XM_006504266.3
novel_mir516	NM_026862.3
novel_mir516	NM_178887.4
novel_mir516	NM_001033399.4
novel_mir516	NM_010565.3
novel_mir516	NM_001013761.2
novel_mir516	XM_006513316.1
novel_mir516	XM_006504045.1
novel_mir516	NM_175308.4
novel_mir516	NM_175681.3
novel_mir516	NM_007442.3
novel_mir516	XR_388319.3
novel_mir516	NM_198013.3
novel_mir516	NM_028242.2
novel_mir516	XM_011240583.1
novel_mir516	NM_172840.2
novel_mir516	NM_011497.4
novel_mir516	XM_006532353.3
novel_mir516	XM_006524810.1
novel_mir516	XM_006529106.2
novel_mir516	NM_001190371.1
novel_mir516	NM_026346.3
novel_mir516	NM_172737.4
novel_mir516	NM_153082.4
novel_mir516	NM_001302635.1
novel_mir516	NM_001163775.1
novel_mir516	NM_021287.1
novel_mir516	NM_145429.5
novel_mir516	NM_028464.1
novel_mir516	XM_006538087.3
novel_mir516	NM_153138.4
novel_mir516	NM_009221.2
novel_mir516	NM_172861.3
novel_mir516	XM_011238990.2
novel_mir516	NM_026823.2
novel_mir516	XM_006533936.3
novel_mir516	NM_010684.3
novel_mir516	NM_130887.3
novel_mir516	NM_147217.3
novel_mir516	XM_006531260.3
novel_mir516	NM_177164.3
novel_mir516	XM_006515802.2
novel_mir516	NM_020260.2
novel_mir516	NM_177828.4
novel_mir516	NM_001079824.1
novel_mir516	NM_180974.4
novel_mir516	NM_177472.5
novel_mir516	XM_006511935.3
novel_mir516	NM_178646.4
novel_mir516	NM_027498.3
novel_mir516	NM_171826.3
novel_mir516	NM_021423.3
novel_mir516	NM_001004363.1
novel_mir516	NM_001033259.4
novel_mir516	NM_001001182.3
novel_mir516	NM_194355.2
novel_mir516	NM_153098.3
novel_mir516	XM_006538910.3
novel_mir516	NM_010837.3
novel_mir516	NM_033042.4
novel_mir516	NM_029525.1
novel_mir516	NM_172624.3
novel_mir516	NM_024208.4
novel_mir516	NM_010596.2
novel_mir516	XM_006503815.3
novel_mir516	NM_178893.4
novel_mir516	NM_173368.3
novel_mir516	NM_008230.6
novel_mir516	XM_006539172.3
novel_mir516	NM_177879.5
novel_mir516	XM_006526084.3
novel_mir516	NM_177185.4
novel_mir516	NM_172795.3
novel_mir516	NM_172628.2
novel_mir516	NM_027917.3
novel_mir516	NM_001029877.3
novel_mir516	NR_110358.1
novel_mir516	NM_027216.5
novel_mir516	NM_022887.4
novel_mir516	NM_027911.3
novel_mir516	NM_020026.4
novel_mir516	NM_001031814.1
novel_mir516	XM_006516801.2
novel_mir516	NM_181073.3
novel_mir516	NM_029299.3
novel_mir516	NM_013698.3
novel_mir516	NM_008121.3
novel_mir516	XM_006532843.1
novel_mir516	NM_001291455.1
novel_mir516	NM_001033315.2
novel_mir516	NM_021491.3
novel_mir516	NM_133771.2
novel_mir516	NM_175403.3
novel_mir516	NM_001163567.1
novel_mir516	NM_133734.3
novel_mir516	XM_006527549.3
novel_mir516	NM_133823.4
novel_mir516	NM_011724.3
novel_mir516	NM_198960.2
novel_mir516	NM_008928.4
novel_mir516	NM_172554.2
novel_mir516	NM_001033263.5
novel_mir516	NM_028906.2
novel_mir516	NM_028762.1
novel_mir516	NM_180956.1
novel_mir516	NM_133807.1
novel_mir516	XM_006527014.3
novel_mir516	NM_145529.3
novel_mir516	NM_177900.4
novel_mir516	NM_027996.3
novel_mir516	NM_007864.3
novel_mir516	NM_011711.2
novel_mir516	NM_021899.3
novel_mir516	XM_006513888.3
novel_mir516	NM_025286.3
novel_mir516	NM_001008424.2
novel_mir516	NM_010808.4
novel_mir516	NM_011648.5
novel_mir516	XM_006514291.1
novel_mir516	NM_175684.4
novel_mir516	NM_001033980.2
novel_mir516	NM_026176.3
novel_mir516	NM_133757.2
novel_mir516	NM_153778.3
novel_mir516	NM_009743.5
novel_mir516	NM_010918.2
novel_mir516	XM_006508533.1
novel_mir516	NM_019388.3
novel_mir516	XM_006511997.1
novel_mir516	NM_177611.3
novel_mir516	NM_026435.5
novel_mir516	NM_029068.4
novel_mir516	NM_033149.3
novel_mir516	XM_006525040.3
novel_mir516	NM_001025576.3
novel_mir516	NM_013883.2
novel_mir516	NM_183017.2
novel_mir516	XM_006538004.3
novel_mir516	XM_006506063.2
novel_mir516	NM_153459.4
novel_mir516	NM_181649.6
novel_mir516	NM_172503.3
novel_mir516	NM_027372.1
novel_mir516	NM_008135.4
novel_mir516	NM_016675.4
novel_mir516	NM_028868.3
novel_mir516	NM_011887.3
novel_mir516	NM_172395.3
novel_mir516	XM_006495685.2
novel_mir516	NM_007377.4
novel_mir516	NM_018790.3
novel_mir516	NM_029576.3
novel_mir516	NM_001081291.1
novel_mir516	NM_009045.4
novel_mir516	NM_018814.3
novel_mir516	NM_009413.1
novel_mir516	NM_027402.3
novel_mir516	NM_207205.2
novel_mir516	NM_011212.3
novel_mir516	NM_026198.2
novel_mir516	NR_110981.1
novel_mir516	NM_198429.2
novel_mir516	NM_009464.3
novel_mir516	NR_037908.1
novel_mir516	NM_198248.1
novel_mir516	NM_177710.4
novel_mir516	XM_006501319.3
novel_mir516	XM_006498311.1
novel_mir516	NM_177320.2
novel_mir516	NM_145999.2
novel_mir516	XM_006505502.1
novel_mir516	XM_006498202.3
novel_mir516	NM_022432.4
novel_mir516	XM_006524013.1
novel_mir516	NM_138655.1
novel_mir516	NM_029928.2
novel_mir516	NM_027539.5
novel_mir516	NM_008242.2
novel_mir516	XM_006534842.3
novel_mir516	XM_006504884.1
novel_mir516	NM_001159968.1
novel_mir516	NM_010831.2
novel_mir516	XM_006532901.2
novel_mir516	NR_122037.1
novel_mir516	NM_178665.5
novel_mir516	NM_029441.3
novel_mir516	NM_028889.2
novel_mir516	NM_008153.3
novel_mir516	XM_011242204.1
novel_mir516	NM_010225.2
novel_mir516	NM_181585.5
novel_mir516	NM_018862.3
novel_mir516	NM_021295.3
novel_mir516	XM_006514613.3
novel_mir516	NM_013757.2
novel_mir516	NM_199470.2
novel_mir516	NM_178775.4
novel_mir516	NM_028756.4
novel_mir516	NM_001289510.1
novel_mir516	XM_006532961.3
novel_mir516	NM_001170847.1
novel_mir516	NM_008664.2
novel_mir516	NM_026389.3
novel_mir516	NM_001290302.1
novel_mir516	NM_007897.3
novel_mir516	NM_028542.1
novel_mir516	NM_146386.3
novel_mir516	NM_001101433.1
novel_mir516	NM_172407.3
novel_mir516	NM_133925.2
novel_mir516	NM_021704.3
novel_mir516	NM_001008231.2
novel_mir516	NM_028673.1
novel_mir516	NM_007402.2
novel_mir516	NM_011858.4
novel_mir516	NM_008700.2
novel_mir516	NM_029654.4
novel_mir516	NM_001135577.2
novel_mir516	NM_001195031.1
novel_mir516	XM_006530325.3
novel_mir516	NM_009642.4
novel_mir516	NM_008285.4
novel_mir516	NM_001033174.1
novel_mir516	NM_001045528.1
novel_mir516	NM_130893.3
novel_mir516	NM_008689.2
novel_mir516	NM_007949.4
novel_mir516	NM_013629.2
novel_mir516	NM_007582.2
novel_mir516	XM_006522900.2
novel_mir516	NM_030189.3
novel_mir516	NM_011396.3
novel_mir516	NM_001252072.1
novel_mir516	NM_007908.4
novel_mir516	NM_153584.2
novel_mir516	NM_176958.3
novel_mir516	NM_175641.2
novel_mir516	NM_001004062.2
novel_mir516	NM_011350.4
novel_mir516	NM_148944.4
novel_mir516	XM_006499110.2
novel_mir516	NM_007537.1
novel_mir516	NM_175274.5
novel_mir516	NM_009029.2
novel_mir516	NM_011268.2
novel_mir516	NM_213659.3
novel_mir516	NM_178922.3
novel_mir516	NM_033604.2
novel_mir516	XM_011239148.2
novel_mir516	NM_007914.3
novel_mir516	XM_006513719.2
novel_mir516	NM_016696.4
novel_mir516	NM_001136240.1
novel_mir516	NM_198967.5
novel_mir516	NM_010681.4
novel_mir516	NM_023850.2
novel_mir516	NM_027920.5
novel_mir516	NM_148946.2
novel_mir516	NM_031408.2
novel_mir516	NM_001004721.1
novel_mir516	NM_011202.3
novel_mir516	NM_025788.3
novel_mir516	NM_199018.2
novel_mir516	NM_001034863.3
novel_mir516	NM_026274.4
novel_mir516	NM_025298.3
novel_mir516	NM_175392.3
novel_mir516	NM_175146.4
novel_mir516	NM_001164223.1
novel_mir516	NM_026934.3
novel_mir516	NM_178694.4
novel_mir516	NM_010515.2
novel_mir516	NM_177450.4
novel_mir516	NM_001135093.1
novel_mir516	NM_001081390.1
novel_mir516	NM_053246.3
novel_mir516	NM_172553.4
novel_mir516	NM_028898.3
novel_mir516	NM_148925.3
novel_mir516	NM_146099.3
novel_mir516	NM_011673.3
novel_mir516	NM_028800.3
novel_mir516	NM_008916.2
novel_mir516	NM_153058.4
novel_mir516	NM_008507.4
novel_mir516	NM_009886.2
novel_mir516	NM_134064.2
novel_mir516	NM_008679.3
novel_mir516	NM_028234.1
novel_mir516	NM_001013026.2
novel_mir516	NM_008421.3
novel_mir516	NM_178410.3
novel_mir516	NM_001164572.1
novel_mir516	NM_201354.2
novel_mir516	NM_053272.2
novel_mir516	NM_028102.1
novel_mir516	NM_178080.4
novel_mir516	NM_023465.4
novel_mir516	NM_173048.3
novel_mir516	NM_010558.1
novel_mir516	XM_006510063.1
novel_mir516	NM_007789.3
novel_mir516	NM_207670.2
novel_mir516	NM_181819.2
novel_mir516	NM_008745.3
novel_mir516	XM_011239281.1
novel_mir516	XM_006497856.1
novel_mir516	NM_009026.5
novel_mir516	XM_006538932.2
novel_mir516	NM_008057.3
novel_mir516	NM_001166669.1
novel_mir516	XM_006510246.3
[truncated: 1,046,576+ more rows]

## Sheet: Control vs. Noni Expdiff2
miRNA id	Target id
novel_mir3407	NM_173068.2
novel_mir3407	NM_022721.3
novel_mir3407	NM_145369.3
novel_mir3407	XM_011244966.1
novel_mir3407	NM_009424.3
novel_mir3407	NM_025800.3
novel_mir3407	NM_007872.4
novel_mir3407	XM_006532537.3
novel_mir3407	NM_145929.2
novel_mir3407	NM_194343.2
novel_mir3407	XR_388373.2
novel_mir3407	NM_153407.2
novel_mir3407	NM_007514.3
novel_mir3407	NM_172151.4
novel_mir3407	XM_006524769.2
novel_mir3407	NM_178704.3
novel_mir3407	NM_199068.2
novel_mir3407	NM_009375.2
novel_mir3407	NM_145853.2
novel_mir3407	NM_198007.2
novel_mir3407	NM_053199.3
novel_mir3407	NM_009261.3
novel_mir3407	NM_018774.4
novel_mir3407	NM_029999.4
novel_mir3407	NM_001033537.2
novel_mir3407	NM_026681.4
novel_mir3407	XM_006538575.1
novel_mir3407	NM_153170.3
novel_mir3407	NM_007567.2
novel_mir3407	XM_006530867.1
novel_mir3407	NM_001081109.1
novel_mir3407	NM_018815.2
novel_mir3407	XM_006497911.3
novel_mir3407	NM_153393.2
novel_mir3407	NM_010939.2
novel_mir3407	NM_011904.3
novel_mir3407	NM_001044308.2
novel_mir3407	NM_009963.4
novel_mir3407	XR_878902.1
novel_mir3407	NM_029249.2
novel_mir3407	NM_025360.2
novel_mir3407	NM_080451.2
novel_mir3407	NM_008988.2
novel_mir3407	NM_025451.2
novel_mir3407	NM_178280.3
novel_mir3407	XR_385969.3
novel_mir3407	NM_181071.3
novel_mir3407	NM_001136104.1
novel_mir3407	NM_177644.5
novel_mir3407	XM_006524317.3
novel_mir3407	NM_009461.2
novel_mir3407	NM_011377.2
novel_mir3407	NM_031174.4
novel_mir3407	NM_021464.5
novel_mir3407	NM_053085.2
novel_mir3407	NM_172866.3
novel_mir3407	XM_006503728.1
novel_mir3407	NM_010755.4
novel_mir3407	NM_011201.3
novel_mir3407	NM_177239.2
novel_mir3407	NM_009271.3
novel_mir3407	XM_006519423.3
novel_mir3407	XR_378262.3
novel_mir3407	NM_212446.2
novel_mir3407	XM_006530288.3
novel_mir3407	NM_010258.3
novel_mir3407	NM_148926.2
novel_mir3407	NM_144521.2
novel_mir3407	NM_172281.2
novel_mir3407	NM_016858.2
novel_mir3407	XM_006510296.3
novel_mir3407	NM_013872.4
novel_mir3407	NM_027689.3
novel_mir3407	NM_011447.3
novel_mir3407	NM_138651.7
novel_mir3407	NM_001252635.1
novel_mir3407	NM_010262.3
novel_mir3407	NM_025965.3
novel_mir3407	NM_001025379.1
novel_mir3407	XM_006539060.2
novel_mir3407	NR_102343.1
novel_mir3407	XM_006523669.3
novel_mir3407	NM_176996.4
novel_mir3407	NM_197998.2
novel_mir3407	NM_172269.3
novel_mir3407	NM_024478.2
novel_mir3407	NM_183181.2
novel_mir3407	XM_006540032.2
novel_mir3407	NM_022315.2
novel_mir3407	NM_027999.1
novel_mir3407	NM_001082483.1
novel_mir3407	NM_026545.3
novel_mir3407	NM_010438.3
novel_mir3407	NM_175457.4
novel_mir3407	NM_008800.2
novel_mir3407	NM_007520.2
novel_mir3407	NM_001290827.1
novel_mir3407	NM_013630.2
novel_mir3407	NM_130858.3
novel_mir3407	NM_175451.1
novel_mir3407	NM_028730.6
novel_mir3407	NM_001081055.1
novel_mir3407	NM_019835.2
novel_mir3407	NM_133213.2
novel_mir3407	NM_207225.2
novel_mir3407	NM_080575.2
novel_mir3407	NM_153409.5
novel_mir3407	NM_146216.2
novel_mir3407	NM_011930.4
novel_mir3407	NM_198934.3
novel_mir3407	NM_015830.1
novel_mir3407	NM_022992.2
novel_mir3407	NM_026862.3
novel_mir3407	NM_010565.3
novel_mir3407	NM_019392.2
novel_mir3407	NM_029791.4
novel_mir3407	XR_388319.3
novel_mir3407	NM_130880.1
novel_mir3407	NM_145611.4
novel_mir3407	XM_011240583.1
novel_mir3407	XM_006521803.3
novel_mir3407	NM_019712.3
novel_mir3407	NM_010911.2
novel_mir3407	NM_011625.1
novel_mir3407	NM_033560.3
novel_mir3407	NM_019711.2
novel_mir3407	NM_001281487.1
novel_mir3407	NM_029182.1
novel_mir3407	NM_007932.2
novel_mir3407	NM_001253873.1
novel_mir3407	NM_026353.4
novel_mir3407	NM_078478.5
novel_mir3407	NM_008493.3
novel_mir3407	NM_009852.3
novel_mir3407	NM_175316.3
novel_mir3407	NM_207246.4
novel_mir3407	XM_011239268.2
novel_mir3407	NM_134050.4
novel_mir3407	XR_389947.2
novel_mir3407	NM_033374.3
novel_mir3407	NM_013860.2
novel_mir3407	NM_145998.3
novel_mir3407	NM_172944.2
novel_mir3407	NM_133685.2
novel_mir3407	NM_011545.1
novel_mir3407	NM_013730.4
novel_mir3407	NM_177185.4
novel_mir3407	NM_001029877.3
novel_mir3407	XR_384520.3
novel_mir3407	NM_172268.2
novel_mir3407	NM_025912.4
novel_mir3407	NM_001253367.1
novel_mir3407	NM_022887.4
novel_mir3407	NM_008780.2
novel_mir3407	NM_183208.4
novel_mir3407	NM_013675.3
novel_mir3407	NM_175403.3
novel_mir3407	NM_019487.3
novel_mir3407	XM_006527549.3
novel_mir3407	NM_011724.3
novel_mir3407	NM_013835.2
novel_mir3407	NM_027902.2
novel_mir3407	NM_172943.4
novel_mir3407	NM_027946.3
novel_mir3407	NM_001004151.2
novel_mir3407	NM_028762.1
novel_mir3407	XM_006533332.2
novel_mir3407	NM_025948.2
novel_mir3407	NM_053103.5
novel_mir3407	NM_180956.1
novel_mir3407	XM_006523051.3
novel_mir3407	NM_001161424.1
novel_mir3407	XM_006533253.3
novel_mir3407	NM_172412.2
novel_mir3407	NM_009730.2
novel_mir3407	NM_172573.2
novel_mir3407	NM_027884.3
novel_mir3407	NM_031254.3
novel_mir3407	NM_007654.2
novel_mir3407	NM_139227.4
novel_mir3407	NM_183180.2
novel_mir3407	NM_009679.3
novel_mir3407	NM_133757.2
novel_mir3407	NM_175206.4
novel_mir3407	NM_153778.3
novel_mir3407	NM_198644.2
novel_mir3407	XM_006508533.1
novel_mir3407	NM_010570.4
novel_mir3407	NM_008714.3
novel_mir3407	NM_030133.3
novel_mir3407	NM_008395.3
novel_mir3407	NM_001293727.1
novel_mir3407	NM_028384.1
novel_mir3407	XM_006538004.3
novel_mir3407	NM_138944.2
novel_mir3407	NM_027881.3
novel_mir3407	XM_006504126.3
novel_mir3407	XM_006510586.3
novel_mir3407	NM_008135.4
novel_mir3407	NM_144903.3
novel_mir3407	NM_008697.4
novel_mir3407	XM_006495685.2
novel_mir3407	NM_013818.2
novel_mir3407	NM_007741.2
novel_mir3407	NM_053099.2
novel_mir3407	NM_001081186.1
novel_mir3407	NM_027016.2
novel_mir3407	NM_001167879.1
novel_mir3407	NM_175324.3
novel_mir3407	XM_006516749.1
novel_mir3407	XM_006498311.1
novel_mir3407	NM_172635.3
novel_mir3407	NM_001160049.1
novel_mir3407	NM_001159968.1
novel_mir3407	NM_001013390.2
novel_mir3407	NR_122037.1
novel_mir3407	NM_028889.2
novel_mir3407	NM_010097.4
novel_mir3407	NM_028756.4
novel_mir3407	XM_006539809.3
novel_mir3407	NM_172994.2
novel_mir3407	NM_054087.3
novel_mir3407	NM_016869.3
novel_mir3407	NM_080847.3
novel_mir3407	NM_008716.2
novel_mir3407	NM_146386.3
novel_mir3407	NM_001143802.1
novel_mir3407	NM_001037294.1
novel_mir3407	NM_182995.1
novel_mir3407	NR_028258.1
novel_mir3407	XM_006524240.1
novel_mir3407	NM_027416.3
novel_mir3407	NM_009642.4
novel_mir3407	NM_010165.3
novel_mir3407	NM_194342.3
novel_mir3407	NM_018881.3
novel_mir3407	NM_008702.3
novel_mir3407	NM_010661.2
novel_mir3407	XM_006522147.3
novel_mir3407	XM_006532334.3
novel_mir3407	NM_021354.1
novel_mir3407	NM_144491.2
novel_mir3407	NM_016699.2
novel_mir3407	XM_006522900.2
novel_mir3407	XM_006530113.3
novel_mir3407	NM_153542.1
novel_mir3407	NM_138950.2
novel_mir3407	NM_153169.2
novel_mir3407	NM_001081315.1
novel_mir3407	NM_011721.4
novel_mir3407	XM_011250520.2
novel_mir3407	NM_019993.3
novel_mir3407	NM_010198.2
novel_mir3407	XM_006533038.3
novel_mir3407	NM_008684.2
novel_mir3407	NM_030256.2
novel_mir3407	NM_176922.5
novel_mir3407	NM_031163.3
novel_mir3407	XM_011239148.2
novel_mir3407	NM_008044.2
novel_mir3407	NM_016696.4
novel_mir3407	NM_198967.5
novel_mir3407	NM_009347.3
novel_mir3407	NM_028707.4
novel_mir3407	NM_029357.3
novel_mir3407	NM_026448.3
novel_mir3407	XM_011243708.1
novel_mir3407	NM_030733.3
novel_mir3407	XM_006499050.3
novel_mir3407	NM_175146.4
novel_mir3407	NM_133765.4
novel_mir3407	XR_381514.3
novel_mir3407	XM_011247926.2
novel_mir3407	NR_104310.1
novel_mir3407	NM_009867.3
novel_mir3407	NM_144810.5
novel_mir3407	NM_020043.3
novel_mir3407	NM_134064.2
novel_mir3407	NM_028234.1
novel_mir3407	NM_201354.2
novel_mir3407	NM_133256.2
novel_mir3407	NM_177805.3
novel_mir3407	NR_027859.1
novel_mir3407	NM_173446.2
novel_mir3407	NM_008144.5
novel_mir3407	NM_001166669.1
novel_mir3407	NM_177184.3
novel_mir3407	NM_177582.3
novel_mir3407	NM_133649.2
novel_mir3407	NM_133954.2
novel_mir3407	NM_010587.2
novel_mir3407	NM_001081252.2
novel_mir3407	NM_033593.3
novel_mir3407	NM_001085549.1
novel_mir3407	NM_178405.3
novel_mir3407	NM_080437.2
novel_mir3407	NM_001033228.3
novel_mir3407	NM_007940.4
novel_mir3407	NM_001242411.1
novel_mir3407	NM_001081426.2
novel_mir3407	NM_009881.3
novel_mir3407	NM_001081028.1
novel_mir3407	NM_178149.4
novel_mir3407	NM_153177.3
novel_mir3407	NM_024480.5
novel_mir3407	NM_010867.2
novel_mir3407	XM_006530192.3
novel_mir3407	NM_011323.3
novel_mir3407	NM_001164483.1
novel_mir3407	NM_027315.4
novel_mir3407	NM_001033238.1
novel_mir3407	NM_027711.1
novel_mir3407	NM_026993.3
novel_mir3407	NM_031183.2
novel_mir3407	NM_009782.3
novel_mir3407	NM_007631.2
novel_mir3407	NM_029413.4
novel_mir3407	NM_007953.2
novel_mir3407	NM_033526.2
novel_mir3407	NM_021494.1
novel_mir3407	NM_148952.1
novel_mir3407	NM_019942.5
novel_mir3407	NM_011546.3
novel_mir3407	NM_023197.3
novel_mir3407	NM_011941.3
novel_mir3407	NM_175485.4
novel_mir3407	NM_031998.3
novel_mir3407	NM_001040399.1
novel_mir3407	NM_172339.4
novel_mir3407	NM_010623.4
novel_mir3407	XR_390344.2
novel_mir3407	NM_001167777.1
novel_mir3407	NM_033218.1
novel_mir3407	NM_010577.4
novel_mir3407	NM_172302.3
novel_mir3407	NM_026756.2
novel_mir3407	NM_172372.2
novel_mir3407	NM_172961.3
novel_mir3407	NM_015800.3
novel_mir3407	NM_008047.5
novel_mir3407	NM_172805.3
novel_mir3407	NM_178771.3
novel_mir3407	NM_029447.2
novel_mir3407	NM_148932.2
novel_mir3407	NM_008348.3
novel_mir3407	NM_008380.1
novel_mir3407	NM_001081242.2
novel_mir3407	XM_006530338.3
novel_mir3407	NM_007457.2
novel_mir3407	NM_134141.4
novel_mir3407	XM_006520437.2
novel_mir3407	NM_133199.2
novel_mir3407	NM_146164.2
novel_mir3407	NM_027027.2
novel_mir3407	NM_130867.3
novel_mir3407	NM_019869.3
novel_mir3407	NR_004429.1
novel_mir3407	NM_028044.2
novel_mir3407	NM_175092.3
novel_mir3407	NM_011448.4
novel_mir3407	NM_007424.2
novel_mir3407	NM_175171.3
novel_mir3407	NM_026006.1
novel_mir3407	NM_029332.1
novel_mir3407	NM_026746.3
novel_mir3407	XM_006500439.1
novel_mir3407	NM_019413.2
novel_mir3407	NM_016780.2
novel_mir3407	NM_172604.3
novel_mir3407	NM_019506.4
novel_mir3407	XM_006497543.3
novel_mir3407	NM_008150.2
novel_mir3407	NM_145145.1
novel_mir3407	XM_006541013.3
novel_mir3407	NM_199028.2
novel_mir3407	XM_006511423.1
novel_mir3407	NM_134117.2
novel_mir3407	NM_177282.5
novel_mir3407	NM_025312.3
novel_mir3407	NM_023637.3
novel_mir3407	NM_021350.2
novel_mir3407	NM_145996.4
novel_mir3407	NM_001253843.1
novel_mir3407	NM_010740.3
novel_mir3407	NM_008968.3
novel_mir3407	NM_033586.2
novel_mir3407	XM_006507402.1
novel_mir3407	NM_011703.4
novel_mir3407	XM_006529317.2
novel_mir3407	NM_177034.3
novel_mir3407	XM_006517008.2
novel_mir3407	NM_182930.2
novel_mir3407	NM_177381.3
novel_mir3407	NM_010928.2
novel_mir3407	NM_029456.2
novel_mir3407	NM_001243123.1
novel_mir3407	NM_011445.4
novel_mir3407	NM_001162926.1
novel_mir3407	XM_006501615.2
novel_mir3407	XM_011247157.1
novel_mir3407	NM_001081229.1
novel_mir3407	NM_029116.2
novel_mir3407	NM_011278.5
novel_mir3407	NM_026281.2
novel_mir3407	NM_024451.2
novel_mir3407	XM_006499669.3
novel_mir3407	NM_016667.3
novel_mir3407	NM_008306.4
novel_mir3407	NM_177756.4
novel_mir3407	NM_001001985.3
novel_mir3407	NM_007386.2
novel_mir3407	NM_138606.2
novel_mir3407	NM_175164.4
novel_mir3407	NM_026314.3
novel_mir3407	NM_023130.3
novel_mir3407	NM_015730.5
novel_mir3407	NM_010317.3
novel_mir3407	NM_008997.3
novel_mir3407	NM_001160319.1
novel_mir3407	NM_175155.4
novel_mir3407	NM_009530.2
novel_mir3407	NM_019987.2
novel_mir3407	NM_001005916.2
novel_mir3407	NM_011916.3
novel_mir3407	NM_009421.4
novel_mir3407	NM_134023.1
novel_mir3407	NM_001025612.2
novel_mir3407	NM_054040.3
novel_mir3407	NM_008757.3
novel_mir3407	NM_133201.3
novel_mir3407	NM_008626.3
novel_mir3407	NM_201352.2
novel_mir3407	NM_017397.3
novel_mir3407	NM_001001492.2
novel_mir3407	NM_153804.4
novel_mir3407	NM_001253812.1
novel_mir3407	XM_006531143.3
novel_mir3407	NM_133962.3
novel_mir3407	NM_011844.4
novel_mir3407	NM_198295.2
novel_mir3407	XM_006533165.2
novel_mir3407	NM_022408.2
novel_mir3407	NM_011421.2
novel_mir3407	XM_006536162.1
novel_mir3407	NM_029810.4
novel_mir3407	NM_010544.3
novel_mir3407	NM_172892.3
novel_mir3407	NM_008018.4
novel_mir3407	XM_006512154.3
novel_mir3407	NM_010518.2
novel_mir3407	NM_198214.3
novel_mir3407	NM_027430.2
novel_mir2782	NM_009797.2
novel_mir2782	XM_006500988.2
novel_mir2782	NM_033652.5
novel_mir2782	NM_025533.3
novel_mir2782	NM_029967.3
novel_mir2782	XM_006501645.3
novel_mir2782	NM_145551.4
novel_mir2782	NM_001039723.2
novel_mir2782	NM_173028.4
novel_mir2782	NM_145132.2
novel_mir2782	NM_144530.6
novel_mir2782	NM_053106.2
novel_mir2782	NM_010800.4
novel_mir2782	NM_012006.2
novel_mir2782	NM_172952.3
novel_mir2782	NM_011074.3
novel_mir2782	NM_130879.2
novel_mir2782	NM_133692.2
novel_mir2782	NM_010788.4
novel_mir2782	NM_175331.3
novel_mir2782	NM_146257.2
novel_mir2782	NM_138667.3
novel_mir2782	NM_175168.4
novel_mir2782	XM_006511049.3
novel_mir2782	NM_028817.3
novel_mir2782	NM_001129787.1
novel_mir2782	NM_001033306.1
novel_mir2782	NM_175438.4
novel_mir2782	NM_025394.3
novel_mir2782	NM_009181.2
novel_mir2782	XM_006522589.2
novel_mir2782	NR_073376.1
novel_mir2782	NM_134076.2
novel_mir2782	NM_016856.3
novel_mir2782	NM_011058.2
novel_mir2782	NM_001033167.3
novel_mir2782	XM_006535553.3
novel_mir2782	NM_172283.3
novel_mir2782	NM_001163502.1
novel_mir2782	NM_172699.3
novel_mir2782	NM_018744.2
novel_mir2782	NM_009781.4
novel_mir2782	NM_173431.2
novel_mir2782	NM_019938.3
novel_mir2782	NM_134437.3
novel_mir2782	NM_018831.4
novel_mir2782	XM_006504740.3
novel_mir2782	NM_010601.3
novel_mir2782	XM_006508306.3
novel_mir2782	XM_006495762.3
novel_mir2782	NM_175223.4
novel_mir2782	NM_029366.2
novel_mir2782	NM_026056.4
novel_mir2782	NM_001145930.1
novel_mir2782	NM_172766.3
novel_mir2782	NM_009473.3
novel_mir2782	NM_178907.3
novel_mir2782	NM_001080814.1
novel_mir2782	NM_025273.4
novel_mir2782	NM_018750.4
novel_mir2782	NM_178367.4
novel_mir2782	NM_028761.3
novel_mir2782	NM_009158.3
novel_mir2782	NM_178045.4
novel_mir2782	NM_175284.3
novel_mir2782	NM_024291.3
novel_mir2782	NM_053108.4
novel_mir2782	NM_008771.3
novel_mir2782	NM_025553.4
novel_mir2782	XM_006500567.1
novel_mir2782	NM_001082975.1
novel_mir2782	NM_010560.3
novel_mir2782	NM_145476.2
novel_mir2782	NM_026422.2
novel_mir2782	NM_001025382.2
novel_mir2782	NM_001033274.3
novel_mir2782	NM_009762.2
novel_mir2782	NM_001302674.1
novel_mir2782	NM_173776.3
novel_mir2782	NM_133808.5
novel_mir2782	NM_010228.3
novel_mir2782	XM_006511921.2
novel_mir2782	NM_144799.2
novel_mir2782	NM_011779.3
novel_mir2782	NM_172621.2
novel_mir2782	NM_172783.3
novel_mir2782	NM_175375.3
novel_mir2782	NM_177292.3
novel_mir2782	NM_013660.4
novel_mir2782	NM_026886.3
novel_mir2782	NM_009308.3
novel_mir2782	NM_177906.4
novel_mir2782	NM_144925.3
novel_mir2782	NM_198884.1
novel_mir2782	NM_172992.3
novel_mir2782	NM_009195.3
novel_mir2782	NM_201394.2
novel_mir2782	NM_030205.4
novel_mir2782	NM_016902.4
novel_mir2782	NM_010592.5
novel_mir2782	NM_020486.2
novel_mir2782	NM_011299.4
novel_mir2782	NM_001276359.1
novel_mir2782	NM_011499.3
novel_mir2782	NM_001204166.1
novel_mir2782	NM_172862.3
novel_mir2782	NM_146193.2
novel_mir2782	NM_001011877.2
novel_mir2782	NM_133967.3
novel_mir2782	NM_145216.3
novel_mir2782	NM_021885.4
novel_mir2782	NM_001042651.1
novel_mir2782	NM_009851.2
novel_mir2782	NM_198033.2
novel_mir2782	NM_146261.2
novel_mir2782	NM_175184.4
novel_mir2782	NM_019677.2
novel_mir2782	NM_029805.1
novel_mir2782	NM_033571.3
novel_mir2782	NM_198170.4
novel_mir2782	NM_009397.3
novel_mir2782	NM_011046.3
novel_mir2782	NM_207624.5
novel_mir2782	NM_022427.2
novel_mir2782	NM_019668.4
novel_mir2782	NM_023503.3
novel_mir2782	NM_010744.4
novel_mir2782	NM_177667.4
novel_mir2782	NM_183222.3
novel_mir2782	NM_001111021.2
novel_mir2782	NM_183087.4
novel_mir2782	NM_027432.3
novel_mir2782	NM_145512.4
novel_mir2782	NM_008512.2
novel_mir2782	NM_178719.5
novel_mir2782	NM_175551.4
novel_mir2782	NM_054085.2
novel_mir2782	NM_010193.4
novel_mir2782	NM_009142.3
novel_mir2782	NM_144898.2
novel_mir2782	NM_175387.3
novel_mir2782	NM_011379.4
novel_mir2782	NM_011052.2
novel_mir2782	NM_029911.5
novel_mir2782	NM_029150.4
novel_mir2782	NM_009459.3
novel_mir2782	NR_028143.1
novel_mir2782	NM_011155.2
novel_mir2782	NM_001190374.1
novel_mir2782	XM_006503799.2
novel_mir2782	NM_173744.4
novel_mir2782	NM_146154.3
novel_mir2782	NM_030206.4
novel_mir2782	NM_001177303.1
novel_mir2782	NM_008788.2
novel_mir2782	NM_146152.3
novel_mir2782	XM_011243731.2
novel_mir2782	NM_001081278.2
novel_mir2782	XM_006505260.3
novel_mir2782	NM_001134457.1
novel_mir2782	NM_013852.2
novel_mir2782	NM_001033421.3
novel_mir2782	NM_213727.2
novel_mir2782	NM_011945.2
novel_mir2782	NM_145379.2
novel_mir2782	XM_006504037.3
novel_mir2782	XM_006538825.2
novel_mir2782	NM_011082.3
novel_mir2782	XM_006537774.1
novel_mir2782	XM_006499537.2
novel_mir2782	NM_145833.1
novel_mir2782	NM_007936.3
novel_mir2782	NR_122114.1
novel_mir2782	XM_006502228.3
novel_mir2782	NM_153521.2
novel_mir2782	NM_008431.2
novel_mir2782	XM_006534581.3
novel_mir2782	XM_011243284.2
novel_mir2782	NM_178607.4
novel_mir2782	NM_007673.3
novel_mir2782	NM_009101.2
novel_mir2782	NM_008882.2
novel_mir2782	NM_011437.1
novel_mir2782	XM_006525063.2
novel_mir2782	NM_021359.3
novel_mir2782	XM_006538267.3
novel_mir2782	XM_006506145.1
novel_mir2782	NM_133236.3
novel_mir2782	NM_016802.5
novel_mir2782	NM_001083919.1
novel_mir2782	NM_177073.6
novel_mir2782	NM_001081287.2
novel_mir2782	XM_006499538.3
novel_mir2782	NM_001170913.1
novel_mir2782	XM_006505860.2
novel_mir2782	NM_018807.5
novel_mir2782	NM_146206.5
novel_mir2782	NM_054093.2
novel_mir2782	XM_006519228.1
novel_mir2782	NM_029976.3
novel_mir2782	NM_008274.3
novel_mir2782	XM_006501361.2
novel_mir2782	NM_172845.2
novel_mir2782	NM_001166067.1
novel_mir2782	NR_122039.1
novel_mir2782	NM_172964.4
novel_mir2782	NM_001255994.1
novel_mir2782	XM_006512671.2
novel_mir2782	NM_153484.3
novel_mir2782	NM_146128.6
novel_mir2782	NM_010078.3
novel_mir2782	NM_134092.3
novel_mir2782	NM_010493.2
novel_mir2782	NM_028121.2
novel_mir2782	NM_172397.3
novel_mir2782	NM_133210.2
novel_mir2782	NM_016871.2
novel_mir2782	NM_010605.4
novel_mir2782	NM_009015.3
novel_mir2782	NM_007701.3
novel_mir2782	NM_172154.4
novel_mir2782	NM_001013380.2
novel_mir2782	NM_177633.4
novel_mir2782	NM_001031772.2
novel_mir2782	XM_006514077.1
novel_mir2782	NM_011522.3
novel_mir2782	NM_008541.3
novel_mir2782	NM_013823.2
novel_mir2782	NM_025385.3
novel_mir2782	NM_016706.2
novel_mir2782	NM_173764.3
novel_mir2782	NM_172608.1
novel_mir2782	NM_008676.3
novel_mir2782	XM_006531772.3
novel_mir2782	NM_027889.1
novel_mir2782	NM_177782.3
novel_mir2782	NM_001285438.1
novel_mir2782	NM_199200.2
novel_mir2782	NM_172806.2
novel_mir2782	NM_029537.1
novel_mir2782	NM_145067.3
novel_mir2782	NM_001033122.3
novel_mir2782	XM_006535580.3
novel_mir2782	NM_025500.2
novel_mir2782	NM_153526.5
novel_mir2782	NM_009946.3
novel_mir2782	XM_006495836.3
novel_mir2782	NM_001085373.1
novel_mir2782	NM_008425.4
novel_mir2782	NM_139307.3
novel_mir2782	NM_029219.1
novel_mir2782	XM_006522084.3
novel_mir2782	NM_201518.4
novel_mir2782	NM_182839.2
novel_mir2782	NM_177087.4
novel_mir2782	NM_008175.4
novel_mir2782	NM_177709.3
novel_mir2782	NM_177263.3
novel_mir2782	NM_028104.4
novel_mir2782	NM_133957.3
novel_mir2782	XM_006506389.3
novel_mir2782	NM_010091.4
novel_mir2782	NM_001083587.1
novel_mir2782	NM_022986.4
novel_mir2782	XM_006538755.3
novel_mir2782	NM_145515.2
novel_mir2782	NM_133805.3
novel_mir2782	NM_009304.2
novel_mir2782	NM_027135.2
novel_mir2782	NM_010315.4
novel_mir2782	NM_148939.2
novel_mir2782	NM_133979.3
novel_mir2782	NM_001033399.4
novel_mir2782	NM_181328.3
novel_mir2782	NM_173432.2
novel_mir2782	NM_007551.2
novel_mir2782	NM_001122759.2
novel_mir2782	NM_133918.2
novel_mir2782	NM_026891.2
novel_mir2782	NM_023646.4
novel_mir2782	NM_019813.4
novel_mir2782	NM_001163572.1
novel_mir2782	XM_006538087.3
novel_mir2782	NM_001085507.1
novel_mir2782	XM_006520249.3
novel_mir2782	NM_146085.1
novel_mir2782	NM_027192.2
novel_mir2782	NM_001294144.1
novel_mir2782	NM_013627.6
novel_mir2782	NM_007529.2
novel_mir2782	XM_006507926.1
novel_mir2782	NM_201600.2
novel_mir2782	NM_001081170.1
novel_mir2782	NM_183086.2
novel_mir2782	NM_147217.3
novel_mir2782	XM_006531691.3
novel_mir2782	NM_013759.2
novel_mir2782	NM_011030.2
novel_mir2782	NM_013624.2
novel_mir2782	NM_178613.3
novel_mir2782	NM_009727.3
novel_mir2782	NM_001013381.2
novel_mir2782	NM_029325.2
novel_mir2782	NM_029965.2
novel_mir2782	NM_027485.4
novel_mir2782	NM_001013753.2
novel_mir2782	NM_026599.5
novel_mir2782	NM_026189.3
novel_mir2782	NM_007770.4
novel_mir2782	NM_017401.2
novel_mir2782	NM_001164562.1
novel_mir2782	NM_030595.1
novel_mir2782	NM_009385.3
novel_mir2782	XM_006538910.3
novel_mir2782	NM_029012.2
novel_mir2782	NM_010944.2
novel_mir2782	NM_177838.3
novel_mir2782	XM_006503815.3
novel_mir2782	NM_001290428.1
novel_mir2782	NM_013488.2
novel_mir2782	NM_178162.3
novel_mir2782	NM_009546.2
novel_mir2782	NM_007807.5
novel_mir2782	NM_172795.3
novel_mir2782	NM_054071.2
novel_mir2782	NM_021420.3
novel_mir2782	NR_110358.1
novel_mir2782	NM_021887.2
novel_mir2782	NM_013834.3
novel_mir2782	NM_146118.3
novel_mir2782	XM_006524357.2
novel_mir2782	NM_172948.3
novel_mir2782	NM_019817.1
novel_mir2782	NM_145363.2
novel_mir2782	NM_001081216.1
novel_mir2782	XM_006533403.1
novel_mir2782	NM_152823.4
novel_mir2782	NM_009806.3
novel_mir2782	NM_008266.5
novel_mir2782	XM_006534632.3
novel_mir2782	NM_001145854.1
novel_mir2782	NM_009525.3
novel_mir2782	NM_175366.3
novel_mir2782	NM_133807.1
novel_mir2782	XM_006518303.2
novel_mir2782	NM_172882.3
novel_mir2782	XM_006533347.1
novel_mir2782	NM_007754.2
novel_mir2782	XM_006514291.1
novel_mir2782	NM_013610.2
novel_mir2782	NM_001014973.2
novel_mir2782	NM_026079.3
novel_mir2782	NM_026815.2
novel_mir2782	NM_145144.1
novel_mir2782	NM_001167889.1
novel_mir2782	NM_148948.2
novel_mir2782	NM_009859.4
novel_mir2782	XM_006509960.2
novel_mir2782	NM_183178.2
novel_mir2782	XM_006532601.3
novel_mir2782	XM_006502843.2
novel_mir2782	NM_001033393.2
novel_mir2782	XM_006513211.2
novel_mir2782	XM_006511997.1
novel_mir2782	NM_145824.4
novel_mir2782	NM_009612.3
novel_mir2782	NM_028839.4
novel_mir2782	XM_006525040.3
novel_mir2782	NM_008170.2
novel_mir2782	XM_006530141.3
novel_mir2782	NM_178870.5
novel_mir2782	XM_006522005.3
novel_mir2782	NM_175255.3
novel_mir2782	NM_007377.4
novel_mir2782	NM_001282071.2
novel_mir2782	NM_207205.2
novel_mir2782	NM_015763.4
novel_mir2782	NM_197986.2
novel_mir2782	NM_029148.1
novel_mir2782	NM_181589.3
novel_mir2782	NM_029646.3
novel_mir2782	NM_177710.4
novel_mir2782	XM_011243732.1
novel_mir2782	NM_001039198.1
novel_mir2782	XM_011238813.1
novel_mir2782	NM_026968.3
novel_mir2782	XM_006504884.1
novel_mir2782	NM_001122594.2
novel_mir2782	NM_010729.3
novel_mir2782	NM_010220.4
novel_mir2782	NM_178665.5
novel_mir2782	NM_025594.3
novel_mir2782	NM_010572.2
novel_mir2782	NM_010675.1
novel_mir2782	XM_006532961.3
novel_mir2782	NM_001123327.2
novel_mir2782	NM_001170847.1
novel_mir2782	NM_021328.3
novel_mir2782	NM_018826.2
novel_mir2782	NM_027742.3
novel_mir2782	NM_025828.3
novel_mir2782	NM_019753.4
novel_mir2782	NM_001081351.1
novel_mir2782	NM_010690.1
novel_mir2782	XM_006520026.3
novel_mir2782	NM_172557.2
novel_mir2782	NM_001013019.2
novel_mir2782	NM_019872.1
novel_mir2782	XM_006513075.3
novel_mir2782	NM_176963.4
novel_mir2782	NM_011771.1
novel_mir2782	NM_008258.1
novel_mir2782	NM_022413.4
novel_mir2782	NM_008904.2
novel_mir2782	NM_152229.2
novel_mir2782	XM_006510603.2
novel_mir2782	XM_006498262.3
novel_mir2782	NM_001033128.3
novel_mir2782	NM_026482.2
novel_mir2782	NM_001045528.1
novel_mir2782	NM_009291.2
novel_mir2782	XM_006499465.2
novel_mir2782	NM_175090.4
novel_mir2782	NM_008163.4
novel_mir2782	NM_013868.4
novel_mir2782	XR_376377.3
novel_mir2782	NM_011526.5
novel_mir2782	NM_026194.4
novel_mir2782	NM_130447.3
novel_mir2782	NM_175344.4
novel_mir2782	XM_006498086.3
novel_mir2782	NM_022999.1
novel_mir2782	NM_007537.1
novel_mir2782	XM_006518565.3
novel_mir2782	NM_213659.3
novel_mir2782	NM_001190483.2
novel_mir2782	NM_016711.3
novel_mir2782	XM_006508416.3
novel_mir2782	XM_006537720.1
novel_mir2782	NM_054050.2
novel_mir2782	NM_172532.3
novel_mir2782	NM_176930.4
novel_mir2782	NM_175428.4
novel_mir2782	NM_001136240.1
novel_mir2782	NM_145625.3
novel_mir2782	NM_001034863.3
novel_mir2782	NM_008024.2
novel_mir2782	NM_015756.2
novel_mir2782	NM_178694.4
novel_mir2782	NM_053089.3
novel_mir2782	NM_172713.2
novel_mir2782	NM_026048.4
novel_mir2782	NM_001025156.2
novel_mir2782	NM_001111119.1
novel_mir2782	NM_009523.2
novel_mir2782	NM_007740.3
novel_mir2782	NM_172525.2
novel_mir2782	NM_177077.2
novel_mir2782	NM_007575.4
novel_mir2782	NM_008916.2
novel_mir2782	NM_009699.3
novel_mir2782	NM_011327.4
novel_mir2782	NM_198167.3
novel_mir2782	NM_009886.2
novel_mir2782	NM_019563.2
novel_mir2782	NM_008679.3
novel_mir2782	NM_212433.1
novel_mir2782	NM_011782.2
novel_mir2782	XM_006538921.1
novel_mir2782	NM_027384.1
novel_mir2782	NM_026217.3
novel_mir2782	NM_011412.3
novel_mir2782	NM_178080.4
novel_mir2782	NM_134087.2
novel_mir2782	XM_006499940.1
novel_mir2782	NM_173048.3
novel_mir2782	XM_006522078.3
novel_mir2782	XR_390751.2
novel_mir2782	XM_006510063.1
novel_mir2782	NM_172666.3
novel_mir2782	NM_172618.2
novel_mir2782	NM_027373.2
novel_mir2782	NM_019731.1
novel_mir2782	NM_017392.3
novel_mir2782	XM_006507977.1
novel_mir2782	XM_006511220.2
novel_mir2782	NM_199057.3
novel_mir2782	NM_001039114.1
novel_mir2782	NM_178397.3
novel_mir2782	XM_006526151.3
novel_mir2782	XM_006509644.2
novel_mir2782	NM_019449.2
novel_mir2782	NM_145356.3
novel_mir2782	XM_006498671.3
novel_mir2782	NM_011976.1
novel_mir2782	NM_170777.3
novel_mir2782	NM_008562.3
novel_mir2782	NM_001163006.2
novel_mir2782	NM_134086.4
novel_mir2782	XM_006525476.1
novel_mir2782	XM_006513645.3
novel_mir2782	NM_001035854.2
novel_mir2782	NM_025958.2
novel_mir2782	NM_007397.3
novel_mir2782	NM_010747.2
novel_mir2782	NM_016782.2
novel_mir2782	XM_006529835.2
novel_mir2782	NM_146094.2
novel_mir2782	NM_011101.3
novel_mir2782	NM_173755.3
novel_mir2782	NM_144531.3
novel_mir2782	NM_018872.2
novel_mir2782	NM_001033474.2
novel_mir2782	NM_145826.5
novel_mir2782	NM_031881.2
novel_mir2782	NM_001267622.1
novel_mir2782	XM_006532549.3
novel_mir2782	NM_021280.3
novel_mir2782	NM_010279.3
novel_mir2782	XM_006533487.1
novel_mir2782	NM_025578.4
novel_mir2782	NM_021382.6
novel_mir2782	NM_026909.2
novel_mir2782	NM_033575.3
novel_mir2782	NM_172467.3
novel_mir2782	NM_175009.3
novel_mir2782	NM_007595.5
novel_mir2782	NM_007496.2
novel_mir2782	NM_153398.3
novel_mir2782	NM_019705.3
novel_mir2782	NM_183147.2
novel_mir2782	XM_006539134.3
novel_mir2782	NM_001160410.1
novel_mir2782	NM_011571.3
novel_mir2782	NM_144861.2
novel_mir2782	NM_008549.2
novel_mir2782	NM_001045523.1
novel_mir2782	NM_001033276.3
novel_mir2782	NM_177616.3
novel_mir2782	XM_006540902.1
novel_mir2782	NM_025961.5
novel_mir2782	NM_177866.4
novel_mir2782	NM_009630.3
novel_mir2782	NM_144500.3
novel_mir2782	NM_172668.3
novel_mir2782	NM_027838.3
novel_mir2782	NM_173384.2
novel_mir2782	NM_026168.4
novel_mir2782	NM_009025.2
novel_mir2782	XM_006515912.3
novel_mir2782	NM_001081049.1
novel_mir2782	NM_023537.5
novel_mir2782	XM_011242047.1
novel_mir2782	NM_173390.3
novel_mir2782	NM_022995.3
novel_mir2782	NM_013931.4
novel_mir2782	XM_011250030.2
novel_mir2782	XM_006525822.2
novel_mir2782	XM_006499902.2
novel_mir2782	NM_001163623.1
novel_mir2782	NM_001025381.2
novel_mir2782	NM_018760.2
novel_mir2782	NM_030026.2
novel_mir2782	XM_006510454.3
novel_mir2782	NM_153129.2
novel_mir2782	NM_013736.4
novel_mir2782	XM_006530489.2
novel_mir2782	XM_006512245.3
novel_mir2782	NM_173372.2
novel_mir2782	NM_175407.3
novel_mir2782	NM_010898.4
novel_mir2782	NM_028523.3
novel_mir2782	NM_008881.2
novel_mir2782	XM_006530424.3
novel_mir2782	NM_001099634.1
novel_mir2782	NM_021362.1
novel_mir2782	NM_008390.2
novel_mir2782	XM_006522718.2
novel_mir2782	NM_008883.2
novel_mir2782	NM_053167.3
novel_mir2782	NM_029231.4
novel_mir2782	XM_011238822.2
novel_mir2782	XM_006510991.3
novel_mir2782	NM_011588.3
novel_mir2782	XM_011241263.1
novel_mir2782	NM_011418.2
novel_mir2782	XM_006521783.3
novel_mir2782	NM_028065.4
novel_mir2782	NM_146105.3
novel_mir2782	NM_018810.2
novel_mir2782	NM_172468.2
novel_mir2782	NM_138656.2
novel_mir2782	NM_030689.4
novel_mir2782	NM_011790.4
novel_mir2782	NM_007647.3
novel_mir2782	XM_006534891.3
novel_mir2782	XM_006503645.1
novel_mir2782	NM_023596.3
novel_mir2782	NM_011180.3
novel_mir2782	NM_001276444.1
novel_mir2782	NM_177736.3
novel_mir2782	NM_026495.3
novel_mir2782	NM_001167891.1
novel_mir2782	NM_139306.3
novel_mir2782	NM_175933.2
novel_mir2782	XM_006502815.2
novel_mir2782	NR_037153.1
novel_mir2782	NM_173186.4
novel_mir2782	NM_194268.2
novel_mir2782	NM_009951.4
novel_mir2782	NM_023449.3
novel_mir2782	NM_022030.3
novel_mir2782	NM_009498.4
novel_mir2782	NM_028343.4
novel_mir2782	NM_022980.4
novel_mir2782	NM_008636.4
novel_mir2782	NM_198614.3
novel_mir2782	NM_011169.5
novel_mir2782	NM_011580.4
novel_mir2782	XM_006539244.2
novel_mir2782	NM_025325.2
novel_mir2782	NM_172570.5
novel_mir2782	NM_030210.1
novel_mir2782	NM_175643.3
novel_mir2782	NM_031185.3
novel_mir2782	NR_104339.1
novel_mir2782	NM_028076.3
novel_mir2782	NM_019483.5
novel_mir2782	NM_028748.2
novel_mir2782	NM_027326.3
novel_mir2782	XM_006532321.3
novel_mir2782	XR_870528.1
novel_mir2782	NM_194340.2
novel_mir2782	NM_001114597.1
novel_mir2782	NM_009149.2
novel_mir2782	XM_006530297.2
novel_mir2782	NM_198602.3
novel_mir2782	NM_178662.3
novel_mir2782	NM_021459.4
novel_mir2782	NM_146055.3
novel_mir2782	NM_001172123.1
novel_mir2782	NM_001024468.3
novel_mir2782	XM_011238948.2
novel_mir2782	NM_026644.2
novel_mir2782	NM_001033312.3
novel_mir2782	NM_001004367.4
novel_mir2782	NM_001291017.1
novel_mir2782	NM_172499.2
novel_mir2782	NM_016769.4
novel_mir2782	NM_172743.3
novel_mir2782	NM_054057.4
novel_mir2782	NM_016797.4
novel_mir2782	NR_109782.1
novel_mir2782	NM_019742.4
novel_mir2782	NM_146012.2
novel_mir2782	NM_153582.5
novel_mir2782	NM_001170800.1
novel_mir2782	XM_006526551.2
novel_mir2782	NM_194346.2
novel_mir2782	XM_006516054.3
novel_mir2782	NR_110955.1
novel_mir2782	NM_009918.2
novel_mir2782	NM_029758.4
novel_mir2782	NM_026665.4
novel_mir2782	NM_009594.4
novel_mir2782	XR_385308.3
novel_mir2782	NM_175258.4
novel_mir2782	XM_006501048.3
novel_mir2782	NM_172702.3
novel_mir2782	NM_001033484.1
novel_mir2782	NM_172788.3
novel_mir2782	NM_172596.2
novel_mir2782	NM_009179.3
novel_mir2782	NM_009517.2
novel_mir2782	NM_139141.4
novel_mir2782	NM_010137.3
novel_mir2782	NM_175537.3
novel_mir2782	XM_011242121.1
novel_mir2782	XR_384560.3
novel_mir2782	NM_153560.4
novel_mir2782	NM_001001321.3
novel_mir2782	NM_010897.2
novel_mir2782	NM_153166.2
novel_mir2782	NM_030225.4
novel_mir2782	NM_011759.3
novel_mir2782	NM_007944.3
novel_mir2782	NM_001291068.1
novel_mir2782	NM_028805.2
novel_mir2782	XM_006506192.1
novel_mir2782	XM_006496742.3
novel_mir2782	NM_008064.4
novel_mir2782	NM_010736.3
novel_mir2782	NM_144526.3
novel_mir2782	NM_007645.4
novel_mir2782	XM_006532171.3
novel_mir2782	NM_013415.5
novel_mir2782	NM_177698.4
novel_mir2782	XM_011249994.1
novel_mir2782	NM_023317.2
novel_mir2782	NM_013905.3
novel_mir2782	XM_006504795.2
novel_mir2782	NM_134164.5
novel_mir2782	XM_011241328.2
novel_mir2782	NM_175238.5
novel_mir2782	NM_170758.3
novel_mir2782	NM_198631.2
novel_mir2782	NM_147776.4
novel_mir2782	NM_178029.3
novel_mir2782	NM_030176.2
novel_mir2782	NM_182992.2
novel_mir2782	NM_023336.4
novel_mir2782	NM_175178.4
novel_mir2782	NM_174870.4
novel_mir2782	NM_145927.2
novel_mir2782	XM_006507726.2
novel_mir2782	NM_172625.2
novel_mir2782	NM_019791.2
novel_mir2782	NM_021408.3
novel_mir2782	NM_016721.2
novel_mir2782	NM_001039493.1
novel_mir2782	XM_006533047.1
novel_mir2782	NM_008226.2
novel_mir2782	NM_013748.3
novel_mir2782	NM_026200.3
novel_mir2782	NM_033569.3
novel_mir2782	NM_197945.4
novel_mir2782	XR_866268.2
novel_mir2782	NM_133975.4
novel_mir2782	NM_133919.4
novel_mir2782	NM_145952.3
novel_mir2782	NM_008171.3
novel_mir2782	NM_027168.2
novel_mir2782	NM_177672.4
novel_mir2782	NM_027203.3
novel_mir2782	NM_026155.3
novel_mir2782	NM_009878.3
novel_mir2782	NR_104383.1
novel_mir2782	NM_024269.4
novel_mir2782	NM_173770.4
novel_mir2782	NM_008466.5
novel_mir2782	NM_001039472.1
novel_mir2782	NM_009825.2
novel_mir2782	NM_001291042.1
novel_mir2782	NM_011836.3
novel_mir2782	XM_006519279.3
novel_mir2782	XM_006529700.2
novel_mir2782	NM_010054.2
novel_mir2782	XM_006530496.3
novel_mir2782	NM_001038635.2
novel_mir2782	NM_146119.2
novel_mir2782	NM_175249.3
novel_mir2782	NM_008368.4
novel_mir2782	NM_028808.3
novel_mir2782	NM_030064.4
novel_mir2782	XM_006497746.3
novel_mir2782	NM_019750.3
novel_mir2782	NM_027113.2
novel_mir2782	XM_006510669.3
novel_mir2782	NM_146228.4
novel_mir2782	NM_201406.1
novel_mir2782	NM_008377.2
novel_mir2782	NM_009577.3
novel_mir2782	NM_029035.2
novel_mir2782	NM_146078.3
novel_mir2782	NM_146137.3
novel_mir2782	XM_006500377.3
novel_mir2782	NM_011349.3
novel_mir2782	NM_008793.2
novel_mir2782	NM_001033366.3
novel_mir2782	XM_006496652.3
novel_mir2782	NM_008093.2
novel_mir2782	NM_212473.1
novel_mir2782	NM_174998.4
novel_mir2782	NM_008067.4
novel_mir2782	XM_006529400.1
novel_mir2782	NM_001101443.1
novel_mir2782	NM_008773.4
novel_mir2782	NM_175352.4
novel_mir2782	NM_174997.2
novel_mir2782	NM_008956.3
novel_mir2782	NM_027942.1
novel_mir2782	XM_006499517.3
novel_mir2782	NM_138604.3
novel_mir2782	NM_025605.3
novel_mir2782	NM_173430.2
novel_mir2782	NM_028664.1
novel_mir2782	NM_183029.2
novel_mir2782	NM_011722.4
novel_mir2782	XM_006521555.1
novel_mir2782	NM_020277.2
novel_mir2782	XM_006495635.3
novel_mir2782	NM_001168623.1
novel_mir2782	NM_177725.4
novel_mir2782	NM_001024474.2
novel_mir2782	XM_011242683.2
novel_mir2782	NM_022882.4
novel_mir2782	XM_006534442.3
novel_mir2782	XM_006526929.3
novel_mir2782	NM_178696.5
novel_mir2782	NM_015734.2
novel_mir2782	NM_009373.3
novel_mir2782	NM_178119.3
novel_mir2782	NM_028451.1
novel_mir2782	NM_010094.3
novel_mir2782	NM_153139.4
novel_mir2782	NM_001039510.2
novel_mir2782	NM_144787.2
novel_mir2782	NM_146061.4
novel_mir2782	XM_006519603.2
novel_mir2782	NM_008909.2
novel_mir2782	NM_012045.4
novel_mir2782	NM_001033420.2
novel_mir2782	NM_007531.2
novel_mir2782	NM_026646.3
novel_mir2782	NM_026666.3
novel_mir2782	NM_010813.3
novel_mir2782	NM_177025.5
novel_mir2782	XM_006514485.3
novel_mir2782	NM_178110.2
novel_mir2782	NM_008130.2
novel_mir2782	NM_027389.3
novel_mir2782	NM_153417.1
novel_mir2782	NM_172383.3
novel_mir2782	XM_011248891.2
novel_mir2782	NM_029457.3
novel_mir2782	XM_006529265.3
novel_mir2782	NM_172516.4
novel_mir2782	NM_181415.4
novel_mir2782	XM_006538107.2
novel_mir2782	NM_016925.3
novel_mir2782	XM_006538531.3
novel_mir2782	NM_020619.2
novel_mir2782	NM_019827.6
novel_mir2782	NM_020012.2
novel_mir2782	NM_134074.2
novel_mir2782	XM_006506085.1
novel_mir2782	NM_007993.2
novel_mir2782	NM_026343.2
novel_mir2782	NM_183408.3
novel_mir2782	NM_029770.2
novel_mir2782	NM_013672.2
novel_mir2782	NM_138657.3
novel_mir2782	XM_006497064.3
novel_mir2782	XM_006527282.3
novel_mir2782	NM_026000.2
novel_mir2782	NM_007501.4
novel_mir2782	NM_173015.3
novel_mir2782	NM_028717.6
novel_mir2782	NM_001033207.3
novel_mir2782	NM_001081235.1
novel_mir2782	NM_026244.2
novel_mir2782	NM_173437.2
novel_mir2782	NM_001276425.1
novel_mir2782	NM_031872.2
novel_mir2782	NM_172518.3
novel_mir2782	XM_011241865.1
novel_mir2782	NM_009288.2
novel_mir2782	NM_133798.3
novel_mir2782	NM_173068.2
novel_mir2782	NM_001082414.2
novel_mir2782	NM_029434.3
novel_mir2782	NM_138312.1
novel_mir2782	NM_021310.3
novel_mir2782	NM_028711.3
novel_mir2782	NM_009527.3
novel_mir2782	XM_006502190.3
novel_mir2782	NM_175114.3
novel_mir2782	XM_006496817.3
novel_mir2782	XM_006532537.3
novel_mir2782	XM_006538944.3
novel_mir2782	XM_011243442.2
novel_mir2782	NM_011519.2
novel_mir2782	XM_006519044.3
novel_mir2782	NM_007514.3
novel_mir2782	NM_016853.3
novel_mir2782	XM_006516340.2
novel_mir2782	NM_178704.3
novel_mir2782	NM_177603.3
novel_mir2782	NM_016972.2
novel_mir2782	XM_006523569.3
novel_mir2782	NR_126095.1
novel_mir2782	NM_008426.2
novel_mir2782	XM_006521751.3
novel_mir2782	NM_178639.4
novel_mir2782	NM_001190352.1
novel_mir2782	NM_009703.2
novel_mir2782	NM_011444.3
novel_mir2782	NM_001162864.1
novel_mir2782	NM_178703.4
novel_mir2782	NM_007459.3
novel_mir2782	NM_029004.1
novel_mir2782	NM_146244.4
novel_mir2782	NM_019437.3
novel_mir2782	XM_006538575.1
novel_mir2782	NM_009622.1
novel_mir2782	NM_007567.2
novel_mir2782	NM_011699.3
novel_mir2782	NM_018773.2
novel_mir2782	NM_029250.2
novel_mir2782	XM_006497911.3
novel_mir2782	NM_175294.3
novel_mir2782	NM_009504.4
novel_mir2782	NM_009963.4
novel_mir2782	NM_175430.4
novel_mir2782	NM_010341.1
novel_mir2782	NM_001205321.1
novel_mir2782	NM_009234.6
novel_mir2782	NM_025882.3
novel_mir2782	NM_146123.3
novel_mir2782	NM_025451.2
novel_mir2782	NM_178280.3
novel_mir2782	NM_001033334.2
novel_mir2782	NM_024219.1
novel_mir2782	NM_009938.4
novel_mir2782	XM_006528786.3
novel_mir2782	XM_011240037.1
novel_mir2782	NM_175427.4
novel_mir2782	NM_001080932.2
novel_mir2782	NM_026170.3
novel_mir2782	NM_133789.3
novel_mir2782	NR_110963.1
novel_mir2782	NM_175750.3
novel_mir2782	NM_027513.1
novel_mir2782	NM_080420.2
novel_mir2782	NM_177644.5
novel_mir2782	NM_213616.4
novel_mir2782	NM_011707.2
novel_mir2782	NM_172821.3
novel_mir2782	NM_199012.2
novel_mir2782	NM_198029.2
novel_mir2782	NM_172443.3
novel_mir2782	NM_001039485.4
novel_mir2782	NM_028680.3
novel_mir2782	NM_053085.2
novel_mir2782	NM_145519.2
novel_mir2782	NM_028173.5
novel_mir2782	XM_006530836.3
novel_mir2782	NM_144888.2
novel_mir2782	NM_023731.3
novel_mir2782	NM_009271.3
novel_mir2782	NM_025590.4
novel_mir2782	NM_001081402.1
novel_mir2782	XR_387044.2
novel_mir2782	NM_172977.3
novel_mir2782	NM_010260.1
novel_mir2782	NM_010413.3
novel_mir2782	NM_170597.4
novel_mir2782	XM_011238482.2
novel_mir2782	NM_027587.2
novel_mir2782	NM_028007.3
novel_mir2782	NM_025895.4
novel_mir2782	NM_025482.3
novel_mir2782	XM_006498669.1
novel_mir2782	NM_001033536.1
novel_mir2782	NM_144865.2
novel_mir2782	NM_029979.3
novel_mir2782	XM_006530288.3
novel_mir2782	NM_010223.2
novel_mir2782	NM_178087.4
novel_mir2782	NM_001100452.1
novel_mir2782	NM_001285847.1
novel_mir2782	NM_023128.4
novel_mir2782	NM_020606.5
novel_mir2782	NM_172132.2
novel_mir2782	NM_019709.4
novel_mir2782	XM_006510296.3
novel_mir2782	NM_020507.3
novel_mir2782	NM_153395.2
novel_mir2782	XM_006503662.3
novel_mir2782	NR_033525.1
novel_mir2782	NM_134015.3
novel_mir2782	XM_006529818.3
novel_mir2782	NM_009713.4
novel_mir2782	NM_012037.2
novel_mir2782	NM_019820.3
novel_mir2782	NM_138651.7
novel_mir2782	NM_001252635.1
novel_mir2782	NM_001007567.2
novel_mir2782	NM_139059.2
novel_mir2782	XM_006503802.3
novel_mir2782	NM_133249.2
novel_mir2782	NM_007525.3
novel_mir2782	NM_172661.3
novel_mir2782	NM_001081126.2
novel_mir2782	NM_011403.2
novel_mir2782	XM_011246477.1
novel_mir2782	NM_178721.4
novel_mir2782	XM_006503954.1
novel_mir2782	NM_007642.4
novel_mir2782	NM_001081381.1
novel_mir2782	NM_172269.3
novel_mir2782	XM_006514309.2
novel_mir2782	NR_027844.1
novel_mir2782	NM_009633.3
novel_mir2782	NM_010609.2
novel_mir2782	NM_177574.4
novel_mir2782	NM_172506.2
novel_mir2782	NM_172579.3
novel_mir2782	NM_023852.5
novel_mir2782	NM_011035.2
novel_mir2782	NM_027999.1
novel_mir2782	NM_145415.2
novel_mir2782	XM_006504686.2
novel_mir2782	NR_104483.1
novel_mir2782	NM_133748.2
novel_mir2782	NM_007456.4
novel_mir2782	XM_006499481.3
novel_mir2782	XM_006497969.3
novel_mir2782	NM_007737.2
novel_mir2782	NM_153394.2
novel_mir2782	XM_006530628.3
novel_mir2782	NM_001177439.1
novel_mir2782	NM_001114332.1
novel_mir2782	NM_028730.6
novel_mir2782	XM_006540655.2
novel_mir2782	NM_001081055.1
novel_mir2782	XM_006529710.2
novel_mir2782	XM_006505061.3
novel_mir2782	NM_027298.1
novel_mir2782	NM_133699.2
novel_mir2782	NM_053170.3
novel_mir2782	NM_001164504.1
novel_mir2782	NM_010299.3
novel_mir2782	NM_153409.5
novel_mir2782	NM_009793.3
novel_mir2782	NM_146216.2
novel_mir2782	NM_198934.3
novel_mir2782	NM_021610.1
novel_mir2782	NM_181322.3
novel_mir2782	NM_178887.4
novel_mir2782	NM_026890.2
novel_mir2782	NM_029575.3
novel_mir2782	NM_028995.3
novel_mir2782	NM_010093.3
novel_mir2782	NM_001013389.2
novel_mir2782	NM_029791.4
novel_mir2782	NM_175501.2
novel_mir2782	NM_027445.2
novel_mir2782	NM_011322.2
novel_mir2782	NM_145611.4
novel_mir2782	NM_175497.3
novel_mir2782	NM_145527.4
novel_mir2782	NM_013885.2
novel_mir2782	NM_027853.2
novel_mir2782	NM_026346.3
novel_mir2782	XM_006520412.1
novel_mir2782	NM_153082.4
novel_mir2782	NM_001039554.3
novel_mir2782	NM_011625.1
novel_mir2782	NM_172903.4
novel_mir2782	NM_011616.2
novel_mir2782	NM_026828.3
novel_mir2782	NM_033560.3
novel_mir2782	NM_029738.2
novel_mir2782	XM_011247446.2
novel_mir2782	XM_006523005.1
novel_mir2782	XM_006533744.1
novel_mir2782	NM_211138.1
novel_mir2782	NM_010332.2
novel_mir2782	NM_030887.2
novel_mir2782	XM_006509982.2
novel_mir2782	NM_007923.2
novel_mir2782	NM_173388.2
novel_mir2782	NM_026353.4
novel_mir2782	XM_006521869.1
novel_mir2782	NM_009852.3
novel_mir2782	NM_144808.4
novel_mir2782	NM_153543.2
novel_mir2782	NM_175316.3
novel_mir2782	NM_001033308.2
novel_mir2782	NM_011513.2
novel_mir2782	NM_001024952.2
novel_mir2782	NM_019921.3
novel_mir2782	NM_001001182.3
novel_mir2782	NM_009122.2
novel_mir2782	NM_023268.2
novel_mir2782	NM_194355.2
novel_mir2782	NM_211357.2
novel_mir2782	NM_172121.1
novel_mir2782	NM_008576.3
novel_mir2782	NM_001081043.1
novel_mir2782	NM_026793.2
novel_mir2782	NM_019423.2
novel_mir2782	NM_033042.4
novel_mir2782	NM_152234.2
novel_mir2782	NM_029525.1
novel_mir2782	XM_011239294.1
novel_mir2782	NM_009163.4
novel_mir2782	NM_027468.1
novel_mir2782	NM_028721.3
novel_mir2782	NM_021426.4
novel_mir2782	NM_172479.3
novel_mir2782	NM_001081058.2
novel_mir2782	NM_025748.4
novel_mir2782	NM_027910.3
novel_mir2782	XM_006501714.3
novel_mir2782	NM_177185.4
novel_mir2782	NM_001099636.2
novel_mir2782	NM_001031814.1
novel_mir2782	XM_011249909.2
novel_mir2782	NM_001001566.3
novel_mir2782	NM_011719.4
novel_mir2782	NM_183208.4
novel_mir2782	NM_001291455.1
novel_mir2782	NM_001033135.3
novel_mir2782	NM_013780.2
novel_mir2782	XM_006530959.3
novel_mir2782	NM_001163610.1
novel_mir2782	NM_011724.3
novel_mir2782	NM_053093.1
novel_mir2782	NM_027902.2
novel_mir2782	NM_172943.4
novel_mir2782	NM_001004151.2
novel_mir2782	NM_001033500.3
novel_mir2782	NM_001013749.2
novel_mir2782	NM_133744.4
novel_mir2782	XM_006515760.3
novel_mir2782	NM_011711.2
novel_mir2782	NM_030563.2
novel_mir2782	NM_144880.4
novel_mir2782	XM_006499143.3
novel_mir2782	NM_009730.2
novel_mir2782	NM_029771.3
novel_mir2782	NM_027884.3
novel_mir2782	NM_183180.2
novel_mir2782	NM_028768.3
novel_mir2782	XM_011246885.2
novel_mir2782	NM_145977.2
novel_mir2782	XM_006499408.3
novel_mir2782	NM_153778.3
novel_mir2782	NM_198644.2
novel_mir2782	XM_006508533.1
novel_mir2782	NM_178793.4
novel_mir2782	NM_177741.3
novel_mir2782	XM_006538004.3
novel_mir2782	XM_006510586.3
novel_mir2782	NM_177041.3
novel_mir2782	NM_011887.3
novel_mir2782	NM_001037859.2
novel_mir2782	NM_023371.3
novel_mir2782	NM_026440.4
novel_mir2782	NM_001039676.2
novel_mir2782	NM_013818.2
novel_mir2782	NM_153419.2
novel_mir2782	NM_018814.3
novel_mir2782	NM_001184706.1
novel_mir2782	NM_173395.2
novel_mir2782	NM_010727.4
novel_mir2782	NM_028455.4
novel_mir2782	NM_001164806.1
novel_mir2782	NM_001167879.1
novel_mir2782	NM_175130.4
novel_mir2782	NM_198248.1
novel_mir2782	NM_183138.2
novel_mir2782	NM_172677.3
novel_mir2782	XM_006534533.3
novel_mir2782	NM_008812.2
novel_mir2782	NM_001001932.3
novel_mir2782	NM_027539.5
novel_mir2782	NM_010365.4
novel_mir2782	NM_008623.5
novel_mir2782	XM_006530804.1
novel_mir2782	NM_007834.3
novel_mir2782	NM_001159968.1
novel_mir2782	NM_008257.3
novel_mir2782	NM_012019.3
novel_mir2782	NM_018862.3
novel_mir2782	NM_023655.2
novel_mir2782	XM_006539809.3
novel_mir2782	XM_006519354.2
novel_mir2782	NM_182840.2
novel_mir2782	NM_023821.3
novel_mir2782	NM_001289510.1
novel_mir2782	NM_010566.3
novel_mir2782	NM_029879.2
novel_mir2782	NM_028801.2
novel_mir2782	NM_001033264.3
novel_mir2782	NM_023668.2
novel_mir2782	NM_181395.2
novel_mir2782	NM_007400.2
novel_mir2782	NM_175111.3
novel_mir2782	NM_011489.3
novel_mir2782	NM_019969.3
novel_mir2782	NM_178259.3
novel_mir2782	NM_001008231.2
novel_mir2782	XR_374100.2
novel_mir2782	NM_011858.4
novel_mir2782	XM_006519713.1
novel_mir2782	XM_006524240.1
novel_mir2782	NM_175388.3
novel_mir2782	NM_026399.2
novel_mir2782	NM_001085501.2
novel_mir2782	NM_019983.2
novel_mir2782	NM_018881.3
novel_mir2782	NM_011803.2
novel_mir2782	XM_006522147.3
novel_mir2782	NM_153774.1
novel_mir2782	XM_006532334.3
novel_mir2782	NM_177642.3
novel_mir2782	NM_198671.2
novel_mir2782	NM_023525.2
novel_mir2782	NM_027129.3
novel_mir2782	NM_183319.2
novel_mir2782	NM_176958.3
novel_mir2782	NM_011032.2
novel_mir2782	NM_011028.2
novel_mir2782	NM_153169.2
novel_mir2782	NM_184053.3
novel_mir2782	NM_178017.2
novel_mir2782	NM_001081315.1
novel_mir2782	NM_175274.5
novel_mir2782	NM_011390.2
novel_mir2782	NM_001081158.2
novel_mir2782	NM_178922.3
novel_mir2782	NM_008304.2
novel_mir2782	NM_172708.3
novel_mir2782	XM_011239148.2
novel_mir2782	NM_080633.2
novel_mir2782	XR_374053.3
novel_mir2782	NM_001290349.1
novel_mir2782	NM_028707.4
novel_mir2782	NM_023719.2
novel_mir2782	NM_023158.6
novel_mir2782	NM_011741.2
novel_mir2782	NM_145416.3
novel_mir2782	XM_011243454.1
novel_mir2782	NM_133986.2
novel_mir2782	NM_029897.2
novel_mir2782	NM_011507.3
novel_mir2782	NM_001164223.1
novel_mir2782	NM_080793.5
novel_mir2782	NM_153762.3
novel_mir2782	NM_176923.4
novel_mir2782	NM_021422.4
novel_mir2782	XM_006510442.2
novel_mir2782	NM_001114179.1
novel_mir2782	XR_379406.3
novel_mir2782	NM_001013366.1
novel_mir2782	NM_134189.2
novel_mir2782	NM_001081355.3
novel_mir2782	NM_029519.3
novel_mir2782	NM_032393.2
novel_mir2782	NM_009010.5
novel_mir2782	NM_170671.2
novel_mir2782	XM_006499890.3
novel_mir2782	NM_134064.2
novel_mir2782	NM_025667.3
novel_mir2782	NM_028234.1
novel_mir2782	NM_001170954.1
novel_mir2782	XR_374081.3
novel_mir2782	NM_173363.5
novel_mir2782	NM_008421.3
novel_mir2782	XM_006500767.3
novel_mir2782	NM_053272.2
novel_mir2782	NM_144879.2
novel_mir2782	NM_201245.3
novel_mir2782	NM_028758.2
novel_mir2782	XM_011239281.1
novel_mir2782	NR_027859.1
novel_mir2782	NM_023214.7
novel_mir2782	NM_001080817.1
novel_mir2782	NM_028060.3
novel_mir2782	NM_177139.5
novel_mir2782	NM_177582.3
novel_mir2782	NM_013492.3
novel_mir2782	NM_138684.2
novel_mir2782	NM_181593.2
novel_mir2782	NM_027081.3
novel_mir2782	NM_011182.4
novel_mir2782	NM_010587.2
novel_mir2782	NM_001081221.1
novel_mir2782	NM_001289826.1
novel_mir2782	XM_006541175.1
novel_mir2782	NM_026669.4
novel_mir2782	NM_177364.3
novel_mir2782	NM_009677.6
novel_mir2782	NM_144881.4
novel_mir2782	NM_182716.4
novel_mir2782	NM_001037812.2
novel_mir2782	XM_006511546.2
novel_mir2782	NM_007940.4
novel_mir2782	NM_001242411.1
novel_mir2782	XM_006514036.1
novel_mir2782	NM_001033405.2
novel_mir2782	NM_133980.3
novel_mir2782	NM_175460.3
novel_mir2782	NM_009380.3
novel_mir2782	NM_026574.3
novel_mir2782	XM_006518322.3
novel_mir2782	XM_006512806.1
novel_mir2782	NM_178375.2
novel_mir2782	NM_011948.2
novel_mir2782	NM_178149.4
novel_mir2782	NM_010901.2
novel_mir2782	NM_010579.2
novel_mir2782	NM_013749.2
novel_mir2782	NM_011718.2
novel_mir2782	NM_024480.5
novel_mir2782	NM_007602.4
novel_mir2782	NM_009671.5
novel_mir2782	XM_006508723.3
novel_mir2782	XM_006496044.1
novel_mir2782	NM_146025.2
novel_mir2782	NM_011898.2
novel_mir2782	NM_001013741.1
novel_mir2782	NM_028004.2
novel_mir2782	NM_133191.2
novel_mir2782	XM_006497185.1
novel_mir2782	NM_010791.3
novel_mir2782	NM_001033238.1
novel_mir2782	NM_001045514.3
novel_mir2782	NM_027711.1
novel_mir2782	NM_053090.3
novel_mir2782	NM_010765.2
novel_mir2782	NM_026993.3
novel_mir2782	NM_173033.3
novel_mir2782	NM_144851.5
novel_mir2782	NM_001135198.1
novel_mir2782	NM_026598.3
novel_mir2782	NM_029195.1
novel_mir2782	NM_178005.4
novel_mir2782	NM_007631.2
novel_mir2782	NM_008402.3
novel_mir2782	NM_181595.3
novel_mir2782	NM_144887.4
novel_mir2782	NM_198886.3
novel_mir2782	NM_030024.2
novel_mir2782	NR_121629.1
novel_mir2782	NM_198021.2
novel_mir2782	NM_011941.3
novel_mir2782	NM_194334.2
novel_mir2782	XM_006514599.3
novel_mir2782	NM_013807.3
novel_mir2782	NM_173413.3
novel_mir2782	NM_022328.2
novel_mir2782	NM_011111.4
novel_mir2782	NM_001018087.1
novel_mir2782	NM_001167777.1
novel_mir2782	NM_010577.4
novel_mir2782	NM_001001320.1
novel_mir2782	NM_013646.2
novel_mir2782	NM_007772.2
novel_mir2782	NM_026756.2
novel_mir2782	NM_153565.2
novel_mir2782	NM_172961.3
novel_mir2782	XM_006522202.3
novel_mir2782	NM_178916.5
novel_mir2782	NM_178771.3
novel_mir2782	NM_015800.3
novel_mir2782	NM_008633.4
novel_mir2782	NM_027756.5
novel_mir2782	NM_172805.3
novel_mir2782	NM_024214.2
novel_mir2782	NM_027994.1
novel_mir2782	NM_148932.2
novel_mir2782	XM_011248198.1
novel_mir2782	NM_008348.3
novel_mir2782	NR_104347.1
novel_mir2782	NM_001081242.2
novel_mir2782	XM_006530338.3
novel_mir2782	XM_006507834.2
novel_mir2782	NM_029436.3
novel_mir2782	NM_001033339.4
novel_mir2782	NM_025626.4
novel_mir2782	NM_172279.1
novel_mir2782	NM_152220.2
novel_mir2782	NM_198624.3
novel_mir2782	NM_009826.4
novel_mir2782	NM_133199.2
novel_mir2782	XM_006497201.1
novel_mir2782	NM_019869.3
novel_mir2782	XM_006503685.3
novel_mir2782	NR_004429.1
novel_mir2782	NM_207633.2
novel_mir2782	NM_175199.3
novel_mir2782	NM_001286557.1
novel_mir2782	NM_011448.4
novel_mir2782	NM_028903.2
novel_mir2782	NM_029858.2
novel_mir2782	NM_001164320.1
novel_mir2782	NM_027904.3
novel_mir2782	NM_029332.1
novel_mir2782	NM_172604.3
novel_mir2782	XM_006511869.3
novel_mir2782	NM_133241.2
novel_mir2782	XM_006532010.3
novel_mir2782	NM_001080769.1
novel_mir2782	XM_006497543.3
novel_mir2782	NM_145501.2
novel_mir2782	NR_104304.1
novel_mir2782	NM_145145.1
novel_mir2782	NM_009048.2
novel_mir2782	NM_001033439.3
novel_mir2782	XM_006534335.1
novel_mir2782	NM_025515.3
novel_mir2782	NM_172563.3
novel_mir2782	NM_197959.2
novel_mir2782	NM_183021.3
novel_mir2782	NM_177224.2
novel_mir2782	NM_001253843.1
novel_mir2782	NM_001145947.2
novel_mir2782	NM_010740.3
novel_mir2782	NM_001081416.1
novel_mir2782	NM_153080.2
novel_mir2782	NM_016673.2
novel_mir2782	NM_026914.1
novel_mir2782	NM_001304266.1
novel_mir2782	XM_006529317.2
novel_mir2782	NM_018871.3
novel_mir2782	NM_177034.3
novel_mir2782	NM_080855.2
novel_mir2782	XM_006495969.3
novel_mir2782	NM_172775.2
novel_mir2782	XM_006499027.3
novel_mir2782	NM_182930.2
novel_mir2782	NM_153403.3
novel_mir2782	NM_011777.3
novel_mir2782	NM_009348.3
novel_mir2782	NM_001160400.1
novel_mir2782	NM_011445.4
novel_mir2782	NM_177779.3
novel_mir2782	NM_010551.3
novel_mir2782	NM_010353.2
novel_mir2782	NM_028770.2
novel_mir2782	XM_006510632.2
novel_mir2782	NM_001081229.1
novel_mir2782	XM_006499246.3
novel_mir2782	NM_029116.2
novel_mir2782	NM_007383.3
novel_mir2782	NM_130450.2
novel_mir2782	NM_020295.3
novel_mir2782	NM_028787.4
novel_mir2782	NM_008306.4
novel_mir2782	NM_177756.4
novel_mir2782	NM_146024.1
novel_mir2782	NM_010468.2
novel_mir2782	NM_001001985.3
novel_mir2782	NM_028149.1
novel_mir2782	NM_001102456.1
novel_mir2782	NM_021893.3
novel_mir2782	NM_011943.2
novel_mir2782	NM_011995.4
novel_mir2782	NM_001034060.3
novel_mir2782	XM_006511131.2
novel_mir2782	NM_026641.2
novel_mir2782	NM_183179.1
novel_mir2782	NM_001040130.3
novel_mir2782	NM_023727.4
novel_mir2782	NM_146173.3
novel_mir2782	NM_021416.3
novel_mir2782	NM_001085502.1
novel_mir2782	NM_010769.2
novel_mir2782	NM_001160319.1
novel_mir2782	XM_011239286.2
novel_mir2782	NM_018865.2
novel_mir2782	NM_018746.4
novel_mir2782	NM_175145.3
novel_mir2782	NM_025391.2
novel_mir2782	NM_010430.2
novel_mir2782	XM_006531737.3
novel_mir2782	NM_178653.3
novel_mir2782	NM_008434.2
novel_mir2782	NM_146090.5
novel_mir2782	NM_183426.1
novel_mir2782	NM_015774.3
novel_mir2782	NM_011994.2
novel_mir2782	NM_009421.4
novel_mir2782	NM_001033286.2
novel_mir2782	NM_001201367.1
novel_mir2782	NM_145587.2
novel_mir2782	NM_009285.3
novel_mir2782	NM_001025612.2
novel_mir2782	NM_018805.2
novel_mir2782	NM_172910.3
novel_mir2782	NM_133196.6
novel_mir2782	XM_006531139.3
novel_mir2782	NM_009505.4
novel_mir2782	NM_053214.2
novel_mir2782	NM_178256.4
novel_mir2782	NM_022032.4
novel_mir2782	NM_024174.6
novel_mir2782	NM_013454.3
novel_mir2782	NM_029736.2
novel_mir2782	XM_011250177.2
novel_mir2782	NM_201352.2
novel_mir2782	NM_207031.2
novel_mir2782	NM_027195.2
novel_mir2782	NM_011962.3
novel_mir2782	NM_172644.4
novel_mir2782	NM_144535.4
novel_mir2782	NM_025609.2
novel_mir2782	NM_134020.1
novel_mir2782	NM_153142.3
novel_mir2782	NM_008781.4
novel_mir2782	NM_010181.2
novel_mir2782	NM_001001984.2
novel_mir2782	XM_006536162.1
novel_mir2782	NM_029789.2
novel_mir2782	XM_006533619.3
novel_mir2782	NM_175307.6
novel_mir2782	XM_006512154.3
novel_mir2782	XM_006495807.1
novel_mir2782	NM_008018.4
novel_mir2782	NM_198214.3
novel_mir2782	NM_031842.2
novel_mir67	XM_006538339.3
novel_mir67	NM_016674.4
novel_mir67	NM_001033276.3
novel_mir67	NM_022983.4
novel_mir67	NM_011596.5
novel_mir67	NM_010101.4
novel_mir67	NM_008737.2
novel_mir67	NM_175510.3
novel_mir67	NM_153592.2
novel_mir67	NM_024209.2
novel_mir4281	XM_006521033.3
novel_mir4281	NM_198092.2
novel_mir4281	NM_145831.3
novel_mir4281	NM_134007.4
novel_mir4281	NM_027823.1
novel_mir4281	XM_006519699.3
novel_mir4281	NM_010808.4
novel_mir4281	NM_007754.2
novel_mir4281	NM_173399.3
novel_mir4281	NM_013610.2
novel_mir4281	NM_028768.3
novel_mir4281	NM_001122873.1
novel_mir4281	XM_006527835.1
novel_mir4281	NM_201646.2
novel_mir4281	NM_028763.3
novel_mir4281	NM_175006.2
novel_mir4281	XM_006507825.3
novel_mir4281	XM_011240078.2
novel_mir4281	XM_006511997.1
novel_mir4281	NM_183034.1
novel_mir4281	NM_145824.4
novel_mir4281	NM_172416.3
novel_mir4281	NM_011058.2
novel_mir4281	NM_009923.2
novel_mir4281	NM_008170.2
novel_mir4281	NM_001033167.3
novel_mir4281	NM_172449.2
novel_mir4281	XR_377436.2
novel_mir4281	XM_011241495.2
novel_mir4281	XM_006518020.2
novel_mir4281	XM_006510586.3
novel_mir4281	NM_010414.3
[truncated: 1,015,150+ more rows]
