# Supplementary material for: Characterizations of microRNAs involved in the molecular mechanisms underlying the therapeutic effects of noni (Morinda citrifolia L.) fruit juice on hyperuricemia in mice
Source: Front Nutr. 2023 Jun 22;10:1121734. doi: 10.3389/fnut.2023.1121734 (PMC10324520; doi:10.3389/fnut.2023.1121734)
Supplement: SUPPLEMENTARY TABLE 6 — Target genes identified by both TargetScan and miRanda of the differentially expressed microRNAs of the normal control and allopurinol groups of mice. [file Table_6.XLSX]

## Sheet: Control vs. AllopurinolExpdiff1
miRNA id	Target id
novel_mir1562	NM_033324.2
novel_mir1562	XM_006515581.3
novel_mir1562	NM_145529.3
novel_mir1562	NM_025617.2
novel_mir1562	NM_007587.2
novel_mir1562	XM_006533347.1
novel_mir1562	NM_010922.2
novel_mir1562	XM_006519699.3
novel_mir1562	NM_009873.3
novel_mir1562	NM_133919.4
novel_mir1562	NM_007754.2
novel_mir1562	NM_178899.5
novel_mir1562	NM_175247.3
novel_mir1562	NM_007930.4
novel_mir1562	NM_153573.1
novel_mir1562	NM_027470.3
novel_mir1562	NM_028817.3
novel_mir1562	NM_177611.3
novel_mir1562	NM_001129787.1
novel_mir1562	NM_001293727.1
novel_mir1562	NM_013799.3
novel_mir1562	XM_006535553.3
novel_mir1562	NM_010600.3
novel_mir1562	NM_019466.4
novel_mir1562	NM_009781.4
novel_mir1562	NM_001164528.1
novel_mir1562	NM_173431.2
novel_mir1562	NM_207205.2
novel_mir1562	NM_178618.3
novel_mir1562	NM_011212.3
novel_mir1562	NM_001081267.2
novel_mir1562	XM_006510669.3
novel_mir1562	XM_006504740.3
novel_mir1562	NM_009119.3
novel_mir1562	NM_001167879.1
novel_mir1562	NM_028863.1
novel_mir1562	NM_183195.2
novel_mir1562	NM_026102.3
novel_mir1562	NM_001033277.3
novel_mir1562	XM_006523533.1
novel_mir1562	NM_026965.2
novel_mir1562	NM_001001932.3
novel_mir1562	NM_001122820.1
novel_mir1562	NM_001163136.1
novel_mir1562	NM_008078.2
novel_mir1562	NM_010831.2
novel_mir1562	NM_001033285.1
novel_mir1562	NM_178701.3
novel_mir1562	NM_012019.3
novel_mir1562	NM_001110849.1
novel_mir1562	NM_053009.3
novel_mir1562	NM_001276486.1
novel_mir1562	NM_172407.3
novel_mir1562	NM_010604.3
novel_mir1562	NM_007402.2
novel_mir1562	NM_011771.1
novel_mir1562	XM_006528013.3
novel_mir1562	NM_001025382.2
novel_mir1562	NM_012056.2
novel_mir1562	NM_009512.2
novel_mir1562	NM_027893.3
novel_mir1562	NM_010500.2
novel_mir1562	XM_006532780.2
novel_mir1562	NM_146033.3
novel_mir1562	NM_015734.2
novel_mir1562	NM_133808.5
novel_mir1562	NM_178119.3
novel_mir1562	NM_053011.2
novel_mir1562	NM_133810.3
novel_mir1562	NM_176958.3
novel_mir1562	NM_028603.4
novel_mir1562	NM_138589.2
novel_mir1562	NM_028607.1
novel_mir1562	NM_008976.2
novel_mir1562	NM_177292.3
novel_mir1562	NM_011936.2
novel_mir1562	NM_172671.2
novel_mir1562	NM_175446.3
novel_mir1562	NM_001039000.4
novel_mir1562	NM_001170787.1
novel_mir1562	NM_010277.3
novel_mir1562	NM_030127.3
novel_mir1562	XM_006524130.3
novel_mir1562	XM_006529253.3
novel_mir1562	NM_172643.5
novel_mir1562	NM_028707.4
novel_mir1562	NR_104386.1
novel_mir1562	NM_053137.2
novel_mir1562	NM_001037863.1
novel_mir1562	NM_178622.5
novel_mir1562	NM_021885.4
novel_mir1562	NM_019661.4
novel_mir1562	NM_008024.2
novel_mir1562	NM_013625.4
novel_mir1562	NM_001276329.1
novel_mir1562	NM_019677.2
novel_mir1562	NM_009305.2
novel_mir1562	NM_010711.2
novel_mir1562	NM_029770.2
novel_mir1562	NM_011714.2
novel_mir1562	NM_008972.2
novel_mir1562	NM_022419.3
novel_mir1562	NM_001290467.1
novel_mir1562	NM_133990.5
novel_mir1562	NM_172143.2
novel_mir1562	NM_022023.2
novel_mir1562	NM_001100449.1
novel_mir1562	NM_028023.3
novel_mir1562	NM_183173.2
novel_mir1562	NM_146043.4
novel_mir1562	NM_028873.4
novel_mir1562	NM_001013026.2
novel_mir1562	NM_009320.4
novel_mir1562	XM_006538921.1
novel_mir1562	NM_145512.4
novel_mir1562	NM_009424.3
novel_mir1562	NM_026775.4
novel_mir1562	XM_006528765.2
novel_mir1562	NM_007872.4
novel_mir1562	NM_001163013.1
novel_mir1562	NM_009026.5
novel_mir1562	NM_194343.2
novel_mir1562	NM_001164258.1
novel_mir1562	NM_001190374.1
novel_mir1562	XM_006529677.3
novel_mir1562	NM_176833.4
novel_mir1562	NM_008139.5
novel_mir1562	NM_145423.2
novel_mir1562	NM_029428.1
novel_mir1562	NM_021606.3
novel_mir1562	NM_013511.3
novel_mir1562	XR_385293.2
novel_mir1562	NM_053155.2
novel_mir1562	NM_001030294.1
novel_mir1562	NM_172266.3
novel_mir1562	NM_133978.2
novel_mir1562	NM_001205341.1
novel_mir1562	NM_027353.4
novel_mir1562	XM_006513645.3
novel_mir1562	NM_001033405.2
novel_mir1562	NM_146112.4
novel_mir1562	NM_010578.2
novel_mir1562	NM_146094.2
novel_mir1562	NM_027758.4
novel_mir1562	NM_146037.2
novel_mir1562	NM_001085376.2
novel_mir1562	NM_134148.2
novel_mir1562	XM_006533457.3
novel_mir1562	NM_001013741.1
novel_mir1562	NM_008300.3
novel_mir1562	NM_009182.3
novel_mir1562	XM_011245602.2
novel_mir1562	XM_006521485.1
novel_mir1562	NM_001128151.1
novel_mir1562	NM_026615.4
novel_mir1562	NM_020006.2
novel_mir1562	NM_199199.3
novel_mir1562	NM_001163308.1
novel_mir1562	NM_007545.2
novel_mir1562	NM_144894.3
novel_mir1562	NM_138682.2
novel_mir1562	XM_011243582.1
novel_mir1562	XM_006516070.3
novel_mir1562	NM_001163314.2
novel_mir1562	NM_001162956.1
novel_mir1562	NM_031183.2
novel_mir1562	NM_029413.4
novel_mir1562	NM_213616.4
novel_mir1562	NM_181595.3
novel_mir1562	NM_144822.3
novel_mir1562	NM_008165.4
novel_mir1562	NM_023624.4
novel_mir1562	NM_178640.2
novel_mir1562	NM_011669.3
novel_mir1562	NM_144888.2
novel_mir1562	NM_173442.5
novel_mir1562	XR_389591.2
novel_mir1562	XM_006501402.3
novel_mir1562	NM_013703.2
novel_mir1562	NM_212446.2
novel_mir1562	NM_026556.4
novel_mir1562	NM_008441.2
novel_mir1562	XM_011246157.2
novel_mir1562	XM_006522202.3
novel_mir1562	NM_053132.3
novel_mir1562	XM_006506008.3
novel_mir1562	NR_104347.1
novel_mir1562	NM_152915.1
novel_mir1562	NM_001285847.1
novel_mir1562	NM_020265.4
novel_mir1562	NM_009313.5
novel_mir1562	NM_172835.3
novel_mir1562	NM_007960.4
novel_mir1562	NM_031195.2
novel_mir1562	NM_138651.7
novel_mir1562	XM_011242183.1
novel_mir1562	NM_178878.2
novel_mir1562	XM_011238652.1
novel_mir1562	NM_001081203.1
novel_mir1562	NM_175276.4
novel_mir1562	NR_004429.1
novel_mir1562	NM_207633.2
novel_mir1562	NM_009050.2
novel_mir1562	NM_025965.3
novel_mir1562	NM_026880.2
novel_mir1562	NM_009602.4
novel_mir1562	NM_007424.2
novel_mir1562	XM_006522869.3
novel_mir1562	NR_102343.1
novel_mir1562	NM_007798.3
novel_mir1562	NM_001031667.1
novel_mir1562	NM_009764.3
novel_mir1562	NM_026184.2
novel_mir1562	NM_027904.3
novel_mir1562	NM_029332.1
novel_mir1562	XM_006503954.1
novel_mir1562	NM_172284.5
novel_mir1562	XM_006538423.3
novel_mir1562	NM_008686.3
novel_mir1562	NM_010609.2
novel_mir1562	XM_006526768.3
novel_mir1562	XM_006535580.3
novel_mir1562	NM_001005426.2
novel_mir1562	NM_015802.3
novel_mir1562	NM_026280.3
novel_mir1562	NM_021369.2
novel_mir1562	NM_001081161.1
novel_mir1562	NM_012000.3
novel_mir1562	NM_021350.2
novel_mir1562	NM_172611.4
novel_mir1562	XM_006501590.3
novel_mir1562	NM_177319.3
novel_mir1562	NM_139306.3
novel_mir1562	NM_009903.2
novel_mir1562	NM_182839.2
novel_mir1562	NM_001081055.1
novel_mir1562	NM_177263.3
novel_mir1562	NM_019840.2
novel_mir1562	NM_001304266.1
novel_mir1562	NM_026254.2
novel_mir1562	NM_144557.5
novel_mir1562	NM_177034.3
novel_mir1562	NM_080855.2
novel_mir1562	NM_198110.2
novel_mir1562	NM_201230.5
novel_mir1562	NM_007916.2
novel_mir1562	NM_016924.2
novel_mir1562	NM_001195633.1
novel_mir1562	NM_172675.4
novel_mir1562	NM_011445.4
novel_mir1562	NM_001033399.4
novel_mir1562	NM_026034.4
novel_mir1562	NM_010656.2
novel_mir1562	NM_011605.3
novel_mir1562	NM_172588.2
novel_mir1562	XM_006510544.2
novel_mir1562	NM_026172.3
novel_mir1562	NM_011821.3
novel_mir1562	NM_207650.4
novel_mir1562	NM_001024468.3
novel_mir1562	NM_023646.4
novel_mir1562	NM_028838.2
novel_mir1562	NM_001085507.1
novel_mir1562	NM_146001.2
novel_mir1562	NM_030250.2
novel_mir1562	NM_008037.4
novel_mir1562	NM_016769.4
novel_mir1562	NM_172499.2
novel_mir1562	XM_006507926.1
novel_mir1562	NM_054057.4
novel_mir1562	NM_172632.2
novel_mir1562	NM_025911.2
novel_mir1562	NM_013477.3
novel_mir1562	NM_009125.2
novel_mir1562	NM_008997.3
novel_mir1562	XM_006521869.1
novel_mir1562	NM_001033875.2
novel_mir1562	NM_031392.2
novel_mir1562	NM_172673.3
novel_mir1562	NM_019691.4
novel_mir1562	NM_007707.3
novel_mir1562	NM_177351.4
novel_mir1562	NM_173866.3
novel_mir1562	NM_009983.2
novel_mir1562	NM_017401.2
novel_mir1562	NM_139141.4
novel_mir1562	NM_026908.3
novel_mir1562	NM_145587.2
novel_mir1562	NM_172734.3
novel_mir1562	NM_175515.5
novel_mir1562	NM_173368.3
novel_mir1562	NM_001128609.1
novel_mir1562	NM_026576.3
novel_mir1562	NM_026331.3
novel_mir1562	NM_011376.3
novel_mir1562	NM_178939.2
novel_mir1562	NM_009582.4
novel_mir1562	XM_006524357.2
novel_mir1562	XM_011248948.2
novel_mir1562	NM_028224.4
novel_mir1562	NM_146144.4
novel_mir1562	NM_001081216.1
novel_mir1562	NM_053202.2
novel_mir1562	XM_006495692.3
novel_mir1562	NM_013835.2
novel_mir1562	NM_010606.2
novel_mir1562	XM_006499062.3
novel_mir1562	NM_011010.2
novel_mir2019	NM_009506.2
novel_mir2019	NM_174846.4
novel_mir2019	NM_148931.3
novel_mir2019	XM_006528052.3
novel_mir2019	NM_133664.3
novel_mir2019	XM_006534029.3
novel_mir2019	NM_133747.2
novel_mir2019	NM_133919.4
novel_mir2019	NM_008171.3
novel_mir2019	NM_053095.2
novel_mir2019	NM_022410.3
novel_mir2019	XM_006517637.3
novel_mir2019	NM_008891.2
novel_mir2019	NM_001168260.1
novel_mir2019	NM_001039472.1
novel_mir2019	NM_009181.2
novel_mir2019	NM_130454.2
novel_mir2019	NM_172449.2
novel_mir2019	XR_377436.2
novel_mir2019	NR_105047.1
novel_mir2019	NM_022318.3
novel_mir2019	NM_153489.2
novel_mir2019	NM_025928.4
novel_mir2019	NM_173425.3
novel_mir2019	NM_028127.3
novel_mir2019	NM_201406.1
novel_mir2019	NR_027876.1
novel_mir2019	NM_029366.2
novel_mir2019	XM_006509112.2
novel_mir2019	NM_178047.4
novel_mir2019	NM_001081050.2
novel_mir2019	NM_026508.2
novel_mir2019	XM_006527048.3
novel_mir2019	NM_001033366.3
novel_mir2019	NM_008093.2
novel_mir2019	NM_019578.2
novel_mir2019	XR_383188.2
novel_mir2019	XM_011247248.1
novel_mir2019	NM_177341.4
novel_mir2019	NM_023179.3
novel_mir2019	NM_001040398.2
novel_mir2019	NM_001110849.1
novel_mir2019	NM_001162943.1
novel_mir2019	NM_207659.3
novel_mir2019	NM_011549.3
novel_mir2019	NM_001033292.3
novel_mir2019	XM_006532838.3
novel_mir2019	NM_001081071.2
novel_mir2019	NM_029423.2
novel_mir2019	NM_001114609.1
novel_mir2019	XM_011250221.2
novel_mir2019	NM_133907.3
novel_mir2019	NM_028614.3
novel_mir2019	NM_028185.2
novel_mir2019	XM_006500344.3
novel_mir2019	NM_021715.1
novel_mir2019	NM_011256.3
novel_mir2019	NM_023844.5
novel_mir2019	NM_145375.4
novel_mir2019	NM_011690.3
novel_mir2019	NM_144812.2
novel_mir2019	NM_021343.3
novel_mir2019	NM_177378.4
novel_mir2019	NM_027270.2
novel_mir2019	NM_001004157.2
novel_mir2019	NM_177292.3
novel_mir2019	NM_008909.2
novel_mir2019	NM_145706.2
novel_mir2019	NM_201394.2
novel_mir2019	NM_133850.2
novel_mir2019	NM_021512.2
novel_mir2019	NM_001252448.1
novel_mir2019	NM_145579.3
novel_mir2019	NM_029633.2
novel_mir2019	NM_145432.3
novel_mir2019	NM_001128093.1
novel_mir2019	XM_006538531.3
novel_mir2019	NM_009298.3
novel_mir2019	NM_019661.4
novel_mir2019	NM_011077.2
novel_mir2019	NM_008120.3
novel_mir2019	XM_006497816.3
novel_mir2019	NM_172719.2
novel_mir2019	NM_001109657.3
novel_mir2019	NM_153782.1
novel_mir2019	NM_025830.3
novel_mir2019	XM_006530874.2
novel_mir2019	NM_001033207.3
novel_mir2019	NM_153514.5
novel_mir2019	NM_173437.2
novel_mir2019	NM_144517.4
novel_mir2019	NM_027432.3
novel_mir2019	NM_054085.2
novel_mir2019	NM_010193.4
novel_mir2019	XM_006496435.3
novel_mir2019	NM_011052.2
novel_mir2019	NM_194343.2
novel_mir2019	NM_029811.2
novel_mir2019	NM_029031.3
novel_mir2019	XM_006516340.2
novel_mir2019	NM_020270.3
novel_mir2019	NM_177663.4
novel_mir2019	NM_053155.2
novel_mir2019	NM_026444.3
novel_mir2019	XM_006521751.3
novel_mir2019	NM_001134457.1
novel_mir2019	NM_001081274.1
novel_mir2019	NM_027715.1
novel_mir2019	NM_008185.3
novel_mir2019	NM_021397.2
novel_mir2019	NM_029839.3
novel_mir2019	NM_145833.1
novel_mir2019	NM_025739.3
novel_mir2019	NM_010329.3
novel_mir2019	NM_007567.2
novel_mir2019	XM_006514183.3
novel_mir2019	NM_018773.2
novel_mir2019	NM_134148.2
novel_mir2019	NM_010183.1
novel_mir2019	NM_183174.3
novel_mir2019	NM_178617.4
novel_mir2019	NM_010341.1
novel_mir2019	NM_010732.4
novel_mir2019	XM_011245602.2
novel_mir2019	NM_028228.3
novel_mir2019	XM_006506145.1
novel_mir2019	NM_028593.2
novel_mir2019	NM_181071.3
novel_mir2019	NM_153179.3
novel_mir2019	NM_177204.3
novel_mir2019	NM_009327.3
novel_mir2019	NM_001029988.2
novel_mir2019	NM_001136104.1
novel_mir2019	XR_384570.2
novel_mir2019	NM_026995.4
novel_mir2019	NM_181452.2
novel_mir2019	NM_144822.3
novel_mir2019	NM_177038.3
novel_mir2019	NM_011778.2
novel_mir2019	NM_024124.3
novel_mir2019	NM_007966.4
novel_mir2019	XM_006532002.3
novel_mir2019	NM_182997.2
novel_mir2019	NM_172540.2
novel_mir2019	NM_001085355.1
novel_mir2019	NM_172512.2
novel_mir2019	XM_006530288.3
novel_mir2019	NM_021429.3
novel_mir2019	NM_001100452.1
novel_mir2019	NM_023396.5
novel_mir2019	NM_138672.2
novel_mir2019	NM_022021.2
novel_mir2019	NM_008392.1
novel_mir2019	NM_001081064.1
novel_mir2019	NM_001102613.1
novel_mir2019	NM_177633.4
novel_mir2019	XM_006498502.3
novel_mir2019	NM_009050.2
novel_mir2019	NM_001025379.1
novel_mir2019	NM_172641.3
novel_mir2019	NM_026184.2
novel_mir2019	NM_197987.2
novel_mir2019	NM_007642.4
novel_mir2019	NM_183141.2
novel_mir2019	NM_008217.4
novel_mir2019	NM_026441.4
novel_mir2019	XM_006514309.2
novel_mir2019	NM_008686.3
novel_mir2019	NM_019956.1
novel_mir2019	NM_181402.3
novel_mir2019	NM_011102.4
novel_mir2019	XM_006500312.3
novel_mir2019	XM_011239733.1
novel_mir2019	NM_001005420.1
novel_mir2019	NM_009780.2
novel_mir2019	NM_001024539.1
novel_mir2019	XM_006504686.2
novel_mir2019	NR_104483.1
novel_mir2019	NM_175398.4
novel_mir2019	NM_145152.4
novel_mir2019	NM_026145.4
novel_mir2019	NM_008180.2
novel_mir2019	NM_001024137.1
novel_mir2019	NM_009021.2
novel_mir2019	NM_177319.3
novel_mir2019	NM_007520.2
novel_mir2019	NM_175127.2
novel_mir2019	NM_010851.2
novel_mir2019	NM_001081055.1
novel_mir2019	NM_011723.3
novel_mir2019	NM_019835.2
novel_mir2019	NM_001164504.1
novel_mir2019	XM_006506389.3
novel_mir2019	XM_006530393.3
novel_mir2019	NM_001243009.1
novel_mir2019	NM_011930.4
novel_mir2019	NM_008029.3
novel_mir2019	NM_148939.2
novel_mir2019	XM_006513316.1
novel_mir2019	XM_006504045.1
novel_mir2019	NM_181328.3
novel_mir2019	NM_175501.2
novel_mir2019	NM_008589.2
novel_mir2019	NM_019985.3
novel_mir2019	NM_001302635.1
novel_mir2019	XM_006521796.1
novel_mir2019	NM_001039554.3
novel_mir2019	NR_027809.1
novel_mir2019	NM_021324.6
novel_mir2019	NM_146252.2
novel_mir2019	NM_009003.3
novel_mir2019	NM_019711.2
novel_mir2019	NM_211138.1
novel_mir2019	XM_006509982.2
novel_mir2019	NM_013624.2
novel_mir2019	NM_009125.2
novel_mir2019	NM_177828.4
novel_mir2019	NM_153049.3
novel_mir2019	NM_146168.1
novel_mir2019	XM_006507370.3
novel_mir2019	NM_009378.3
novel_mir2019	NM_026599.5
novel_mir2019	XM_006505485.1
novel_mir2019	XM_006502133.3
novel_mir2019	NM_152234.2
novel_mir2019	NM_010628.3
novel_mir2019	NM_175251.4
novel_mir2019	NM_023872.3
novel_mir2019	NM_199032.2
novel_mir2019	NM_177185.4
novel_mir2019	NM_172628.2
novel_mir2019	NM_001166532.1
novel_mir2019	XR_384520.3
novel_mir2019	XM_006506538.2
novel_mir2019	NM_172268.2
novel_mir2019	NM_023232.3
novel_mir2019	NM_001031814.1
novel_mir2019	NM_027400.3
novel_mir2019	XM_006500848.3
novel_mir2019	NM_175363.4
novel_mir2019	NM_019510.2
novel_mir2019	NM_011630.3
novel_mir2019	XM_006496736.2
novel_mir2019	NM_027817.3
novel_mir2019	NM_008740.4
novel_mir2019	NM_207237.3
novel_mir2019	NM_016745.3
novel_mir2019	NM_001164367.1
novel_mir2019	XM_006534632.3
novel_mir2019	NM_013664.3
novel_mir2019	NM_008451.2
novel_mir2019	NM_172412.2
novel_mir2019	NM_001281464.1
novel_mir2019	NM_030116.2
novel_mir2019	NM_030730.2
novel_mir2019	NM_009730.2
novel_mir2019	NM_007788.3
novel_mir2019	NM_001081373.2
novel_mir2019	XM_006527939.2
novel_mir2019	NM_010191.3
novel_mir2019	NM_139227.4
novel_mir2019	XM_011246885.2
novel_mir2019	NM_011784.3
novel_mir2019	NM_019406.3
novel_mir2019	XM_006509960.2
novel_mir2019	NM_009351.2
novel_mir2019	NM_023871.4
novel_mir2019	NM_033149.3
novel_mir2019	XM_006525040.3
novel_mir2019	XM_006538004.3
novel_mir2019	NM_138628.3
novel_mir2019	NM_153459.4
novel_mir2019	NM_010414.3
novel_mir2019	XM_006534874.3
novel_mir2019	XM_006515094.3
novel_mir2019	NM_020032.2
novel_mir2019	NM_018790.3
novel_mir2019	XM_006495685.2
novel_mir2019	NM_011023.3
novel_mir2019	NM_009045.4
novel_mir2019	NM_207205.2
novel_mir2019	XM_006501425.3
novel_mir2019	NM_025812.2
novel_mir2019	NR_037908.1
novel_mir2019	NM_016966.3
novel_mir2019	NM_177320.2
novel_mir2019	NM_026740.2
novel_mir2019	NM_008812.2
novel_mir2019	NM_053249.3
novel_mir2019	XM_011240417.1
novel_mir2019	NM_007962.4
novel_mir2019	NM_021295.3
novel_mir2019	NM_009684.2
novel_mir2019	NM_024479.2
novel_mir2019	NM_028453.1
novel_mir2019	NM_008732.2
novel_mir2019	NM_027008.2
novel_mir2019	XM_006520820.3
novel_mir2019	NM_001081351.1
novel_mir2019	NM_008716.2
novel_mir2019	NM_007400.2
novel_mir2019	NM_025439.3
novel_mir2019	NM_175031.3
novel_mir2019	NM_001017985.2
novel_mir2019	NM_175334.3
novel_mir2019	XM_006497439.3
novel_mir2019	XM_006539186.1
novel_mir2019	NM_029654.4
novel_mir2019	NM_134150.2
novel_mir2019	NM_010783.3
novel_mir2019	NM_177215.3
novel_mir2019	NM_177186.4
novel_mir2019	NM_021366.3
novel_mir2019	NM_023854.2
novel_mir2019	NM_175388.3
novel_mir2019	XM_006503790.3
novel_mir2019	NM_130893.3
novel_mir2019	NM_029090.3
novel_mir2019	NM_001164763.1
novel_mir2019	NM_198671.2
novel_mir2019	NM_023525.2
novel_mir2019	XM_006530209.3
novel_mir2019	NM_008240.3
novel_mir2019	NM_198649.3
novel_mir2019	NM_010043.2
novel_mir2019	XM_006499925.1
novel_mir2019	NM_025663.4
novel_mir2019	NM_008547.2
novel_mir2019	NM_030256.2
novel_mir2019	NM_033573.2
novel_mir2019	NM_016711.3
novel_mir2019	NM_007914.3
novel_mir2019	NM_001136240.1
novel_mir2019	XR_881434.2
novel_mir2019	NM_153089.4
novel_mir2019	NM_010575.2
novel_mir2019	NM_029956.3
novel_mir2019	NM_145416.3
novel_mir2019	NM_029624.4
novel_mir2019	NM_009863.3
novel_mir2019	NM_177450.4
novel_mir2019	NM_025631.3
novel_mir2019	NM_001127725.1
novel_mir2019	NM_146099.3
novel_mir2019	NM_021434.5
novel_mir2019	NM_009867.3
novel_mir2019	NM_009699.3
novel_mir2019	XM_006541300.3
novel_mir2019	NM_023429.4
novel_mir2019	NM_008679.3
novel_mir2019	NM_028023.3
novel_mir2019	NM_173363.5
novel_mir2019	NM_001164572.1
novel_mir2019	XM_006540559.3
novel_mir2019	NM_027384.1
novel_mir2019	NM_023465.4
novel_mir2019	NM_145974.3
novel_mir2019	XM_006499940.1
novel_mir2019	NM_010127.3
novel_mir2019	NM_008745.3
novel_mir2019	NM_027490.1
novel_mir2019	NM_019818.5
novel_mir2019	XM_006534428.3
novel_mir2019	XM_006510246.3
novel_mir2019	NM_009990.3
novel_mir2019	NM_177582.3
novel_mir2019	XM_006528867.3
novel_mir2019	NM_001033633.3
novel_mir2019	NM_032396.3
novel_mir2019	NM_027081.3
novel_mir2019	NM_010587.2
novel_mir2019	NM_030262.3
novel_mir2019	NM_146205.2
novel_mir2019	NM_178405.3
novel_mir2019	NM_008845.4
novel_mir2019	NM_011254.5
novel_mir2019	XM_006526388.2
novel_mir2019	NM_173865.3
novel_mir2019	NM_175631.3
novel_mir2019	XM_006535597.3
novel_mir2019	XM_006538631.1
novel_mir2019	NM_011414.3
novel_mir2019	NM_026384.3
novel_mir2019	XM_011239490.2
novel_mir2019	NM_145933.4
novel_mir2019	NM_026574.3
novel_mir2019	NM_178715.3
novel_mir2019	XM_006512806.1
novel_mir2019	NM_010469.2
novel_mir2019	NM_011101.3
novel_mir2019	NM_009671.5
novel_mir2019	NM_026036.3
novel_mir2019	NM_001010941.2
novel_mir2019	XM_006508723.3
novel_mir2019	NM_133853.3
novel_mir2019	NM_001267622.1
novel_mir2019	NM_138310.1
novel_mir2019	NM_028004.2
novel_mir2019	NM_021280.3
novel_mir2019	NM_007488.3
novel_mir2019	NM_153422.2
novel_mir2019	NM_172051.3
novel_mir2019	NM_001146268.1
novel_mir2019	NM_033609.3
novel_mir2019	NM_008559.2
novel_mir2019	NM_007496.2
novel_mir2019	NM_144851.5
novel_mir2019	NM_001112714.2
novel_mir2019	NM_178890.3
novel_mir2019	NM_181348.4
novel_mir2019	NM_146014.3
novel_mir2019	NM_028492.2
novel_mir2019	NM_018795.2
novel_mir2019	NM_148935.2
novel_mir2019	NM_134046.5
novel_mir2019	XM_011241598.1
novel_mir2019	NM_010431.2
novel_mir2019	NM_172974.2
novel_mir2019	NM_023603.3
novel_mir2019	NM_013471.2
novel_mir2019	NM_001025381.2
novel_mir2019	NM_001163754.1
novel_mir2019	NM_148932.2
novel_mir2019	XM_006533292.3
novel_mir2019	XM_006503102.1
novel_mir2019	NM_172822.3
novel_mir2019	XM_011240622.2
novel_mir2019	NM_152220.2
novel_mir2019	NM_172696.2
novel_mir2019	NM_001081302.1
novel_mir2019	XM_006524807.3
novel_mir2019	NM_134257.3
novel_mir2019	NM_153124.2
novel_mir2019	NM_021463.4
novel_mir2019	NM_019869.3
novel_mir2019	NM_027462.4
novel_mir2019	NM_008883.2
novel_mir2019	NM_177230.3
novel_mir2019	NM_026880.2
novel_mir2019	NM_019505.3
novel_mir2019	XM_006501333.3
novel_mir2019	XM_006514552.3
novel_mir2019	NM_023053.3
novel_mir2019	XR_384931.2
novel_mir2019	NM_172468.2
novel_mir2019	NM_021308.1
novel_mir2019	NM_207212.2
novel_mir2019	NM_009698.2
novel_mir2019	XM_006534335.1
novel_mir2019	NM_009949.2
novel_mir2019	NM_011180.3
novel_mir2019	XM_006533683.3
novel_mir2019	NM_029929.3
novel_mir2019	NM_177713.3
novel_mir2019	NM_007634.4
novel_mir2019	NM_198424.3
novel_mir2019	NM_001291069.1
novel_mir2019	XM_006497492.3
novel_mir2019	NM_144954.3
novel_mir2019	NM_009951.4
novel_mir2019	NM_022030.3
novel_mir2019	NM_144825.2
novel_mir2019	NM_009711.4
novel_mir2019	NM_016803.3
novel_mir2019	NM_028101.4
novel_mir2019	NM_172775.2
novel_mir2019	NM_013711.3
novel_mir2019	NM_144882.4
novel_mir2019	NM_177381.3
novel_mir2019	NM_011179.3
novel_mir2019	NM_207109.2
novel_mir2019	NM_028748.2
novel_mir2019	NM_011445.4
novel_mir2019	NM_029103.3
novel_mir2019	NM_001162926.1
novel_mir2019	NM_144527.3
novel_mir2019	NM_011866.2
novel_mir2019	NM_172588.2
novel_mir2019	NM_130450.2
novel_mir2019	NM_018869.3
novel_mir2019	NM_172144.3
novel_mir2019	NM_153415.4
novel_mir2019	XM_006532376.1
novel_mir2019	NM_008306.4
novel_mir2019	NM_007386.2
novel_mir2019	NM_027171.3
novel_mir2019	NM_030060.2
novel_mir2019	NM_018866.2
novel_mir2019	NR_028267.1
novel_mir2019	NM_026203.3
novel_mir2019	NM_013477.3
novel_mir2019	NM_001029983.2
novel_mir2019	NM_001160319.1
novel_mir2019	NM_148945.2
novel_mir2019	NM_177265.4
novel_mir2019	XM_006501048.3
novel_mir2019	XR_387192.1
novel_mir2019	NM_172596.2
novel_mir2019	NM_026908.3
novel_mir2019	NM_029614.3
novel_mir2019	NM_172117.5
novel_mir2019	NM_023328.3
novel_mir2019	NM_001042607.1
novel_mir2019	NM_001039184.1
novel_mir2019	NM_031874.5
novel_mir2019	NM_001081655.1
novel_mir2019	NM_009790.5
novel_mir2019	NM_183148.3
novel_mir2019	NM_027667.3
novel_mir2019	NM_011705.3
novel_mir2019	XM_006506192.1
novel_mir2019	XM_006537532.3
novel_mir2019	XM_006535718.3
novel_mir2019	NM_177093.3
novel_mir2019	NM_001284250.1
novel_mir2019	NM_021419.2
novel_mir2019	XM_006527391.3
novel_mir2019	XM_006508382.1
novel_mir2019	XM_006538372.3
novel_mir2019	NM_013746.3
novel_mir2019	NM_009314.4
novel_mir2019	NM_145469.5
novel_mir2019	NM_178380.1
novel_mir2019	NM_052973.2
novel_mir2019	NM_178029.3
novel_mir2019	NM_009741.5
novel_mir2019	NM_173189.2
novel_mir2019	NM_010271.2
novel_mir2019	NM_177325.3
novel_mir2019	NM_178626.3
novel_mir2019	NM_001081277.1
novel_mir5690	NM_026799.3
novel_mir5690	XM_006501645.3
novel_mir5690	NM_001007573.2
novel_mir5690	NM_172711.3
novel_mir5690	NM_011587.2
novel_mir5690	NM_175432.3
novel_mir5690	NM_130879.2
novel_mir5690	NM_175331.3
novel_mir5690	NM_001198587.3
novel_mir5690	NM_027470.3
novel_mir5690	NM_010009.2
novel_mir5690	NM_139272.2
novel_mir5690	NM_001033306.1
novel_mir5690	NM_001039472.1
novel_mir5690	NM_009181.2
novel_mir5690	NM_010926.5
novel_mir5690	XM_006519279.3
novel_mir5690	XM_006535553.3
novel_mir5690	NM_001081103.2
novel_mir5690	NM_001163502.1
novel_mir5690	NM_011207.2
novel_mir5690	NM_177708.5
novel_mir5690	NM_008058.2
novel_mir5690	NM_009781.4
novel_mir5690	NM_007633.2
novel_mir5690	NM_009804.2
novel_mir5690	NM_031875.2
novel_mir5690	NM_134437.3
novel_mir5690	XM_006497726.2
novel_mir5690	NM_016967.2
novel_mir5690	NM_172134.2
novel_mir5690	XM_006512753.3
novel_mir5690	XM_006508306.3
novel_mir5690	XM_006510644.1
novel_mir5690	NM_138744.3
novel_mir5690	NM_001081011.2
novel_mir5690	XM_011244425.1
novel_mir5690	NM_010757.2
novel_mir5690	NM_027859.2
novel_mir5690	NM_026752.4
novel_mir5690	XM_011249433.2
novel_mir5690	NM_133849.3
novel_mir5690	NM_010598.3
novel_mir5690	NM_019439.3
novel_mir5690	NM_178655.3
novel_mir5690	NM_021358.2
novel_mir5690	NM_008178.2
novel_mir5690	NM_133683.3
novel_mir5690	NM_025605.3
novel_mir5690	NM_145605.2
novel_mir5690	NM_008943.2
novel_mir5690	NM_028185.2
novel_mir5690	XM_011240032.2
novel_mir5690	NM_011016.2
novel_mir5690	NM_010500.2
novel_mir5690	NR_028056.1
novel_mir5690	NR_104053.1
novel_mir5690	NR_045570.1
novel_mir5690	NM_010228.3
novel_mir5690	NM_178119.3
novel_mir5690	NM_199011.1
novel_mir5690	NM_183204.4
novel_mir5690	NM_031182.2
novel_mir5690	NM_011078.3
novel_mir5690	NM_010203.5
novel_mir5690	XM_006532874.3
novel_mir5690	NM_172783.3
novel_mir5690	NM_029394.3
novel_mir5690	XM_011243133.2
novel_mir5690	XM_006531532.2
novel_mir5690	NM_177292.3
novel_mir5690	NM_022007.1
novel_mir5690	NM_010813.3
novel_mir5690	NM_198937.2
novel_mir5690	NM_172263.2
novel_mir5690	NM_008861.3
novel_mir5690	NM_029212.3
novel_mir5690	NM_153083.5
novel_mir5690	NM_145579.3
novel_mir5690	NM_173016.3
novel_mir5690	NM_172862.3
novel_mir5690	NM_028709.2
novel_mir5690	XM_006529845.2
novel_mir5690	NM_007710.2
novel_mir5690	NM_001033319.2
novel_mir5690	XM_006526702.3
novel_mir5690	NM_008120.3
novel_mir5690	NM_009746.2
novel_mir5690	NM_019677.2
novel_mir5690	NM_008168.2
novel_mir5690	NM_198170.4
novel_mir5690	NM_029770.2
novel_mir5690	NM_008445.2
novel_mir5690	NM_026000.2
novel_mir5690	XM_006532924.2
novel_mir5690	NM_010070.4
novel_mir5690	XM_006519224.3
novel_mir5690	NM_029100.2
novel_mir5690	NM_016807.2
novel_mir5690	NM_054042.2
novel_mir5690	NM_001033533.3
novel_mir5690	NM_031872.2
novel_mir5690	NM_010015.4
novel_mir5690	NM_019759.2
novel_mir5690	NM_001281955.1
novel_mir5690	NM_147126.3
novel_mir5690	NM_133232.3
novel_mir5690	XM_006496817.3
novel_mir5690	XM_006532537.3
novel_mir5690	NM_025545.4
novel_mir5690	NM_011379.4
novel_mir5690	NM_011052.2
novel_mir5690	XM_006504845.2
novel_mir5690	XM_006538944.3
novel_mir5690	NM_019572.3
novel_mir5690	NM_011656.3
novel_mir5690	XM_006508995.3
novel_mir5690	NM_199065.2
novel_mir5690	NM_011838.4
novel_mir5690	NM_028078.3
novel_mir5690	NM_198027.2
novel_mir5690	NM_018873.2
novel_mir5690	NM_001081059.3
novel_mir5690	NM_199068.2
novel_mir5690	XM_006529323.3
novel_mir5690	NM_145853.2
novel_mir5690	NM_009755.3
novel_mir5690	XR_384015.3
novel_mir5690	NM_001302471.1
novel_mir5690	NM_021483.5
novel_mir5690	NM_021402.6
novel_mir5690	NM_029004.1
novel_mir5690	XM_006499537.2
novel_mir5690	NM_146219.1
novel_mir5690	NR_122114.1
novel_mir5690	NM_007983.2
novel_mir5690	NM_001033380.3
novel_mir5690	NM_010939.2
novel_mir5690	NM_009469.3
novel_mir5690	XM_006535676.3
novel_mir5690	NM_007854.3
novel_mir5690	NM_025451.2
novel_mir5690	NM_007545.2
novel_mir5690	NM_175935.3
novel_mir5690	NM_175750.3
novel_mir5690	NM_011597.4
novel_mir5690	NM_177644.5
novel_mir5690	XM_006524317.3
novel_mir5690	NM_009461.2
novel_mir5690	NM_031884.2
novel_mir5690	NM_010248.2
novel_mir5690	NM_172866.3
novel_mir5690	NM_029870.2
novel_mir5690	NM_013464.4
novel_mir5690	NM_001003817.1
novel_mir5690	NM_177343.4
novel_mir5690	NM_007966.4
novel_mir5690	NM_008136.2
novel_mir5690	NM_001164493.1
novel_mir5690	NM_020263.3
novel_mir5690	NM_001159910.1
novel_mir5690	NM_144522.5
novel_mir5690	NM_026369.2
novel_mir5690	NM_008609.4
novel_mir5690	NM_001037756.2
novel_mir5690	NM_144800.2
novel_mir5690	NM_008872.3
novel_mir5690	NM_008923.3
novel_mir5690	XM_006513291.1
novel_mir5690	NM_010078.3
novel_mir5690	NM_011622.3
novel_mir5690	NM_009295.2
novel_mir5690	XM_011247380.1
novel_mir5690	NM_001081064.1
novel_mir5690	NM_133769.3
novel_mir5690	NM_145421.2
novel_mir5690	NM_177632.3
novel_mir5690	NM_183225.2
novel_mir5690	NM_028447.3
novel_mir5690	XM_006502137.2
novel_mir5690	NM_001025379.1
novel_mir5690	NM_172661.3
novel_mir5690	XM_011246477.1
novel_mir5690	XM_011239515.2
novel_mir5690	XM_006503954.1
novel_mir5690	NM_144819.2
novel_mir5690	NM_172718.3
novel_mir5690	NM_027889.1
novel_mir5690	NM_010683.2
novel_mir5690	NM_134062.2
novel_mir5690	NM_008403.4
novel_mir5690	NM_013519.2
novel_mir5690	NM_134002.2
novel_mir5690	NM_025494.3
novel_mir5690	NM_175140.4
novel_mir5690	NM_010438.3
novel_mir5690	NM_001033281.3
novel_mir5690	XM_006540655.2
novel_mir5690	NM_016700.4
novel_mir5690	NM_207676.2
novel_mir5690	NM_207225.2
novel_mir5690	NM_001162999.2
novel_mir5690	NM_019835.2
novel_mir5690	NM_026743.3
novel_mir5690	XM_006529671.3
novel_mir5690	NM_145488.1
novel_mir5690	XR_384580.3
novel_mir5690	NM_178887.4
novel_mir5690	NM_181399.3
novel_mir5690	NM_001033399.4
novel_mir5690	NM_013880.3
novel_mir5690	NM_028995.3
novel_mir5690	NM_019392.2
novel_mir5690	NM_183186.2
novel_mir5690	NM_198013.3
novel_mir5690	NM_020587.2
novel_mir5690	NM_001024602.3
novel_mir5690	NM_008634.2
novel_mir5690	NM_027664.1
novel_mir5690	XM_006538087.3
novel_mir5690	NR_027809.1
novel_mir5690	NM_183016.2
novel_mir5690	NM_007934.3
novel_mir5690	NM_146252.2
novel_mir5690	NM_009003.3
novel_mir5690	NM_029738.2
novel_mir5690	XM_006499944.3
novel_mir5690	NM_183086.2
novel_mir5690	NM_145819.2
novel_mir5690	NM_175521.3
novel_mir5690	NM_001163689.1
novel_mir5690	NM_010797.3
novel_mir5690	NM_173388.2
novel_mir5690	NM_008440.4
novel_mir5690	NM_013783.2
novel_mir5690	NM_013813.1
novel_mir5690	XM_006521869.1
novel_mir5690	NM_010436.2
novel_mir5690	NM_027498.3
novel_mir5690	NM_173866.3
novel_mir5690	XM_006511327.1
novel_mir5690	NM_008416.3
novel_mir5690	NM_007863.2
novel_mir5690	NM_177775.3
novel_mir5690	NM_019423.2
novel_mir5690	XM_006503815.3
novel_mir5690	NM_145998.3
novel_mir5690	NM_028721.3
novel_mir5690	NM_028162.4
novel_mir5690	XM_006539172.3
novel_mir5690	XM_006512734.3
novel_mir5690	NM_198048.2
novel_mir5690	NM_177879.5
novel_mir5690	NM_009189.3
novel_mir5690	NM_178162.3
novel_mir5690	NM_133982.1
novel_mir5690	NM_001029877.3
novel_mir5690	NM_010233.2
novel_mir5690	NM_008340.3
novel_mir5690	NM_022887.4
novel_mir5690	XM_011249909.2
novel_mir5690	NM_207202.2
novel_mir5690	NM_026138.2
novel_mir5690	NM_010509.2
novel_mir5690	NM_008381.3
novel_mir5690	NM_008489.2
novel_mir5690	NM_011724.3
novel_mir5690	NM_172426.2
novel_mir5690	NM_015742.2
novel_mir5690	NM_144880.4
novel_mir5690	NM_001109906.2
novel_mir5690	NM_026037.3
novel_mir5690	NM_007654.2
novel_mir5690	NM_001167889.1
novel_mir5690	XM_011249576.1
novel_mir5690	NM_148948.2
novel_mir5690	XM_006508533.1
novel_mir5690	XM_006509960.2
novel_mir5690	NM_027890.5
novel_mir5690	NM_010919.2
novel_mir5690	NM_001081409.1
novel_mir5690	NM_177611.3
novel_mir5690	NM_199449.2
novel_mir5690	NM_033149.3
novel_mir5690	NM_008170.2
novel_mir5690	NM_019746.4
novel_mir5690	XM_006538004.3
novel_mir5690	NM_028767.2
novel_mir5690	NM_138647.3
novel_mir5690	NM_172503.3
novel_mir5690	NM_080471.3
novel_mir5690	NM_010414.3
novel_mir5690	NM_010312.4
novel_mir5690	NM_001290782.1
novel_mir5690	XM_006495685.2
novel_mir5690	NM_010324.2
novel_mir5690	NM_198429.2
novel_mir5690	NR_110981.1
novel_mir5690	NM_145133.3
novel_mir5690	NM_153396.3
novel_mir5690	NM_183138.2
novel_mir5690	NM_008699.2
novel_mir5690	XM_006498311.1
novel_mir5690	NM_177320.2
novel_mir5690	NM_001033277.3
novel_mir5690	NM_011192.3
novel_mir5690	NM_008242.2
novel_mir5690	NM_001122594.2
novel_mir5690	NM_009217.4
novel_mir5690	XM_006534842.3
novel_mir5690	NM_001159968.1
novel_mir5690	NM_001013390.2
novel_mir5690	NM_029441.3
novel_mir5690	NM_146003.2
novel_mir5690	NM_027008.2
novel_mir5690	NM_007903.5
novel_mir5690	NM_001081981.2
novel_mir5690	XR_388504.1
novel_mir5690	NM_027324.5
novel_mir5690	NM_172557.2
novel_mir5690	NM_026277.3
novel_mir5690	NM_019872.1
novel_mir5690	NM_011858.4
novel_mir5690	NM_011771.1
novel_mir5690	NM_025872.4
novel_mir5690	XM_006513075.3
novel_mir5690	NM_013723.3
novel_mir5690	NM_172935.4
novel_mir5690	NM_009697.3
novel_mir5690	XM_006504502.3
novel_mir5690	NM_008285.4
novel_mir5690	NM_130893.3
novel_mir5690	NM_010048.3
novel_mir5690	NM_007949.4
novel_mir5690	NM_016789.3
novel_mir5690	NM_010082.2
novel_mir5690	NM_016772.1
novel_mir5690	XM_006530113.3
novel_mir5690	NM_001252072.1
novel_mir5690	NM_026101.4
novel_mir5690	NM_011028.2
novel_mir5690	NM_011032.2
novel_mir5690	NM_138950.2
novel_mir5690	NM_026023.5
novel_mir5690	NM_001190483.2
novel_mir5690	NM_025495.3
novel_mir5690	NM_172708.3
novel_mir5690	NM_172532.3
novel_mir5690	NM_007706.4
novel_mir5690	NM_007439.2
novel_mir5690	NM_026552.3
novel_mir5690	NM_008202.2
novel_mir5690	NM_001001488.3
novel_mir5690	NM_025788.3
novel_mir5690	XM_011243708.1
novel_mir5690	NM_008385.4
novel_mir5690	XM_006538481.2
novel_mir5690	NM_001081131.2
novel_mir5690	NM_010515.2
novel_mir5690	NM_178694.4
novel_mir5690	NM_145417.3
novel_mir5690	NM_001081344.2
novel_mir5690	NM_009305.2
novel_mir5690	NM_028420.2
novel_mir5690	NM_001243857.1
novel_mir5690	NM_001081081.2
novel_mir5690	XM_006511758.3
novel_mir5690	NM_010929.2
novel_mir5690	NM_011059.2
novel_mir5690	NM_001013366.1
novel_mir5690	NM_011097.2
novel_mir5690	NM_001081355.3
novel_mir5690	NM_028487.4
novel_mir5690	NM_008421.3
novel_mir5690	NM_001164572.1
novel_mir5690	NM_201354.2
novel_mir5690	NM_007688.2
novel_mir5690	NM_019676.3
novel_mir5690	NM_009124.6
novel_mir5690	NM_001161541.1
novel_mir5690	NM_177805.3
novel_mir5690	NM_008745.3
novel_mir5690	NM_201245.3
novel_mir5690	XM_011239281.1
novel_mir5690	NM_026421.3
novel_mir5690	XM_006538932.2
novel_mir5690	NM_001163488.1
novel_mir5690	NM_001164258.1
novel_mir5690	NM_007918.3
novel_mir5690	NM_198037.1
novel_mir5690	NM_011324.2
novel_mir5690	NM_001085495.2
novel_mir5690	NM_025829.4
novel_mir5690	NM_177876.4
novel_mir5690	NM_026669.4
novel_mir5690	NM_198627.2
novel_mir5690	NM_001164797.1
novel_mir5690	NM_023122.3
novel_mir5690	NM_009733.2
novel_mir5690	NM_133980.3
novel_mir5690	NM_007397.3
novel_mir5690	NM_020608.3
novel_mir5690	NM_021337.2
novel_mir5690	NM_030241.3
novel_mir5690	NM_144531.3
novel_mir5690	NM_008875.4
novel_mir5690	NM_025857.2
novel_mir5690	NM_146025.2
novel_mir5690	XM_006530192.3
novel_mir5690	XM_011249409.2
novel_mir5690	NM_145543.2
novel_mir5690	XM_006533487.1
novel_mir5690	NM_010567.2
novel_mir5690	NM_009059.2
novel_mir5690	NM_001015039.1
novel_mir5690	NM_178242.2
novel_mir5690	NM_012024.2
novel_mir5690	NM_025436.2
novel_mir5690	NM_144851.5
novel_mir5690	NM_013607.2
novel_mir5690	NM_007953.2
novel_mir5690	NM_011571.3
novel_mir5690	NM_001033276.3
novel_mir5690	NM_194334.2
novel_mir5690	NM_134046.5
novel_mir5690	NM_008992.2
novel_mir5690	NM_173384.2
novel_mir5690	NR_027857.1
novel_mir5690	XM_006501205.1
novel_mir5690	NM_018863.4
novel_mir5690	NM_027457.4
novel_mir5690	XM_006538112.3
novel_mir5690	XR_375501.1
novel_mir5690	NM_008047.5
novel_mir5690	NM_172805.3
novel_mir5690	XM_006522202.3
novel_mir5690	XM_011250030.2
novel_mir5690	NM_009925.4
novel_mir5690	NM_001293560.1
novel_mir5690	NM_021611.3
novel_mir5690	NM_008253.4
novel_mir5690	NM_007855.3
novel_mir5690	NM_007472.2
novel_mir5690	NM_178929.4
novel_mir5690	NM_011427.3
novel_mir5690	NM_172437.3
novel_mir5690	NM_134257.3
novel_mir5690	NM_008518.2
novel_mir5690	NM_011286.3
novel_mir5690	NM_080458.2
novel_mir5690	XM_006522718.2
novel_mir5690	NM_016709.2
novel_mir5690	NM_001290548.1
novel_mir5690	NM_175099.3
novel_mir5690	NM_010499.4
novel_mir5690	NM_175199.3
novel_mir5690	XM_006522869.3
novel_mir5690	NM_146028.4
novel_mir5690	NM_207583.2
novel_mir5690	NM_011861.3
novel_mir5690	NM_053244.5
novel_mir5690	NM_009597.1
novel_mir5690	NM_207668.2
novel_mir5690	NM_001081279.1
novel_mir5690	XM_006532888.1
novel_mir5690	NM_172468.2
novel_mir5690	NM_172563.3
novel_mir5690	XM_006513312.2
novel_mir5690	NM_023637.3
novel_mir5690	NM_001167891.1
novel_mir5690	XM_006504438.2
novel_mir5690	NM_175686.3
novel_mir5690	NM_016673.2
novel_mir5690	NM_194268.2
novel_mir5690	NM_009747.2
novel_mir5690	NM_010308.3
novel_mir5690	NM_022004.6
novel_mir5690	NM_018871.3
novel_mir5690	XM_006517008.2
novel_mir5690	NM_027694.2
novel_mir5690	NM_080855.2
novel_mir5690	NM_021403.3
novel_mir5690	NM_010928.2
novel_mir5690	XM_006505142.2
novel_mir5690	XM_006501615.2
novel_mir5690	NM_138313.3
novel_mir5690	NM_025633.3
novel_mir5690	NM_001164225.1
novel_mir5690	NM_001033312.3
novel_mir5690	NM_001142642.1
novel_mir5690	NM_011162.5
novel_mir5690	NM_001111275.2
novel_mir5690	NM_172743.3
novel_mir5690	NM_026613.4
novel_mir5690	NM_011995.4
novel_mir5690	NM_008263.3
novel_mir5690	NM_021431.2
novel_mir5690	NM_130796.4
novel_mir5690	NM_198420.2
novel_mir5690	NM_026580.4
novel_mir5690	NM_172632.2
novel_mir5690	NM_145829.2
novel_mir5690	XM_011238485.2
novel_mir5690	NM_001160319.1
novel_mir5690	NM_001080925.1
novel_mir5690	XM_006501704.3
novel_mir5690	NM_010430.2
novel_mir5690	NM_146090.5
novel_mir5690	NM_009179.3
novel_mir5690	NM_011994.2
novel_mir5690	NM_139063.1
novel_mir5690	NM_153560.4
novel_mir5690	NM_177092.4
novel_mir5690	NM_133803.2
novel_mir5690	NM_009962.3
novel_mir5690	NM_011012.5
novel_mir5690	NM_010897.2
novel_mir5690	NM_007678.3
novel_mir5690	NM_011759.3
novel_mir5690	NM_172772.2
novel_mir5690	NM_027382.4
novel_mir5690	NM_201352.2
novel_mir5690	NM_011947.3
novel_mir5690	NM_146102.2
novel_mir5690	NM_144526.3
novel_mir5690	NM_009871.2
novel_mir5690	NM_201610.2
novel_mir5690	NM_008522.3
novel_mir5690	NM_027391.3
novel_mir5690	NM_029810.4
novel_mir5690	XM_006514793.1
novel_mir5690	NM_133215.1
novel_mir5690	NM_153162.3
novel_mir5690	NM_028138.1
novel_mir5690	XM_006503540.3
novel_mir5690	NM_001081277.1
novel_mir5550	XM_006535410.3
novel_mir5550	NM_145951.5
novel_mir5550	NM_001034905.2
novel_mir5550	NM_145831.3
novel_mir5550	NM_007561.4
novel_mir5550	NM_199055.2
novel_mir5550	NM_138674.2
novel_mir5550	NM_001111275.2
novel_mir5550	NM_023042.3
novel_mir5550	NM_023146.2
novel_mir5550	NM_144851.5
novel_mir5550	XM_006497128.3
novel_mir5550	NM_021369.2
novel_mir5550	NM_016807.2
novel_mir5550	NM_001110016.1
novel_mir5550	XM_006535151.1
novel_mir5550	NR_027838.1
novel_mir5550	XM_006499902.2
novel_mir5550	NM_080847.3
novel_mir5550	NM_011200.2
novel_mir5550	NM_145360.2
novel_mir5550	NM_008792.4
novel_mir677	XM_006539162.2
novel_mir677	XM_006521033.3
novel_mir677	XM_006515581.3
novel_mir677	XM_006513177.2
novel_mir677	XM_006500988.2
novel_mir677	NM_198092.2
novel_mir677	NM_001039723.2
novel_mir677	NM_173028.4
novel_mir677	NM_025607.3
novel_mir677	NM_033587.3
novel_mir677	NM_010731.3
novel_mir677	NM_008727.5
novel_mir677	NM_145597.4
novel_mir677	NM_010788.4
novel_mir677	NM_008161.3
novel_mir677	NM_027560.1
novel_mir677	NM_080553.3
novel_mir677	NM_029884.1
novel_mir677	NM_027161.2
novel_mir677	NM_178684.5
novel_mir677	NM_146122.3
novel_mir677	NM_028763.3
novel_mir677	NM_178874.3
novel_mir677	XM_006512141.3
novel_mir677	NM_011261.2
novel_mir677	NM_019517.4
novel_mir677	NM_001033306.1
novel_mir677	NM_016674.4
novel_mir677	NM_009181.2
novel_mir677	XM_011241866.1
novel_mir677	NR_073376.1
novel_mir677	NM_138953.2
novel_mir677	NM_178798.3
novel_mir677	XM_006535553.3
novel_mir677	NM_025685.3
novel_mir677	NM_008491.1
novel_mir677	XM_006498333.3
novel_mir677	NM_001099631.1
novel_mir677	NM_172272.2
novel_mir677	NM_172790.2
novel_mir677	NM_009781.4
novel_mir677	NM_180962.2
novel_mir677	NM_054041.2
novel_mir677	NM_031875.2
novel_mir677	XM_006496301.3
novel_mir677	XM_011240779.2
novel_mir677	NM_007890.2
novel_mir677	XM_006508306.3
novel_mir677	NM_033594.2
novel_mir677	NM_198117.2
novel_mir677	NM_007979.2
novel_mir677	NM_001033445.2
novel_mir677	NM_001081050.2
novel_mir677	NM_009473.3
novel_mir677	NM_001004148.4
novel_mir677	NM_009690.2
novel_mir677	NM_198094.2
novel_mir677	NM_022814.2
novel_mir677	NM_172259.1
novel_mir677	NM_001290416.1
novel_mir677	NM_007874.3
novel_mir677	NM_001110849.1
novel_mir677	NM_010598.3
novel_mir677	XM_006540553.3
novel_mir677	NM_024291.3
novel_mir677	NM_008771.3
novel_mir677	NM_145500.3
novel_mir677	XM_006539210.1
novel_mir677	NM_001004180.1
novel_mir677	NM_030113.2
novel_mir677	NM_021424.2
novel_mir677	NM_126166.4
novel_mir677	XM_006540437.2
novel_mir677	NM_177823.4
novel_mir677	NM_145476.2
novel_mir677	XM_006533302.1
novel_mir677	NM_145586.1
novel_mir677	NM_007569.2
novel_mir677	NM_001025382.2
novel_mir677	NM_008500.2
novel_mir677	XM_006537941.3
novel_mir677	NM_134096.2
novel_mir677	NM_199323.3
novel_mir677	NM_153131.3
novel_mir677	NM_001137547.1
novel_mir677	NM_001163175.1
novel_mir677	NM_008083.2
novel_mir677	NM_145385.2
novel_mir677	NM_010228.3
novel_mir677	XM_006511921.2
novel_mir677	NM_172621.2
novel_mir677	NM_031182.2
novel_mir677	NM_001010836.3
novel_mir677	XM_006526922.1
novel_mir677	NM_011237.2
novel_mir677	NM_013660.4
novel_mir677	NM_001290528.1
novel_mir677	NM_008367.3
novel_mir677	NM_026015.2
novel_mir677	NM_144925.3
novel_mir677	NM_011018.3
novel_mir677	XM_011249213.2
novel_mir677	NM_020486.2
novel_mir677	NM_011382.2
novel_mir677	NM_021415.4
novel_mir677	NM_016786.4
novel_mir677	NM_018769.3
novel_mir677	NM_010881.2
novel_mir677	NM_023547.1
novel_mir677	XM_006533735.3
novel_mir677	NM_178143.2
novel_mir677	NM_026239.2
novel_mir677	NM_001130457.1
novel_mir677	NM_019724.4
novel_mir677	NM_007801.3
novel_mir677	NM_133761.3
novel_mir677	NM_011046.3
novel_mir677	XM_006530874.2
novel_mir677	NM_146211.3
novel_mir677	NM_001099276.2
novel_mir677	NM_009154.2
novel_mir677	NM_054042.2
novel_mir677	NM_172275.2
novel_mir677	NM_001033533.3
novel_mir677	NM_001164598.1
novel_mir677	NM_080463.3
novel_mir677	NM_011942.1
novel_mir677	NM_008268.2
novel_mir677	NM_007396.4
novel_mir677	NM_001111021.2
novel_mir677	NM_054085.2
novel_mir677	NM_008473.2
novel_mir677	NM_031393.2
novel_mir677	NM_011379.4
novel_mir677	NM_133710.3
novel_mir677	NM_029911.5
novel_mir677	NM_021406.5
novel_mir677	NM_177036.5
novel_mir677	NM_027937.2
novel_mir677	NM_138721.2
novel_mir677	NM_172953.3
novel_mir677	NM_172769.2
novel_mir677	NM_001039371.2
novel_mir677	NM_177663.4
novel_mir677	NM_011578.3
novel_mir677	NM_183355.3
novel_mir677	NM_026185.4
novel_mir677	NM_001110274.1
novel_mir677	NM_172838.3
novel_mir677	XR_384015.3
novel_mir677	XM_006533638.3
novel_mir677	NM_145379.2
novel_mir677	XM_006520291.2
novel_mir677	XM_006505286.1
novel_mir677	NM_021483.5
novel_mir677	XM_006538825.2
novel_mir677	NM_146127.3
novel_mir677	XM_006537774.1
novel_mir677	XM_006499537.2
novel_mir677	NM_145833.1
novel_mir677	NM_007961.4
novel_mir677	NM_021883.2
novel_mir677	NM_001164570.1
novel_mir677	NM_001034876.1
novel_mir677	XM_011243284.2
novel_mir677	NM_027322.2
novel_mir677	NM_001038624.1
novel_mir677	NM_022029.2
novel_mir677	XM_006524142.3
novel_mir677	XM_006535676.3
novel_mir677	NM_009038.2
novel_mir677	NM_007905.3
novel_mir677	NM_177052.3
novel_mir677	NM_133804.2
novel_mir677	NM_007673.3
novel_mir677	NM_194060.1
novel_mir677	NM_010823.3
novel_mir677	NM_198626.2
novel_mir677	NM_007925.4
novel_mir677	NM_011918.4
novel_mir677	NM_011380.2
novel_mir677	XM_006541526.2
novel_mir677	NM_009327.3
novel_mir677	XM_006529588.3
novel_mir677	NM_001199695.1
novel_mir677	XM_006528844.1
novel_mir677	NM_019998.3
novel_mir677	NM_001170913.1
novel_mir677	NM_018807.5
novel_mir677	NM_080459.2
novel_mir677	NM_028866.3
novel_mir677	NM_001003817.1
novel_mir677	NM_008274.3
novel_mir677	NM_009384.3
novel_mir677	NM_020271.3
novel_mir677	NM_138585.3
novel_mir677	NM_001302702.1
novel_mir677	NM_001166067.1
novel_mir677	NM_001097644.1
novel_mir677	NM_020263.3
novel_mir677	NM_008441.2
novel_mir677	NM_001085355.1
novel_mir677	NM_080469.4
novel_mir677	NM_153484.3
novel_mir677	XM_006510017.2
novel_mir677	NM_144522.5
novel_mir677	NM_146128.6
novel_mir677	XM_006532624.3
novel_mir677	XM_011240276.2
novel_mir677	NR_028315.1
novel_mir677	NM_133916.2
novel_mir677	NM_199307.2
novel_mir677	NM_145495.2
novel_mir677	XM_006537944.3
novel_mir677	NM_023116.4
novel_mir677	NM_001081064.1
novel_mir677	NM_183276.2
novel_mir677	NM_133769.3
novel_mir677	NM_007701.3
novel_mir677	NM_030889.2
novel_mir677	NM_001029842.1
novel_mir677	XM_006510610.3
novel_mir677	NM_008344.3
novel_mir677	XM_006534263.3
novel_mir677	NM_001013767.2
novel_mir677	NM_181729.2
novel_mir677	NM_183225.2
novel_mir677	XM_006502695.1
novel_mir677	NM_023794.2
novel_mir677	NM_009602.4
novel_mir677	NM_008748.3
novel_mir677	NM_172608.1
novel_mir677	XM_006531772.3
novel_mir677	NM_021028.3
novel_mir677	NM_172685.3
novel_mir677	NM_197987.2
novel_mir677	NM_009948.2
novel_mir677	NM_008452.2
novel_mir677	NM_177782.3
novel_mir677	NM_009961.1
novel_mir677	NM_029537.1
novel_mir677	NM_133690.3
novel_mir677	NM_019956.1
novel_mir677	XM_006540368.1
novel_mir677	NM_019651.2
novel_mir677	NR_110353.1
novel_mir677	NM_001111027.2
novel_mir677	NM_019971.2
novel_mir677	NM_153526.5
novel_mir677	NM_025386.3
novel_mir677	NM_008583.2
novel_mir677	XM_011250441.2
novel_mir677	NM_145152.4
novel_mir677	NM_009199.2
novel_mir677	NM_016974.3
novel_mir677	NM_008792.4
novel_mir677	NM_170756.2
novel_mir677	NM_010613.3
novel_mir677	NM_019685.2
novel_mir677	NM_010895.3
novel_mir677	NM_007623.3
novel_mir677	XM_006506389.3
novel_mir677	NM_010091.4
novel_mir677	NM_010301.3
novel_mir677	NM_001083587.1
novel_mir677	NM_177305.4
novel_mir677	NM_009304.2
novel_mir677	NM_027135.2
novel_mir677	NM_016933.3
novel_mir677	NM_028460.2
novel_mir677	NM_001033399.4
novel_mir677	NM_001008550.1
novel_mir677	NM_028051.3
novel_mir677	NM_178928.4
novel_mir677	NM_175681.3
novel_mir677	NM_007442.3
novel_mir677	NM_011605.3
novel_mir677	NM_010197.3
novel_mir677	NM_016707.3
novel_mir677	NM_172840.2
novel_mir677	NM_173432.2
novel_mir677	NM_001024602.3
novel_mir677	XM_006540678.3
novel_mir677	NM_181414.5
novel_mir677	NM_172583.2
novel_mir677	NM_001081260.2
novel_mir677	NM_183188.2
novel_mir677	NM_001081114.1
novel_mir677	XM_006524810.1
novel_mir677	NM_134116.5
novel_mir677	NM_172737.4
novel_mir677	NM_133918.2
novel_mir677	NM_025276.3
novel_mir677	NM_001302635.1
novel_mir677	NM_021287.1
novel_mir677	NM_033610.2
novel_mir677	XM_006538087.3
novel_mir677	NM_145705.3
novel_mir677	NM_027192.2
novel_mir677	NM_146252.2
novel_mir677	NM_001164414.1
novel_mir677	NM_019963.1
novel_mir677	NM_015731.3
novel_mir677	NM_001081170.1
novel_mir677	NM_139001.2
novel_mir677	NM_007669.5
novel_mir677	NM_009125.2
novel_mir677	NM_001024606.1
novel_mir677	NM_020260.2
novel_mir677	NM_010722.5
novel_mir677	NM_027452.3
novel_mir677	NM_009981.4
novel_mir677	NM_001253848.1
novel_mir677	NM_133889.2
novel_mir677	NM_030595.1
novel_mir677	NM_007939.2
novel_mir677	NM_174852.3
novel_mir677	XM_006538910.3
novel_mir677	NM_019982.3
novel_mir677	NM_010124.2
novel_mir677	NM_023872.3
novel_mir677	NM_013488.2
novel_mir677	NM_019972.3
novel_mir677	NM_009745.2
novel_mir677	NR_073358.1
novel_mir677	NM_027418.2
novel_mir677	NM_172795.3
novel_mir677	NM_172628.2
novel_mir677	XM_006517794.1
novel_mir677	NM_007483.2
novel_mir677	XM_006532728.2
novel_mir677	NM_010233.2
novel_mir677	NM_019681.3
novel_mir677	NM_028186.4
novel_mir677	NM_013834.3
novel_mir677	NM_010599.4
novel_mir677	NM_172948.3
novel_mir677	NM_181073.3
novel_mir677	NM_028133.2
novel_mir677	NM_199475.1
novel_mir677	NM_027677.2
novel_mir677	NM_001100460.1
novel_mir677	NM_007689.4
novel_mir677	NM_001003909.4
novel_mir677	NM_175440.4
novel_mir677	NM_001024145.2
novel_mir677	NM_009692.4
novel_mir677	NM_028216.2
novel_mir677	NM_172426.2
novel_mir677	NM_173396.3
novel_mir677	NM_001145854.1
novel_mir677	NM_008451.2
novel_mir677	NM_172882.3
novel_mir677	XM_006527014.3
novel_mir677	XM_006533347.1
novel_mir677	NM_001281464.1
novel_mir677	XM_006540576.3
novel_mir677	NM_178086.3
novel_mir677	XM_006539216.3
novel_mir677	NM_010808.4
novel_mir677	NM_019866.1
novel_mir677	NM_011784.3
novel_mir677	XM_006527835.1
novel_mir677	XM_011249576.1
novel_mir677	XM_011250582.2
novel_mir677	NR_102730.2
novel_mir677	NM_001081688.2
novel_mir677	NM_007930.4
novel_mir677	NM_008393.3
novel_mir677	NM_011839.3
novel_mir677	XM_006502843.2
novel_mir677	NM_001033393.2
novel_mir677	NM_007891.5
novel_mir677	XM_006511997.1
novel_mir677	NM_001160265.1
novel_mir677	NM_001285859.1
novel_mir677	NM_007463.4
novel_mir677	XM_006525040.3
novel_mir677	NM_009231.2
novel_mir677	XM_006522944.3
novel_mir677	NM_001081206.1
novel_mir677	XM_006530141.3
novel_mir677	NM_007377.4
novel_mir677	NM_001164528.1
novel_mir677	NM_138665.2
novel_mir677	XM_006515130.3
novel_mir677	NM_015763.4
novel_mir677	NM_028041.2
novel_mir677	XM_006496551.3
novel_mir677	NM_177710.4
novel_mir677	XM_011247622.2
novel_mir677	NM_001162950.1
novel_mir677	NM_177715.4
novel_mir677	NM_177320.2
novel_mir677	NM_001122820.1
novel_mir677	XM_006502354.3
novel_mir677	XM_006504884.1
novel_mir677	NM_001164361.1
novel_mir677	NM_008430.2
novel_mir677	NM_198250.1
novel_mir677	NM_029441.3
novel_mir677	NM_001081412.2
novel_mir677	NM_176902.3
novel_mir677	NM_133167.3
novel_mir677	NM_178802.4
novel_mir677	NM_016676.5
novel_mir677	NM_008076.3
novel_mir677	NR_126571.1
novel_mir677	NM_001025372.2
novel_mir677	NM_001003671.1
novel_mir677	NM_010818.3
novel_mir677	NM_138661.1
novel_mir677	XM_006532961.3
novel_mir677	NM_198247.2
novel_mir677	NM_008768.2
novel_mir677	NM_177407.4
novel_mir677	NM_007903.5
novel_mir677	NM_176848.1
novel_mir677	NM_178642.5
novel_mir677	XM_006539327.3
novel_mir677	NM_030722.2
novel_mir677	NM_033602.2
novel_mir677	NM_145951.5
novel_mir677	NM_011771.1
novel_mir677	NM_134150.2
novel_mir677	NM_029654.4
novel_mir677	NM_008258.1
novel_mir677	NM_178081.4
novel_mir677	NM_001195031.1
novel_mir677	NM_008986.2
novel_mir677	NM_001033128.3
novel_mir677	NM_025336.1
novel_mir677	NM_001045528.1
novel_mir677	NM_008163.4
novel_mir677	NM_175540.5
novel_mir677	NM_010048.3
novel_mir677	NM_013868.4
novel_mir677	XM_006518726.3
novel_mir677	NM_145985.4
novel_mir677	NM_009613.3
novel_mir677	NM_011526.5
novel_mir677	NM_008730.2
novel_mir677	NM_175641.2
novel_mir677	NM_001004062.2
novel_mir677	NM_008976.2
novel_mir677	NM_008711.2
novel_mir677	XM_006498086.3
novel_mir677	XM_006528875.3
novel_mir677	NM_013739.2
novel_mir677	NM_001105246.1
novel_mir677	NM_198122.2
novel_mir677	NM_016711.3
novel_mir677	XM_006508416.3
novel_mir677	NM_001008422.1
novel_mir677	NM_007655.3
novel_mir677	NM_054050.2
novel_mir677	NM_001081327.1
novel_mir677	NM_021895.2
novel_mir677	NM_172298.2
novel_mir677	XM_006511028.3
novel_mir677	NM_007467.3
novel_mir677	XM_006513914.2
novel_mir677	NM_028061.1
novel_mir677	NM_019518.3
novel_mir677	NM_199018.2
novel_mir677	NM_007804.2
novel_mir677	NM_008024.2
novel_mir677	NM_007522.3
novel_mir677	NM_001025156.2
novel_mir677	XM_006533395.2
novel_mir677	NM_146099.3
novel_mir677	XM_006506922.3
novel_mir677	NM_010929.2
novel_mir677	NM_009886.2
novel_mir677	NM_011062.4
novel_mir677	NM_001033346.2
novel_mir677	NM_009124.6
novel_mir677	NM_030159.1
novel_mir677	NM_172618.2
novel_mir677	NM_017392.3
novel_mir677	XM_006528765.2
novel_mir677	XM_006507977.1
novel_mir677	NM_013512.2
novel_mir677	NM_019764.2
novel_mir677	NM_008476.3
novel_mir677	NM_025866.3
novel_mir677	NM_011324.2
novel_mir677	XM_006526151.3
novel_mir677	NM_153135.3
novel_mir677	NM_145356.3
novel_mir677	NM_023662.3
novel_mir677	NM_177876.4
novel_mir677	XM_006498671.3
novel_mir677	NM_011976.1
novel_mir677	NM_170777.3
novel_mir677	NM_144916.3
novel_mir677	NM_009137.2
novel_mir677	NM_011254.5
novel_mir677	XM_011250914.1
novel_mir677	NM_001163006.2
novel_mir677	NM_033524.3
novel_mir677	NM_011104.3
novel_mir677	NM_008924.2
novel_mir677	NM_177692.3
novel_mir677	NM_016782.2
novel_mir677	NM_133231.2
novel_mir677	NM_198127.2
novel_mir677	XM_006503751.3
novel_mir677	NM_022420.2
novel_mir677	NM_001164805.1
novel_mir677	NM_152808.3
novel_mir677	NM_008494.3
novel_mir677	NM_001267622.1
novel_mir677	NM_008297.3
novel_mir677	NM_009497.3
novel_mir677	XM_006533487.1
novel_mir677	NM_010567.2
novel_mir677	NM_028855.1
novel_mir677	NM_033575.3
novel_mir677	NM_172467.3
novel_mir677	NM_001034858.3
novel_mir677	NM_001098237.1
novel_mir677	NM_201359.2
novel_mir677	NM_026130.1
novel_mir677	NM_144894.3
novel_mir677	NM_009324.2
novel_mir677	NM_178675.4
novel_mir677	NM_148950.3
novel_mir677	NM_033574.3
novel_mir677	NM_009333.3
novel_mir677	NM_028148.2
novel_mir677	NM_022723.3
novel_mir677	NM_198664.3
novel_mir677	NM_001170746.1
novel_mir677	NM_010784.5
novel_mir677	NM_001045533.1
novel_mir677	NM_008826.4
novel_mir677	XM_006528699.3
novel_mir677	NM_001045523.1
novel_mir677	NM_001033276.3
novel_mir677	XM_011240623.2
novel_mir677	NM_009501.2
novel_mir677	NM_001081269.2
novel_mir677	NM_009630.3
novel_mir677	NM_022022.3
novel_mir677	NM_054072.1
novel_mir677	NM_172668.3
novel_mir677	XM_006501402.3
novel_mir677	XM_006538112.3
novel_mir677	NM_009025.2
novel_mir677	XM_006515912.3
novel_mir677	NM_001081049.1
novel_mir677	NM_007435.2
novel_mir677	NM_023537.5
novel_mir677	XM_011246157.2
novel_mir677	XM_006520145.3
novel_mir677	NM_027244.1
novel_mir677	NM_022995.3
novel_mir677	NM_021481.3
novel_mir677	NM_021305.3
novel_mir677	NM_013931.4
novel_mir677	NM_027434.3
novel_mir677	NM_018760.2
novel_mir677	NM_172688.3
novel_mir677	XM_006530489.2
novel_mir677	NM_177691.3
novel_mir677	NM_010467.2
novel_mir677	NM_001195244.1
novel_mir677	NM_009313.5
novel_mir677	XM_006502775.3
novel_mir677	NM_011427.3
novel_mir677	NM_008881.2
novel_mir677	NM_175211.5
novel_mir677	NM_007942.2
novel_mir677	XM_006532191.3
novel_mir677	NM_001042513.1
novel_mir677	NM_008250.2
novel_mir677	NM_178878.2
novel_mir677	XM_011238652.1
novel_mir677	NM_181058.1
novel_mir677	NM_173777.3
novel_mir677	NM_027116.1
novel_mir677	NM_053167.3
novel_mir677	XM_006521779.3
novel_mir677	NM_016766.3
novel_mir677	NM_008553.4
novel_mir677	NM_009451.3
novel_mir677	NM_011861.3
novel_mir677	NM_029868.2
novel_mir677	XM_006498639.3
novel_mir677	NM_027558.1
novel_mir677	XM_006510394.3
novel_mir677	NR_110337.1
novel_mir677	NR_110957.1
novel_mir677	NM_175638.3
novel_mir677	NM_172468.2
novel_mir677	XR_377104.1
novel_mir677	NM_178676.4
novel_mir677	NM_030689.4
novel_mir677	XM_006517957.3
novel_mir677	NM_029648.6
novel_mir677	XM_011240120.2
[truncated: 1,046,576+ more rows]

## Sheet: Control vs. AllopurinolExpdiff2
miRNA id	Target id
novel_mir3567	NM_175215.4
novel_mir3567	NM_146094.2
novel_mir3567	NM_008721.4
novel_mir3567	NM_009191.3
novel_mir3567	NM_011948.2
novel_mir3567	NM_144839.1
novel_mir3567	NM_133923.6
novel_mir3567	XM_006539027.1
novel_mir3567	XM_006532716.2
novel_mir3567	NM_001101471.1
novel_mir3567	NM_146025.2
novel_mir3567	NM_133853.3
novel_mir3567	NM_025857.2
novel_mir3567	NM_026728.4
novel_mir3567	NM_009652.3
novel_mir3567	XM_006530192.3
novel_mir3567	NM_001111121.1
novel_mir3567	XM_011249409.2
novel_mir3567	NM_001289675.1
novel_mir3567	NM_021280.3
novel_mir3567	XM_006533487.1
novel_mir3567	NM_001164483.1
novel_mir3567	NM_148958.2
novel_mir3567	NM_001039939.1
novel_mir3567	NM_028071.3
novel_mir3567	NM_172051.3
novel_mir3567	XM_011247400.2
novel_mir3567	XM_006530255.3
novel_mir3567	NM_007595.5
novel_mir3567	NM_144895.2
novel_mir3567	NM_007496.2
novel_mir3567	NM_133987.2
novel_mir3567	NM_144851.5
novel_mir3567	NM_009333.3
novel_mir3567	NM_031183.2
novel_mir3567	NM_133364.2
novel_mir3567	NM_198664.3
novel_mir3567	NM_011218.2
novel_mir3567	NM_021530.2
novel_mir3567	NM_178890.3
novel_mir3567	NM_007631.2
novel_mir3567	NM_198864.2
novel_mir3567	NM_177078.4
novel_mir3567	XM_006510397.2
novel_mir3567	NM_001160410.1
novel_mir3567	NM_001101488.1
novel_mir3567	XM_006501069.2
novel_mir3567	NM_033572.2
novel_mir3567	NM_001033276.3
novel_mir3567	XM_011240623.2
novel_mir3567	NM_172161.4
novel_mir3567	XM_006540902.1
novel_mir3567	NM_010568.2
novel_mir3567	NM_153515.4
novel_mir3567	NM_145596.4
novel_mir3567	NM_134046.5
novel_mir3567	NM_175485.4
novel_mir3567	NM_010686.3
novel_mir3567	NM_010269.3
novel_mir3567	NM_009176.5
novel_mir3567	NM_009025.2
novel_mir3567	NM_178420.3
novel_mir3567	NM_001167777.1
novel_mir3567	NM_001081049.1
novel_mir3567	NM_019925.4
novel_mir3567	NM_153565.2
novel_mir3567	XR_878030.2
novel_mir3567	NM_025428.2
novel_mir3567	XM_006519298.3
novel_mir3567	NM_001002005.2
novel_mir3567	NM_023603.3
novel_mir3567	NM_027434.3
novel_mir3567	XM_006533292.3
novel_mir3567	NM_177733.7
novel_mir3567	NM_172477.4
novel_mir3567	NM_177242.4
novel_mir3567	NM_028792.3
novel_mir3567	NM_011245.2
novel_mir3567	NM_175407.3
novel_mir3567	NM_146148.2
novel_mir3567	NM_145478.2
novel_mir3567	XM_006527861.3
novel_mir3567	NM_028523.3
novel_mir3567	NM_001159376.1
novel_mir3567	NM_011329.3
novel_mir3567	NM_001081302.1
novel_mir3567	XM_006532191.3
novel_mir3567	NM_018753.6
novel_mir3567	XM_006522718.2
novel_mir3567	NR_004429.1
novel_mir3567	NM_153099.1
novel_mir3567	NM_053167.3
novel_mir3567	NM_010499.4
novel_mir3567	XM_011238822.2
novel_mir3567	NM_008734.3
novel_mir3567	NM_013833.2
novel_mir3567	NM_026988.2
novel_mir3567	XM_011241263.1
novel_mir3567	NM_009616.4
novel_mir3567	XM_006522869.3
novel_mir3567	NM_153562.4
novel_mir3567	NM_016766.3
novel_mir3567	NM_031156.3
novel_mir3567	NM_010274.3
novel_mir3567	NM_001080769.1
novel_mir3567	NM_177562.5
novel_mir3567	NM_001081279.1
novel_mir3567	NM_011106.2
novel_mir3567	NM_177387.3
novel_mir3567	NM_007938.2
novel_mir3567	XM_006532888.1
novel_mir3567	NM_178676.4
novel_mir3567	NM_026280.3
novel_mir3567	NM_001033439.3
novel_mir3567	NM_030689.4
novel_mir3567	NM_008728.2
novel_mir3567	NM_021428.4
novel_mir3567	NM_001081295.1
novel_mir3567	NM_197959.2
novel_mir3567	NM_197940.2
novel_mir3567	NM_145525.3
novel_mir3567	XM_006504438.2
novel_mir3567	NM_172611.4
novel_mir3567	NM_001167891.1
novel_mir3567	NM_053186.2
novel_mir3567	NM_001145947.2
novel_mir3567	XM_006502815.2
novel_mir3567	XM_006499279.3
novel_mir3567	NM_011404.3
novel_mir3567	NM_011740.3
novel_mir3567	NM_026639.2
novel_mir3567	NM_009951.4
novel_mir3567	NM_016673.2
novel_mir3567	NM_021712.2
novel_mir3567	NM_010308.3
novel_mir3567	NM_009498.4
novel_mir3567	NM_027496.3
novel_mir3567	XR_377109.2
novel_mir3567	NM_198614.3
novel_mir3567	NM_177034.3
novel_mir3567	XM_006495969.3
novel_mir3567	NM_194345.1
novel_mir3567	XM_006499027.3
novel_mir3567	NM_172570.5
novel_mir3567	NM_020596.2
novel_mir3567	NM_001109914.1
novel_mir3567	NM_175643.3
novel_mir3567	NM_001160400.1
novel_mir3567	NM_078477.2
novel_mir3567	NM_021430.2
novel_mir3567	XM_006511637.2
novel_mir3567	NM_008718.2
novel_mir3567	NM_010928.2
novel_mir3567	NM_019483.5
novel_mir3567	NM_027326.3
novel_mir3567	NM_172053.2
novel_mir3567	NM_138313.3
novel_mir3567	NM_001141925.1
novel_mir3567	XM_006495577.2
novel_mir3567	NM_001081229.1
novel_mir3567	NM_029116.2
novel_mir3567	NM_033561.2
novel_mir3567	NM_025719.3
novel_mir3567	NM_012014.4
novel_mir3567	NM_175554.4
novel_mir3567	NM_008306.4
novel_mir3567	NM_001033312.3
novel_mir3567	NM_133779.2
novel_mir3567	NM_001004367.4
novel_mir3567	NM_198412.2
novel_mir3567	NM_146157.4
novel_mir3567	NM_016769.4
novel_mir3567	NM_008501.2
novel_mir3567	XM_006534507.2
novel_mir3567	NM_008263.3
novel_mir3567	NM_175164.4
novel_mir3567	NM_130796.4
novel_mir3567	NM_145134.3
novel_mir3567	NM_133792.2
novel_mir3567	NM_009872.3
novel_mir3567	NM_026954.1
novel_mir3567	NM_029920.7
novel_mir3567	NM_013719.3
novel_mir3567	NM_173781.4
novel_mir3567	NM_010134.3
novel_mir3567	NM_019987.2
novel_mir3567	XR_387192.1
novel_mir3567	XM_006531737.3
novel_mir3567	NM_145400.3
novel_mir3567	NM_009204.2
novel_mir3567	NM_001040611.1
novel_mir3567	NM_018732.3
novel_mir3567	NM_145587.2
novel_mir3567	NM_016957.3
novel_mir3567	XM_006531967.3
novel_mir3567	NM_145438.2
novel_mir3567	NM_028901.2
novel_mir3567	XM_011242121.1
novel_mir3567	NM_172910.3
novel_mir3567	XR_384560.3
novel_mir3567	NM_153560.4
novel_mir3567	XM_006531139.3
novel_mir3567	NM_175660.3
novel_mir3567	NM_054040.3
novel_mir3567	NM_009233.3
novel_mir3567	NM_007678.3
novel_mir3567	NM_153166.2
novel_mir3567	NM_015748.3
novel_mir3567	XM_006519460.2
novel_mir3567	XM_006521881.2
novel_mir3567	NM_175473.3
novel_mir3567	NM_011947.3
novel_mir3567	NM_022378.3
novel_mir3567	XM_006532171.3
novel_mir3567	NM_010590.5
novel_mir3567	NM_028224.4
novel_mir3567	NM_198631.2
novel_mir3567	NM_181047.1
novel_mir3567	NM_009344.3
novel_mir3567	NM_001024717.2
novel_mir3567	NM_010544.3
novel_mir3567	NM_172892.3
novel_mir3567	XM_006512154.3
novel_mir3567	NM_008018.4
novel_mir3567	XM_006505844.3
novel_mir3567	NM_008215.2
novel_mir3567	NM_001080931.1
novel_mir3567	NM_013527.1
novel_mir3567	XM_006503540.3
novel_mir3567	NM_033217.3
novel_mir5920	NM_025692.3
novel_mir5920	XM_006521033.3
novel_mir5920	NM_029967.3
novel_mir5920	NM_023742.2
novel_mir5920	NM_027354.2
novel_mir5920	NM_010687.2
novel_mir5920	NM_146241.2
novel_mir5920	NM_146122.3
novel_mir5920	NM_175006.2
novel_mir5920	NM_178874.3
novel_mir5920	NM_019517.4
novel_mir5920	NM_001030305.2
novel_mir5920	NM_016674.4
novel_mir5920	NM_009181.2
novel_mir5920	NM_177091.5
novel_mir5920	NM_178798.3
novel_mir5920	NM_172449.2
novel_mir5920	XM_006535553.3
novel_mir5920	NM_001005419.2
novel_mir5920	NM_009579.3
novel_mir5920	NM_009781.4
novel_mir5920	NM_134437.3
novel_mir5920	NM_016852.2
novel_mir5920	XM_006496301.3
novel_mir5920	NM_026434.4
novel_mir5920	NM_007759.2
novel_mir5920	NM_175223.4
novel_mir5920	NM_175489.3
novel_mir5920	NM_025904.3
novel_mir5920	NM_001033445.2
novel_mir5920	NM_145399.1
novel_mir5920	NM_028775.3
novel_mir5920	NM_011386.3
novel_mir5920	NM_175464.2
novel_mir5920	NM_177595.4
novel_mir5920	NM_030201.3
novel_mir5920	NM_023146.2
novel_mir5920	NM_146169.2
novel_mir5920	NM_172705.2
novel_mir5920	NM_183209.2
novel_mir5920	NM_024182.4
novel_mir5920	XM_006537941.3
novel_mir5920	NM_001256432.1
novel_mir5920	XM_006511921.2
novel_mir5920	NM_001195036.1
novel_mir5920	NM_010629.3
novel_mir5920	NM_175375.3
novel_mir5920	XM_006501984.3
novel_mir5920	NM_008837.3
novel_mir5920	NM_011299.4
novel_mir5920	NM_010790.2
novel_mir5920	NM_153794.4
novel_mir5920	NM_029633.2
novel_mir5920	NM_016786.4
novel_mir5920	XM_011240653.2
novel_mir5920	XM_011247549.2
novel_mir5920	NM_198033.2
novel_mir5920	NM_010881.2
novel_mir5920	NM_198645.2
novel_mir5920	XM_006533735.3
novel_mir5920	NM_153782.1
novel_mir5920	NM_145158.3
novel_mir5920	NM_025830.3
novel_mir5920	NM_198170.4
novel_mir5920	XM_006500712.3
novel_mir5920	NM_019724.4
novel_mir5920	NM_007658.3
novel_mir5920	NM_001001178.1
novel_mir5920	NM_001099276.2
novel_mir5920	NM_145595.2
novel_mir5920	NM_001033533.3
novel_mir5920	NM_183115.5
novel_mir5920	NM_023420.2
novel_mir5920	NM_080463.3
novel_mir5920	XM_006539204.3
novel_mir5920	NM_008268.2
novel_mir5920	NM_177667.4
novel_mir5920	XM_011249023.2
novel_mir5920	NM_009311.2
novel_mir5920	NM_054085.2
novel_mir5920	NM_011379.4
novel_mir5920	NM_008149.3
novel_mir5920	NM_026718.2
novel_mir5920	NM_021606.3
novel_mir5920	NM_001039371.2
novel_mir5920	NM_011578.3
novel_mir5920	NM_146258.2
novel_mir5920	NM_025393.4
novel_mir5920	XM_006513035.3
novel_mir5920	XR_384015.3
novel_mir5920	NM_175328.3
novel_mir5920	NM_011945.2
novel_mir5920	XM_006533638.3
novel_mir5920	NM_027895.1
novel_mir5920	NM_021483.5
novel_mir5920	NM_011082.3
novel_mir5920	NM_025972.4
novel_mir5920	XM_006537774.1
novel_mir5920	NM_007936.3
novel_mir5920	NM_010290.2
novel_mir5920	NM_001271861.1
novel_mir5920	NM_001146325.1
novel_mir5920	NM_001082553.2
novel_mir5920	NM_177646.3
novel_mir5920	NM_175452.4
novel_mir5920	NM_008715.2
novel_mir5920	NM_008777.3
novel_mir5920	NM_026083.2
novel_mir5920	NM_001293622.1
novel_mir5920	XM_011247994.2
novel_mir5920	NM_178607.4
novel_mir5920	NM_022029.2
novel_mir5920	NM_177052.3
novel_mir5920	NM_001005510.2
novel_mir5920	NM_080643.2
novel_mir5920	NM_013875.5
novel_mir5920	NM_011918.4
novel_mir5920	XM_006541526.2
novel_mir5920	NM_007929.2
novel_mir5920	NM_153179.3
novel_mir5920	NM_177204.3
novel_mir5920	XM_006529588.3
novel_mir5920	NM_010421.4
novel_mir5920	NM_010838.4
novel_mir5920	NM_008133.4
novel_mir5920	NM_008998.4
novel_mir5920	NM_001170913.1
novel_mir5920	NM_009847.3
novel_mir5920	NM_018807.5
novel_mir5920	NM_008404.4
novel_mir5920	NM_010248.2
novel_mir5920	NM_054093.2
novel_mir5920	XM_006519228.1
novel_mir5920	NM_001201415.1
novel_mir5920	NM_001302702.1
novel_mir5920	NM_008136.2
novel_mir5920	NM_001085355.1
novel_mir5920	NM_027162.4
novel_mir5920	NM_144522.5
novel_mir5920	XM_011240276.2
novel_mir5920	XM_006533256.1
novel_mir5920	NM_011622.3
novel_mir5920	XM_006537944.3
novel_mir5920	NM_019400.3
novel_mir5920	NM_001159942.1
novel_mir5920	XM_006530984.3
novel_mir5920	NM_001081064.1
novel_mir5920	NM_001282055.1
novel_mir5920	NM_133769.3
novel_mir5920	NM_133190.2
novel_mir5920	NM_009209.3
novel_mir5920	NM_145421.2
novel_mir5920	NM_008962.4
novel_mir5920	NR_077245.2
novel_mir5920	XM_006498502.3
novel_mir5920	NM_023794.2
novel_mir5920	XM_006531772.3
novel_mir5920	NM_021028.3
novel_mir5920	NM_007727.2
novel_mir5920	NM_007780.4
novel_mir5920	NM_144520.2
novel_mir5920	NM_172806.2
novel_mir5920	NM_133690.3
novel_mir5920	NM_008642.2
novel_mir5920	XM_355890.10
novel_mir5920	XM_006516507.3
novel_mir5920	NM_008859.2
novel_mir5920	NM_001111027.2
novel_mir5920	NM_172803.2
novel_mir5920	NM_023311.3
novel_mir5920	NM_172509.3
novel_mir5920	NM_029721.2
novel_mir5920	NM_001099633.1
novel_mir5920	NM_178884.5
novel_mir5920	NM_175425.4
novel_mir5920	NM_001013373.2
novel_mir5920	XM_006522084.3
novel_mir5920	NM_201518.4
novel_mir5920	XM_006506781.3
novel_mir5920	NM_015754.2
novel_mir5920	NM_026238.4
novel_mir5920	NM_010020.3
novel_mir5920	NM_010748.2
novel_mir5920	NM_010301.3
novel_mir5920	NM_008638.2
novel_mir5920	NM_001083587.1
novel_mir5920	NM_177305.4
novel_mir5920	NM_001085498.2
novel_mir5920	NR_110345.1
novel_mir5920	NM_021532.4
novel_mir5920	XM_006524414.3
novel_mir5920	NM_001008550.1
novel_mir5920	XM_006506438.2
novel_mir5920	NM_178658.5
novel_mir5920	NM_178928.4
novel_mir5920	NM_007442.3
novel_mir5920	NM_010864.2
novel_mir5920	NM_008944.2
novel_mir5920	NM_007556.3
novel_mir5920	NM_001024602.3
novel_mir5920	NM_172583.2
novel_mir5920	NM_007551.2
novel_mir5920	NM_146139.2
novel_mir5920	NM_009193.2
novel_mir5920	NM_021287.1
novel_mir5920	XM_006538087.3
novel_mir5920	NM_026375.2
novel_mir5920	NM_198711.3
novel_mir5920	NM_029786.2
novel_mir5920	NM_011518.2
novel_mir5920	NM_146252.2
novel_mir5920	NM_008990.3
novel_mir5920	NM_015731.3
novel_mir5920	NM_010291.3
novel_mir5920	NM_001081170.1
novel_mir5920	NM_007669.5
novel_mir5920	NM_007990.3
novel_mir5920	NM_010531.1
novel_mir5920	NM_198034.3
novel_mir5920	NM_146016.2
novel_mir5920	NM_133889.2
novel_mir5920	NM_027551.2
novel_mir5920	NM_026599.5
novel_mir5920	NM_007937.3
novel_mir5920	NM_007826.3
novel_mir5920	NM_007770.4
novel_mir5920	NM_030595.1
novel_mir5920	NM_001081075.1
novel_mir5920	NM_024287.4
novel_mir5920	NM_029658.1
novel_mir5920	NM_021473.3
novel_mir5920	NM_019982.3
novel_mir5920	NM_029746.3
novel_mir5920	NM_001081237.1
novel_mir5920	NM_025464.3
novel_mir5920	NM_023872.3
novel_mir5920	NM_001081199.1
novel_mir5920	NM_020569.3
novel_mir5920	NM_027772.2
novel_mir5920	NM_199032.2
novel_mir5920	NM_013488.2
novel_mir5920	NM_172795.3
novel_mir5920	NM_172628.2
novel_mir5920	NM_175318.4
novel_mir5920	NM_019653.3
novel_mir5920	NM_019681.3
novel_mir5920	NM_011633.2
novel_mir5920	NM_172414.4
novel_mir5920	NM_134161.3
novel_mir5920	NM_181073.3
novel_mir5920	NM_027677.2
novel_mir5920	NM_025339.4
novel_mir5920	NM_001100460.1
novel_mir5920	NM_025368.4
novel_mir5920	NM_027990.3
novel_mir5920	NM_001114399.1
novel_mir5920	XM_006533403.1
novel_mir5920	NM_009806.3
novel_mir5920	NM_001145854.1
novel_mir5920	NM_172882.3
novel_mir5920	NM_180958.3
novel_mir5920	NM_183294.2
novel_mir5920	NM_009932.4
novel_mir5920	NM_026079.3
novel_mir5920	NM_148948.2
novel_mir5920	NM_011638.4
novel_mir5920	NM_009859.4
novel_mir5920	NM_146149.1
novel_mir5920	XM_006532601.3
novel_mir5920	NM_028789.3
novel_mir5920	NM_001033393.2
novel_mir5920	XM_006511997.1
novel_mir5920	NM_001285859.1
novel_mir5920	NM_022316.2
novel_mir5920	XM_006525040.3
novel_mir5920	NM_009231.2
novel_mir5920	XM_006530141.3
novel_mir5920	NM_029763.3
novel_mir5920	NM_030715.3
novel_mir5920	NM_145944.4
novel_mir5920	NM_001164528.1
novel_mir5920	NM_001282071.2
novel_mir5920	NM_145925.2
novel_mir5920	NM_001081267.2
novel_mir5920	NM_001030293.2
novel_mir5920	NM_177710.4
novel_mir5920	NM_001085493.2
novel_mir5920	NM_001162950.1
novel_mir5920	XM_011238813.1
novel_mir5920	NM_029928.2
novel_mir5920	XM_006534842.3
novel_mir5920	XM_006504884.1
novel_mir5920	NM_026680.4
novel_mir5920	NM_008430.2
novel_mir5920	NM_178665.5
novel_mir5920	NM_139206.2
novel_mir5920	XM_011242204.1
novel_mir5920	NM_133167.3
novel_mir5920	NM_011542.2
novel_mir5920	NM_016676.5
novel_mir5920	NM_001025372.2
novel_mir5920	XM_006532961.3
novel_mir5920	NM_001170847.1
novel_mir5920	NM_008664.2
novel_mir5920	NM_025439.3
novel_mir5920	NM_001163676.1
novel_mir5920	NM_001024846.1
novel_mir5920	NM_025872.4
novel_mir5920	NM_029654.4
novel_mir5920	XM_006530325.3
novel_mir5920	NM_025661.4
novel_mir5920	XM_006540361.3
novel_mir5920	NM_008986.2
novel_mir5920	NM_011344.2
novel_mir5920	NM_001033174.1
novel_mir5920	NM_001045528.1
novel_mir5920	XM_006499465.2
novel_mir5920	NM_178681.4
novel_mir5920	NM_175641.2
novel_mir5920	NM_001004062.2
novel_mir5920	NM_027726.1
novel_mir5920	NM_172731.3
novel_mir5920	NM_130447.3
novel_mir5920	NM_008976.2
novel_mir5920	XM_006527894.3
novel_mir5920	NM_009090.5
novel_mir5920	XM_006498086.3
novel_mir5920	NM_029601.3
novel_mir5920	XM_006528875.3
novel_mir5920	XM_006533579.1
novel_mir5920	XM_006508416.3
novel_mir5920	NM_172500.3
novel_mir5920	XM_006523239.3
novel_mir5920	XM_006496050.3
novel_mir5920	NM_028061.1
novel_mir5920	NR_104374.1
novel_mir5920	NM_023831.3
novel_mir5920	NM_028898.3
novel_mir5920	NM_010929.2
novel_mir5920	NM_182808.3
novel_mir5920	NM_001163662.1
novel_mir5920	NM_024412.3
novel_mir5920	NM_011938.4
novel_mir5920	NM_023814.4
novel_mir5920	NM_016926.1
novel_mir5920	NM_001081396.2
novel_mir5920	NM_010235.2
novel_mir5920	XR_375593.1
novel_mir5920	NM_019981.2
novel_mir5920	NM_134069.3
novel_mir5920	NM_009124.6
novel_mir5920	NM_027373.2
novel_mir5920	NM_017392.3
novel_mir5920	NM_053123.4
novel_mir5920	NM_026209.1
novel_mir5920	NM_009990.3
novel_mir5920	NM_026327.3
novel_mir5920	NM_023755.2
novel_mir5920	XM_006501484.3
novel_mir5920	NM_153135.3
novel_mir5920	XM_006509644.2
novel_mir5920	NM_145356.3
novel_mir5920	NM_001162923.1
novel_mir5920	XM_006527732.3
novel_mir5920	NM_008669.4
novel_mir5920	XM_006529257.1
novel_mir5920	NM_008562.3
novel_mir5920	NM_031258.3
novel_mir5920	NM_028994.2
novel_mir5920	NM_001164797.1
novel_mir5920	NM_172438.3
novel_mir5920	XM_006539027.1
novel_mir5920	NM_026728.4
novel_mir5920	NM_177772.4
novel_mir5920	NM_009034.4
novel_mir5920	XM_006533487.1
novel_mir5920	NM_028071.3
novel_mir5920	NM_001034858.3
novel_mir5920	NM_001098237.1
novel_mir5920	NM_028887.3
novel_mir5920	NM_144894.3
novel_mir5920	NM_001173553.1
novel_mir5920	NM_011302.3
novel_mir5920	NM_001013757.2
novel_mir5920	NM_001163098.1
novel_mir5920	NM_001004182.3
novel_mir5920	NM_021530.2
novel_mir5920	NM_144783.2
novel_mir5920	NM_080727.2
novel_mir5920	NM_001029878.1
novel_mir5920	NM_001033276.3
novel_mir5920	NM_018795.2
novel_mir5920	NM_023516.5
novel_mir5920	NM_009630.3
novel_mir5920	NM_022022.3
novel_mir5920	NM_144500.3
novel_mir5920	NM_172668.3
novel_mir5920	NM_027782.3
novel_mir5920	NM_175198.4
novel_mir5920	NM_007435.2
novel_mir5920	NM_027244.1
novel_mir5920	NM_021305.3
novel_mir5920	XM_011250030.2
novel_mir5920	NM_027434.3
novel_mir5920	NM_001111111.1
novel_mir5920	NM_013736.4
novel_mir5920	NM_172674.2
novel_mir5920	NM_009313.5
novel_mir5920	NM_008881.2
novel_mir5920	NM_201357.2
novel_mir5920	NM_029153.1
novel_mir5920	NM_021362.1
novel_mir5920	NM_175025.4
novel_mir5920	NM_001081120.1
novel_mir5920	XM_011238652.1
novel_mir5920	NM_053167.3
novel_mir5920	NM_201355.3
novel_mir5920	NM_001002764.1
novel_mir5920	XM_006522869.3
novel_mir5920	NM_010615.1
novel_mir5920	NM_178743.3
novel_mir5920	NM_027558.1
novel_mir5920	NM_023149.3
novel_mir5920	NM_026436.3
novel_mir5920	NM_172468.2
novel_mir5920	XR_377104.1
novel_mir5920	NM_030689.4
novel_mir5920	XM_006517957.3
novel_mir5920	NM_009924.4
novel_mir5920	NM_009949.2
novel_mir5920	NM_010829.2
novel_mir5920	XM_006519187.1
novel_mir5920	NM_018748.3
novel_mir5920	NM_010111.5
novel_mir5920	NM_001146296.1
novel_mir5920	XM_006497492.3
novel_mir5920	NM_016895.4
novel_mir5920	NM_001008230.3
novel_mir5920	NM_009951.4
novel_mir5920	NM_011944.3
novel_mir5920	NM_027496.3
novel_mir5920	NM_025902.3
novel_mir5920	NM_172665.5
novel_mir5920	NM_147151.2
novel_mir5920	NM_029981.1
novel_mir5920	NM_027326.3
novel_mir5920	NM_153134.3
novel_mir5920	NM_172053.2
novel_mir5920	NM_010099.2
novel_mir5920	NM_001195529.1
novel_mir5920	NM_029657.4
novel_mir5920	NM_001037809.5
novel_mir5920	NM_178765.3
novel_mir5920	NM_008382.2
novel_mir5920	NM_001172123.1
novel_mir5920	NM_130451.3
novel_mir5920	NM_016694.4
novel_mir5920	XM_006501278.3
novel_mir5920	NM_172307.3
novel_mir5920	NM_029385.2
novel_mir5920	NM_009214.3
novel_mir5920	NM_177784.4
novel_mir5920	NM_172757.3
novel_mir5920	NM_001081056.1
novel_mir5920	NM_023210.4
novel_mir5920	NM_053100.2
novel_mir5920	NM_153582.5
novel_mir5920	NM_201368.1
novel_mir5920	NM_010147.4
novel_mir5920	NM_144798.6
novel_mir5920	NM_007489.4
novel_mir5920	NM_029920.7
novel_mir5920	NM_054076.3
novel_mir5920	NM_178363.3
novel_mir5920	NM_010137.3
novel_mir5920	NM_021326.3
novel_mir5920	XM_011242329.2
novel_mir5920	NM_172772.2
novel_mir5920	NM_183148.3
novel_mir5920	NM_175473.3
novel_mir5920	NM_001291068.1
novel_mir5920	XM_006519738.2
novel_mir5920	XM_006537532.3
novel_mir5920	XM_006496742.3
novel_mir5920	NM_133941.2
novel_mir5920	XM_006496326.2
novel_mir5920	NM_013415.5
novel_mir5920	NM_145221.2
novel_mir5920	NM_198899.2
novel_mir5920	NM_001024139.1
novel_mir5920	NM_013905.3
novel_mir5920	XM_006504795.2
novel_mir5920	NM_172746.3
novel_mir5920	NR_003243.2
novel_mir5920	NM_001174107.1
novel_mir5920	NM_133215.1
novel_mir5920	XM_006495692.3
novel_mir5920	NM_023336.4
novel_mir5920	NM_001015046.2
novel_mir5920	XM_006499062.3
novel_mir5920	NM_010271.2
novel_mir5920	XM_006529627.3
novel_mir5920	NM_001081330.1
novel_mir5920	NM_001039493.1
novel_mir5920	NM_019800.4
novel_mir5920	NM_176831.4
novel_mir5920	NM_001162945.1
novel_mir5920	NM_024438.4
novel_mir5920	NM_181577.5
novel_mir5920	NM_153554.2
novel_mir5920	NM_054098.3
novel_mir5920	NM_008506.3
novel_mir5920	NM_013753.2
novel_mir5920	NM_027203.3
novel_mir5920	NM_027470.3
novel_mir5920	XM_006539985.2
novel_mir5920	NM_011361.3
novel_mir5920	XM_011239759.2
novel_mir5920	NM_030711.4
novel_mir5920	NM_011836.3
novel_mir5920	NM_172297.1
novel_mir5920	NM_025988.2
novel_mir5920	NM_010600.3
novel_mir5920	XM_006532498.3
novel_mir5920	NM_153489.2
novel_mir5920	XM_006497746.3
novel_mir5920	NM_001081388.2
novel_mir5920	NR_037581.1
novel_mir5920	NM_181444.5
novel_mir5920	NM_178618.3
novel_mir5920	NM_007858.3
novel_mir5920	NM_025560.2
novel_mir5920	NM_153105.7
novel_mir5920	XM_006510644.1
novel_mir5920	NM_001081011.2
novel_mir5920	NM_183195.2
novel_mir5920	NM_027238.2
novel_mir5920	NM_019787.4
novel_mir5920	NM_178047.4
novel_mir5920	NM_026752.4
novel_mir5920	NM_016661.3
novel_mir5920	NM_001005341.3
novel_mir5920	NM_001040072.1
novel_mir5920	NM_031169.4
novel_mir5920	NM_212473.1
novel_mir5920	NM_011998.4
novel_mir5920	NM_153418.2
novel_mir5920	NM_001164268.1
novel_mir5920	NM_011877.2
novel_mir5920	NM_009302.3
novel_mir5920	XM_006499517.3
novel_mir5920	NM_028720.2
novel_mir5920	XM_006518034.3
novel_mir5920	NM_023117.4
novel_mir5920	NM_031379.2
novel_mir5920	NM_001276355.1
novel_mir5920	NM_016958.2
novel_mir5920	NM_023115.3
novel_mir5920	XM_006526929.3
novel_mir5920	NM_011256.3
novel_mir5920	XM_006513923.3
novel_mir5920	NM_010700.3
novel_mir5920	NM_010231.2
novel_mir5920	NM_015734.2
novel_mir5920	NM_178119.3
novel_mir5920	NM_144812.2
novel_mir5920	NM_178741.3
novel_mir5920	NM_008909.2
novel_mir5920	NM_011936.2
novel_mir5920	NM_172263.2
novel_mir5920	NM_008861.3
novel_mir5920	XM_006514485.3
novel_mir5920	NM_010821.1
novel_mir5920	NM_001122603.1
novel_mir5920	NM_153417.1
novel_mir5920	NM_019689.2
novel_mir5920	XM_006529621.3
novel_mir5920	NM_010345.4
novel_mir5920	NM_172516.4
novel_mir5920	NM_025835.3
novel_mir5920	XM_006538107.2
novel_mir5920	NM_007710.2
novel_mir5920	NM_198113.2
novel_mir5920	XM_006522398.3
novel_mir5920	NM_134074.2
novel_mir5920	NM_146075.2
novel_mir5920	NM_146226.2
novel_mir5920	NM_026343.2
novel_mir5920	XM_011241143.1
novel_mir5920	NM_001033294.3
novel_mir5920	NM_008959.3
novel_mir5920	XM_006496697.3
novel_mir5920	NM_177350.5
novel_mir5920	NM_022721.3
novel_mir5920	NM_138312.1
novel_mir5920	NM_009030.3
novel_mir5920	NM_028711.3
novel_mir5920	NM_021310.3
novel_mir5920	NM_001080981.1
novel_mir5920	NM_133232.3
novel_mir5920	NM_007872.4
novel_mir5920	XM_006532537.3
novel_mir5920	NM_008079.4
novel_mir5920	NM_194343.2
novel_mir5920	NM_001081255.1
novel_mir5920	NM_011838.4
novel_mir5920	NM_020270.3
novel_mir5920	NM_016972.2
novel_mir5920	NM_021719.4
novel_mir5920	NM_178639.4
novel_mir5920	NM_145853.2
novel_mir5920	NM_009375.2
novel_mir5920	NM_001190352.1
novel_mir5920	NM_011281.3
novel_mir5920	NM_173037.1
novel_mir5920	NM_009261.3
novel_mir5920	NM_026202.4
novel_mir5920	XM_006538575.1
novel_mir5920	XM_006530867.1
novel_mir5920	NM_001081109.1
novel_mir5920	NM_008690.4
novel_mir5920	NM_001033380.3
novel_mir5920	NM_008829.2
novel_mir5920	NM_001080930.1
novel_mir5920	NM_001044308.2
novel_mir5920	NM_010163.3
novel_mir5920	NM_009535.3
novel_mir5920	NM_011581.3
novel_mir5920	NM_001014974.1
novel_mir5920	NM_009920.4
novel_mir5920	NM_001111141.1
novel_mir5920	XM_006528114.3
novel_mir5920	NM_021878.3
novel_mir5920	NM_026494.3
novel_mir5920	NM_177993.3
novel_mir5920	NM_001081130.1
novel_mir5920	NM_177466.4
novel_mir5920	NM_007545.2
novel_mir5920	NM_028428.2
novel_mir5920	NM_010050.3
novel_mir5920	XM_006529521.2
novel_mir5920	NM_175750.3
novel_mir5920	NM_001136104.1
novel_mir5920	NM_019511.3
novel_mir5920	NM_021487.1
novel_mir5920	NM_213616.4
novel_mir5920	NM_172821.3
novel_mir5920	NM_001039485.4
novel_mir5920	NM_013464.4
novel_mir5920	NM_025590.4
novel_mir5920	XR_378262.3
novel_mir5920	NM_001164493.1
novel_mir5920	NM_008173.3
novel_mir5920	NM_172540.2
novel_mir5920	NM_199473.2
novel_mir5920	NM_172116.4
novel_mir5920	NM_011243.2
novel_mir5920	NM_008449.2
novel_mir5920	NM_027426.3
novel_mir5920	NM_026268.3
novel_mir5920	XM_006532178.3
novel_mir5920	NM_178087.4
novel_mir5920	NM_001100452.1
novel_mir5920	NM_013515.2
novel_mir5920	NM_001033877.4
novel_mir5920	NM_178635.3
novel_mir5920	NM_019709.4
novel_mir5920	NM_001037927.1
novel_mir5920	NM_178629.6
novel_mir5920	NM_007697.2
novel_mir5920	NM_011447.3
novel_mir5920	NR_033525.1
novel_mir5920	NM_134015.3
novel_mir5920	NM_010132.2
novel_mir5920	XM_006529818.3
novel_mir5920	NM_009713.4
novel_mir5920	NM_177632.3
novel_mir5920	NM_145222.2
novel_mir5920	NM_133249.2
novel_mir5920	NM_001081192.1
novel_mir5920	NM_172269.3
novel_mir5920	NM_024478.2
novel_mir5920	NM_001081177.1
novel_mir5920	XM_006514309.2
novel_mir5920	NM_175358.4
novel_mir5920	NM_001001979.2
novel_mir5920	NM_001164639.1
novel_mir5920	NM_172506.2
novel_mir5920	NR_104483.1
novel_mir5920	NM_023118.5
novel_mir5920	NM_178647.2
novel_mir5920	NM_001081161.1
novel_mir5920	XM_006499481.3
novel_mir5920	NM_008180.2
novel_mir5920	NM_011269.2
novel_mir5920	NM_028730.6
novel_mir5920	XM_006515382.3
novel_mir5920	NM_028677.4
novel_mir5920	NM_080575.2
novel_mir5920	NM_053080.3
novel_mir5920	NM_022417.3
novel_mir5920	XM_006529671.3
novel_mir5920	NM_009793.3
novel_mir5920	XM_011241686.1
novel_mir5920	XR_384580.3
novel_mir5920	NM_178887.4
novel_mir5920	NM_023348.4
novel_mir5920	XM_006513316.1
novel_mir5920	NM_130880.1
novel_mir5920	NM_145611.4
novel_mir5920	XM_006506528.3
novel_mir5920	NM_026602.3
novel_mir5920	XM_006514847.3
novel_mir5920	NM_001190371.1
novel_mir5920	NM_013885.2
novel_mir5920	NM_010911.2
novel_mir5920	NM_010100.3
novel_mir5920	NM_028464.1
novel_mir5920	NM_010242.3
novel_mir5920	NM_153138.4
novel_mir5920	NM_030025.2
novel_mir5920	NM_199468.1
novel_mir5920	XM_011241195.2
novel_mir5920	NM_009522.2
novel_mir5920	NM_030261.4
novel_mir5920	NM_021461.5
novel_mir5920	NM_175266.4
novel_mir5920	NM_007768.4
novel_mir5920	NM_009287.4
novel_mir5920	NM_001168615.1
novel_mir5920	NM_019667.2
novel_mir5920	NM_028785.3
novel_mir5920	NM_133985.2
novel_mir5920	NM_030131.3
novel_mir5920	NM_021423.3
novel_mir5920	NM_146005.3
novel_mir5920	NM_145743.2
novel_mir5920	NM_019789.4
novel_mir5920	NM_211357.2
novel_mir5920	NM_027468.1
novel_mir5920	NM_028721.3
novel_mir5920	XM_006539172.3
novel_mir5920	XM_006512734.3
novel_mir5920	NM_177879.5
novel_mir5920	NM_026455.4
novel_mir5920	NM_008779.2
novel_mir5920	NM_133971.3
novel_mir5920	NM_001025391.2
novel_mir5920	NM_025912.4
novel_mir5920	NM_022887.4
novel_mir5920	NM_008236.4
novel_mir5920	NM_013495.2
novel_mir5920	NM_013675.3
novel_mir5920	NM_207202.2
novel_mir5920	NM_133771.2
novel_mir5920	NM_207237.3
novel_mir5920	NM_175403.3
novel_mir5920	NM_008737.2
novel_mir5920	NM_001163610.1
novel_mir5920	NM_011330.3
novel_mir5920	NM_013925.4
novel_mir5920	NM_053103.5
novel_mir5920	NM_008343.2
novel_mir5920	XM_006497233.2
novel_mir5920	NM_144818.3
novel_mir5920	NM_025617.2
novel_mir5920	XM_006533253.3
novel_mir5920	NM_177900.4
novel_mir5920	NM_030730.2
novel_mir5920	NM_009730.2
novel_mir5920	XM_006519699.3
novel_mir5920	NM_001008424.2
novel_mir5920	NM_015767.4
novel_mir5920	NM_027884.3
novel_mir5920	NM_153512.1
novel_mir5920	NM_010918.2
novel_mir5920	NM_001081409.1
novel_mir5920	NM_183034.1
novel_mir5920	NM_028767.2
novel_mir5920	NM_007513.4
novel_mir5920	NM_133247.3
novel_mir5920	NM_008697.4
novel_mir5920	XM_006516532.3
novel_mir5920	XM_006495685.2
novel_mir5920	XM_006498684.2
novel_mir5920	NM_053099.2
novel_mir5920	NM_018814.3
novel_mir5920	NM_001184706.1
novel_mir5920	NM_198429.2
novel_mir5920	NM_183138.2
novel_mir5920	NM_153396.3
novel_mir5920	NM_001037914.3
novel_mir5920	NM_026740.2
novel_mir5920	NM_020258.4
novel_mir5920	XM_011240417.1
novel_mir5920	NM_001159968.1
novel_mir5920	NM_011122.3
novel_mir5920	NM_018862.3
novel_mir5920	NM_013757.2
novel_mir5920	XM_006539809.3
novel_mir5920	NM_009712.3
novel_mir5920	NM_027444.3
novel_mir5920	NM_026140.3
novel_mir5920	NM_178259.3
novel_mir5920	NM_001008231.2
novel_mir5920	XM_006525076.3
novel_mir5920	NM_011858.4
novel_mir5920	NM_011250.4
novel_mir5920	NM_010783.3
novel_mir5920	NM_001081088.1
novel_mir5920	NM_139144.4
novel_mir5920	NM_027290.3
novel_mir5920	NM_001198635.1
novel_mir5920	NM_194342.3
novel_mir5920	NM_009150.3
novel_mir5920	NM_013811.3
novel_mir5920	NM_133784.3
novel_mir5920	NM_023525.2
novel_mir5920	NM_146095.4
novel_mir5920	NM_001013783.2
novel_mir5920	NM_028283.2
novel_mir5920	NM_001289660.1
novel_mir5920	NM_009660.3
novel_mir5920	NM_181412.3
novel_mir5920	NM_145407.3
novel_mir5920	NM_019436.3
novel_mir5920	XM_011239148.2
novel_mir5920	XM_006511755.3
novel_mir5920	XM_006513719.2
novel_mir5920	NM_010681.4
novel_mir5920	NR_028060.1
novel_mir5920	NM_029357.3
novel_mir5920	NR_104386.1
novel_mir5920	NM_001001488.3
novel_mir5920	NM_023377.4
novel_mir5920	NM_024200.4
novel_mir5920	NM_016976.3
novel_mir5920	XM_006504902.2
novel_mir5920	NM_019741.3
novel_mir5920	XM_006499050.3
novel_mir5920	NM_001034868.3
novel_mir5920	NM_001081047.1
novel_mir5920	XM_006514814.3
novel_mir5920	NM_009390.2
novel_mir5920	XM_011247926.2
novel_mir5920	XM_006510442.2
novel_mir5920	NR_104310.1
novel_mir5920	NM_134189.2
novel_mir5920	NM_001205067.1
novel_mir5920	XM_006541300.3
novel_mir5920	XM_006499890.3
novel_mir5920	NM_020043.3
novel_mir5920	XM_006500767.3
novel_mir5920	NM_053272.2
novel_mir5920	NM_010168.3
novel_mir5920	NM_001025313.1
novel_mir5920	NM_001243223.1
novel_mir5920	NM_027490.1
novel_mir5920	NM_201245.3
novel_mir5920	NM_001024478.1
novel_mir5920	NR_027859.1
novel_mir5920	NM_009290.2
novel_mir5920	NM_021523.4
novel_mir5920	NM_177184.3
novel_mir5920	NM_032396.3
novel_mir5920	NM_021286.4
novel_mir5920	NM_181815.3
novel_mir5920	NM_008365.2
novel_mir5920	NM_001081323.2
novel_mir5920	NR_003961.1
novel_mir5920	NM_153392.2
novel_mir5920	NM_019811.3
novel_mir5920	XM_006520384.3
novel_mir5920	NM_008087.2
novel_mir5920	NM_010587.2
novel_mir5920	NM_001081221.1
novel_mir5920	NM_001042407.1
novel_mir5920	NM_001033228.3
novel_mir5920	NM_028772.3
novel_mir5920	NM_012051.4
novel_mir5920	NM_001242411.1
novel_mir5920	NM_001010825.3
novel_mir5920	NM_001033432.3
novel_mir5920	XM_006514036.1
novel_mir5920	NM_009380.3
novel_mir5920	NM_181403.2
novel_mir5920	NM_153177.3
novel_mir5920	NM_032460.2
novel_mir5920	NM_008875.4
novel_mir5920	NM_027545.2
novel_mir5920	NM_011221.3
novel_mir5920	NM_019767.2
novel_mir5920	NM_153422.2
novel_mir5920	NM_001039354.1
novel_mir5920	NM_133932.2
novel_mir5920	NM_177628.4
novel_mir5920	NM_007542.5
novel_mir5920	NM_026598.3
novel_mir5920	NM_029413.4
novel_mir5920	NM_181595.3
novel_mir5920	XM_006504366.3
novel_mir5920	NM_026131.4
novel_mir5920	NM_023624.4
novel_mir5920	NM_153515.4
novel_mir5920	XM_006539991.3
novel_mir5920	XM_006501538.3
novel_mir5920	XM_006514599.3
novel_mir5920	NM_175485.4
novel_mir5920	NM_001085521.2
novel_mir5920	NM_013703.2
novel_mir5920	XM_006506788.3
novel_mir5920	NM_022328.2
novel_mir5920	NM_173453.3
novel_mir5920	NM_029078.3
novel_mir5920	NM_029568.2
novel_mir5920	NM_007772.2
novel_mir5920	NM_011293.2
novel_mir5920	NM_172805.3
novel_mir5920	NM_008633.4
novel_mir5920	NM_133653.3
novel_mir5920	XM_011239617.2
novel_mir5920	NM_027994.1
novel_mir5920	NM_001163754.1
novel_mir5920	NM_028292.2
novel_mir5920	NM_181416.3
novel_mir5920	NM_026376.3
novel_mir5920	NM_019654.2
novel_mir5920	XM_011240622.2
novel_mir5920	NM_133199.2
novel_mir5920	NM_027363.1
novel_mir5920	NM_146164.2
novel_mir5920	NM_130867.3
novel_mir5920	NM_016709.2
novel_mir5920	XM_006503685.3
novel_mir5920	XM_006511475.3
novel_mir5920	NM_010303.3
novel_mir5920	NM_025562.3
novel_mir5920	NM_001031667.1
novel_mir5920	NM_029332.1
novel_mir5920	NM_153528.2
novel_mir5920	XM_006507069.3
novel_mir5920	NM_172604.3
novel_mir5920	NM_019413.2
novel_mir5920	XM_006511869.3
novel_mir5920	NM_017476.2
novel_mir5920	NM_019506.4
novel_mir5920	NR_104304.1
novel_mir5920	NM_172591.3
novel_mir5920	NM_010795.4
novel_mir5920	NM_010852.2
novel_mir5920	NM_172611.4
novel_mir5920	NM_001163126.1
novel_mir5920	NM_010740.3
novel_mir5920	NM_153080.2
novel_mir5920	NM_001304266.1
novel_mir5920	NM_080855.2
novel_mir5920	NM_016917.2
novel_mir5920	NM_013711.3
novel_mir5920	NM_173785.6
novel_mir5920	NM_009348.3
novel_mir5920	NM_182809.2
novel_mir5920	XM_006516560.1
novel_mir5920	NM_011521.2
novel_mir5920	XM_006495577.2
novel_mir5920	NM_009229.4
novel_mir5920	NM_011866.2
novel_mir5920	NM_008905.2
novel_mir5920	NM_013505.4
novel_mir5920	NM_027871.2
novel_mir5920	NM_172144.3
novel_mir5920	NM_028123.3
novel_mir5920	NM_011163.4
novel_mir5920	NM_008893.3
novel_mir5920	NM_008306.4
novel_mir5920	NM_001033342.1
novel_mir5920	NM_016667.3
novel_mir5920	NM_177756.4
novel_mir5920	NM_026182.5
novel_mir5920	NM_007386.2
novel_mir5920	NM_001081185.1
novel_mir5920	NM_146097.3
novel_mir5920	NM_009481.2
novel_mir5920	NM_153530.2
novel_mir5920	NM_011995.4
novel_mir5920	XM_006511131.2
novel_mir5920	NM_001085502.1
novel_mir5920	NM_001160319.1
novel_mir5920	XR_389258.3
novel_mir5920	NM_144910.2
novel_mir5920	NM_021342.1
novel_mir5920	NM_009769.4
novel_mir5920	XM_006501704.3
novel_mir5920	NM_146090.5
novel_mir5920	NM_176968.4
novel_mir5920	NM_028195.3
novel_mir5920	NM_133196.6
novel_mir5920	NM_146214.3
novel_mir5920	NM_009505.4
novel_mir5920	NM_148943.2
novel_mir5920	NM_013454.3
novel_mir5920	XM_011250177.2
novel_mir5920	XM_006519460.2
novel_mir5920	NM_201352.2
novel_mir5920	NM_027195.2
novel_mir5920	NM_177412.1
novel_mir5920	NM_145544.3
novel_mir5920	NM_008781.4
novel_mir5920	NM_022408.2
novel_mir5920	NM_010181.2
novel_mir5920	NM_011187.1
novel_mir5920	NM_013657.5
novel_mir5920	NM_007414.3
novel_mir5920	XM_006514793.1
novel_mir5920	NM_010544.3
novel_mir5920	NM_172819.3
novel_mir5920	XM_006495807.1
novel_mir5920	NM_172589.2
novel_mir5920	NM_174868.4
novel_mir5920	XM_006501645.3
novel_mir5920	NM_010904.3
novel_mir5920	NM_144530.6
novel_mir5920	NM_139294.5
novel_mir5920	NM_145391.2
novel_mir5920	NM_011074.3
novel_mir5920	NM_001081363.2
novel_mir5920	NM_009931.2
novel_mir5920	NM_026438.4
novel_mir5920	NM_176913.4
novel_mir5920	NM_009971.1
novel_mir5920	NM_175168.4
novel_mir5920	XM_006500995.3
novel_mir5920	NM_007810.3
novel_mir5920	NM_178404.3
novel_mir5920	NM_008332.3
novel_mir5920	NM_011058.2
novel_mir5920	NM_130454.2
novel_mir5920	NM_033570.2
novel_mir5920	NM_023868.2
novel_mir5920	NM_001163502.1
novel_mir5920	NM_172578.2
novel_mir5920	NM_198169.2
novel_mir5920	NM_030246.2
novel_mir5920	NM_199447.2
novel_mir5920	NM_009640.4
novel_mir5920	NM_172134.2
novel_mir5920	XM_006504740.3
novel_mir5920	NM_175628.3
novel_mir5920	XM_006514341.3
novel_mir5920	NM_001081304.1
novel_mir5920	NM_013912.3
novel_mir5920	NM_029792.1
novel_mir5920	NM_172262.3
novel_mir5920	XM_006527048.3
novel_mir5920	XM_006533656.3
novel_mir5920	NM_001080814.1
novel_mir5920	NM_009158.3
novel_mir5920	NM_007667.3
novel_mir5920	NM_019439.3
novel_mir5920	NM_011467.2
novel_mir5920	NM_011770.4
novel_mir5920	NM_021457.3
novel_mir5920	NM_010604.3
novel_mir5920	NM_025811.3
novel_mir5920	XM_006500567.1
novel_mir5920	XM_006515411.3
novel_mir5920	NM_029423.2
novel_mir5920	NM_010498.3
novel_mir5920	NM_010560.3
novel_mir5920	XM_006518830.1
novel_mir5920	NM_001001738.2
novel_mir5920	NM_028614.3
novel_mir5920	XM_006514463.1
novel_mir5920	NM_008261.3
novel_mir5920	NM_016714.2
novel_mir5920	NM_001166164.1
novel_mir5920	NM_001033274.3
novel_mir5920	NM_026498.2
novel_mir5920	NM_011779.3
novel_mir5920	NM_144799.2
novel_mir5920	NM_021343.3
novel_mir5920	NM_177378.4
novel_mir5920	NM_009367.3
novel_mir5920	NM_172783.3
novel_mir5920	NM_026868.1
novel_mir5920	NM_008065.2
novel_mir5920	NM_033474.3
novel_mir5920	XM_006510997.2
novel_mir5920	NM_198884.1
novel_mir5920	NM_009195.3
novel_mir5920	NM_030205.4
novel_mir5920	XM_006528334.2
novel_mir5920	NM_175106.3
novel_mir5920	NM_172862.3
novel_mir5920	NM_025662.5
novel_mir5920	XM_006529845.2
novel_mir5920	NM_010169.3
novel_mir5920	NM_001042651.1
novel_mir5920	NM_021885.4
novel_mir5920	NM_146261.2
novel_mir5920	NM_010620.1
novel_mir5920	NM_020580.3
novel_mir5920	NM_175184.4
novel_mir5920	NM_007921.3
novel_mir5920	NM_029594.1
novel_mir5920	NM_198114.2
novel_mir5920	NM_001160379.1
novel_mir5920	NM_144560.3
novel_mir5920	NM_011037.4
novel_mir5920	NM_013481.1
novel_mir5920	NM_027476.3
novel_mir5920	NM_009953.4
novel_mir5920	NM_023040.3
novel_mir5920	NM_175305.4
novel_mir5920	NM_207624.5
novel_mir5920	NM_027405.3
novel_mir5920	NM_153514.5
novel_mir5920	NM_080729.3
novel_mir5920	XM_006520065.3
novel_mir5920	NM_008512.2
novel_mir5920	NM_009142.3
novel_mir5920	NM_010193.4
novel_mir5920	NM_172753.5
novel_mir5920	NM_133983.4
novel_mir5920	NM_001143848.2
novel_mir5920	NM_177863.4
novel_mir5920	NM_144534.1
novel_mir5920	NM_009459.3
novel_mir5920	NM_001190374.1
novel_mir5920	NM_027421.2
novel_mir5920	NM_172756.3
novel_mir5920	NM_013524.3
novel_mir5920	NM_016843.3
novel_mir5920	NM_018873.2
novel_mir5920	NM_134123.3
novel_mir5920	NM_053155.2
novel_mir5920	NM_172266.3
novel_mir5920	NM_172406.3
novel_mir5920	NM_153412.4
novel_mir5920	NM_021542.4
novel_mir5920	NM_172966.3
novel_mir5920	NM_029007.2
novel_mir5920	NM_029839.3
novel_mir5920	NM_025739.3
novel_mir5920	NM_172609.3
novel_mir5920	NM_029936.2
novel_mir5920	NM_146112.4
novel_mir5920	NM_027494.3
novel_mir5920	NM_001085376.2
novel_mir5920	XM_006534581.3
novel_mir5920	NM_001039824.2
novel_mir5920	NM_013901.2
novel_mir5920	NM_139308.2
novel_mir5920	NM_174851.3
novel_mir5920	NM_024173.2
novel_mir5920	NM_007984.2
novel_mir5920	XM_011245602.2
novel_mir5920	NM_026615.4
novel_mir5920	NM_025877.4
novel_mir5920	XM_006525063.2
novel_mir5920	NM_021359.3
novel_mir5920	NM_028593.2
novel_mir5920	XM_006538267.3
novel_mir5920	NM_010586.2
novel_mir5920	NM_027652.2
novel_mir5920	NM_001029988.2
novel_mir5920	NM_153404.3
novel_mir5920	NM_019702.2
novel_mir5920	NM_028010.1
novel_mir5920	NM_010863.4
novel_mir5920	NM_175675.3
novel_mir5920	XM_011249429.2
novel_mir5920	NM_007547.4
novel_mir5920	XM_006501361.2
novel_mir5920	NM_008362.2
novel_mir5920	NM_008313.4
novel_mir5920	NM_144917.5
novel_mir5920	NM_013853.2
novel_mir5920	NM_172845.2
novel_mir5920	NM_008114.3
novel_mir5920	NM_177355.3
novel_mir5920	XM_006501878.2
novel_mir5920	NM_009864.3
novel_mir5920	NM_019553.2
novel_mir5920	NM_183263.5
novel_mir5920	NM_009511.2
novel_mir5920	NM_008609.4
novel_mir5920	NM_173002.3
novel_mir5920	NM_011612.2
novel_mir5920	NM_144800.2
novel_mir5920	NM_025302.4
novel_mir5920	NM_001024645.1
novel_mir5920	NM_009295.2
novel_mir5920	NM_010493.2
novel_mir5920	NM_009848.4
novel_mir5920	NM_028121.2
novel_mir5920	NM_148938.3
novel_mir5920	NM_172397.3
novel_mir5920	NM_026053.3
novel_mir5920	NM_145530.2
novel_mir5920	NM_178591.2
novel_mir5920	NM_027880.2
novel_mir5920	NM_008541.3
novel_mir5920	NM_009050.2
novel_mir5920	NM_011522.3
novel_mir5920	NM_028447.3
novel_mir5920	NM_008398.2
novel_mir5920	NM_009655.2
novel_mir5920	NM_008676.3
novel_mir5920	NM_008965.2
novel_mir5920	NR_045779.1
novel_mir5920	NM_145955.3
novel_mir5920	NM_198605.3
novel_mir5920	NM_175510.3
novel_mir5920	NM_172683.3
novel_mir5920	NM_001005420.1
novel_mir5920	NM_009946.3
novel_mir5920	NM_013881.4
novel_mir5920	NM_001085373.1
novel_mir5920	NM_133766.3
novel_mir5920	NM_183160.3
novel_mir5920	NM_146176.3
novel_mir5920	XM_011249307.2
novel_mir5920	NM_010890.3
novel_mir5920	NM_177709.3
novel_mir5920	NM_001162999.2
novel_mir5920	NM_010588.2
novel_mir5920	NM_009211.2
novel_mir5920	XM_006530393.3
novel_mir5920	NM_172261.3
novel_mir5920	XM_006540905.3
novel_mir5920	NM_021390.3
novel_mir5920	XM_011249663.1
novel_mir5920	NM_021322.2
novel_mir5920	NM_177721.4
novel_mir5920	NM_011821.3
novel_mir5920	NM_008634.2
novel_mir5920	NM_170593.3
novel_mir5920	XM_006537896.3
novel_mir5920	NM_138590.4
novel_mir5920	NM_053119.2
novel_mir5920	NM_026173.3
novel_mir5920	XR_384575.3
novel_mir5920	XM_006511708.3
novel_mir5920	NM_130887.3
novel_mir5920	NM_144918.2
novel_mir5920	NM_001110016.1
novel_mir5920	NM_001039038.2
novel_mir5920	NM_145491.2
novel_mir5920	NM_199241.3
novel_mir5920	NM_199306.4
novel_mir5920	XM_006533072.1
novel_mir5920	XM_006503936.3
novel_mir5920	XM_006496548.2
novel_mir5920	NM_001164562.1
novel_mir5920	NM_175515.5
novel_mir5920	NM_025706.3
novel_mir5920	NM_010944.2
novel_mir5920	NM_029012.2
novel_mir5920	NM_182994.2
novel_mir5920	XM_006503423.2
novel_mir5920	XM_006529055.3
novel_mir5920	NM_013479.2
novel_mir5920	NM_173368.3
novel_mir5920	NM_001081665.1
novel_mir5920	XM_006529244.3
novel_mir5920	XM_006526084.3
novel_mir5920	NM_010937.2
novel_mir5920	NM_145465.2
novel_mir5920	NM_176916.4
novel_mir5920	NM_001171003.1
novel_mir5920	XM_006524357.2
novel_mir5920	NM_008121.3
novel_mir5920	NM_028716.4
novel_mir5920	NM_011817.2
novel_mir5920	NM_026138.2
novel_mir5920	NM_001081216.1
novel_mir5920	NM_177420.2
novel_mir5920	XM_006501843.3
novel_mir5920	NM_007495.4
novel_mir5920	NM_133807.1
novel_mir5920	NM_019521.2
novel_mir5920	XM_006503006.3
novel_mir5920	XM_006513888.3
novel_mir5920	NM_198660.2
novel_mir5920	NM_011067.3
novel_mir5920	XM_006510793.3
novel_mir5920	XM_006532429.3
novel_mir5920	NM_009152.4
novel_mir5920	XM_006522467.1
novel_mir5920	NM_175273.4
novel_mir5920	NM_183178.2
novel_mir5920	XR_389262.3
novel_mir5920	NM_177572.4
novel_mir5920	XM_006529837.3
novel_mir5920	NM_145824.4
novel_mir5920	NM_153459.4
novel_mir5920	NM_009632.2
novel_mir5920	NM_011567.2
novel_mir5920	NM_133752.3
novel_mir5920	XM_011250169.1
novel_mir5920	NM_175484.3
novel_mir5920	NM_013825.3
novel_mir5920	NM_197986.2
novel_mir5920	NR_110981.1
novel_mir5920	NM_023141.2
novel_mir5920	NM_025812.2
novel_mir5920	NM_029037.4
novel_mir5920	XM_011243732.1
novel_mir5920	NM_178710.3
novel_mir5920	NM_009071.2
novel_mir5920	NM_009601.4
novel_mir5920	NM_001122594.2
novel_mir5920	XM_006533014.3
novel_mir5920	NM_010220.4
novel_mir5920	NM_013871.3
novel_mir5920	XM_006539759.3
novel_mir5920	NM_133867.2
novel_mir5920	NM_181585.5
novel_mir5920	XM_006496542.2
novel_mir5920	NM_001014981.1
novel_mir5920	NM_177367.3
novel_mir5920	XR_384595.1
novel_mir5920	XM_006512811.3
novel_mir5920	NM_001081351.1
novel_mir5920	NM_172407.3
novel_mir5920	XM_006516487.3
novel_mir5920	XM_006520026.3
novel_mir5920	NM_010637.3
novel_mir5920	NM_172122.2
novel_mir5920	NM_030709.2
novel_mir5920	NM_025454.2
novel_mir5920	NM_177215.3
novel_mir5920	NM_001162903.1
novel_mir5920	NM_172935.4
novel_mir5920	NR_027670.1
novel_mir5920	XM_006510603.2
novel_mir5920	NM_008285.4
novel_mir5920	NM_180662.2
novel_mir5920	NM_009291.2
novel_mir5920	NM_130893.3
novel_mir5920	XM_006527797.2
novel_mir5920	NM_178918.3
novel_mir5920	NM_016789.3
novel_mir5920	NM_080728.2
novel_mir5920	NM_027569.2
novel_mir5920	NM_007908.4
novel_mir5920	NM_153584.2
novel_mir5920	NM_198649.3
novel_mir5920	NM_026101.4
novel_mir5920	NM_146074.1
novel_mir5920	NM_011083.2
novel_mir5920	NM_175389.4
novel_mir5920	NM_001190483.2
novel_mir5920	XM_011240751.1
novel_mir5920	NM_019422.3
novel_mir5920	NM_198292.3
novel_mir5920	NM_172532.3
novel_mir5920	NM_007509.3
novel_mir5920	NM_001136240.1
novel_mir5920	XM_006498882.3
novel_mir5920	NM_019939.2
novel_mir5920	NM_153089.4
novel_mir5920	NM_009667.3
novel_mir5920	NR_126153.1
novel_mir5920	NM_026274.4
novel_mir5920	NM_015756.2
novel_mir5920	NM_178694.4
novel_mir5920	XM_006533614.3
novel_mir5920	NM_018777.4
novel_mir5920	NM_001033268.2
novel_mir5920	XM_006535582.3
novel_mir5920	NM_027388.2
novel_mir5920	NM_175441.5
novel_mir5920	NM_199035.2
novel_mir5920	XM_006496066.3
novel_mir5920	NM_027974.1
novel_mir5920	NM_172442.3
novel_mir5920	NM_026664.3
novel_mir5920	NM_013720.2
novel_mir5920	NM_008679.3
novel_mir5920	NM_172620.3
novel_mir5920	NM_027460.2
novel_mir5920	NM_145436.2
novel_mir5920	NM_011412.3
novel_mir5920	NM_027384.1
novel_mir5920	XM_006538921.1
novel_mir5920	NM_178080.4
novel_mir5920	NM_173048.3
novel_mir5920	XR_390751.2
novel_mir5920	NM_007789.3
novel_mir5920	XM_006510063.1
novel_mir5920	NM_199025.2
novel_mir5920	NM_009513.2
novel_mir5920	XM_006534428.3
novel_mir5920	XM_006538932.2
novel_mir5920	NM_001024142.1
novel_mir5920	NM_010847.3
novel_mir5920	NM_175244.3
novel_mir5920	NM_198037.1
novel_mir5920	XM_006528867.3
novel_mir5920	NM_007523.2
novel_mir5920	NM_010936.3
novel_mir5920	XR_385293.2
novel_mir5920	NM_022415.3
novel_mir5920	NM_001085495.2
novel_mir5920	NM_016701.3
novel_mir5920	NM_030262.3
novel_mir5920	NM_016813.2
novel_mir5920	NM_053098.2
novel_mir5920	NM_025531.2
novel_mir5920	XM_006505564.3
novel_mir5920	NM_001256033.1
novel_mir5920	NM_011282.2
novel_mir5920	XM_006513645.3
novel_mir5920	XM_006525476.1
novel_mir5920	NM_001035854.2
novel_mir5920	XM_011239490.2
novel_mir5920	NM_007397.3
novel_mir5920	NM_021042.2
novel_mir5920	XR_380448.2
novel_mir5920	NM_011101.3
novel_mir5920	NM_146094.2
novel_mir5920	NM_026546.3
novel_mir5920	NM_144531.3
novel_mir5920	NM_172308.4
novel_mir5920	NM_026036.3
novel_mir5920	NM_031881.2
novel_mir5920	NM_013745.5
novel_mir5920	NM_001166658.1
novel_mir5920	NM_001081243.1
novel_mir5920	NM_021280.3
novel_mir5920	NM_026405.3
novel_mir5920	XM_006521485.1
novel_mir5920	NM_018754.2
novel_mir5920	NM_001039939.1
novel_mir5920	NM_172519.3
novel_mir5920	NM_007595.5
novel_mir5920	NM_175009.3
novel_mir5920	NM_178748.6
novel_mir5920	NM_001163314.2
novel_mir5920	NM_145427.2
novel_mir5920	NM_026950.4
novel_mir5920	NM_001160410.1
novel_mir5920	NM_178407.3
novel_mir5920	NM_178593.3
novel_mir5920	NM_008165.4
novel_mir5920	NM_148935.2
novel_mir5920	NM_144731.4
novel_mir5920	NM_001110223.1
novel_mir5920	NM_001177605.1
novel_mir5920	NM_010145.3
novel_mir5920	NM_145983.2
novel_mir5920	NM_026222.2
novel_mir5920	NM_010714.3
novel_mir5920	XM_011241598.1
novel_mir5920	NM_175236.4
novel_mir5920	XM_006499928.2
novel_mir5920	NM_145371.4
novel_mir5920	NM_001025381.2
novel_mir5920	XM_006499902.2
novel_mir5920	NM_013814.3
novel_mir5920	NM_177733.7
novel_mir5920	XM_006516726.2
novel_mir5920	XM_006510454.3
novel_mir5920	NM_177620.4
novel_mir5920	NM_028132.3
novel_mir5920	NM_001024604.2
novel_mir5920	NM_008922.2
novel_mir5920	NM_172696.2
novel_mir5920	NM_019442.3
novel_mir5920	NM_008622.6
novel_mir5920	NM_015803.2
novel_mir5920	NM_028065.4
novel_mir5920	NM_001080708.2
novel_mir5920	NM_031202.3
novel_mir5920	NM_011106.2
novel_mir5920	NM_172569.4
novel_mir5920	NM_007938.2
novel_mir5920	NM_010638.4
novel_mir5920	NM_007647.3
novel_mir5920	XM_006503645.1
novel_mir5920	NM_030238.2
novel_mir5920	NM_175175.4
novel_mir5920	NM_009599.4
novel_mir5920	NM_001276444.1
novel_mir5920	NM_012000.3
novel_mir5920	NM_010326.2
novel_mir5920	NM_197940.2
novel_mir5920	XR_389289.3
novel_mir5920	NM_029929.3
novel_mir5920	NM_008444.4
novel_mir5920	XM_006502815.2
novel_mir5920	NM_194268.2
novel_mir5920	NM_212487.4
novel_mir5920	XR_377109.2
novel_mir5920	NM_172958.3
novel_mir5920	NM_027164.1
novel_mir5920	NM_028074.4
novel_mir5920	NM_139300.3
novel_mir5920	NM_028431.2
novel_mir5920	NM_138955.3
novel_mir5920	NM_021403.3
novel_mir5920	NM_177630.3
novel_mir5920	NM_008926.4
novel_mir5920	XM_006532321.3
novel_mir5920	XR_870528.1
novel_mir5920	NM_011851.4
novel_mir5920	NM_009149.2
novel_mir5920	NM_019733.3
novel_mir5920	NM_001001491.1
novel_mir5920	NM_146091.4
novel_mir5920	XM_011242218.2
novel_mir5920	NM_001033441.3
novel_mir5920	NM_001024468.3
novel_mir5920	XM_011238948.2
novel_mir5920	NM_134014.3
novel_mir5920	XM_006532701.3
novel_mir5920	NM_008037.4
novel_mir5920	NM_007389.5
novel_mir5920	NM_007823.2
novel_mir5920	NM_001033208.4
novel_mir5920	NM_026580.4
novel_mir5920	NM_008765.3
novel_mir5920	NM_009472.4
novel_mir5920	NM_009872.3
novel_mir5920	NM_009594.4
novel_mir5920	NM_007734.2
novel_mir5920	NM_177780.3
novel_mir5920	NM_173781.4
novel_mir5920	XM_006501048.3
novel_mir5920	XM_006512932.2
novel_mir5920	XR_387192.1
novel_mir5920	NM_001081499.2
novel_mir5920	NM_018732.3
novel_mir5920	NM_139141.4
novel_mir5920	XM_006529714.1
novel_mir5920	NM_172117.5
novel_mir5920	NM_145928.2
novel_mir5920	XM_006533875.1
novel_mir5920	NM_013789.2
novel_mir5920	XM_011242121.1
novel_mir5920	NM_029528.5
novel_mir5920	NM_146004.1
novel_mir5920	NM_019404.2
novel_mir5920	XM_006524355.3
novel_mir5920	NM_080285.1
novel_mir5920	NM_008828.3
novel_mir5920	NM_145967.2
novel_mir5920	NM_008064.4
novel_mir5920	NM_001302803.1
novel_mir5920	XM_006498864.3
novel_mir5920	NM_011582.3
novel_mir5920	NM_177698.4
novel_mir5920	NM_153534.2
novel_mir5920	NM_175238.5
novel_mir5920	XM_011241328.2
novel_mir5920	NM_009344.3
novel_mir5920	NM_010024.3
novel_mir5920	NM_178609.4
novel_mir5920	NM_174846.4
novel_mir5920	NM_001163703.1
novel_mir5920	NM_001081129.1
novel_mir5920	NM_018741.2
novel_mir5920	NM_178908.3
novel_mir5920	NM_008891.2
novel_mir5920	NM_173770.4
novel_mir5920	NM_021414.6
novel_mir5920	NM_001085513.2
novel_mir5920	NM_024469.2
novel_mir5920	NM_009262.3
novel_mir5920	NM_019671.3
novel_mir5920	NM_178113.3
novel_mir5920	NM_001081103.2
novel_mir5920	NM_001038635.2
novel_mir5920	NM_027912.1
novel_mir5920	NM_026121.3
novel_mir5920	NM_008971.4
novel_mir5920	XM_006523812.3
novel_mir5920	NM_010658.3
novel_mir5920	NM_028127.3
novel_mir5920	XM_006524266.2
novel_mir5920	XM_006503314.3
novel_mir5920	XM_006510669.3
novel_mir5920	NM_020618.4
novel_mir5920	XM_006512753.3
novel_mir5920	NM_013570.1
novel_mir5920	XM_006527927.3
novel_mir5920	NM_146137.3
novel_mir5920	NM_207680.2
novel_mir5920	NM_011494.5
novel_mir5920	NM_177462.5
novel_mir5920	NM_177981.2
novel_mir5920	NM_009994.1
novel_mir5920	NR_028429.1
novel_mir5920	NM_174998.4
novel_mir5920	NM_026110.2
novel_mir5920	NM_001081071.2
novel_mir5920	NM_175352.4
novel_mir5920	NM_008269.1
novel_mir5920	NM_145932.3
novel_mir5920	NM_013805.4
novel_mir5920	NM_028185.2
novel_mir5920	XM_006540639.1
novel_mir5920	XM_006506295.3
novel_mir5920	NM_022996.1
novel_mir5920	NM_178358.3
novel_mir5920	NM_027643.1
novel_mir5920	NM_133717.3
novel_mir5920	XM_006534442.3
novel_mir5920	NM_009396.2
novel_mir5920	NM_177261.4
novel_mir5920	NM_009373.3
novel_mir5920	NM_019507.2
novel_mir5920	NM_001001327.2
novel_mir5920	NM_153139.4
novel_mir5920	XM_006501356.3
novel_mir5920	NM_028120.2
novel_mir5920	NM_007893.4
novel_mir5920	NM_010820.3
novel_mir5920	NM_145949.2
novel_mir5920	NM_026666.3
novel_mir5920	NM_010813.3
novel_mir5920	NM_011812.4
novel_mir5920	NM_178246.3
novel_mir5920	NM_016890.4
novel_mir5920	NM_177893.3
novel_mir5920	XM_006506002.3
novel_mir5920	NM_001205227.1
novel_mir5920	NM_207692.2
novel_mir5920	NM_019626.3
novel_mir5920	NM_019661.4
novel_mir5920	NM_007993.2
novel_mir5920	NM_009700.3
novel_mir5920	NM_031376.3
novel_mir5920	NM_172799.4
novel_mir5920	NM_001163768.1
novel_mir5920	NM_028717.6
novel_mir5920	NM_030721.2
novel_mir5920	NM_139226.3
novel_mir5920	NM_173437.2
novel_mir5920	XM_006501141.2
novel_mir5920	NM_153060.3
novel_mir5920	NM_001281955.1
novel_mir5920	XM_006531954.2
novel_mir5920	NM_173068.2
novel_mir5920	NM_021546.3
novel_mir5920	NM_029742.3
novel_mir5920	NM_011562.2
novel_mir5920	NM_009424.3
novel_mir5920	NM_175136.2
novel_mir5920	NM_145929.2
novel_mir5920	NM_016853.3
novel_mir5920	NM_008413.3
novel_mir5920	NM_025827.3
novel_mir5920	NM_026231.2
novel_mir5920	NM_199068.2
novel_mir5920	NM_029826.2
novel_mir5920	XM_006508333.3
novel_mir5920	NM_008426.2
novel_mir5920	XM_006521751.3
novel_mir5920	NM_145138.2
novel_mir5920	NR_073164.1
novel_mir5920	NM_026813.1
novel_mir5920	NM_029236.2
novel_mir5920	XM_006510170.3
novel_mir5920	NM_018774.4
novel_mir5920	NM_009837.1
novel_mir5920	NM_176847.3
novel_mir5920	NM_017402.4
novel_mir5920	XM_006526536.1
novel_mir5920	NM_029250.2
novel_mir5920	NM_153393.2
novel_mir5920	NM_011904.3
novel_mir5920	NM_021384.4
novel_mir5920	NM_178772.3
novel_mir5920	NM_183174.3
novel_mir5920	NM_178700.5
novel_mir5920	NM_025593.1
novel_mir5920	NM_001033275.4
novel_mir5920	NM_016859.3
novel_mir5920	NM_023734.3
novel_mir5920	NM_001033334.2
novel_mir5920	NM_020006.2
novel_mir5920	NM_021377.3
novel_mir5920	NM_028518.1
novel_mir5920	NR_110972.1
novel_mir5920	NM_001033466.3
novel_mir5920	NM_026433.2
novel_mir5920	NM_026170.3
novel_mir5920	NM_027513.1
novel_mir5920	NM_175286.4
novel_mir5920	NM_011151.2
novel_mir5920	NM_009461.2
novel_mir5920	NM_001025614.1
novel_mir5920	NM_178625.4
novel_mir5920	NM_198029.2
novel_mir5920	NM_031174.4
novel_mir5920	NM_021464.5
novel_mir5920	NM_013546.3
novel_mir5920	NM_172866.3
novel_mir5920	NM_148951.1
novel_mir5920	NM_001101507.1
novel_mir5920	NM_011201.3
novel_mir5920	NM_011267.3
novel_mir5920	NM_009271.3
novel_mir5920	XM_006497179.3
novel_mir5920	NM_001166541.1
novel_mir5920	NM_028113.3
novel_mir5920	NM_001290669.1
novel_mir5920	XR_387044.2
novel_mir5920	NM_001081257.2
novel_mir5920	NM_008383.3
novel_mir5920	XM_006498669.1
novel_mir5920	NM_198599.2
novel_mir5920	NM_027977.2
novel_mir5920	XM_006503110.3
novel_mir5920	NM_020606.5
novel_mir5920	NM_020488.2
novel_mir5920	NM_027689.3
novel_mir5920	NM_016687.3
novel_mir5920	NM_022012.3
novel_mir5920	NM_018884.2
novel_mir5920	NM_028821.3
novel_mir5920	XM_006503662.3
novel_mir5920	NM_138651.7
novel_mir5920	NM_009818.1
novel_mir5920	NM_139059.2
novel_mir5920	NM_007976.3
novel_mir5920	NM_008142.4
novel_mir5920	NM_022319.2
novel_mir5920	NM_173863.2
novel_mir5920	XM_006503954.1
novel_mir5920	NR_045485.1
novel_mir5920	NM_010664.2
novel_mir5920	NM_183141.2
novel_mir5920	NM_008686.3
novel_mir5920	NM_153679.2
novel_mir5920	NM_007880.4
novel_mir5920	NM_028973.2
novel_mir5920	XM_006504686.2
novel_mir5920	NM_026275.4
novel_mir5920	NM_001024137.1
novel_mir5920	NM_153394.2
novel_mir5920	NM_009021.2
novel_mir5920	NM_013536.2
novel_mir5920	NM_001114332.1
novel_mir5920	NM_001112744.1
novel_mir5920	NM_024177.3
novel_mir5920	NM_001081473.1
novel_mir5920	NM_025445.4
novel_mir5920	NM_021505.3
novel_mir5920	NM_021890.3
novel_mir5920	NM_198934.3
novel_mir5920	NM_011346.2
novel_mir5920	NM_172785.3
novel_mir5920	XM_006538570.2
novel_mir5920	NM_001195633.1
novel_mir5920	XM_006504266.3
novel_mir5920	NM_019737.2
novel_mir5920	NM_026532.3
novel_mir5920	NM_023463.3
novel_mir5920	NM_134037.3
novel_mir5920	NM_001270646.1
novel_mir5920	NM_008589.2
novel_mir5920	NM_080726.3
novel_mir5920	XM_006532353.3
novel_mir5920	NM_026346.3
novel_mir5920	NM_027664.1
novel_mir5920	NM_021543.4
[truncated: 1,044,973+ more rows]
