# Supplementary material for: Characterizations of microRNAs involved in the molecular mechanisms underlying the therapeutic effects of noni (Morinda citrifolia L.) fruit juice on hyperuricemia in mice
Source: Front Nutr. 2023 Jun 22;10:1121734. doi: 10.3389/fnut.2023.1121734 (PMC10324520; doi:10.3389/fnut.2023.1121734)
Supplement: SUPPLEMENTARY TABLE 7 — Target genes identified by both TargetScan and miRanda of the differentially expressed microRNAs of the model and the noni fruit juice groups of mice. [file Table_7.XLSX]

## Sheet: Model  vs. Noni Expdiff1
miRNA id	Target id
novel_mir5579	XM_011247583.2
novel_mir5579	NM_021408.3
novel_mir5579	NM_020287.2
novel_mir5579	NM_001163703.1
novel_mir5579	NM_029967.3
novel_mir5579	NM_001039493.1
novel_mir5579	NM_026200.3
novel_mir5579	NM_013748.3
novel_mir5579	NM_019803.3
novel_mir5579	NM_133664.3
novel_mir5579	NM_019978.3
novel_mir5579	NM_001081124.2
novel_mir5579	NM_008991.2
novel_mir5579	NM_011066.3
novel_mir5579	NM_013729.3
novel_mir5579	NM_010788.4
novel_mir5579	XM_006527358.3
novel_mir5579	NM_029352.3
novel_mir5579	NM_008506.3
novel_mir5579	NM_025943.3
novel_mir5579	XM_011240078.2
novel_mir5579	NM_026306.3
novel_mir5579	NM_139272.2
novel_mir5579	NM_001168260.1
novel_mir5579	NR_003508.1
novel_mir5579	XM_006504323.2
novel_mir5579	NM_177091.5
novel_mir5579	XM_006519279.3
novel_mir5579	NM_172449.2
novel_mir5579	NM_009262.3
novel_mir5579	NM_027740.6
novel_mir5579	NM_001085535.1
novel_mir5579	XM_006530496.3
novel_mir5579	NM_144868.3
novel_mir5579	NM_172272.2
novel_mir5579	NM_027912.1
novel_mir5579	NM_172790.2
novel_mir5579	NM_009781.4
novel_mir5579	NM_007633.2
novel_mir5579	NM_027658.2
novel_mir5579	NM_001190386.1
novel_mir5579	NM_177614.3
novel_mir5579	XM_006496301.3
novel_mir5579	NM_173425.3
novel_mir5579	NM_018831.4
novel_mir5579	NM_026434.4
novel_mir5579	NM_176919.4
novel_mir5579	NM_175628.3
novel_mir5579	NM_001081641.1
novel_mir5579	XM_006510644.1
novel_mir5579	NM_173443.3
novel_mir5579	NM_029802.4
novel_mir5579	NM_001256122.1
novel_mir5579	NM_001039530.3
novel_mir5579	NM_029035.2
novel_mir5579	NM_025904.3
novel_mir5579	NM_001159525.1
novel_mir5579	NM_011349.3
novel_mir5579	NM_009690.2
novel_mir5579	NM_011204.2
novel_mir5579	XM_006504088.3
novel_mir5579	XM_006533656.3
novel_mir5579	NM_144939.2
novel_mir5579	NM_027159.2
novel_mir5579	NM_001080814.1
novel_mir5579	NM_212473.1
novel_mir5579	NM_010243.3
novel_mir5579	NM_178367.4
novel_mir5579	NM_001040398.2
novel_mir5579	NM_001029876.1
novel_mir5579	NM_011446.1
novel_mir5579	NM_199455.2
novel_mir5579	NM_008067.4
novel_mir5579	NM_024291.3
novel_mir5579	NM_026364.1
novel_mir5579	XM_006529400.1
novel_mir5579	NM_008771.3
novel_mir5579	XM_006500567.1
novel_mir5579	NM_025811.3
novel_mir5579	NM_178655.3
novel_mir5579	NM_172566.4
novel_mir5579	NM_001081071.2
novel_mir5579	XM_006521086.3
novel_mir5579	NM_175352.4
novel_mir5579	NM_001114609.1
novel_mir5579	NM_021424.2
novel_mir5579	NM_026240.2
novel_mir5579	NM_021492.3
novel_mir5579	NM_001081151.1
novel_mir5579	NM_010583.3
novel_mir5579	NM_008314.2
novel_mir5579	NM_026422.2
novel_mir5579	XM_011240032.2
novel_mir5579	NM_007569.2
novel_mir5579	XM_006521555.1
novel_mir5579	XM_006506295.3
novel_mir5579	NM_009875.4
novel_mir5579	XM_006537941.3
novel_mir5579	NM_172524.3
novel_mir5579	XM_006495737.3
novel_mir5579	NM_023115.3
novel_mir5579	XM_006534442.3
novel_mir5579	NM_007405.2
novel_mir5579	NM_001256432.1
novel_mir5579	NM_133819.3
novel_mir5579	NM_138748.5
novel_mir5579	NM_177261.4
novel_mir5579	NM_028474.1
novel_mir5579	NM_172784.3
novel_mir5579	NM_178119.3
novel_mir5579	NM_183204.4
novel_mir5579	NM_172621.2
novel_mir5579	NM_144812.2
novel_mir5579	NM_144807.3
novel_mir5579	NM_021343.3
novel_mir5579	NM_177378.4
novel_mir5579	NM_024237.4
novel_mir5579	NM_153139.4
novel_mir5579	NM_001039510.2
novel_mir5579	NM_028120.2
novel_mir5579	NM_027280.3
novel_mir5579	NM_008065.2
novel_mir5579	NM_007531.2
novel_mir5579	NM_001002786.2
novel_mir5579	NM_010813.3
novel_mir5579	NM_028150.2
novel_mir5579	NM_178686.3
novel_mir5579	NM_001076789.1
novel_mir5579	NM_029669.4
novel_mir5579	NM_021512.2
novel_mir5579	NM_001276359.1
novel_mir5579	NM_001122603.1
novel_mir5579	NM_027389.3
novel_mir5579	NM_153794.4
novel_mir5579	NM_207692.2
novel_mir5579	NM_172862.3
novel_mir5579	NM_029457.3
novel_mir5579	NM_008370.2
novel_mir5579	NM_001033321.1
novel_mir5579	NM_021566.2
novel_mir5579	NM_016686.4
novel_mir5579	NM_008744.2
novel_mir5579	NM_001039558.2
novel_mir5579	NM_018769.3
novel_mir5579	NM_134074.2
novel_mir5579	NM_001033319.2
novel_mir5579	NM_015821.2
novel_mir5579	NM_007993.2
novel_mir5579	NM_175184.4
novel_mir5579	NM_173754.4
novel_mir5579	NM_183408.3
novel_mir5579	NM_007921.3
novel_mir5579	NM_198170.4
novel_mir5579	XM_006500712.3
novel_mir5579	NM_009700.3
novel_mir5579	NM_009061.4
novel_mir5579	NM_025387.3
novel_mir5579	NM_175305.4
novel_mir5579	NM_207624.5
novel_mir5579	NM_001033207.3
novel_mir5579	NM_001081175.1
novel_mir5579	NM_022427.2
novel_mir5579	XM_006519224.3
novel_mir5579	NM_001286413.1
novel_mir5579	NM_028734.5
novel_mir5579	NM_173437.2
novel_mir5579	NM_139298.2
novel_mir5579	NM_001163455.2
novel_mir5579	NM_008528.4
novel_mir5579	XM_011241865.1
novel_mir5579	NM_019759.2
novel_mir5579	XM_006539204.3
novel_mir5579	NM_001281955.1
novel_mir5579	NM_009288.2
novel_mir5579	NM_025582.3
novel_mir5579	XM_006533970.3
novel_mir5579	NM_027572.1
novel_mir5579	NM_175551.4
novel_mir5579	XM_006496435.3
novel_mir5579	NM_175387.3
novel_mir5579	NM_010273.4
novel_mir5579	NM_176833.4
novel_mir5579	NM_016853.3
novel_mir5579	NM_199024.2
novel_mir5579	NM_001177303.1
novel_mir5579	NM_001081073.1
novel_mir5579	NM_026231.2
novel_mir5579	XM_006498776.1
novel_mir5579	NM_053155.2
novel_mir5579	NM_016972.2
novel_mir5579	NM_008967.3
novel_mir5579	NM_007646.5
novel_mir5579	NM_001081191.1
novel_mir5579	XM_006521751.3
novel_mir5579	XM_006496249.2
novel_mir5579	NM_178639.4
novel_mir5579	NM_008086.2
novel_mir5579	NM_001134457.1
novel_mir5579	NM_001081274.1
novel_mir5579	NM_009755.3
novel_mir5579	NM_198007.2
novel_mir5579	XM_006505286.1
novel_mir5579	XM_006495563.3
novel_mir5579	NM_007656.5
novel_mir5579	XM_006510170.3
novel_mir5579	XM_006537774.1
novel_mir5579	NM_007936.3
novel_mir5579	NM_018736.3
novel_mir5579	XM_006497310.2
novel_mir5579	NM_019437.3
novel_mir5579	NM_009622.1
novel_mir5579	NM_001271861.1
novel_mir5579	XM_006502228.3
novel_mir5579	NM_028984.5
novel_mir5579	NM_001081109.1
novel_mir5579	NM_177646.3
novel_mir5579	NM_029250.2
novel_mir5579	NM_011132.2
novel_mir5579	NM_009982.5
novel_mir5579	NM_009531.2
novel_mir5579	NM_153393.2
novel_mir5579	NM_153410.5
novel_mir5579	NM_001167923.1
novel_mir5579	NM_009504.4
novel_mir5579	NM_174851.3
novel_mir5579	NM_001080930.1
novel_mir5579	NM_001044308.2
novel_mir5579	NM_019587.2
novel_mir5579	NM_022554.3
novel_mir5579	NM_019977.2
novel_mir5579	XM_006496939.3
novel_mir5579	NM_177752.4
novel_mir5579	NM_001005510.2
novel_mir5579	NM_080643.2
novel_mir5579	NM_013526.1
novel_mir5579	XM_006511571.2
novel_mir5579	NM_025451.2
novel_mir5579	NM_001128151.1
novel_mir5579	NM_178280.3
novel_mir5579	XM_006528114.3
novel_mir5579	NM_021878.3
novel_mir5579	NM_001013371.2
novel_mir5579	XM_006538267.3
novel_mir5579	NM_027652.2
novel_mir5579	NM_010586.2
novel_mir5579	NM_133838.4
novel_mir5579	NM_198411.2
novel_mir5579	NM_001083919.1
novel_mir5579	NM_009856.3
novel_mir5579	NM_175750.3
novel_mir5579	NM_019511.3
novel_mir5579	NM_011065.4
novel_mir5579	NM_001136104.1
novel_mir5579	NM_007638.4
novel_mir5579	NM_019702.2
novel_mir5579	NM_001166009.1
novel_mir5579	NM_001199695.1
novel_mir5579	NM_008238.2
novel_mir5579	NM_019729.3
novel_mir5579	NM_011100.4
novel_mir5579	NM_001170913.1
novel_mir5579	NM_029862.4
novel_mir5579	NM_001163288.2
novel_mir5579	XM_011238889.2
novel_mir5579	NM_080563.4
novel_mir5579	NM_001033173.1
novel_mir5579	NM_001039485.4
novel_mir5579	NM_054093.2
novel_mir5579	NM_028866.3
novel_mir5579	NM_010755.4
novel_mir5579	NM_173386.5
novel_mir5579	XM_006500452.1
novel_mir5579	XM_006501361.2
novel_mir5579	NM_144888.2
novel_mir5579	NM_011267.3
novel_mir5579	NM_026869.3
novel_mir5579	NM_138585.3
novel_mir5579	NM_001166541.1
novel_mir5579	NM_153126.2
novel_mir5579	XM_006510227.3
novel_mir5579	NM_001164493.1
novel_mir5579	NM_177355.3
novel_mir5579	NM_016920.3
novel_mir5579	NM_008275.3
novel_mir5579	NM_008441.2
novel_mir5579	XM_006534070.3
novel_mir5579	NM_020506.1
novel_mir5579	NM_008739.3
novel_mir5579	NM_207708.1
novel_mir5579	XM_006510017.2
novel_mir5579	NM_172512.2
novel_mir5579	XM_006530288.3
novel_mir5579	NM_010102.2
novel_mir5579	NM_008840.3
novel_mir5579	XM_006532624.3
novel_mir5579	NM_138602.4
novel_mir5579	NM_011889.2
novel_mir5579	NM_008695.2
novel_mir5579	NM_176999.3
novel_mir5579	NR_003966.1
novel_mir5579	NM_025341.3
novel_mir5579	NM_010288.3
novel_mir5579	NM_001039556.3
novel_mir5579	XM_006510296.3
novel_mir5579	XM_011247380.1
novel_mir5579	NM_001081064.1
novel_mir5579	XM_006500825.3
novel_mir5579	NM_001081656.2
novel_mir5579	XM_011249254.2
novel_mir5579	NR_033525.1
novel_mir5579	NM_028821.3
novel_mir5579	XR_379851.1
novel_mir5579	XM_006538026.3
novel_mir5579	NM_138651.7
novel_mir5579	XM_006510610.3
novel_mir5579	NM_001164201.1
novel_mir5579	NM_021412.3
novel_mir5579	NM_172428.2
novel_mir5579	NM_011294.3
novel_mir5579	NM_019666.2
novel_mir5579	NM_001024508.3
novel_mir5579	XM_006531772.3
novel_mir5579	NM_172873.3
novel_mir5579	NM_001039483.1
novel_mir5579	NM_009764.3
novel_mir5579	NM_173863.2
novel_mir5579	NM_172269.3
novel_mir5579	NM_016897.3
novel_mir5579	NM_183141.2
novel_mir5579	NM_175510.3
novel_mir5579	NM_009706.2
novel_mir5579	NM_008032.3
novel_mir5579	NM_001033170.4
novel_mir5579	XM_006516931.3
novel_mir5579	NM_146218.4
novel_mir5579	NM_001081068.1
novel_mir5579	NM_153808.2
novel_mir5579	NM_175398.4
novel_mir5579	NM_145152.4
novel_mir5579	NM_026145.4
novel_mir5579	NM_007599.4
novel_mir5579	NM_011614.3
novel_mir5579	NM_008850.2
novel_mir5579	NM_009714.3
novel_mir5579	XM_006500511.3
novel_mir5579	NM_177319.3
novel_mir5579	NM_032000.2
novel_mir5579	NM_029686.4
novel_mir5579	NM_029219.1
novel_mir5579	NM_175127.2
novel_mir5579	XM_006522084.3
novel_mir5579	XM_006532445.3
novel_mir5579	NM_001001885.1
novel_mir5579	NM_016700.4
novel_mir5579	XM_006529710.2
novel_mir5579	XM_011248961.2
novel_mir5579	NM_173370.3
novel_mir5579	NM_080558.4
novel_mir5579	NM_207225.2
novel_mir5579	NM_144557.5
novel_mir5579	NM_019835.2
novel_mir5579	NM_080575.2
novel_mir5579	NM_053080.3
novel_mir5579	XM_006538755.3
novel_mir5579	XM_006530393.3
novel_mir5579	NM_009793.3
novel_mir5579	NM_198934.3
novel_mir5579	NM_133687.2
novel_mir5579	NM_009047.5
novel_mir5579	NM_010119.5
novel_mir5579	NM_029793.2
novel_mir5579	NM_021390.3
novel_mir5579	NM_028493.2
novel_mir5579	NM_023348.4
novel_mir5579	NM_001013761.2
novel_mir5579	NM_175308.4
novel_mir5579	NM_021322.2
novel_mir5579	NM_011200.2
novel_mir5579	NM_207219.4
novel_mir5579	NM_008634.2
novel_mir5579	XM_006514847.3
novel_mir5579	NM_001081114.1
novel_mir5579	NM_130878.2
novel_mir5579	NM_021391.3
novel_mir5579	NM_013483.3
novel_mir5579	NM_027304.2
novel_mir5579	XM_006501934.2
novel_mir5579	NM_001163572.1
novel_mir5579	NM_153572.2
novel_mir5579	NM_172861.3
novel_mir5579	XM_006527932.2
novel_mir5579	NM_001294144.1
novel_mir5579	NM_011518.2
novel_mir5579	XM_011241195.2
novel_mir5579	NM_145502.3
novel_mir5579	XM_006499944.3
novel_mir5579	NM_027873.2
novel_mir5579	NM_015772.3
novel_mir5579	NM_001081170.1
novel_mir5579	NM_008533.2
novel_mir5579	NM_139001.2
novel_mir5579	NM_145819.2
novel_mir5579	XR_376339.3
novel_mir5579	NM_029182.1
novel_mir5579	NM_010531.1
novel_mir5579	NM_001253873.1
novel_mir5579	NM_008440.4
novel_mir5579	NM_001166065.1
novel_mir5579	NM_173212.4
novel_mir5579	NM_145361.2
novel_mir5579	NM_011305.3
novel_mir5579	NM_153543.2
novel_mir5579	NM_152816.3
novel_mir5579	NM_146223.3
novel_mir5579	NM_030131.3
novel_mir5579	NM_027931.3
novel_mir5579	NM_178646.4
novel_mir5579	NM_145482.3
novel_mir5579	NM_133889.2
novel_mir5579	NM_024243.4
novel_mir5579	XM_011243433.2
novel_mir5579	NM_027551.2
novel_mir5579	NM_022321.4
novel_mir5579	NM_013508.2
novel_mir5579	NM_146005.3
novel_mir5579	NM_024449.6
novel_mir5579	NM_009122.2
novel_mir5579	NM_146191.3
novel_mir5579	NM_007826.3
novel_mir5579	NM_019789.4
novel_mir5579	NM_007939.2
novel_mir5579	NM_211357.2
novel_mir5579	NM_172121.1
novel_mir5579	XM_011239294.1
novel_mir5579	NM_177700.4
novel_mir5579	NM_024208.4
novel_mir5579	NM_172257.4
novel_mir5579	NM_016915.4
novel_mir5579	NM_001289475.1
novel_mir5579	XM_006539172.3
novel_mir5579	XM_006507922.2
novel_mir5579	NM_198048.2
novel_mir5579	NM_001128609.1
novel_mir5579	XR_877692.2
novel_mir5579	NM_012023.3
novel_mir5579	NM_178162.3
novel_mir5579	NM_145828.3
novel_mir5579	NM_172795.3
novel_mir5579	NM_053162.2
novel_mir5579	NM_019744.4
novel_mir5579	NM_020048.3
novel_mir5579	NM_001013367.3
novel_mir5579	NM_001025391.2
novel_mir5579	NM_028047.2
novel_mir5579	NM_146096.3
novel_mir5579	NM_025912.4
novel_mir5579	NM_027216.5
novel_mir5579	NM_022887.4
novel_mir5579	NM_013495.2
novel_mir5579	NM_028312.3
novel_mir5579	NM_011719.4
novel_mir5579	NM_028716.4
novel_mir5579	NM_027817.3
novel_mir5579	NM_001100460.1
novel_mir5579	NM_001122676.1
novel_mir5579	NM_008737.2
novel_mir5579	NM_177565.3
novel_mir5579	XM_006527549.3
novel_mir5579	NM_016745.3
novel_mir5579	NM_013835.2
novel_mir5579	NM_011724.3
novel_mir5579	NM_001163610.1
novel_mir5579	XM_006503904.3
novel_mir5579	XM_011247650.2
novel_mir5579	NM_007495.4
novel_mir5579	NM_007558.3
novel_mir5579	NM_177171.4
novel_mir5579	NM_013473.4
novel_mir5579	NM_009806.3
novel_mir5579	NM_033324.2
novel_mir5579	NM_001081205.1
novel_mir5579	NM_011813.3
novel_mir5579	NM_013529.3
novel_mir5579	XM_006497233.2
novel_mir5579	NM_175478.2
novel_mir5579	NM_015825.2
novel_mir5579	NM_145516.2
novel_mir5579	NM_025617.2
novel_mir5579	XM_011250830.2
novel_mir5579	XM_006503006.3
novel_mir5579	NM_030730.2
novel_mir5579	NM_011711.2
novel_mir5579	NM_001109906.2
novel_mir5579	NM_019920.2
novel_mir5579	NM_007788.3
novel_mir5579	NM_020611.4
novel_mir5579	NM_183294.2
novel_mir5579	NM_001014973.2
novel_mir5579	NM_009370.3
novel_mir5579	NM_139227.4
novel_mir5579	NM_013886.4
novel_mir5579	NM_009306.3
novel_mir5579	NM_153055.3
novel_mir5579	NM_001167889.1
novel_mir5579	NM_007476.3
novel_mir5579	NM_011638.4
novel_mir5579	NM_019406.3
novel_mir5579	NM_001162955.1
novel_mir5579	NM_008714.3
novel_mir5579	XM_006532601.3
novel_mir5579	NM_025509.3
novel_mir5579	XM_006513940.3
novel_mir5579	NM_007463.4
novel_mir5579	NM_153167.2
novel_mir5579	NM_007910.2
novel_mir5579	NM_028839.4
novel_mir5579	NM_008450.2
novel_mir5579	NM_013883.2
novel_mir5579	NM_001162917.1
novel_mir5579	XM_006531048.3
novel_mir5579	NM_013799.3
novel_mir5579	NM_001003685.3
novel_mir5579	XM_006522005.3
novel_mir5579	NM_144788.2
novel_mir5579	NM_030715.3
novel_mir5579	NM_007513.4
novel_mir5579	NM_029701.1
novel_mir5579	NM_029766.3
novel_mir5579	NM_010414.3
novel_mir5579	NM_025529.3
novel_mir5579	XM_006515094.3
novel_mir5579	NM_013652.2
novel_mir5579	XM_006495685.2
novel_mir5579	NM_173417.3
novel_mir5579	NM_053105.2
novel_mir5579	XM_006498684.2
novel_mir5579	NM_134155.1
novel_mir5579	NM_001282071.2
novel_mir5579	NM_020493.2
novel_mir5579	NM_018814.3
novel_mir5579	NM_001081186.1
novel_mir5579	NM_138665.2
novel_mir5579	NM_025932.2
novel_mir5579	NM_207205.2
novel_mir5579	NM_023526.4
novel_mir5579	NM_010932.2
novel_mir5579	XM_006526582.3
novel_mir5579	NM_145133.3
novel_mir5579	NM_028041.2
novel_mir5579	XM_006496551.3
novel_mir5579	NM_175324.3
novel_mir5579	NR_037908.1
novel_mir5579	NM_198248.1
novel_mir5579	NM_183138.2
novel_mir5579	XM_011247622.2
novel_mir5579	NM_019389.2
novel_mir5579	NM_175384.4
novel_mir5579	NM_023403.3
novel_mir5579	XM_006524013.1
novel_mir5579	NM_029928.2
novel_mir5579	NM_001122820.1
novel_mir5579	NM_008812.2
novel_mir5579	NM_172635.3
novel_mir5579	NM_007428.3
novel_mir5579	XM_011240417.1
novel_mir5579	XM_006534842.3
novel_mir5579	XM_006504884.1
novel_mir5579	NM_001160049.1
novel_mir5579	NM_022320.4
novel_mir5579	NM_053197.4
novel_mir5579	XM_006539572.3
novel_mir5579	NM_172613.4
novel_mir5579	XM_011242204.1
novel_mir5579	NM_198111.2
novel_mir5579	XM_006515445.2
novel_mir5579	NM_029752.2
novel_mir5579	XM_006535656.3
novel_mir5579	NM_017382.5
novel_mir5579	NM_177353.3
novel_mir5579	NM_001025372.2
novel_mir5579	NM_007915.5
novel_mir5579	XM_006532961.3
novel_mir5579	NM_001136063.2
novel_mir5579	NM_026959.3
novel_mir5579	XM_006520820.3
novel_mir5579	NM_025828.3
novel_mir5579	NM_019552.2
novel_mir5579	NM_146386.3
novel_mir5579	NM_009682.3
novel_mir5579	NM_172530.3
novel_mir5579	NM_029279.2
novel_mir5579	NM_025823.4
novel_mir5579	NM_133925.2
novel_mir5579	NM_007400.2
novel_mir5579	NM_026140.3
novel_mir5579	NM_175111.3
novel_mir5579	XM_006505199.3
novel_mir5579	NM_013723.3
novel_mir5579	NM_174847.2
novel_mir5579	NR_027670.1
novel_mir5579	NM_152229.2
novel_mir5579	XM_006504502.3
novel_mir5579	NM_144532.2
novel_mir5579	NM_009369.4
novel_mir5579	NM_011344.2
novel_mir5579	NM_001045528.1
novel_mir5579	NM_026482.2
novel_mir5579	NM_177464.4
novel_mir5579	NM_011803.2
novel_mir5579	NM_012038.4
novel_mir5579	NM_013811.3
novel_mir5579	NM_153774.1
novel_mir5579	NM_013629.2
novel_mir5579	NM_198671.2
novel_mir5579	NM_026404.2
novel_mir5579	XM_006504973.2
novel_mir5579	NR_102729.1
novel_mir5579	NM_001146023.1
novel_mir5579	NM_008730.2
novel_mir5579	NM_153397.2
novel_mir5579	NM_176958.3
novel_mir5579	NM_172850.3
novel_mir5579	XM_006514347.3
novel_mir5579	NM_184053.3
novel_mir5579	NM_172731.3
novel_mir5579	NM_026390.2
novel_mir5579	NM_172671.2
novel_mir5579	XM_006518565.3
novel_mir5579	NM_008684.2
novel_mir5579	XM_006508416.3
novel_mir5579	NM_023045.2
novel_mir5579	NM_001039000.4
novel_mir5579	NM_010277.3
novel_mir5579	NM_019422.3
novel_mir5579	NM_020605.3
novel_mir5579	NM_007421.2
novel_mir5579	NM_016696.4
novel_mir5579	XM_006539145.3
novel_mir5579	NM_153089.4
novel_mir5579	NM_027920.5
novel_mir5579	NM_173422.3
novel_mir5579	NM_148946.2
novel_mir5579	NM_029357.3
novel_mir5579	NM_001004721.1
novel_mir5579	XM_006496050.3
novel_mir5579	NM_007805.4
novel_mir5579	NM_008052.3
novel_mir5579	XM_011243454.1
novel_mir5579	NM_019741.3
novel_mir5579	NM_194341.2
novel_mir5579	NM_175392.3
novel_mir5579	NM_028018.2
novel_mir5579	NM_177778.4
novel_mir5579	NM_053089.3
novel_mir5579	NM_008097.2
novel_mir5579	NM_001081344.2
novel_mir5579	NM_028898.3
novel_mir5579	NM_178055.4
novel_mir5579	NM_009360.4
novel_mir5579	NM_013559.2
novel_mir5579	XM_006510442.2
novel_mir5579	NM_010617.2
novel_mir5579	XR_377500.3
novel_mir5579	NM_199035.2
novel_mir5579	NM_010885.5
novel_mir5579	XR_379406.3
novel_mir5579	NM_010696.3
novel_mir5579	NM_028800.3
novel_mir5579	NM_011097.2
novel_mir5579	NM_001081355.3
novel_mir5579	NM_013683.2
novel_mir5579	NM_133990.5
novel_mir5579	NM_001034898.2
novel_mir5579	NM_009886.2
novel_mir5579	NM_023429.4
novel_mir5579	XM_006499890.3
novel_mir5579	NM_020043.3
novel_mir5579	NM_008679.3
novel_mir5579	NM_001045530.2
novel_mir5579	NM_201354.2
novel_mir5579	NM_053272.2
novel_mir5579	NM_028102.1
novel_mir5579	NM_178080.4
novel_mir5579	XR_390751.2
novel_mir5579	XM_006510063.1
novel_mir5579	NM_008745.3
novel_mir5579	NM_201245.3
novel_mir5579	NM_011849.3
novel_mir5579	XM_006528765.2
novel_mir5579	NM_009513.2
novel_mir5579	XM_006497856.1
novel_mir5579	NR_027859.1
novel_mir5579	NM_145226.2
novel_mir5579	NM_053123.4
novel_mir5579	NM_008057.3
novel_mir5579	NM_018802.5
novel_mir5579	NM_026209.1
novel_mir5579	NM_001079883.1
novel_mir5579	NM_009990.3
novel_mir5579	NM_023755.2
novel_mir5579	NM_024203.3
novel_mir5579	NM_172049.2
novel_mir5579	NM_008125.3
novel_mir5579	NM_010587.2
novel_mir5579	NM_016701.3
novel_mir5579	NM_030262.3
novel_mir5579	NM_001081221.1
novel_mir5579	NM_008772.5
novel_mir5579	NM_018766.2
novel_mir5579	NM_177364.3
novel_mir5579	NM_145513.4
novel_mir5579	XM_006503736.3
novel_mir5579	NM_009677.6
novel_mir5579	NM_173865.3
novel_mir5579	NM_010753.2
novel_mir5579	NM_013869.5
novel_mir5579	NM_012051.4
novel_mir5579	NM_023122.3
novel_mir5579	XM_006511546.2
novel_mir5579	NM_001242411.1
novel_mir5579	NM_007940.4
novel_mir5579	NM_001035854.2
novel_mir5579	NM_011912.3
novel_mir5579	XM_011239490.2
novel_mir5579	NM_172546.2
novel_mir5579	NM_134250.2
novel_mir5579	NM_175460.3
novel_mir5579	NM_007397.3
novel_mir5579	NM_009380.3
novel_mir5579	NM_026574.3
novel_mir5579	XR_380448.2
novel_mir5579	NM_175215.4
novel_mir5579	NM_010901.2
novel_mir5579	NM_144531.3
novel_mir5579	NM_207663.3
novel_mir5579	NM_031881.2
novel_mir5579	NM_009649.3
novel_mir5579	NM_001101471.1
novel_mir5579	NM_016775.3
novel_mir5579	NM_025857.2
novel_mir5579	XM_006535403.3
novel_mir5579	XM_006538727.1
novel_mir5579	NM_021280.3
novel_mir5579	NM_027759.3
novel_mir5579	XM_006533487.1
novel_mir5579	NM_021382.6
novel_mir5579	NM_009223.3
novel_mir5579	NM_001039939.1
novel_mir5579	NM_053090.3
novel_mir5579	NM_008567.2
novel_mir5579	NM_001098237.1
novel_mir5579	NM_201369.3
novel_mir5579	NM_027136.3
novel_mir5579	NM_025549.3
novel_mir5579	NM_178675.4
novel_mir5579	NM_144851.5
novel_mir5579	NM_009183.2
novel_mir5579	NM_026950.4
novel_mir5579	NM_009782.3
novel_mir5579	NM_019418.3
novel_mir5579	NM_173749.4
novel_mir5579	NM_178005.4
novel_mir5579	NM_007631.2
novel_mir5579	NM_025714.4
novel_mir5579	XM_006510397.2
novel_mir5579	NM_026720.2
novel_mir5579	NM_181348.4
novel_mir5579	XM_006501069.2
novel_mir5579	XR_872416.1
novel_mir5579	NM_144731.4
novel_mir5579	NM_009358.3
novel_mir5579	NM_133854.3
novel_mir5579	NM_011941.3
novel_mir5579	XM_006501538.3
novel_mir5579	NM_023060.3
novel_mir5579	NM_144500.3
novel_mir5579	NM_001170960.1
novel_mir5579	NM_001040689.1
novel_mir5579	NM_175485.4
novel_mir5579	NM_178061.5
novel_mir5579	NM_172767.3
novel_mir5579	NM_001081084.2
novel_mir5579	XM_011241598.1
novel_mir5579	XM_006501205.1
novel_mir5579	NM_009399.3
novel_mir5579	NM_010295.2
novel_mir5579	NM_019697.3
novel_mir5579	NM_139232.3
novel_mir5579	NM_010623.4
novel_mir5579	NM_008060.2
novel_mir5579	NR_110966.1
novel_mir5579	NM_001081049.1
novel_mir5579	NM_029774.2
novel_mir5579	NM_001115130.1
novel_mir5579	NM_139200.4
novel_mir5579	NM_025666.2
novel_mir5579	NM_178883.6
novel_mir5579	NM_172961.3
novel_mir5579	NM_199056.3
novel_mir5579	NM_008047.5
novel_mir5579	XM_011250030.2
novel_mir5579	NM_001081321.1
novel_mir5579	NM_011566.4
novel_mir5579	XM_006533292.3
novel_mir5579	NM_009381.3
novel_mir5579	NM_009740.2
novel_mir5579	NM_008348.3
novel_mir5579	NM_001081427.1
novel_mir5579	NM_001081399.2
novel_mir5579	XM_006503102.1
novel_mir5579	NM_021554.2
novel_mir5579	NM_001081242.2
novel_mir5579	XM_006510454.3
novel_mir5579	NM_175535.3
novel_mir5579	NM_172692.3
novel_mir5579	XM_006512245.3
novel_mir5579	NM_177242.4
novel_mir5579	NM_029436.3
novel_mir5579	XM_006502187.3
novel_mir5579	NM_009187.3
novel_mir5579	NM_146148.2
novel_mir5579	NM_010898.4
novel_mir5579	NM_172835.3
novel_mir5579	NM_025626.4
novel_mir5579	NM_009388.6
novel_mir5579	NM_181730.4
novel_mir5579	NM_032397.2
novel_mir5579	NM_028976.2
novel_mir5579	NM_007426.4
novel_mir5579	NM_134257.3
novel_mir5579	NM_028048.2
novel_mir5579	NM_080458.2
novel_mir5579	NM_027462.4
novel_mir5579	XM_006503685.3
novel_mir5579	NR_027485.1
novel_mir5579	NM_019505.3
novel_mir5579	NM_007424.2
novel_mir5579	NM_001081420.1
novel_mir5579	NM_148928.3
novel_mir5579	NM_001252637.1
novel_mir5579	NM_029332.1
novel_mir5579	NM_001080948.2
novel_mir5579	NM_145986.2
novel_mir5579	NM_199080.2
novel_mir5579	NM_001101510.1
novel_mir5579	NM_010927.4
novel_mir5579	NM_146105.3
novel_mir5579	NM_001080769.1
novel_mir5579	NM_010495.3
novel_mir5579	NM_177562.5
novel_mir5579	NM_011613.3
novel_mir5579	XM_006497543.3
novel_mir5579	NM_001081279.1
novel_mir5579	NM_175491.4
novel_mir5579	NM_011790.4
novel_mir5579	XM_006503645.1
novel_mir5579	NM_177624.3
novel_mir5579	XM_006533683.3
novel_mir5579	XM_006525190.3
novel_mir5579	XM_006500016.3
novel_mir5579	NM_172611.4
novel_mir5579	NM_145996.4
novel_mir5579	NM_026495.3
novel_mir5579	NM_009422.3
novel_mir5579	NM_029929.3
novel_mir5579	NM_009480.3
novel_mir5579	NM_007634.4
novel_mir5579	NM_177224.2
novel_mir5579	XM_006502815.2
novel_mir5579	NM_173186.4
novel_mir5579	NM_011740.3
novel_mir5579	NM_009951.4
novel_mir5579	NM_011197.3
novel_mir5579	NM_144825.2
novel_mir5579	NM_001163497.1
novel_mir5579	NM_010308.3
novel_mir5579	NM_008636.4
novel_mir5579	NM_027496.3
novel_mir5579	XR_377109.2
novel_mir5579	NM_011169.5
novel_mir5579	NM_021540.4
novel_mir5579	NM_177034.3
novel_mir5579	NM_027694.2
novel_mir5579	NM_009609.3
novel_mir5579	NM_182930.2
novel_mir5579	NM_001160400.1
novel_mir5579	NM_011153.3
novel_mir5579	NM_026234.4
novel_mir5579	NM_177630.3
novel_mir5579	NM_031185.3
novel_mir5579	NM_021789.2
novel_mir5579	NM_028076.3
novel_mir5579	NM_001017955.2
novel_mir5579	NM_007499.2
novel_mir5579	NM_207109.2
novel_mir5579	NM_172665.5
novel_mir5579	NM_147151.2
novel_mir5579	NM_153134.3
novel_mir5579	NM_011445.4
novel_mir5579	XM_006501615.2
novel_mir5579	NM_001162926.1
novel_mir5579	NM_010551.3
novel_mir5579	XM_006537658.1
novel_mir5579	XM_006510632.2
novel_mir5579	NM_009229.4
novel_mir5579	NM_179203.3
novel_mir5579	NM_145950.4
novel_mir5579	NM_008551.2
novel_mir5579	NM_015768.2
novel_mir5579	NM_146260.2
novel_mir5579	NM_011796.2
novel_mir5579	NM_153415.4
novel_mir5579	NM_012014.4
novel_mir5579	NM_175132.4
novel_mir5579	NM_146055.3
novel_mir5579	NM_134133.2
novel_mir5579	NM_146215.4
novel_mir5579	NM_022327.5
novel_mir5579	NR_029425.1
novel_mir5579	NM_008306.4
novel_mir5579	NM_146001.2
novel_mir5579	NM_028149.1
novel_mir5579	NM_001081185.1
novel_mir5579	NM_198103.2
novel_mir5579	NM_008037.4
novel_mir5579	NM_008501.2
novel_mir5579	NM_001080977.1
novel_mir5579	NM_013876.3
novel_mir5579	XM_006534507.2
novel_mir5579	NM_011995.4
novel_mir5579	NM_010113.4
novel_mir5579	NM_018824.2
novel_mir5579	NM_175164.4
novel_mir5579	NM_199149.3
novel_mir5579	NM_026203.3
novel_mir5579	NM_146246.3
novel_mir5579	NM_029705.3
novel_mir5579	NM_015730.5
novel_mir5579	NM_008765.3
novel_mir5579	NR_027618.1
novel_mir5579	NM_145354.5
novel_mir5579	NM_029758.4
novel_mir5579	NM_009594.4
novel_mir5579	NM_001290989.1
novel_mir5579	NM_009475.2
novel_mir5579	NM_011845.2
novel_mir5579	NM_010101.4
novel_mir5579	NM_173383.2
novel_mir5579	NM_008687.6
novel_mir5579	XR_387192.1
novel_mir5579	NM_183426.1
novel_mir5579	NM_009517.2
novel_mir5579	NM_139141.4
novel_mir5579	NM_172117.5
novel_mir5579	NM_010137.3
novel_mir5579	NM_172734.3
novel_mir5579	NM_023137.3
novel_mir5579	NM_018805.2
novel_mir5579	XM_006502056.2
novel_mir5579	NM_013642.3
novel_mir5579	XR_384560.3
novel_mir5579	XM_006531139.3
novel_mir5579	NM_178256.4
novel_mir5579	NM_145503.2
novel_mir5579	XM_006509227.2
novel_mir5579	NM_001029982.2
novel_mir5579	NM_015748.3
novel_mir5579	NM_177694.6
novel_mir5579	NM_133201.3
novel_mir5579	NM_030225.4
novel_mir5579	NM_008509.2
novel_mir5579	NM_001170454.1
novel_mir5579	XM_006519460.2
novel_mir5579	NM_183148.3
novel_mir5579	NM_013907.2
novel_mir5579	XM_006519738.2
novel_mir5579	NM_008021.4
novel_mir5579	NM_011275.3
novel_mir5579	XM_006496742.3
novel_mir5579	NM_133195.3
novel_mir5579	NM_139236.3
novel_mir5579	NM_145544.3
novel_mir5579	NM_025609.2
novel_mir5579	XM_006532171.3
novel_mir5579	XM_006504729.3
novel_mir5579	NM_198304.2
novel_mir5579	NM_177093.3
novel_mir5579	NM_010590.5
novel_mir5579	NM_177698.4
novel_mir5579	NM_145221.2
novel_mir5579	NM_198899.2
novel_mir5579	NM_001024139.1
novel_mir5579	NM_009871.2
novel_mir5579	NM_175238.5
novel_mir5579	XM_006500601.3
novel_mir5579	NM_181047.1
novel_mir5579	NM_001045516.2
novel_mir5579	NM_029810.4
novel_mir5579	XM_006495692.3
novel_mir5579	NM_178029.3
novel_mir5579	NM_007950.2
novel_mir5579	NM_009741.5
novel_mir5579	XM_006512154.3
novel_mir5579	NM_009032.3
novel_mir5579	NM_207652.3
novel_mir5579	NM_198214.3
novel_mir5579	NM_198006.4
novel_mir5579	NM_199152.3
novel_mir5579	NM_177325.3
novel_mir5579	NM_031842.2
novel_mir2262	NM_175088.5
novel_mir2262	NM_178165.4
novel_mir2262	NM_213614.2
novel_mir2262	NM_010942.3
novel_mir2262	NM_027707.3
novel_mir2262	NM_198660.2
novel_mir2262	NM_173014.1
novel_mir2262	NM_013896.3
novel_mir2262	NM_010800.4
novel_mir2262	NM_025826.4
novel_mir2262	NM_010808.4
novel_mir2262	NM_133919.4
novel_mir2262	XM_006530546.3
novel_mir2262	NM_001163271.1
novel_mir2262	NM_010580.2
novel_mir2262	NM_010191.3
novel_mir2262	NM_148948.2
novel_mir2262	NM_145977.2
novel_mir2262	NM_013753.2
novel_mir2262	NM_011913.2
novel_mir2262	NM_028763.3
novel_mir2262	NM_020009.2
novel_mir2262	XM_006509960.2
novel_mir2262	NM_178793.4
novel_mir2262	NM_175168.4
novel_mir2262	NM_010570.4
novel_mir2262	NM_139051.3
novel_mir2262	NM_027470.3
novel_mir2262	NM_177608.3
novel_mir2262	NM_018880.3
novel_mir2262	NM_001002012.1
novel_mir2262	XM_006500271.3
novel_mir2262	NM_025935.3
novel_mir2262	XM_011243589.2
novel_mir2262	NM_172470.3
novel_mir2262	NM_008170.2
novel_mir2262	XM_006538004.3
novel_mir2262	NM_178870.5
novel_mir2262	NM_172449.2
novel_mir2262	NM_024469.2
novel_mir2262	NM_181649.6
novel_mir2262	NM_027379.3
novel_mir2262	XM_006503617.3
novel_mir2262	NM_001037915.2
novel_mir2262	NM_175372.4
novel_mir2262	XM_006496301.3
novel_mir2262	NM_053069.6
novel_mir2262	NM_028127.3
novel_mir2262	NM_001001445.2
novel_mir2262	NM_133365.3
novel_mir2262	NM_173747.3
novel_mir2262	NM_028041.2
novel_mir2262	XM_006518704.1
novel_mir2262	NM_198248.1
novel_mir2262	NM_020558.3
novel_mir2262	NM_029928.2
novel_mir2262	NM_008812.2
novel_mir2262	NM_008427.4
novel_mir2262	NM_146137.3
novel_mir2262	XM_006510838.1
novel_mir2262	NM_001033445.2
novel_mir2262	XM_011240417.1
novel_mir2262	NM_026765.3
novel_mir2262	NM_001160049.1
novel_mir2262	NM_010098.3
novel_mir2262	NM_001081050.2
novel_mir2262	XM_006504047.2
novel_mir2262	NM_178907.3
novel_mir2262	NM_177595.4
novel_mir2262	NM_001199061.1
novel_mir2262	XM_006495811.3
novel_mir2262	NM_011825.1
novel_mir2262	NM_001080814.1
novel_mir2262	NM_009836.1
novel_mir2262	NM_001025372.2
novel_mir2262	XM_006503916.1
novel_mir2262	NM_053072.3
novel_mir2262	NM_019439.3
novel_mir2262	NM_207659.3
novel_mir2262	NM_029279.2
novel_mir2262	NM_010690.1
novel_mir2262	NM_001033292.3
novel_mir2262	NM_021529.3
novel_mir2262	NM_008969.4
novel_mir2262	NM_007400.2
novel_mir2262	NM_178259.3
novel_mir2262	NM_011886.3
novel_mir2262	XM_006539186.1
novel_mir2262	NM_001195031.1
novel_mir2262	XM_006518830.1
novel_mir2262	NM_026399.2
novel_mir2262	NM_021439.2
novel_mir2262	NM_019983.2
novel_mir2262	NM_023115.3
novel_mir2262	XM_006534116.1
novel_mir2262	NR_104053.1
novel_mir2262	NM_133819.3
novel_mir2262	NM_173776.3
novel_mir2262	NM_011690.3
novel_mir2262	XR_390316.3
novel_mir2262	NM_144812.2
novel_mir2262	NM_023525.2
novel_mir2262	NM_008240.3
novel_mir2262	NM_019507.2
novel_mir2262	NM_153139.4
novel_mir2262	NM_001004062.2
novel_mir2262	NM_026868.1
novel_mir2262	XM_006531532.2
novel_mir2262	NM_184053.3
novel_mir2262	NM_198618.5
novel_mir2262	XM_006528875.3
novel_mir2262	NM_001105246.1
novel_mir2262	NM_198936.1
novel_mir2262	NM_029212.3
novel_mir2262	NM_176980.4
novel_mir2262	XR_374053.3
novel_mir2262	NM_008665.4
novel_mir2262	XM_006512498.3
novel_mir2262	NM_173422.3
novel_mir2262	NM_053191.2
novel_mir2262	NM_001164767.1
novel_mir2262	NM_024200.4
novel_mir2262	NM_030168.3
novel_mir2262	NM_007804.2
novel_mir2262	XM_011240653.2
novel_mir2262	NM_020619.2
novel_mir2262	NM_011934.4
novel_mir2262	NM_146261.2
novel_mir2262	NM_025298.3
novel_mir2262	NM_178028.2
novel_mir2262	NM_021292.2
novel_mir2262	NM_019677.2
novel_mir2262	NM_031167.5
novel_mir2262	XM_006539909.2
novel_mir2262	NM_001025156.2
novel_mir2262	XM_006535582.3
novel_mir2262	NM_172998.3
novel_mir2262	NM_001160379.1
novel_mir2262	XM_006500712.3
novel_mir2262	NM_177260.2
novel_mir2262	NM_025820.3
novel_mir2262	NM_013672.2
novel_mir2262	NM_133761.3
novel_mir2262	NM_026805.1
novel_mir2262	NM_008349.5
novel_mir2262	NM_172442.3
novel_mir2262	NM_019927.2
novel_mir2262	NM_011891.4
novel_mir2262	NM_007575.4
novel_mir2262	NM_001164518.1
novel_mir2262	XM_006501141.2
novel_mir2262	XM_006528772.3
novel_mir2262	NM_178739.6
novel_mir2262	NM_145436.2
novel_mir2262	NM_011062.4
novel_mir2262	NM_173068.2
novel_mir2262	NM_018861.3
novel_mir2262	NM_001161541.1
novel_mir2262	NM_008512.2
novel_mir2262	NM_054085.2
novel_mir2262	NM_028758.2
novel_mir2262	NM_008775.3
novel_mir2262	XM_006530795.3
novel_mir2262	NM_175136.2
novel_mir2262	NM_031387.3
novel_mir2262	NM_024263.4
novel_mir2262	XM_006513173.3
novel_mir2262	NM_021523.4
novel_mir2262	NM_001162870.1
novel_mir2262	NM_010267.3
novel_mir2262	NM_001290986.1
novel_mir2262	NM_177582.3
novel_mir2262	NM_153407.2
novel_mir2262	NM_133949.1
novel_mir2262	NM_133649.2
novel_mir2262	NM_032396.3
novel_mir2262	NM_028181.5
novel_mir2262	NM_024251.4
novel_mir2262	XM_006520384.3
novel_mir2262	NM_010587.2
novel_mir2262	XM_006508333.3
novel_mir2262	NM_009375.2
novel_mir2262	NM_009703.2
novel_mir2262	XM_006541175.1
novel_mir2262	NM_198302.2
novel_mir2262	NM_025849.3
novel_mir2262	NM_013852.2
novel_mir2262	NM_213727.2
novel_mir2262	NM_133674.1
novel_mir2262	NM_011594.3
novel_mir2262	XM_006537774.1
novel_mir2262	XM_006535597.3
novel_mir2262	XM_006514339.2
novel_mir2262	NM_007808.4
novel_mir2262	NM_007567.2
novel_mir2262	NM_001085376.2
novel_mir2262	NM_008690.4
novel_mir2262	NM_144531.3
novel_mir2262	NM_010939.2
novel_mir2262	NM_138605.3
novel_mir2262	NM_008875.4
novel_mir2262	NM_148937.2
novel_mir2262	NM_146079.1
novel_mir2262	NM_178700.5
novel_mir2262	NM_010163.3
novel_mir2262	NM_011898.2
novel_mir2262	NM_145403.2
novel_mir2262	NR_037145.1
novel_mir2262	NM_028004.2
novel_mir2262	NM_008882.2
novel_mir2262	NM_028071.3
novel_mir2262	NM_007488.3
novel_mir2262	NM_001081130.1
novel_mir2262	NM_031378.3
novel_mir2262	NM_009880.3
novel_mir2262	NM_018729.2
novel_mir2262	NM_173033.3
novel_mir2262	XM_006504993.3
novel_mir2262	NM_001033466.3
novel_mir2262	NM_007496.2
novel_mir2262	XM_006526699.3
novel_mir2262	NM_008256.4
novel_mir2262	NM_001011874.1
novel_mir2262	NM_022723.3
novel_mir2262	NM_153404.3
novel_mir2262	NM_177644.5
novel_mir2262	XR_384570.2
novel_mir2262	NM_008214.4
novel_mir2262	NM_011151.2
novel_mir2262	NM_001170913.1
novel_mir2262	NM_025389.4
novel_mir2262	NM_133226.2
novel_mir2262	NM_008404.4
novel_mir2262	NM_010568.2
novel_mir2262	NM_022416.2
novel_mir2262	XM_006501538.3
novel_mir2262	NM_008892.2
novel_mir2262	XM_011245530.2
novel_mir2262	XM_006514599.3
novel_mir2262	NM_001081123.1
novel_mir2262	NM_009271.3
novel_mir2262	NM_008281.4
novel_mir2262	NM_013703.2
novel_mir2262	NM_139232.3
novel_mir2262	NM_008173.3
novel_mir2262	NM_182997.2
novel_mir2262	NM_013500.4
novel_mir2262	NM_212446.2
novel_mir2262	NM_001085355.1
novel_mir2262	NM_144817.2
novel_mir2262	NM_008047.5
novel_mir2262	NM_080595.2
novel_mir2262	NM_021367.2
novel_mir2262	NM_172512.2
novel_mir2262	XM_006533292.3
novel_mir2262	NM_008348.3
novel_mir2262	NM_173405.2
novel_mir2262	NM_007743.3
novel_mir2262	XM_006530338.3
novel_mir2262	NM_177620.4
novel_mir2262	NM_172674.2
novel_mir2262	NM_010585.5
novel_mir2262	NM_207260.2
novel_mir2262	XM_006526513.2
novel_mir2262	NM_177633.4
novel_mir2262	NM_001252635.1
novel_mir2262	NM_053255.3
novel_mir2262	NM_029084.3
novel_mir2262	XM_011238652.1
novel_mir2262	NM_153099.1
novel_mir2262	XM_006504954.3
novel_mir2262	XM_006521779.3
novel_mir2262	XM_006510991.3
novel_mir2262	NM_172661.3
novel_mir2262	XM_006499452.3
novel_mir2262	XM_006503954.1
novel_mir2262	NM_010615.1
novel_mir2262	NM_027410.1
novel_mir2262	XM_006529758.3
novel_mir2262	NM_177562.5
novel_mir2262	XM_006497543.3
novel_mir2262	NM_008642.2
novel_mir2262	NR_104483.1
novel_mir2262	NM_009924.4
novel_mir2262	NM_145152.4
novel_mir2262	NM_001276444.1
novel_mir2262	NM_133704.4
novel_mir2262	NM_178884.5
novel_mir2262	NM_001081295.1
novel_mir2262	NM_197940.2
novel_mir2262	NM_134438.3
novel_mir2262	NM_028730.6
novel_mir2262	NM_001304266.1
novel_mir2262	NM_001033385.3
novel_mir2262	NM_011514.2
novel_mir2262	NM_022980.4
novel_mir2262	NM_026067.3
novel_mir2262	NM_178680.4
novel_mir2262	NM_153559.3
novel_mir2262	NM_198934.3
novel_mir2262	NM_028076.3
novel_mir2262	NM_010928.2
novel_mir2262	NM_010119.5
novel_mir2262	NM_025885.3
novel_mir2262	XM_011241686.1
novel_mir2262	NM_133878.3
novel_mir2262	NM_011445.4
novel_mir2262	XM_006513759.3
novel_mir2262	NM_011785.3
novel_mir2262	XM_006532321.3
novel_mir2262	NM_175308.4
novel_mir2262	NM_008722.3
novel_mir2262	NM_001114597.1
novel_mir2262	NM_026172.3
novel_mir2262	NM_031867.2
novel_mir2262	NM_177375.1
novel_mir2262	NM_011278.5
novel_mir2262	NM_130878.2
novel_mir2262	XM_011242218.2
novel_mir2262	NM_010911.2
novel_mir2262	NM_026346.3
novel_mir2262	XM_006499669.3
novel_mir2262	NM_010921.3
novel_mir2262	NM_013862.5
novel_mir2262	NM_021287.1
novel_mir2262	NM_001004164.2
novel_mir2262	NM_172282.2
novel_mir2262	NM_028149.1
novel_mir2262	NM_198103.2
novel_mir2262	NM_018780.3
novel_mir2262	NM_177049.5
novel_mir2262	NM_007406.2
novel_mir2262	NM_001290464.1
novel_mir2262	NM_011787.2
novel_mir2262	NM_009287.4
novel_mir2262	NM_001168615.1
novel_mir2262	NM_173388.2
novel_mir2262	NM_001253848.1
novel_mir2262	NM_001024952.2
novel_mir2262	NM_001033259.4
novel_mir2262	NM_007879.1
novel_mir2262	NM_146005.3
novel_mir2262	NM_177161.4
novel_mir2262	NM_029614.3
novel_mir2262	NM_133828.2
novel_mir2262	NM_175515.5
novel_mir2262	NM_025623.2
novel_mir2262	NM_033509.4
novel_mir2262	NM_008576.3
novel_mir2262	NM_018805.2
novel_mir2262	XR_865929.2
novel_mir2262	NM_172910.3
novel_mir2262	NM_134065.4
novel_mir2262	NM_013860.2
novel_mir2262	NM_173368.3
novel_mir2262	NM_015760.5
novel_mir2262	NM_021326.3
novel_mir2262	NM_054040.3
novel_mir2262	NM_199032.2
novel_mir2262	NM_028162.4
novel_mir2262	NM_008828.3
novel_mir2262	NM_026331.3
novel_mir2262	NM_175473.3
novel_mir2262	XM_006530304.3
novel_mir2262	XM_006506192.1
novel_mir2262	NM_133758.3
novel_mir2262	NM_009868.4
novel_mir2262	NM_001166532.1
novel_mir2262	NM_030597.3
novel_mir2262	NM_001302803.1
novel_mir2262	NM_177412.1
novel_mir2262	XM_006532171.3
novel_mir2262	NM_027216.5
novel_mir2262	NM_177093.3
novel_mir2262	NM_009874.3
novel_mir2262	NM_177698.4
novel_mir2262	NM_178759.4
novel_mir2262	NM_025837.2
novel_mir2262	NM_201610.2
novel_mir2262	NM_175238.5
novel_mir2262	NR_110979.1
novel_mir2262	XM_011248948.2
novel_mir2262	NM_013675.3
novel_mir2262	NM_025927.4
novel_mir2262	NM_207202.2
novel_mir2262	NM_009194.3
novel_mir2262	NM_147776.4
novel_mir2262	NM_008898.2
novel_mir2262	NM_001168504.1
novel_mir2262	NM_007394.3
novel_mir2262	NM_008018.4
novel_mir2262	NM_009806.3
novel_mir2262	NM_015742.2
novel_mir1113	XM_006515581.3
novel_mir1113	NM_033652.5
novel_mir1113	NM_198092.2
novel_mir1113	NM_007564.5
novel_mir1113	NM_001039723.2
novel_mir1113	NM_144530.6
novel_mir1113	NM_053106.2
novel_mir1113	NM_172952.3
novel_mir1113	NM_011074.3
novel_mir1113	NM_007756.3
novel_mir1113	NM_010687.2
novel_mir1113	NM_008727.5
novel_mir1113	NM_133692.2
novel_mir1113	NM_010788.4
novel_mir1113	NM_008160.6
novel_mir1113	NM_028763.3
novel_mir1113	NM_020035.3
novel_mir1113	NM_178874.3
novel_mir1113	XM_006512141.3
novel_mir1113	NM_177608.3
novel_mir1113	NM_019517.4
novel_mir1113	NM_001129787.1
novel_mir1113	XM_006500271.3
novel_mir1113	NM_016674.4
novel_mir1113	NM_009181.2
novel_mir1113	XM_011241866.1
novel_mir1113	NR_073376.1
novel_mir1113	NM_009479.3
novel_mir1113	NM_130454.2
novel_mir1113	NM_027548.3
novel_mir1113	NM_033570.2
novel_mir1113	NM_001033167.3
novel_mir1113	NM_172449.2
novel_mir1113	XM_006535553.3
novel_mir1113	NM_025685.3
novel_mir1113	NM_007478.3
novel_mir1113	XM_006498333.3
novel_mir1113	NM_018744.2
novel_mir1113	NM_009579.3
novel_mir1113	NM_172790.2
novel_mir1113	NM_019938.3
novel_mir1113	NM_016852.2
novel_mir1113	XM_011240779.2
novel_mir1113	NM_013693.3
novel_mir1113	NM_016873.2
novel_mir1113	NM_009625.3
novel_mir1113	NM_007890.2
novel_mir1113	XM_006514341.3
novel_mir1113	XM_006505601.2
novel_mir1113	NM_001081641.1
novel_mir1113	NM_001033243.2
novel_mir1113	XM_006495762.3
novel_mir1113	NM_029802.4
novel_mir1113	NM_175223.4
novel_mir1113	NM_198117.2
novel_mir1113	NM_183154.3
novel_mir1113	NM_153111.2
novel_mir1113	NM_007877.2
novel_mir1113	NM_013561.2
novel_mir1113	NM_001191004.1
novel_mir1113	NM_001033445.2
novel_mir1113	NM_029792.1
novel_mir1113	NM_022814.2
novel_mir1113	NM_144939.2
novel_mir1113	NM_026845.4
novel_mir1113	NM_001080814.1
novel_mir1113	XM_006507017.3
novel_mir1113	NM_172152.2
novel_mir1113	NM_027749.2
novel_mir1113	NM_018750.4
novel_mir1113	NM_013653.3
novel_mir1113	NM_009158.3
novel_mir1113	NM_008004.4
novel_mir1113	NM_178045.4
novel_mir1113	NM_011756.4
novel_mir1113	NM_007431.3
novel_mir1113	NM_019439.3
novel_mir1113	NM_009960.1
novel_mir1113	NM_172705.2
novel_mir1113	NM_024291.3
novel_mir1113	NM_011770.4
novel_mir1113	NM_008771.3
novel_mir1113	XM_006539210.1
novel_mir1113	NM_029423.2
novel_mir1113	NM_001114609.1
novel_mir1113	NM_010498.3
novel_mir1113	NM_145476.2
novel_mir1113	NM_001001738.2
novel_mir1113	NM_007569.2
novel_mir1113	NM_001025382.2
novel_mir1113	NM_008261.3
novel_mir1113	XM_006537941.3
novel_mir1113	NM_199323.3
novel_mir1113	NM_016860.1
novel_mir1113	NM_007739.2
novel_mir1113	NM_001163175.1
novel_mir1113	NM_173776.3
novel_mir1113	NM_138748.5
novel_mir1113	NM_133808.5
novel_mir1113	NM_012030.2
novel_mir1113	NM_011779.3
novel_mir1113	NM_177378.4
novel_mir1113	NM_080788.3
novel_mir1113	NM_023580.4
novel_mir1113	NM_026328.2
novel_mir1113	NM_011398.3
novel_mir1113	NM_175606.3
novel_mir1113	NM_025278.5
novel_mir1113	NM_145452.3
novel_mir1113	NM_033474.3
novel_mir1113	XM_006501984.3
novel_mir1113	XM_006495494.3
novel_mir1113	NM_029212.3
novel_mir1113	NM_009308.3
novel_mir1113	NM_144925.3
novel_mir1113	NM_153083.5
novel_mir1113	NM_031396.2
novel_mir1113	XM_006525863.2
novel_mir1113	NM_175106.3
novel_mir1113	NM_026322.4
novel_mir1113	XM_006529253.3
novel_mir1113	XM_006529845.2
novel_mir1113	XM_006526520.3
novel_mir1113	NM_011960.2
novel_mir1113	NM_008744.2
novel_mir1113	NM_009851.2
novel_mir1113	NM_198033.2
novel_mir1113	NM_146261.2
novel_mir1113	XR_387196.2
novel_mir1113	XM_006533735.3
novel_mir1113	NM_001168578.1
novel_mir1113	NM_175184.4
novel_mir1113	NM_025830.3
novel_mir1113	NM_007921.3
novel_mir1113	NM_011037.4
novel_mir1113	NM_009397.3
novel_mir1113	NM_007658.3
novel_mir1113	NM_172864.3
novel_mir1113	NM_001001178.1
novel_mir1113	NM_011046.3
novel_mir1113	NM_023040.3
novel_mir1113	NM_207624.5
novel_mir1113	NM_146211.3
novel_mir1113	NM_001286413.1
novel_mir1113	NM_153514.5
novel_mir1113	NM_029100.2
novel_mir1113	NM_009154.2
novel_mir1113	NM_146043.4
novel_mir1113	NM_008268.2
novel_mir1113	NM_026027.3
novel_mir1113	NM_183285.3
novel_mir1113	NM_183087.4
novel_mir1113	NM_145512.4
novel_mir1113	NM_008512.2
novel_mir1113	NM_175551.4
novel_mir1113	NM_054085.2
novel_mir1113	NM_133983.4
novel_mir1113	NM_175387.3
novel_mir1113	NM_011379.4
novel_mir1113	NM_177863.4
novel_mir1113	NM_009459.3
novel_mir1113	NM_008092.4
novel_mir1113	NM_011656.3
novel_mir1113	XM_006501080.1
novel_mir1113	NM_019806.5
novel_mir1113	NM_177821.6
novel_mir1113	NM_177786.4
novel_mir1113	NM_026832.3
novel_mir1113	NM_018873.2
novel_mir1113	NM_053155.2
novel_mir1113	NM_183355.3
novel_mir1113	NM_025393.4
novel_mir1113	NM_031184.3
novel_mir1113	XM_006529323.3
novel_mir1113	NM_029091.2
novel_mir1113	NM_019708.4
novel_mir1113	NM_153412.4
novel_mir1113	NM_009987.4
novel_mir1113	XM_006533638.3
novel_mir1113	NM_027895.1
novel_mir1113	NM_172966.3
novel_mir1113	NM_021483.5
novel_mir1113	XM_006538825.2
novel_mir1113	NM_178606.5
novel_mir1113	NM_146127.3
novel_mir1113	XM_006499537.2
novel_mir1113	NM_145833.1
novel_mir1113	XM_011245809.2
novel_mir1113	NM_146112.4
novel_mir1113	NM_001081108.2
novel_mir1113	XM_006502228.3
novel_mir1113	NM_213730.2
novel_mir1113	NM_153521.2
novel_mir1113	NM_008431.2
novel_mir1113	XM_006534581.3
novel_mir1113	NM_008777.3
novel_mir1113	NM_178607.4
novel_mir1113	NM_013901.2
novel_mir1113	NM_011027.3
novel_mir1113	NM_010763.2
novel_mir1113	XM_006524142.3
novel_mir1113	NM_013875.5
novel_mir1113	NM_010823.3
novel_mir1113	NM_026615.4
novel_mir1113	NM_007925.4
novel_mir1113	XM_006504008.3
novel_mir1113	NM_011380.2
novel_mir1113	NM_001013371.2
novel_mir1113	XM_006541526.2
novel_mir1113	XM_006538267.3
novel_mir1113	XM_006506145.1
novel_mir1113	NM_028593.2
novel_mir1113	NM_033567.1
novel_mir1113	XR_373893.2
novel_mir1113	NM_023699.3
novel_mir1113	NM_009774.4
novel_mir1113	NM_001102611.1
novel_mir1113	NM_019702.2
novel_mir1113	NM_007418.3
novel_mir1113	NM_001206661.1
novel_mir1113	NM_018789.2
novel_mir1113	NM_001170913.1
novel_mir1113	XM_006505860.2
novel_mir1113	NM_144822.3
novel_mir1113	NM_133250.2
novel_mir1113	NM_033590.3
novel_mir1113	NM_018807.5
novel_mir1113	NM_177794.3
novel_mir1113	NM_010248.2
novel_mir1113	NM_029870.2
novel_mir1113	NM_145556.4
novel_mir1113	NM_009384.3
novel_mir1113	NM_008213.2
novel_mir1113	NM_181582.4
novel_mir1113	NM_001205235.1
novel_mir1113	NM_177343.4
novel_mir1113	NM_172964.4
novel_mir1113	NM_016920.3
novel_mir1113	NM_001255994.1
novel_mir1113	NM_198865.1
novel_mir1113	NM_024440.2
novel_mir1113	NM_009864.3
novel_mir1113	NM_008275.3
novel_mir1113	XM_006512671.2
novel_mir1113	NM_008739.3
novel_mir1113	NM_030224.1
novel_mir1113	NM_029943.2
novel_mir1113	NM_144522.5
novel_mir1113	NM_007668.3
novel_mir1113	NM_029578.3
novel_mir1113	NM_008609.4
novel_mir1113	NM_173185.2
novel_mir1113	XM_011240276.2
novel_mir1113	NM_181546.3
novel_mir1113	NM_008378.2
novel_mir1113	NM_053171.2
novel_mir1113	NM_025510.3
novel_mir1113	NM_001024645.1
novel_mir1113	XM_006497620.2
novel_mir1113	NM_023440.2
novel_mir1113	NM_172907.3
novel_mir1113	NM_172397.3
novel_mir1113	NM_178591.2
novel_mir1113	NM_009209.3
novel_mir1113	NM_007701.3
novel_mir1113	NM_172154.4
novel_mir1113	NM_177633.4
novel_mir1113	NM_025682.3
novel_mir1113	NM_010292.5
novel_mir1113	XM_006534263.3
novel_mir1113	NM_001081038.2
novel_mir1113	NM_172428.2
novel_mir1113	NM_008541.3
novel_mir1113	NM_028447.3
novel_mir1113	NM_178752.3
novel_mir1113	NM_008748.3
novel_mir1113	NM_019967.2
novel_mir1113	NM_009961.1
novel_mir1113	NM_145955.3
novel_mir1113	NM_009644.3
novel_mir1113	XM_355890.10
novel_mir1113	XM_006516507.3
novel_mir1113	NM_172683.3
novel_mir1113	NM_019651.2
novel_mir1113	NM_001081068.1
novel_mir1113	NM_001081971.1
novel_mir1113	NM_019971.2
novel_mir1113	NM_001081434.1
novel_mir1113	NM_175270.4
novel_mir1113	NM_138660.2
novel_mir1113	NM_013881.4
novel_mir1113	NM_009946.3
novel_mir1113	NM_011044.2
novel_mir1113	NM_133766.3
novel_mir1113	NM_009199.2
novel_mir1113	NM_008850.2
novel_mir1113	NM_008792.4
novel_mir1113	NM_177319.3
novel_mir1113	NM_001013373.2
novel_mir1113	NM_201518.4
novel_mir1113	NM_170756.2
novel_mir1113	NM_010613.3
novel_mir1113	NM_178920.4
novel_mir1113	NM_021409.2
novel_mir1113	NM_177263.3
novel_mir1113	NM_011723.3
novel_mir1113	XM_006506389.3
novel_mir1113	NM_001083587.1
novel_mir1113	NM_022986.4
novel_mir1113	XM_006532418.1
novel_mir1113	XM_006530393.3
novel_mir1113	NM_009211.2
novel_mir1113	NM_177461.1
novel_mir1113	NM_009304.2
novel_mir1113	NM_009520.3
novel_mir1113	NM_030080.3
novel_mir1113	NM_010119.5
novel_mir1113	NM_008029.3
novel_mir1113	NM_027172.3
novel_mir1113	NM_178779.4
novel_mir1113	NM_177845.4
novel_mir1113	NM_001008550.1
novel_mir1113	NM_053273.2
novel_mir1113	NM_001081431.1
novel_mir1113	NM_010864.2
novel_mir1113	NM_172583.2
novel_mir1113	NM_001081260.2
novel_mir1113	NM_183188.2
novel_mir1113	NM_001081114.1
novel_mir1113	NM_013483.3
novel_mir1113	NM_021287.1
novel_mir1113	NM_145429.5
novel_mir1113	NM_023647.6
novel_mir1113	NM_198711.3
novel_mir1113	NM_001085507.1
novel_mir1113	NM_011518.2
novel_mir1113	NM_146252.2
novel_mir1113	NM_001291195.1
novel_mir1113	NM_027873.2
novel_mir1113	NM_130887.3
novel_mir1113	NM_013624.2
novel_mir1113	NM_145066.4
novel_mir1113	NM_138663.2
novel_mir1113	NM_010569.4
novel_mir1113	NM_020260.2
novel_mir1113	NM_019549.2
novel_mir1113	NM_011305.3
novel_mir1113	NM_001039038.2
novel_mir1113	NM_026902.3
novel_mir1113	NM_199241.3
novel_mir1113	NM_027485.4
novel_mir1113	NM_027498.3
novel_mir1113	NM_173866.3
novel_mir1113	NM_026599.5
novel_mir1113	NM_022321.4
novel_mir1113	NM_007770.4
novel_mir1113	XM_006538041.3
novel_mir1113	NM_001079869.1
novel_mir1113	XM_006496537.2
novel_mir1113	NM_007939.2
novel_mir1113	NM_024287.4
novel_mir1113	XM_006511852.2
novel_mir1113	NM_080453.3
novel_mir1113	NM_029658.1
novel_mir1113	NM_026278.3
novel_mir1113	NM_021473.3
novel_mir1113	NM_010124.2
novel_mir1113	NM_011262.5
novel_mir1113	NM_029745.2
novel_mir1113	NM_010900.3
novel_mir1113	NM_019972.3
novel_mir1113	NM_019682.4
novel_mir1113	NM_054071.2
novel_mir1113	NM_175318.4
novel_mir1113	NM_020048.3
novel_mir1113	NM_001033343.1
novel_mir1113	XM_006506538.2
novel_mir1113	NM_133223.4
novel_mir1113	NM_026523.4
novel_mir1113	NM_011633.2
novel_mir1113	NM_172414.4
novel_mir1113	NM_028194.2
novel_mir1113	NM_013834.3
novel_mir1113	XM_006497939.1
novel_mir1113	NM_172948.3
novel_mir1113	XM_006532843.1
novel_mir1113	NM_019817.1
novel_mir1113	NM_021491.3
novel_mir1113	NM_001100460.1
novel_mir1113	NM_145363.2
novel_mir1113	NM_026716.3
novel_mir1113	NM_001003909.4
novel_mir1113	NM_001114399.1
novel_mir1113	XM_006503904.3
novel_mir1113	XM_006501843.3
novel_mir1113	NM_172426.2
novel_mir1113	NM_030235.1
novel_mir1113	NM_001190373.1
novel_mir1113	XM_006533403.1
novel_mir1113	NM_211358.2
novel_mir1113	NM_033324.2
novel_mir1113	NM_013664.3
novel_mir1113	NM_001287179.2
novel_mir1113	NM_008451.2
novel_mir1113	NM_027996.3
novel_mir1113	NM_019949.2
novel_mir1113	XM_006536217.3
novel_mir1113	NM_016737.2
novel_mir1113	NM_198660.2
novel_mir1113	XM_006539216.3
novel_mir1113	XM_006526450.3
novel_mir1113	NM_199038.3
novel_mir1113	NM_007754.2
novel_mir1113	XM_006514291.1
novel_mir1113	XM_006527939.2
novel_mir1113	NM_009932.4
novel_mir1113	NM_010580.2
novel_mir1113	NM_011784.3
novel_mir1113	XM_006527835.1
novel_mir1113	NM_175210.3
novel_mir1113	XM_006522467.1
novel_mir1113	NM_009743.5
novel_mir1113	NM_170755.2
novel_mir1113	NM_146149.1
novel_mir1113	XM_006509960.2
novel_mir1113	NM_028188.2
novel_mir1113	NM_175646.3
novel_mir1113	NM_007589.5
novel_mir1113	XM_006502843.2
novel_mir1113	NM_028789.3
novel_mir1113	NM_001033393.2
novel_mir1113	XM_006513211.2
novel_mir1113	XM_006511997.1
novel_mir1113	NM_029946.4
novel_mir1113	NM_022316.2
novel_mir1113	NM_011822.4
novel_mir1113	NM_008170.2
novel_mir1113	XM_006530141.3
novel_mir1113	NM_178870.5
novel_mir1113	NM_007559.5
novel_mir1113	NM_175255.3
novel_mir1113	NM_172395.3
novel_mir1113	NM_020032.2
novel_mir1113	NM_009717.2
novel_mir1113	NM_010442.2
novel_mir1113	NM_001164528.1
novel_mir1113	NM_009771.3
novel_mir1113	NM_015763.4
novel_mir1113	NM_001081267.2
novel_mir1113	NM_177710.4
novel_mir1113	NM_008719.2
novel_mir1113	XM_011243732.1
novel_mir1113	NM_001162950.1
novel_mir1113	NM_177715.4
novel_mir1113	NM_177320.2
novel_mir1113	NM_019389.2
novel_mir1113	NM_001039198.1
novel_mir1113	NM_001122594.2
novel_mir1113	NM_010445.2
novel_mir1113	NM_053197.4
novel_mir1113	NM_013871.3
novel_mir1113	XM_006539759.3
novel_mir1113	NM_178665.5
novel_mir1113	NM_177568.2
novel_mir1113	NM_176902.3
novel_mir1113	NM_181585.5
novel_mir1113	NM_133167.3
novel_mir1113	NM_016676.5
novel_mir1113	NM_008076.3
novel_mir1113	NM_001003671.1
novel_mir1113	NM_011383.1
novel_mir1113	NM_138661.1
novel_mir1113	XM_006512811.3
novel_mir1113	NM_016768.2
novel_mir1113	XM_006520026.3
novel_mir1113	XM_006539327.3
novel_mir1113	NM_025439.3
novel_mir1113	NM_021704.3
novel_mir1113	NM_013555.4
novel_mir1113	NM_001013019.2
novel_mir1113	XM_006532931.3
novel_mir1113	NM_028673.1
novel_mir1113	NM_019872.1
novel_mir1113	NM_001017985.2
novel_mir1113	NM_025872.4
novel_mir1113	NM_030252.2
novel_mir1113	NM_025454.2
novel_mir1113	NM_001195031.1
novel_mir1113	XM_006530325.3
novel_mir1113	NM_177186.4
novel_mir1113	NM_025661.4
novel_mir1113	NM_001033209.3
novel_mir1113	NR_027670.1
novel_mir1113	XM_006510603.2
novel_mir1113	NM_001033174.1
novel_mir1113	NM_026482.2
novel_mir1113	NM_001045528.1
novel_mir1113	NM_008163.4
novel_mir1113	NM_008309.5
novel_mir1113	NM_023653.5
novel_mir1113	NM_019790.4
novel_mir1113	NM_010048.3
novel_mir1113	NM_001037725.3
novel_mir1113	XM_006527797.2
novel_mir1113	XM_006534787.3
novel_mir1113	NM_145985.4
novel_mir1113	NM_010073.2
novel_mir1113	XR_390316.3
novel_mir1113	XM_006518543.1
novel_mir1113	NM_001004062.2
novel_mir1113	NM_027726.1
novel_mir1113	NM_130447.3
novel_mir1113	NM_026505.2
novel_mir1113	XM_006529277.3
novel_mir1113	NM_033604.2
novel_mir1113	NM_023045.2
novel_mir1113	NM_001039000.4
novel_mir1113	XM_006512826.3
novel_mir1113	NM_199251.1
novel_mir1113	NM_007655.3
novel_mir1113	NM_054050.2
novel_mir1113	NM_028877.1
novel_mir1113	XM_006513914.2
novel_mir1113	NM_029956.3
novel_mir1113	NM_029896.1
novel_mir1113	NM_007804.2
novel_mir1113	NM_177660.3
novel_mir1113	NM_194341.2
novel_mir1113	NM_001081131.2
novel_mir1113	NM_008024.2
novel_mir1113	XM_006533614.3
novel_mir1113	NM_018777.4
novel_mir1113	NM_007625.2
novel_mir1113	NM_008569.2
novel_mir1113	NM_008847.3
novel_mir1113	XM_006535582.3
novel_mir1113	XM_006533395.2
novel_mir1113	NM_199465.2
novel_mir1113	NM_172472.3
novel_mir1113	NM_153744.3
novel_mir1113	NM_172442.3
novel_mir1113	NM_001163662.1
novel_mir1113	NM_007575.4
novel_mir1113	NM_011938.4
novel_mir1113	NM_008507.4
novel_mir1113	NM_019563.2
novel_mir1113	NM_001045530.2
novel_mir1113	NM_054049.2
novel_mir1113	NM_011062.4
novel_mir1113	NM_023465.4
novel_mir1113	NM_029572.2
novel_mir1113	NM_001033346.2
novel_mir1113	XR_390751.2
novel_mir1113	XM_006510063.1
novel_mir1113	NM_054077.4
novel_mir1113	NM_177275.4
novel_mir1113	NM_027373.2
novel_mir1113	NM_017392.3
novel_mir1113	NM_001081100.1
novel_mir1113	XM_006507977.1
novel_mir1113	NM_001003908.1
novel_mir1113	NM_019764.2
novel_mir1113	XM_006538932.2
novel_mir1113	NM_008057.3
novel_mir1113	NR_024590.1
novel_mir1113	XM_006524214.3
novel_mir1113	NM_009990.3
novel_mir1113	XR_389266.3
novel_mir1113	XM_006528867.3
novel_mir1113	NM_023755.2
novel_mir1113	NM_008610.3
novel_mir1113	XM_006501484.3
novel_mir1113	NM_001033633.3
novel_mir1113	NM_001160257.1
novel_mir1113	NM_011324.2
novel_mir1113	NM_027219.3
novel_mir1113	NM_010110.5
novel_mir1113	XM_006520786.3
novel_mir1113	NM_133937.1
novel_mir1113	NM_176982.2
novel_mir1113	NM_001085495.2
novel_mir1113	NM_145356.3
novel_mir1113	NM_019935.3
novel_mir1113	NM_008669.4
novel_mir1113	NM_009137.2
novel_mir1113	NM_008845.4
novel_mir1113	XM_006519193.3
novel_mir1113	NM_001256033.1
novel_mir1113	NM_011520.3
novel_mir1113	NM_033648.1
novel_mir1113	NM_033524.3
novel_mir1113	NM_028994.2
novel_mir1113	NM_133198.2
novel_mir1113	NM_026887.3
novel_mir1113	XM_006525476.1
novel_mir1113	NM_001035854.2
[truncated: 1,046,576+ more rows]

## Sheet: Model  vs. Noni Expdiff2
miRNA id	Target id
novel_mir1435	NM_008215.2
novel_mir1435	NM_198214.3
novel_mir1931	NM_148931.3
novel_mir1931	XM_006515581.3
novel_mir1931	XM_006500988.2
novel_mir1931	NM_029967.3
novel_mir1931	NM_007502.4
novel_mir1931	NM_023742.2
novel_mir1931	NM_198092.2
novel_mir1931	NM_177259.4
novel_mir1931	NM_027354.2
novel_mir1931	NM_013915.3
novel_mir1931	NM_025607.3
novel_mir1931	NM_010731.3
novel_mir1931	NM_010687.2
novel_mir1931	NM_001177536.1
novel_mir1931	NM_010788.4
novel_mir1931	NM_008161.3
novel_mir1931	NM_178684.5
novel_mir1931	NM_146122.3
novel_mir1931	NM_028763.3
novel_mir1931	NM_175006.2
novel_mir1931	NM_178874.3
novel_mir1931	NM_023824.3
novel_mir1931	NM_177608.3
novel_mir1931	NM_001129787.1
novel_mir1931	XM_011248833.2
novel_mir1931	NM_194064.2
novel_mir1931	XM_006499734.3
novel_mir1931	NM_028270.4
novel_mir1931	NM_009181.2
novel_mir1931	NR_073376.1
novel_mir1931	NM_138953.2
novel_mir1931	NM_025685.3
novel_mir1931	NM_009781.4
novel_mir1931	NM_134437.3
novel_mir1931	NM_016852.2
novel_mir1931	XM_006496301.3
novel_mir1931	NM_027769.2
novel_mir1931	NM_007890.2
novel_mir1931	XM_006505601.2
novel_mir1931	NM_029802.4
novel_mir1931	NM_153111.2
novel_mir1931	NM_007979.2
novel_mir1931	NM_028634.3
novel_mir1931	NM_001033445.2
novel_mir1931	NM_172766.3
novel_mir1931	NM_001081050.2
novel_mir1931	NM_145399.1
novel_mir1931	NM_028775.3
novel_mir1931	NM_178907.3
novel_mir1931	NM_177595.4
novel_mir1931	XM_006504088.3
novel_mir1931	NM_172549.3
novel_mir1931	NM_018750.4
novel_mir1931	NM_007874.3
novel_mir1931	NM_023146.2
novel_mir1931	NM_053092.3
novel_mir1931	NM_025994.3
novel_mir1931	NM_178045.4
novel_mir1931	NM_175284.3
novel_mir1931	NM_010598.3
novel_mir1931	NM_026309.2
novel_mir1931	NM_172705.2
novel_mir1931	NM_026162.6
novel_mir1931	NM_024291.3
novel_mir1931	NM_183209.2
novel_mir1931	NM_008771.3
novel_mir1931	NM_172566.4
novel_mir1931	NM_026553.4
novel_mir1931	NM_153414.4
novel_mir1931	NM_021424.2
novel_mir1931	NM_177823.4
novel_mir1931	XM_006533302.1
novel_mir1931	NM_011345.2
novel_mir1931	NM_054082.2
novel_mir1931	NM_199323.3
novel_mir1931	NM_153131.3
novel_mir1931	NM_013509.3
novel_mir1931	XM_006503876.1
novel_mir1931	XM_006530967.3
novel_mir1931	NM_001256432.1
novel_mir1931	NM_010228.3
novel_mir1931	NM_031182.2
novel_mir1931	NM_053015.3
novel_mir1931	NM_001010836.3
novel_mir1931	NM_026937.3
novel_mir1931	NM_180960.3
novel_mir1931	NM_013660.4
novel_mir1931	NM_001290528.1
novel_mir1931	NM_029212.3
novel_mir1931	NM_010046.2
novel_mir1931	NR_111897.1
novel_mir1931	NM_175093.2
novel_mir1931	NM_020486.2
novel_mir1931	NM_019649.2
novel_mir1931	NM_011382.2
novel_mir1931	NM_173016.3
novel_mir1931	NM_133715.5
novel_mir1931	NM_007693.2
novel_mir1931	NM_023320.2
novel_mir1931	NM_010881.2
novel_mir1931	XM_006530427.3
novel_mir1931	NM_178143.2
novel_mir1931	NM_029805.1
novel_mir1931	NM_025830.3
novel_mir1931	NM_019931.1
novel_mir1931	NM_198170.4
novel_mir1931	NM_138598.5
novel_mir1931	NM_008750.5
novel_mir1931	XM_006500712.3
novel_mir1931	NM_177260.2
novel_mir1931	NM_007658.3
novel_mir1931	NM_146073.3
novel_mir1931	NM_146110.3
novel_mir1931	NM_011046.3
novel_mir1931	NM_001145096.1
novel_mir1931	NM_026897.3
novel_mir1931	NM_007379.2
novel_mir1931	NM_001099276.2
novel_mir1931	NM_009154.2
novel_mir1931	NM_054042.2
novel_mir1931	NM_001033533.3
novel_mir1931	NM_080463.3
novel_mir1931	NM_008268.2
novel_mir1931	NM_001111021.2
novel_mir1931	NM_054085.2
novel_mir1931	XM_011241482.2
novel_mir1931	NM_011379.4
novel_mir1931	NM_029911.5
novel_mir1931	XM_006538339.3
novel_mir1931	XM_006518961.3
novel_mir1931	NM_009891.2
novel_mir1931	NM_178746.4
novel_mir1931	NM_001081073.1
novel_mir1931	NR_028115.1
novel_mir1931	NM_001039371.2
novel_mir1931	NM_010213.3
novel_mir1931	NM_011578.3
novel_mir1931	NM_001081059.3
novel_mir1931	XM_006532574.2
novel_mir1931	NM_146258.2
novel_mir1931	NM_026185.4
novel_mir1931	NM_031184.3
novel_mir1931	XM_006513035.3
novel_mir1931	NM_213727.2
novel_mir1931	NM_023912.2
novel_mir1931	XM_006533638.3
novel_mir1931	NM_145379.2
novel_mir1931	XM_006538825.2
novel_mir1931	XM_006499537.2
novel_mir1931	NM_145833.1
novel_mir1931	NM_007936.3
novel_mir1931	NM_007961.4
novel_mir1931	NM_021883.2
novel_mir1931	NR_122114.1
novel_mir1931	NM_001271861.1
novel_mir1931	NM_001034876.1
novel_mir1931	NM_177646.3
novel_mir1931	NM_175452.4
novel_mir1931	NM_011132.2
novel_mir1931	XM_011243284.2
novel_mir1931	NM_134100.4
novel_mir1931	XM_006519013.3
novel_mir1931	NM_153410.5
novel_mir1931	NM_153551.1
novel_mir1931	NM_010183.1
novel_mir1931	NM_019587.2
novel_mir1931	XM_006535676.3
novel_mir1931	NM_177052.3
novel_mir1931	NM_079835.2
novel_mir1931	XM_006514162.2
novel_mir1931	NM_080643.2
novel_mir1931	NM_011236.2
novel_mir1931	NM_010823.3
novel_mir1931	NM_198626.2
novel_mir1931	NM_011437.1
novel_mir1931	NM_011918.4
novel_mir1931	NM_011380.2
novel_mir1931	XM_006541526.2
novel_mir1931	NM_009856.3
novel_mir1931	XM_006530432.2
novel_mir1931	XM_006529588.3
novel_mir1931	NM_010421.4
novel_mir1931	XR_879535.2
novel_mir1931	XM_006526598.3
novel_mir1931	NM_001199695.1
novel_mir1931	XM_006528844.1
novel_mir1931	NM_144911.3
novel_mir1931	NM_010838.4
novel_mir1931	NM_008133.4
novel_mir1931	NM_019998.3
novel_mir1931	NM_008998.4
novel_mir1931	NM_001170913.1
novel_mir1931	NM_011602.5
novel_mir1931	NM_018807.5
novel_mir1931	NM_054093.2
novel_mir1931	NM_016916.3
novel_mir1931	NM_001003817.1
novel_mir1931	NM_001201415.1
novel_mir1931	NM_020271.3
novel_mir1931	NM_008281.4
novel_mir1931	NM_138585.3
novel_mir1931	NM_001302702.1
novel_mir1931	NM_024440.2
novel_mir1931	NM_001029934.1
novel_mir1931	NM_026556.4
novel_mir1931	NM_001085355.1
novel_mir1931	NM_153484.3
novel_mir1931	XM_006510017.2
novel_mir1931	NM_021429.3
novel_mir1931	XM_006532624.3
novel_mir1931	XM_011240276.2
novel_mir1931	NM_138602.4
novel_mir1931	NM_199307.2
novel_mir1931	NM_011622.3
novel_mir1931	XM_006537944.3
novel_mir1931	XR_379111.3
novel_mir1931	NM_010835.2
novel_mir1931	NM_001077495.2
novel_mir1931	NM_028093.1
novel_mir1931	NM_009209.3
novel_mir1931	NM_007701.3
novel_mir1931	NM_080452.3
novel_mir1931	NM_030889.2
novel_mir1931	NM_026779.1
novel_mir1931	NM_177633.4
novel_mir1931	NM_001029842.1
novel_mir1931	XM_006510610.3
novel_mir1931	XM_006540723.3
novel_mir1931	NM_183225.2
novel_mir1931	XM_006537760.2
novel_mir1931	NM_009602.4
novel_mir1931	NM_198108.2
novel_mir1931	NM_172608.1
novel_mir1931	XM_006531772.3
novel_mir1931	NM_144801.2
novel_mir1931	NM_027149.2
novel_mir1931	NM_021028.3
novel_mir1931	NM_010226.2
novel_mir1931	XM_006538423.3
novel_mir1931	NM_007780.4
novel_mir1931	NM_008452.2
novel_mir1931	NM_029537.1
novel_mir1931	NM_010917.2
novel_mir1931	NM_008032.3
novel_mir1931	NR_110353.1
novel_mir1931	NM_026071.3
novel_mir1931	NM_001111027.2
novel_mir1931	NM_019971.2
novel_mir1931	NM_134062.2
novel_mir1931	NM_013519.2
novel_mir1931	NM_008583.2
novel_mir1931	NM_175534.3
novel_mir1931	NM_178884.5
novel_mir1931	NM_008917.3
novel_mir1931	NM_145406.2
novel_mir1931	NM_139307.3
novel_mir1931	NM_032000.2
novel_mir1931	NM_016981.2
novel_mir1931	NM_001013373.2
novel_mir1931	XM_006522084.3
novel_mir1931	NM_170756.2
novel_mir1931	XM_006532445.3
novel_mir1931	NM_010786.4
novel_mir1931	NM_010895.3
novel_mir1931	NM_001159492.1
novel_mir1931	NM_010748.2
novel_mir1931	NM_010301.3
novel_mir1931	NM_001083587.1
novel_mir1931	XM_006538755.3
novel_mir1931	NM_177305.4
novel_mir1931	NM_027135.2
novel_mir1931	NM_001085498.2
novel_mir1931	NM_022418.3
novel_mir1931	NR_110345.1
novel_mir1931	XM_006524414.3
novel_mir1931	NM_001008550.1
novel_mir1931	NM_007442.3
novel_mir1931	NM_177884.3
novel_mir1931	NM_001024602.3
novel_mir1931	NM_172583.2
novel_mir1931	NM_001081260.2
novel_mir1931	NM_001081114.1
novel_mir1931	XM_006524810.1
novel_mir1931	NM_172737.4
novel_mir1931	NM_019813.4
novel_mir1931	NM_001163572.1
novel_mir1931	NM_021287.1
novel_mir1931	NM_033610.2
novel_mir1931	NM_009724.2
novel_mir1931	NM_172861.3
novel_mir1931	NM_146085.1
novel_mir1931	NM_145367.4
novel_mir1931	NM_013627.6
novel_mir1931	NM_019963.1
novel_mir1931	NM_017395.2
novel_mir1931	NM_015731.3
novel_mir1931	NM_001081170.1
novel_mir1931	NM_009425.2
novel_mir1931	NM_007669.5
novel_mir1931	NM_023209.2
novel_mir1931	NM_013624.2
novel_mir1931	NM_028965.4
novel_mir1931	NM_024254.3
novel_mir1931	NM_009125.2
novel_mir1931	NM_020260.2
novel_mir1931	XR_387574.2
novel_mir1931	NM_146016.2
novel_mir1931	NM_009981.4
novel_mir1931	NM_026599.5
novel_mir1931	NM_022321.4
novel_mir1931	NM_007937.3
novel_mir1931	NM_007770.4
novel_mir1931	NM_024287.4
novel_mir1931	NM_029658.1
novel_mir1931	NM_177838.3
novel_mir1931	NM_177700.4
novel_mir1931	NM_010124.2
novel_mir1931	NM_023872.3
novel_mir1931	NM_001081199.1
novel_mir1931	NM_010866.2
novel_mir1931	XM_006539280.3
novel_mir1931	NM_029745.2
novel_mir1931	NM_013488.2
novel_mir1931	NM_019972.3
novel_mir1931	NM_009745.2
novel_mir1931	NM_009539.3
novel_mir1931	NM_172795.3
novel_mir1931	NM_172628.2
novel_mir1931	NM_175318.4
novel_mir1931	NM_007483.2
novel_mir1931	NM_001013367.3
novel_mir1931	NM_021420.3
novel_mir1931	NM_010233.2
novel_mir1931	NM_028047.2
novel_mir1931	NM_019681.3
novel_mir1931	NM_028186.4
novel_mir1931	XM_006499877.2
novel_mir1931	NM_175440.4
novel_mir1931	NM_009692.4
novel_mir1931	NM_001081378.1
novel_mir1931	NM_172426.2
novel_mir1931	XM_006533403.1
novel_mir1931	NM_152823.4
novel_mir1931	NM_009806.3
novel_mir1931	XM_006534632.3
novel_mir1931	NM_008451.2
novel_mir1931	NM_172882.3
novel_mir1931	XM_006527014.3
novel_mir1931	NM_001281464.1
novel_mir1931	NM_020275.4
novel_mir1931	NM_031878.2
novel_mir1931	NM_010808.4
novel_mir1931	XM_006499301.1
novel_mir1931	NM_019866.1
novel_mir1931	XM_006514291.1
novel_mir1931	XM_011245835.1
novel_mir1931	XM_006527835.1
novel_mir1931	XM_011250582.2
novel_mir1931	NM_011638.4
novel_mir1931	NM_170755.2
novel_mir1931	NM_028042.3
novel_mir1931	NM_007930.4
novel_mir1931	NM_009351.2
novel_mir1931	XM_006532601.3
novel_mir1931	XM_006502843.2
novel_mir1931	NM_001033393.2
novel_mir1931	XM_006511997.1
novel_mir1931	NM_001146351.1
novel_mir1931	NM_001160265.1
novel_mir1931	NM_025516.4
novel_mir1931	NM_001285859.1
novel_mir1931	NM_022316.2
novel_mir1931	XM_006525040.3
novel_mir1931	NM_009231.2
novel_mir1931	NM_010787.2
novel_mir1931	XM_006530141.3
novel_mir1931	NM_030715.3
novel_mir1931	NM_023626.4
novel_mir1931	NM_001081291.1
novel_mir1931	NM_001164528.1
novel_mir1931	XM_006515130.3
novel_mir1931	NM_207205.2
novel_mir1931	NM_028238.7
novel_mir1931	NM_015763.4
novel_mir1931	NM_001081267.2
novel_mir1931	NM_009464.3
novel_mir1931	NM_028041.2
novel_mir1931	NM_010139.3
novel_mir1931	NM_177710.4
novel_mir1931	XM_011247622.2
novel_mir1931	NM_001162950.1
novel_mir1931	XM_011238813.1
novel_mir1931	NM_029057.1
novel_mir1931	XM_006504884.1
novel_mir1931	NM_001164361.1
novel_mir1931	NM_001123362.1
novel_mir1931	XM_006504047.2
novel_mir1931	NM_178665.5
novel_mir1931	NM_139206.2
novel_mir1931	NM_001081412.2
novel_mir1931	NM_198111.2
novel_mir1931	NM_133167.3
novel_mir1931	NM_199470.2
novel_mir1931	NM_178802.4
novel_mir1931	NM_001025372.2
novel_mir1931	XM_006532961.3
novel_mir1931	NM_001123327.2
novel_mir1931	NM_177407.4
novel_mir1931	NM_001286028.1
novel_mir1931	NM_018731.3
novel_mir1931	NM_027950.1
novel_mir1931	XM_006529951.3
novel_mir1931	NM_013555.4
novel_mir1931	NM_001033301.4
novel_mir1931	NM_001017985.2
novel_mir1931	NM_029654.4
novel_mir1931	XM_006530325.3
novel_mir1931	XM_006540361.3
novel_mir1931	NM_130863.2
novel_mir1931	XM_006525954.3
novel_mir1931	XM_006521697.3
novel_mir1931	NM_011344.2
novel_mir1931	NM_001045528.1
novel_mir1931	NM_029090.3
novel_mir1931	NM_010048.3
novel_mir1931	XM_006518726.3
novel_mir1931	NM_001159505.1
novel_mir1931	XM_006530209.3
novel_mir1931	NM_009613.3
novel_mir1931	NM_178900.4
novel_mir1931	NM_011526.5
novel_mir1931	NM_008730.2
novel_mir1931	NM_175641.2
novel_mir1931	NM_001004062.2
novel_mir1931	NM_027726.1
novel_mir1931	NM_172731.3
novel_mir1931	NM_130447.3
novel_mir1931	NM_008976.2
novel_mir1931	XR_870760.2
novel_mir1931	XM_006527894.3
novel_mir1931	NM_009041.3
novel_mir1931	XM_006528875.3
novel_mir1931	XM_006529277.3
novel_mir1931	NM_007853.4
novel_mir1931	NM_016711.3
novel_mir1931	NM_001081225.1
novel_mir1931	XM_006508416.3
novel_mir1931	NM_001008422.1
novel_mir1931	NM_199251.1
novel_mir1931	NM_054050.2
novel_mir1931	NM_001081327.1
novel_mir1931	NM_021895.2
novel_mir1931	NM_172298.2
novel_mir1931	XM_006511028.3
novel_mir1931	XM_006513914.2
novel_mir1931	NR_104374.1
novel_mir1931	NM_177384.3
novel_mir1931	NM_019518.3
novel_mir1931	NM_026484.3
novel_mir1931	XM_006519520.3
novel_mir1931	NM_001025156.2
novel_mir1931	NM_021361.1
novel_mir1931	XM_006533395.2
novel_mir1931	NM_028898.3
novel_mir1931	NR_130640.1
novel_mir1931	NM_017370.2
novel_mir1931	NM_153744.3
novel_mir1931	NM_146099.3
novel_mir1931	NM_011673.3
novel_mir1931	NM_001163662.1
novel_mir1931	NM_007575.4
novel_mir1931	NM_024412.3
novel_mir1931	NM_023429.4
novel_mir1931	NM_011938.4
novel_mir1931	NM_009886.2
novel_mir1931	NM_010235.2
novel_mir1931	XR_375593.1
novel_mir1931	NM_198101.1
novel_mir1931	NM_013822.5
novel_mir1931	NM_009124.6
novel_mir1931	NM_054077.4
novel_mir1931	NM_172618.2
novel_mir1931	NM_027373.2
novel_mir1931	NM_017392.3
novel_mir1931	NM_016811.2
novel_mir1931	XM_006528765.2
novel_mir1931	XM_006507977.1
novel_mir1931	NM_172742.2
novel_mir1931	XM_006497856.1
novel_mir1931	NM_019764.2
novel_mir1931	NM_172543.4
novel_mir1931	NM_153550.3
novel_mir1931	NM_010325.2
novel_mir1931	NM_009990.3
novel_mir1931	NM_009526.3
novel_mir1931	XM_006526151.3
novel_mir1931	XM_006520786.3
novel_mir1931	XM_006509644.2
novel_mir1931	XM_006516007.2
novel_mir1931	NM_001162923.1
novel_mir1931	NM_177876.4
novel_mir1931	XM_006498671.3
novel_mir1931	NM_011976.1
novel_mir1931	NM_144916.3
novel_mir1931	NM_053207.2
novel_mir1931	XM_011250914.1
novel_mir1931	XM_006503736.3
novel_mir1931	NM_031258.3
novel_mir1931	NM_001163006.2
novel_mir1931	NM_026887.3
novel_mir1931	NM_001081672.2
novel_mir1931	XM_006514339.2
novel_mir1931	NM_029615.1
novel_mir1931	NM_016782.2
novel_mir1931	NM_133231.2
novel_mir1931	XM_006503751.3
novel_mir1931	NM_001033474.2
novel_mir1931	NM_001010941.2
novel_mir1931	NM_001285894.1
novel_mir1931	XM_006539027.1
novel_mir1931	NM_152808.3
novel_mir1931	NM_001267622.1
novel_mir1931	NM_022435.2
novel_mir1931	NM_025375.3
novel_mir1931	XM_006533487.1
novel_mir1931	NM_172916.2
novel_mir1931	NM_172913.3
novel_mir1931	NM_028071.3
novel_mir1931	NM_007488.3
novel_mir1931	NM_172467.3
novel_mir1931	NM_144894.3
novel_mir1931	NM_029546.2
novel_mir1931	NM_001173553.1
novel_mir1931	NM_148950.3
novel_mir1931	NM_011795.2
novel_mir1931	NM_011302.3
novel_mir1931	NM_001278534.1
novel_mir1931	NM_011896.3
novel_mir1931	XM_006522721.3
novel_mir1931	NM_019705.3
novel_mir1931	NM_026942.3
novel_mir1931	NM_022723.3
novel_mir1931	NM_198664.3
novel_mir1931	NM_146242.2
novel_mir1931	NM_001170746.1
novel_mir1931	NM_177078.4
novel_mir1931	NM_080727.2
novel_mir1931	NM_025389.4
novel_mir1931	NM_001045533.1
novel_mir1931	NM_001029878.1
novel_mir1931	XM_006528699.3
novel_mir1931	NM_001033276.3
novel_mir1931	NM_009501.2
novel_mir1931	NM_022022.3
novel_mir1931	NM_022423.2
novel_mir1931	NM_172668.3
novel_mir1931	XM_006501402.3
novel_mir1931	XM_006515912.3
novel_mir1931	NM_133221.2
novel_mir1931	NM_172974.2
novel_mir1931	NM_001081049.1
novel_mir1931	NM_007435.2
novel_mir1931	NM_023537.5
novel_mir1931	NM_011043.3
novel_mir1931	NM_027244.1
novel_mir1931	NM_021481.3
novel_mir1931	NM_013931.4
novel_mir1931	NM_011566.4
novel_mir1931	NM_025898.3
novel_mir1931	NM_173731.2
novel_mir1931	NM_013736.4
novel_mir1931	XM_006530489.2
novel_mir1931	NM_172674.2
novel_mir1931	NM_011427.3
novel_mir1931	NM_008881.2
novel_mir1931	NM_175211.5
novel_mir1931	NM_024289.2
novel_mir1931	XM_011250984.2
novel_mir1931	NM_021362.1
novel_mir1931	NM_001024922.2
novel_mir1931	NM_181058.1
novel_mir1931	NM_175099.3
novel_mir1931	NM_173777.3
novel_mir1931	NM_053167.3
novel_mir1931	NM_201355.3
novel_mir1931	XM_006526774.3
novel_mir1931	NM_028705.3
novel_mir1931	NM_026988.2
novel_mir1931	XM_011241263.1
novel_mir1931	NM_008553.4
novel_mir1931	NM_011861.3
novel_mir1931	NM_029868.2
novel_mir1931	XM_006510394.3
novel_mir1931	NR_102380.1
novel_mir1931	NM_027410.1
novel_mir1931	NR_110337.1
novel_mir1931	NR_045544.1
novel_mir1931	NM_027151.2
novel_mir1931	XR_384931.2
novel_mir1931	NR_110957.1
novel_mir1931	NM_026436.3
novel_mir1931	NM_172468.2
novel_mir1931	NM_007410.3
novel_mir1931	NM_009496.3
novel_mir1931	XM_006511053.3
novel_mir1931	NM_138656.2
novel_mir1931	NM_030689.4
novel_mir1931	XM_011242727.2
novel_mir1931	XM_006533683.3
novel_mir1931	NM_026495.3
novel_mir1931	NM_025558.5
novel_mir1931	NM_001167891.1
novel_mir1931	XM_006503010.2
novel_mir1931	NM_144946.4
novel_mir1931	XM_006499279.3
novel_mir1931	NM_146104.3
novel_mir1931	NM_009951.4
novel_mir1931	NM_011944.3
novel_mir1931	NM_010308.3
novel_mir1931	NM_027496.3
novel_mir1931	NM_028101.4
novel_mir1931	NM_173867.5
novel_mir1931	NM_145142.2
novel_mir1931	NM_172570.5
novel_mir1931	NM_026234.4
novel_mir1931	NM_053208.4
novel_mir1931	XM_011238380.2
novel_mir1931	XM_006532088.3
novel_mir1931	NM_001081268.1
novel_mir1931	NM_026144.4
novel_mir1931	NM_153134.3
novel_mir1931	NM_172053.2
novel_mir1931	NM_199308.2
novel_mir1931	NM_025333.4
novel_mir1931	NM_146055.3
novel_mir1931	NM_130451.3
novel_mir1931	NM_028410.1
novel_mir1931	NM_029385.2
novel_mir1931	NM_146001.2
novel_mir1931	NM_172499.2
novel_mir1931	NM_016769.4
novel_mir1931	NM_172743.3
novel_mir1931	NM_054057.4
novel_mir1931	NM_007997.1
novel_mir1931	NM_019742.4
novel_mir1931	NM_008263.3
novel_mir1931	NM_025833.3
novel_mir1931	NM_153582.5
novel_mir1931	NM_199149.3
novel_mir1931	NM_175189.4
novel_mir1931	NM_011693.3
novel_mir1931	NM_007489.4
novel_mir1931	NM_026954.1
novel_mir1931	XR_385982.3
novel_mir1931	NM_001290989.1
novel_mir1931	NM_010449.4
novel_mir1931	NM_001290273.1
novel_mir1931	NM_178363.3
novel_mir1931	NM_172788.3
novel_mir1931	NM_172596.2
novel_mir1931	NM_001199676.1
novel_mir1931	NM_010137.3
novel_mir1931	NM_013586.4
novel_mir1931	XM_006502989.3
novel_mir1931	NM_031874.5
novel_mir1931	NM_021372.2
novel_mir1931	NM_026816.3
novel_mir1931	NM_010022.3
novel_mir1931	NM_015748.3
novel_mir1931	NM_025699.2
novel_mir1931	NM_001170454.1
novel_mir1931	NM_145621.2
novel_mir1931	NM_028805.2
novel_mir1931	XM_006537532.3
novel_mir1931	XM_006506192.1
novel_mir1931	XM_006496742.3
novel_mir1931	NM_181856.2
novel_mir1931	NM_139146.2
novel_mir1931	NM_198899.2
novel_mir1931	NM_001039039.3
novel_mir1931	NM_008522.3
novel_mir1931	NM_133501.2
novel_mir1931	NM_008354.3
novel_mir1931	XM_011248948.2
novel_mir1931	NM_028224.4
novel_mir1931	NM_198631.2
novel_mir1931	NM_001174107.1
novel_mir1931	NM_178380.1
novel_mir1931	NM_030176.2
novel_mir1931	NM_023336.4
novel_mir1931	NM_009906.6
novel_mir1931	NM_001015046.2
novel_mir1931	NM_199469.2
novel_mir1931	NM_145927.2
novel_mir1931	NM_010271.2
novel_mir1931	NM_178650.3
novel_mir1931	NM_033601.3
novel_mir1931	NM_001081277.1
novel_mir1931	XM_011240831.2
novel_mir1931	NM_178060.4
novel_mir1931	NM_024465.3
novel_mir1931	NM_011057.3
novel_mir1931	NM_019803.3
novel_mir1931	NM_001161548.1
novel_mir1931	NM_133972.2
novel_mir1931	NM_019564.3
novel_mir1931	XR_866268.2
novel_mir1931	NM_011066.3
novel_mir1931	NM_153554.2
novel_mir1931	NM_008171.3
novel_mir1931	NM_025473.4
novel_mir1931	NM_001009927.2
novel_mir1931	NM_207298.2
novel_mir1931	NM_001033270.2
novel_mir1931	NM_025943.3
novel_mir1931	NM_027470.3
novel_mir1931	XM_006539985.2
novel_mir1931	NM_018788.3
novel_mir1931	NM_001039472.1
novel_mir1931	NM_010950.2
novel_mir1931	NM_011836.3
novel_mir1931	XM_006519279.3
novel_mir1931	NM_001029836.2
novel_mir1931	NM_001085535.1
novel_mir1931	NM_012040.3
novel_mir1931	NM_153489.2
novel_mir1931	NM_001048228.1
novel_mir1931	NM_015805.3
novel_mir1931	NM_027658.2
novel_mir1931	XM_006497746.3
novel_mir1931	NM_019750.3
novel_mir1931	NM_001081388.2
novel_mir1931	NM_007511.2
novel_mir1931	NM_178618.3
novel_mir1931	NM_007858.3
novel_mir1931	NM_172872.3
novel_mir1931	NM_146228.4
novel_mir1931	NM_007493.3
novel_mir1931	NM_153105.7
novel_mir1931	NM_027238.2
novel_mir1931	XM_006523533.1
novel_mir1931	NM_021482.2
novel_mir1931	XM_006510838.1
novel_mir1931	NM_008078.2
novel_mir1931	NM_178047.4
novel_mir1931	NM_001033285.1
novel_mir1931	NM_028199.3
novel_mir1931	NM_008793.2
novel_mir1931	NM_001005341.3
novel_mir1931	NM_001040072.1
novel_mir1931	NM_001163566.1
novel_mir1931	NM_008093.2
novel_mir1931	NM_019913.5
novel_mir1931	NM_030108.2
novel_mir1931	NM_011998.4
novel_mir1931	NM_153418.2
novel_mir1931	NM_021716.5
novel_mir1931	NM_133735.2
novel_mir1931	NM_021358.2
novel_mir1931	NM_001101443.1
novel_mir1931	NM_008773.4
novel_mir1931	NM_011438.2
novel_mir1931	NM_011877.2
novel_mir1931	NM_174997.2
novel_mir1931	XM_006502370.2
novel_mir1931	NM_138604.3
novel_mir1931	NM_007458.2
novel_mir1931	XM_011250221.2
novel_mir1931	NM_028720.2
novel_mir1931	NM_025605.3
novel_mir1931	NM_001081151.1
novel_mir1931	NM_019769.3
novel_mir1931	XM_006507075.2
novel_mir1931	NM_020277.2
novel_mir1931	NM_175021.3
novel_mir1931	NM_001276355.1
novel_mir1931	NM_001168623.1
novel_mir1931	NM_011589.2
novel_mir1931	NM_001024474.2
novel_mir1931	NM_013781.3
novel_mir1931	NM_023115.3
novel_mir1931	NM_022882.4
novel_mir1931	NM_011256.3
novel_mir1931	XM_006513923.3
novel_mir1931	NM_010700.3
novel_mir1931	NM_010717.3
novel_mir1931	NR_126089.1
novel_mir1931	NM_029635.3
novel_mir1931	NM_011690.3
novel_mir1931	NM_178119.3
novel_mir1931	NM_029922.3
novel_mir1931	NM_021513.2
novel_mir1931	NM_144812.2
novel_mir1931	XM_006509933.2
novel_mir1931	NM_178741.3
novel_mir1931	NM_001293646.1
novel_mir1931	XM_006513237.2
novel_mir1931	NM_145922.2
novel_mir1931	NM_011936.2
novel_mir1931	NM_026646.3
novel_mir1931	NR_028280.1
novel_mir1931	NM_021901.3
novel_mir1931	NM_172263.2
novel_mir1931	NM_026555.2
novel_mir1931	NM_016874.3
novel_mir1931	NM_019689.2
novel_mir1931	NM_007635.4
novel_mir1931	NM_010345.4
novel_mir1931	NM_028709.2
novel_mir1931	NM_172516.4
novel_mir1931	NM_025835.3
novel_mir1931	XM_006538531.3
novel_mir1931	NM_198168.3
novel_mir1931	NM_175362.2
novel_mir1931	XM_006540755.2
novel_mir1931	NM_009157.5
novel_mir1931	NM_181405.4
novel_mir1931	NM_133488.1
novel_mir1931	NM_018764.3
novel_mir1931	NM_172719.2
novel_mir1931	XM_006528086.2
novel_mir1931	NM_009720.2
novel_mir1931	NM_011145.3
novel_mir1931	NM_183408.3
novel_mir1931	NM_009528.3
novel_mir1931	NM_001162977.1
novel_mir1931	NM_011498.4
novel_mir1931	NR_121195.1
novel_mir1931	NM_011714.2
novel_mir1931	NM_177411.4
novel_mir1931	NM_011040.4
novel_mir1931	XM_011241143.1
novel_mir1931	NM_001033294.3
novel_mir1931	NM_175162.4
novel_mir1931	NM_172518.3
novel_mir1931	NM_022721.3
novel_mir1931	NM_133232.3
novel_mir1931	NM_007872.4
novel_mir1931	NM_009218.3
novel_mir1931	XR_388373.2
novel_mir1931	NM_019572.3
novel_mir1931	XM_006519044.3
novel_mir1931	NM_029031.3
novel_mir1931	NM_009813.2
novel_mir1931	XM_006524669.2
novel_mir1931	NM_016885.2
novel_mir1931	NM_011838.4
novel_mir1931	NM_020270.3
novel_mir1931	NM_172151.4
novel_mir1931	NM_009910.3
novel_mir1931	NR_033223.1
novel_mir1931	NM_016972.2
novel_mir1931	XM_006523569.3
novel_mir1931	XM_006502961.2
novel_mir1931	NM_001112697.1
novel_mir1931	NM_053199.3
novel_mir1931	NM_020028.3
novel_mir1931	NM_030132.5
novel_mir1931	NM_026202.4
novel_mir1931	NM_146244.4
novel_mir1931	XM_006538575.1
novel_mir1931	NM_025821.2
novel_mir1931	NM_011809.3
novel_mir1931	NM_007567.2
novel_mir1931	NM_001081109.1
novel_mir1931	NM_010914.2
novel_mir1931	NM_028262.3
novel_mir1931	NM_009469.3
novel_mir1931	NM_001080930.1
novel_mir1931	NM_001044308.2
novel_mir1931	NM_009963.4
novel_mir1931	NM_175430.4
novel_mir1931	XM_006503152.3
novel_mir1931	NM_009234.6
novel_mir1931	NR_073425.1
novel_mir1931	NM_009920.4
novel_mir1931	NM_001111141.1
novel_mir1931	XM_011249706.2
novel_mir1931	XM_006528114.3
novel_mir1931	NM_001081130.1
novel_mir1931	NM_177466.4
novel_mir1931	NM_007545.2
novel_mir1931	NM_181071.3
novel_mir1931	NM_175427.4
novel_mir1931	NM_027157.3
novel_mir1931	NM_010050.3
novel_mir1931	NM_008761.4
novel_mir1931	NM_175750.3
novel_mir1931	NM_011065.4
novel_mir1931	XM_006524317.3
novel_mir1931	NM_021487.1
novel_mir1931	NM_172443.3
novel_mir1931	NM_026295.2
novel_mir1931	NM_181452.2
novel_mir1931	NM_053085.2
novel_mir1931	XM_006503728.1
novel_mir1931	XM_006531492.3
novel_mir1931	NM_001145162.1
novel_mir1931	NM_001081117.2
novel_mir1931	NM_152801.2
novel_mir1931	NM_023731.3
novel_mir1931	NM_001081044.2
novel_mir1931	NM_009534.3
novel_mir1931	NM_025590.4
novel_mir1931	NM_021717.2
novel_mir1931	NM_212446.2
novel_mir1931	XM_006534070.3
novel_mir1931	NM_008449.2
novel_mir1931	XM_006532178.3
novel_mir1931	NM_029564.2
novel_mir1931	NM_178087.4
novel_mir1931	NM_001100452.1
novel_mir1931	NM_010258.3
novel_mir1931	NM_001033877.4
novel_mir1931	NM_172577.3
novel_mir1931	NM_020507.3
novel_mir1931	NM_009079.3
novel_mir1931	NM_007697.2
novel_mir1931	NM_153121.2
novel_mir1931	NM_027100.2
novel_mir1931	XM_006503802.3
novel_mir1931	NM_153576.2
novel_mir1931	NM_133950.2
novel_mir1931	NM_133249.2
novel_mir1931	NM_001081192.1
novel_mir1931	NM_146255.2
novel_mir1931	NM_001025379.1
novel_mir1931	NM_172661.3
novel_mir1931	NM_172300.3
novel_mir1931	NM_001081126.2
novel_mir1931	XM_011246477.1
novel_mir1931	NM_145606.3
novel_mir1931	NM_172269.3
novel_mir1931	NM_001081177.1
novel_mir1931	NM_009382.3
novel_mir1931	NM_013785.2
novel_mir1931	NM_001290442.1
novel_mir1931	NM_001160178.1
novel_mir1931	NM_026106.4
novel_mir1931	NM_145415.2
novel_mir1931	NM_007456.4
novel_mir1931	NM_009434.2
novel_mir1931	NM_001040396.2
novel_mir1931	NM_008296.2
novel_mir1931	XM_006497969.3
novel_mir1931	NM_010438.3
novel_mir1931	NM_029391.2
novel_mir1931	NM_175451.1
novel_mir1931	NM_001080389.2
novel_mir1931	NM_028730.6
novel_mir1931	NM_001017426.1
novel_mir1931	NM_133213.2
novel_mir1931	NM_019835.2
novel_mir1931	NM_022417.3
novel_mir1931	NM_010299.3
novel_mir1931	NM_009793.3
novel_mir1931	NM_008876.3
novel_mir1931	NM_029687.3
novel_mir1931	NM_015830.1
novel_mir1931	XM_011241686.1
novel_mir1931	NM_178887.4
novel_mir1931	NM_013880.3
novel_mir1931	NM_028493.2
novel_mir1931	NM_023348.4
novel_mir1931	XM_006514581.2
novel_mir1931	NM_010093.3
novel_mir1931	XM_006513316.1
novel_mir1931	XM_006504045.1
novel_mir1931	NM_019392.2
novel_mir1931	NM_001101486.1
novel_mir1931	NM_029791.4
novel_mir1931	NM_020267.2
novel_mir1931	XM_006506528.3
novel_mir1931	NM_130878.2
novel_mir1931	NM_174854.2
novel_mir1931	NM_033371.2
novel_mir1931	NM_177084.3
novel_mir1931	NM_013885.2
novel_mir1931	NM_010100.3
novel_mir1931	NM_010242.3
novel_mir1931	NM_011625.1
novel_mir1931	NR_027809.1
novel_mir1931	NM_009522.2
novel_mir1931	NM_009011.4
novel_mir1931	XM_011247446.2
novel_mir1931	NM_133667.2
novel_mir1931	XM_006533744.1
novel_mir1931	NM_211138.1
novel_mir1931	NM_030887.2
novel_mir1931	NM_016778.3
novel_mir1931	NM_001168615.1
novel_mir1931	XM_006519268.3
novel_mir1931	NM_134094.4
novel_mir1931	NM_175316.3
novel_mir1931	NM_146223.3
novel_mir1931	NM_010436.2
novel_mir1931	NM_008495.2
novel_mir1931	NM_134050.4
novel_mir1931	NM_021423.3
novel_mir1931	NM_001033259.4
novel_mir1931	NM_018762.1
novel_mir1931	NM_009378.3
novel_mir1931	NM_023184.3
novel_mir1931	NM_025723.2
novel_mir1931	NM_019789.4
novel_mir1931	NM_211357.2
novel_mir1931	NM_172121.1
novel_mir1931	NM_019821.2
novel_mir1931	NM_010837.3
novel_mir1931	NM_016722.4
novel_mir1931	NM_029815.2
novel_mir1931	NM_172257.4
novel_mir1931	NM_016915.4
novel_mir1931	XM_006539172.3
novel_mir1931	XM_006501714.3
novel_mir1931	NM_177879.5
novel_mir1931	NM_021600.3
novel_mir1931	XM_006515014.3
novel_mir1931	NM_177366.3
novel_mir1931	NM_012023.3
novel_mir1931	NM_177185.4
novel_mir1931	NM_172587.3
novel_mir1931	NM_001099636.2
novel_mir1931	NR_104306.1
novel_mir1931	NM_001025391.2
novel_mir1931	NM_025968.3
novel_mir1931	NM_012026.2
novel_mir1931	NM_022887.4
novel_mir1931	NM_001080949.2
novel_mir1931	NM_028816.2
novel_mir1931	XM_011249909.2
novel_mir1931	NM_013698.3
novel_mir1931	NM_027117.3
novel_mir1931	NM_013593.3
novel_mir1931	NM_013675.3
novel_mir1931	NM_011223.3
novel_mir1931	NM_207237.3
novel_mir1931	NM_175403.3
novel_mir1931	NM_008898.2
novel_mir1931	NM_027946.3
novel_mir1931	NM_013628.2
novel_mir1931	XM_006533332.2
novel_mir1931	NM_020005.4
novel_mir1931	NM_025617.2
novel_mir1931	XM_006533253.3
novel_mir1931	NM_177900.4
novel_mir1931	NM_030730.2
novel_mir1931	NM_030563.2
novel_mir1931	NM_029427.1
novel_mir1931	XM_011244055.2
novel_mir1931	NM_009730.2
novel_mir1931	XM_006519699.3
novel_mir1931	NM_008164.2
novel_mir1931	XM_006530546.3
novel_mir1931	NM_175684.4
novel_mir1931	NM_027884.3
novel_mir1931	NM_183180.2
novel_mir1931	XM_006499408.3
novel_mir1931	NM_001081079.1
novel_mir1931	NM_010918.2
novel_mir1931	NM_001012401.2
novel_mir1931	NM_183034.1
novel_mir1931	NM_176954.3
novel_mir1931	NM_008395.3
novel_mir1931	NM_001037749.2
novel_mir1931	NM_001293727.1
novel_mir1931	NM_027881.3
novel_mir1931	NM_011226.1
novel_mir1931	NM_028767.2
novel_mir1931	NM_172503.3
novel_mir1931	NM_138647.3
novel_mir1931	NM_028301.4
novel_mir1931	NM_028868.3
novel_mir1931	NM_144903.3
novel_mir1931	NM_001009949.3
novel_mir1931	NM_011887.3
novel_mir1931	NM_025483.4
novel_mir1931	XM_006515094.3
novel_mir1931	NM_027722.4
novel_mir1931	XM_006495685.2
novel_mir1931	NM_025395.3
novel_mir1931	NM_007741.2
novel_mir1931	NM_053099.2
novel_mir1931	NM_018814.3
novel_mir1931	NM_153062.2
novel_mir1931	NM_198248.1
novel_mir1931	NM_183138.2
novel_mir1931	NM_153396.3
novel_mir1931	NM_016757.2
novel_mir1931	XM_006534533.3
novel_mir1931	NM_138655.1
novel_mir1931	NM_023908.2
novel_mir1931	NM_001205311.1
novel_mir1931	XM_011240417.1
novel_mir1931	NM_008623.5
novel_mir1931	NM_009217.4
novel_mir1931	XM_006530804.1
novel_mir1931	NM_001159968.1
novel_mir1931	NM_011122.3
novel_mir1931	NM_023655.2
novel_mir1931	NM_178220.3
novel_mir1931	NM_133847.3
novel_mir1931	XM_006503916.1
novel_mir1931	NM_001289510.1
novel_mir1931	NM_001302359.1
novel_mir1931	NM_022813.3
novel_mir1931	NM_001290302.1
novel_mir1931	NM_001081981.2
novel_mir1931	NM_008716.2
novel_mir1931	NM_023668.2
novel_mir1931	NM_180599.1
novel_mir1931	NM_133925.2
novel_mir1931	NM_024181.2
novel_mir1931	NM_007400.2
novel_mir1931	NM_001163009.1
novel_mir1931	NM_031406.3
novel_mir1931	NM_145760.3
novel_mir1931	NM_001037294.1
novel_mir1931	NM_011858.4
novel_mir1931	NM_207282.3
novel_mir1931	NM_008558.2
novel_mir1931	XM_006524240.1
novel_mir1931	NM_008115.3
novel_mir1931	NM_021351.2
novel_mir1931	NM_001198635.1
novel_mir1931	NM_029097.2
novel_mir1931	NM_194342.3
novel_mir1931	NM_030706.3
novel_mir1931	XM_006532334.3
novel_mir1931	NM_026404.2
novel_mir1931	NM_007574.2
novel_mir1931	NM_030189.3
novel_mir1931	NM_008595.2
novel_mir1931	NM_001013783.2
novel_mir1931	NM_138950.2
novel_mir1931	NM_031194.5
novel_mir1931	NM_001081315.1
novel_mir1931	XM_006499925.1
novel_mir1931	NM_198618.5
novel_mir1931	NM_148944.4
novel_mir1931	NM_031163.3
novel_mir1931	XM_011239148.2
novel_mir1931	XM_006513719.2
novel_mir1931	XM_006539145.3
novel_mir1931	NM_148946.2
novel_mir1931	NM_031408.2
novel_mir1931	NM_029357.3
novel_mir1931	NM_011354.3
novel_mir1931	NM_011741.2
novel_mir1931	NM_007805.4
novel_mir1931	NM_015804.3
novel_mir1931	NM_019741.3
novel_mir1931	XM_011249558.2
novel_mir1931	XM_006499050.3
novel_mir1931	NM_007438.4
novel_mir1931	NM_008675.2
novel_mir1931	NM_009305.2
novel_mir1931	XM_011247926.2
novel_mir1931	NM_145473.3
novel_mir1931	XM_006510442.2
novel_mir1931	NM_134189.2
novel_mir1931	NM_145820.3
novel_mir1931	NM_144810.5
novel_mir1931	XM_006541300.3
novel_mir1931	XR_375493.3
novel_mir1931	NM_020043.3
novel_mir1931	NM_008421.3
novel_mir1931	NM_053272.2
novel_mir1931	NM_153793.2
novel_mir1931	NM_145570.2
novel_mir1931	NM_144879.2
novel_mir1931	XM_006506735.2
novel_mir1931	NM_201245.3
novel_mir1931	NM_009902.4
novel_mir1931	NM_028758.2
novel_mir1931	NR_045689.1
novel_mir1931	NR_027859.1
novel_mir1931	NM_145226.2
novel_mir1931	NM_001163488.1
novel_mir1931	NM_001080817.1
novel_mir1931	NM_001079883.1
novel_mir1931	NM_207232.2
novel_mir1931	NM_009955.3
novel_mir1931	XM_006501467.3
novel_mir1931	NM_032396.3
novel_mir1931	NM_021286.4
novel_mir1931	NR_003961.1
novel_mir1931	NM_011986.4
novel_mir1931	XM_006520384.3
novel_mir1931	NM_027081.3
novel_mir1931	NM_010587.2
novel_mir1931	NM_001009546.1
novel_mir1931	NM_172429.2
novel_mir1931	NM_031196.3
novel_mir1931	XM_006538928.1
novel_mir1931	XM_006517921.3
novel_mir1931	NM_175126.4
novel_mir1931	NM_009677.6
novel_mir1931	NM_012051.4
novel_mir1931	NM_001242411.1
novel_mir1931	NM_001010825.3
novel_mir1931	XM_006514036.1
novel_mir1931	NM_022305.4
novel_mir1931	NM_020608.3
novel_mir1931	XM_006530177.1
novel_mir1931	NM_181403.2
novel_mir1931	NM_026574.3
novel_mir1931	NM_001081028.1
novel_mir1931	NM_008721.4
novel_mir1931	NM_009675.2
novel_mir1931	NM_153177.3
novel_mir1931	NM_008877.3
novel_mir1931	NM_009671.5
novel_mir1931	XM_006532716.2
novel_mir1931	NM_001101471.1
novel_mir1931	NM_015737.4
novel_mir1931	NM_009849.2
novel_mir1931	NM_028004.2
novel_mir1931	NM_011323.3
novel_mir1931	NM_019645.3
novel_mir1931	NM_027315.4
novel_mir1931	NM_009223.3
novel_mir1931	NM_001039354.1
novel_mir1931	NM_001163308.1
novel_mir1931	NM_009880.3
novel_mir1931	XM_006509963.3
novel_mir1931	NM_175481.5
novel_mir1931	NM_001100606.1
novel_mir1931	NM_008355.3
novel_mir1931	NM_152810.2
novel_mir1931	NM_026131.4
novel_mir1931	XM_006510098.3
novel_mir1931	NM_010069.1
novel_mir1931	NM_172564.3
novel_mir1931	XM_006514599.3
novel_mir1931	NM_001033235.3
novel_mir1931	NM_007417.4
novel_mir1931	NM_001081123.1
novel_mir1931	XM_006532686.2
novel_mir1931	NM_031998.3
novel_mir1931	NM_001039484.1
novel_mir1931	NM_172601.3
novel_mir1931	NM_009176.5
novel_mir1931	NM_022328.2
novel_mir1931	NM_153565.2
novel_mir1931	NM_013646.2
novel_mir1931	NM_178730.3
novel_mir1931	NM_144817.2
novel_mir1931	NM_172805.3
novel_mir1931	NM_008633.4
novel_mir1931	NM_027994.1
novel_mir1931	NM_001081427.1
novel_mir1931	XM_006503102.1
novel_mir1931	NM_017463.2
novel_mir1931	NM_198609.2
novel_mir1931	XM_006507834.2
novel_mir1931	NM_028792.3
novel_mir1931	NM_010908.5
novel_mir1931	NM_026376.3
novel_mir1931	NM_021296.2
novel_mir1931	NM_181730.4
novel_mir1931	NM_032397.2
novel_mir1931	NM_010028.3
novel_mir1931	XM_011241300.2
novel_mir1931	XM_006516295.2
novel_mir1931	NM_146164.2
novel_mir1931	NM_130867.3
novel_mir1931	NM_021463.4
novel_mir1931	NM_019869.3
novel_mir1931	XM_006511475.3
novel_mir1931	NM_175199.3
novel_mir1931	NM_001164679.1
novel_mir1931	NM_001081345.2
novel_mir1931	NM_013833.2
novel_mir1931	NM_011448.4
novel_mir1931	NM_001164320.1
novel_mir1931	NM_013750.2
novel_mir1931	NM_001031667.1
novel_mir1931	NM_029332.1
novel_mir1931	NM_028790.3
novel_mir1931	NM_008720.2
novel_mir1931	XM_006511869.3
novel_mir1931	NM_010274.3
novel_mir1931	NM_007561.4
novel_mir1931	XM_006497543.3
novel_mir1931	NM_001081279.1
novel_mir1931	NM_213729.1
novel_mir1931	NM_027422.3
novel_mir1931	NM_008985.2
novel_mir1931	NM_001098799.1
novel_mir1931	NR_104304.1
novel_mir1931	NM_021308.1
novel_mir1931	XM_006521946.1
novel_mir1931	NM_172492.3
novel_mir1931	XM_006534335.1
novel_mir1931	NM_207258.3
novel_mir1931	NM_172611.4
novel_mir1931	NM_177224.2
novel_mir1931	NM_001163126.1
novel_mir1931	NM_010740.3
novel_mir1931	NM_153080.2
novel_mir1931	NM_022883.3
novel_mir1931	NM_011404.3
novel_mir1931	NM_009747.2
novel_mir1931	NM_011993.4
novel_mir1931	NM_010018.3
novel_mir1931	NM_011703.4
novel_mir1931	NM_010167.4
novel_mir1931	NM_080855.2
novel_mir1931	NM_027694.2
novel_mir1931	NM_172775.2
novel_mir1931	NM_173785.6
novel_mir1931	NM_011777.3
novel_mir1931	NM_144874.4
novel_mir1931	NM_029978.1
novel_mir1931	NM_009348.3
novel_mir1931	NM_182809.2
novel_mir1931	XM_006505142.2
novel_mir1931	NM_007499.2
novel_mir1931	NM_008718.2
novel_mir1931	XM_006516560.1
novel_mir1931	NR_027838.1
novel_mir1931	NM_007681.3
novel_mir1931	XM_006500918.1
novel_mir1931	NM_001290540.1
novel_mir1931	NM_001141925.1
novel_mir1931	XM_006510632.2
novel_mir1931	NM_001081229.1
novel_mir1931	NM_009229.4
novel_mir1931	NM_011842.3
novel_mir1931	XR_373613.1
novel_mir1931	NM_201531.3
novel_mir1931	NM_028123.3
novel_mir1931	XM_006500947.3
novel_mir1931	NM_016667.3
novel_mir1931	NM_007616.4
novel_mir1931	NM_007386.2
novel_mir1931	NM_001081185.1
novel_mir1931	NM_010468.2
novel_mir1931	NM_019781.2
novel_mir1931	NM_008501.2
novel_mir1931	NM_001114977.1
novel_mir1931	NM_011943.2
novel_mir1931	NM_009510.2
novel_mir1931	NM_175164.4
novel_mir1931	NM_010221.2
novel_mir1931	NM_146173.3
novel_mir1931	NM_145401.2
novel_mir1931	NM_175022.2
novel_mir1931	NM_015730.5
novel_mir1931	NM_008997.3
novel_mir1931	NM_001160319.1
novel_mir1931	NM_175155.4
novel_mir1931	XM_006516957.1
novel_mir1931	NM_026633.3
novel_mir1931	XM_006501704.3
novel_mir1931	NM_172647.2
novel_mir1931	NM_001080925.1
novel_mir1931	NM_172623.2
novel_mir1931	NM_008434.2
novel_mir1931	NM_009421.4
novel_mir1931	NM_172734.3
novel_mir1931	NM_001039184.1
novel_mir1931	XM_006531967.3
novel_mir1931	NM_028195.3
novel_mir1931	NM_018805.2
novel_mir1931	NM_011970.4
novel_mir1931	NM_009778.3
novel_mir1931	NM_177137.5
novel_mir1931	NM_009505.4
novel_mir1931	NM_011352.2
novel_mir1931	NM_175493.4
novel_mir1931	NM_080795.4
novel_mir1931	XM_006509227.2
novel_mir1931	NM_013846.3
novel_mir1931	XM_011250177.2
novel_mir1931	XM_006519460.2
novel_mir1931	NM_027195.2
novel_mir1931	NM_011947.3
novel_mir1931	NM_017464.5
novel_mir1931	NM_013907.2
novel_mir1931	NM_133962.3
novel_mir1931	NM_145836.2
novel_mir1931	NM_139236.3
novel_mir1931	NM_007750.2
novel_mir1931	XR_374084.3
novel_mir1931	NM_008566.3
novel_mir1931	NM_008781.4
novel_mir1931	NM_010181.2
novel_mir1931	NM_175112.5
novel_mir1931	NM_025927.4
novel_mir1931	NM_027975.2
novel_mir1931	NM_020625.3
novel_mir1931	NM_173189.2
novel_mir1931	NM_009102.3
novel_mir1931	NM_010518.2
novel_mir1931	NM_198214.3
novel_mir1931	NM_172589.2
novel_mir1931	NM_026409.4
novel_mir1931	NM_178165.4
novel_mir1931	NM_172606.2
novel_mir1931	XM_006501645.3
novel_mir1931	NM_007564.5
novel_mir1931	NM_133664.3
novel_mir1931	XM_011251006.2
novel_mir1931	NM_027557.1
novel_mir1931	NM_145391.2
novel_mir1931	NM_028638.1
novel_mir1931	NM_145920.3
novel_mir1931	NM_007756.3
novel_mir1931	NM_011074.3
novel_mir1931	NM_013702.3
novel_mir1931	NM_146125.2
novel_mir1931	NM_009456.2
novel_mir1931	NM_029352.3
novel_mir1931	NM_011112.3
novel_mir1931	NM_146257.2
novel_mir1931	XM_006539903.3
novel_mir1931	NM_007570.2
novel_mir1931	XM_006521144.3
novel_mir1931	NM_139051.3
novel_mir1931	NM_175438.4
novel_mir1931	NM_023900.2
novel_mir1931	NM_130454.2
novel_mir1931	NM_001033167.3
novel_mir1931	XM_006518020.2
novel_mir1931	NM_025974.2
novel_mir1931	NM_001163502.1
novel_mir1931	NM_031199.4
novel_mir1931	NM_001101506.1
novel_mir1931	XM_006531979.3
novel_mir1931	NM_030246.2
novel_mir1931	XM_006534518.3
novel_mir1931	NM_213733.2
novel_mir1931	NM_013693.3
novel_mir1931	NM_009332.3
novel_mir1931	NM_010426.2
novel_mir1931	NM_172134.2
novel_mir1931	NM_176919.4
novel_mir1931	NM_001081641.1
novel_mir1931	NM_080708.1
novel_mir1931	NM_001081304.1
novel_mir1931	NM_031189.2
novel_mir1931	XM_006509112.2
novel_mir1931	NM_013912.3
novel_mir1931	NM_016847.2
novel_mir1931	NM_013501.3
novel_mir1931	NM_177151.3
novel_mir1931	NM_001081421.1
novel_mir1931	XM_006533656.3
novel_mir1931	XM_006527048.3
novel_mir1931	NM_011825.1
novel_mir1931	NM_144939.2
novel_mir1931	NM_178367.4
novel_mir1931	NM_007610.2
novel_mir1931	NM_011446.1
novel_mir1931	NM_011770.4
novel_mir1931	XM_006515411.3
novel_mir1931	NM_008969.4
novel_mir1931	NM_001114609.1
novel_mir1931	XM_006514463.1
novel_mir1931	NM_001001738.2
novel_mir1931	NM_028614.3
novel_mir1931	NM_016906.4
novel_mir1931	XM_011250974.2
novel_mir1931	XM_006510907.3
novel_mir1931	NM_010173.4
novel_mir1931	NM_009478.4
novel_mir1931	NM_080289.2
novel_mir1931	NR_045570.1
novel_mir1931	NM_198620.1
novel_mir1931	NM_138748.5
novel_mir1931	NM_011779.3
novel_mir1931	NM_173780.4
novel_mir1931	NM_177378.4
novel_mir1931	NM_080788.3
novel_mir1931	NM_009367.3
novel_mir1931	NM_001013756.1
novel_mir1931	NM_023043.3
novel_mir1931	NM_172783.3
novel_mir1931	NM_001004157.2
novel_mir1931	NM_013461.4
novel_mir1931	XM_011238687.2
novel_mir1931	NM_177292.3
novel_mir1931	NM_001081270.1
novel_mir1931	NM_010208.4
novel_mir1931	NM_026886.3
novel_mir1931	XM_006495494.3
novel_mir1931	NM_009922.4
novel_mir1931	NM_030205.4
novel_mir1931	NM_031396.2
novel_mir1931	XM_006533787.2
novel_mir1931	XM_006528334.2
novel_mir1931	NM_175106.3
novel_mir1931	NM_145579.3
novel_mir1931	NM_172862.3
novel_mir1931	NM_016985.2
novel_mir1931	NM_001042651.1
novel_mir1931	NM_008744.2
novel_mir1931	NM_021885.4
novel_mir1931	NM_019701.2
novel_mir1931	NM_011077.2
novel_mir1931	NM_013615.3
novel_mir1931	NM_175184.4
novel_mir1931	NM_198114.2
novel_mir1931	NM_175561.4
novel_mir1931	NM_001160379.1
novel_mir1931	NM_144560.3
novel_mir1931	NM_011037.4
novel_mir1931	NM_011508.2
novel_mir1931	NM_009953.4
novel_mir1931	NM_198191.2
novel_mir1931	NM_177082.4
novel_mir1931	NM_153514.5
novel_mir1931	NM_029100.2
novel_mir1931	NM_001164518.1
novel_mir1931	NM_030705.4
novel_mir1931	NM_030209.4
novel_mir1931	NM_019743.3
novel_mir1931	NM_010607.3
novel_mir1931	XM_006530810.2
novel_mir1931	NR_073548.1
novel_mir1931	NM_001081256.1
novel_mir1931	NM_008512.2
novel_mir1931	NM_145512.4
novel_mir1931	NM_178719.5
novel_mir1931	NM_175551.4
novel_mir1931	NM_009142.3
novel_mir1931	NM_133983.4
novel_mir1931	XM_006496435.3
novel_mir1931	NM_175387.3
novel_mir1931	NM_011052.2
novel_mir1931	NM_172276.3
novel_mir1931	NM_181345.3
novel_mir1931	NM_009744.3
novel_mir1931	XM_006504628.3
novel_mir1931	NM_008092.4
novel_mir1931	NM_009459.3
novel_mir1931	NM_001190374.1
novel_mir1931	NM_011656.3
novel_mir1931	NM_010273.4
novel_mir1931	NM_145441.3
novel_mir1931	XM_006508995.3
novel_mir1931	XM_006503799.2
novel_mir1931	NM_001177303.1
novel_mir1931	NM_173371.4
novel_mir1931	NM_001085421.1
novel_mir1931	XM_006500868.3
novel_mir1931	NM_018873.2
novel_mir1931	NM_053155.2
novel_mir1931	NM_027057.3
novel_mir1931	NM_172266.3
novel_mir1931	NM_172725.2
novel_mir1931	NM_172855.3
novel_mir1931	XM_006529323.3
novel_mir1931	NM_001134457.1
novel_mir1931	NM_013852.2
novel_mir1931	NM_153412.4
novel_mir1931	NM_029007.2
novel_mir1931	NM_016668.3
novel_mir1931	NM_001024616.1
novel_mir1931	NM_013691.2
novel_mir1931	NM_007857.5
novel_mir1931	NM_145124.3
novel_mir1931	NM_146112.4
novel_mir1931	XM_006502228.3
novel_mir1931	NM_011049.5
novel_mir1931	NM_029502.3
novel_mir1931	NM_011027.3
novel_mir1931	NM_139308.2
novel_mir1931	XM_006517085.3
novel_mir1931	NM_010562.2
novel_mir1931	NM_026350.3
novel_mir1931	NM_026615.4
novel_mir1931	NM_027570.3
novel_mir1931	NM_015818.2
novel_mir1931	XM_006538267.3
novel_mir1931	XM_006506145.1
novel_mir1931	NM_009319.3
novel_mir1931	NM_144860.2
novel_mir1931	XM_006534685.3
novel_mir1931	NM_008270.2
novel_mir1931	NM_027652.2
novel_mir1931	NM_001159519.1
novel_mir1931	NM_198411.2
novel_mir1931	NM_001083919.1
novel_mir1931	XR_373893.2
novel_mir1931	NM_023699.3
novel_mir1931	NM_008256.4
novel_mir1931	NM_177753.3
novel_mir1931	NM_001029988.2
novel_mir1931	NM_177073.6
novel_mir1931	XM_006499538.3
novel_mir1931	NM_001102563.1
novel_mir1931	NM_026995.4
novel_mir1931	NM_175675.3
novel_mir1931	NM_018789.2
novel_mir1931	XM_006505860.2
novel_mir1931	NM_029862.4
novel_mir1931	NM_144822.3
novel_mir1931	NM_178919.4
novel_mir1931	NM_177794.3
novel_mir1931	XM_011249429.2
novel_mir1931	NM_145433.1
novel_mir1931	NM_008362.2
novel_mir1931	NM_181582.4
novel_mir1931	NM_178713.4
novel_mir1931	NM_144917.5
novel_mir1931	NM_013853.2
novel_mir1931	NM_177343.4
novel_mir1931	NM_026861.2
novel_mir1931	XM_006510227.3
novel_mir1931	NM_001255994.1
novel_mir1931	NM_016920.3
novel_mir1931	XR_378271.1
novel_mir1931	NM_008609.4
novel_mir1931	NM_173002.3
novel_mir1931	NM_173185.2
novel_mir1931	XR_378252.3
novel_mir1931	NM_053171.2
novel_mir1931	NM_001024645.1
novel_mir1931	NM_009295.2
novel_mir1931	NM_007648.4
novel_mir1931	NM_022021.2
novel_mir1931	NM_057172.3
novel_mir1931	XM_006540866.3
novel_mir1931	NM_178591.2
novel_mir1931	NM_009650.2
novel_mir1931	NM_021412.3
novel_mir1931	NM_013823.2
novel_mir1931	NM_028447.3
novel_mir1931	NM_008398.2
novel_mir1931	NM_019417.3
novel_mir1931	NM_054068.2
novel_mir1931	NM_008676.3
novel_mir1931	NM_023625.4
novel_mir1931	NM_001285438.1
novel_mir1931	NM_011102.4
novel_mir1931	XM_006535580.3
novel_mir1931	NM_001161618.1
novel_mir1931	NM_001081971.1
novel_mir1931	NM_009946.3
novel_mir1931	NM_011198.4
novel_mir1931	NM_013881.4
novel_mir1931	NM_172600.4
novel_mir1931	NR_104465.1
novel_mir1931	NM_175696.4
novel_mir1931	NM_030729.4
novel_mir1931	NM_144528.3
novel_mir1931	NM_001085373.1
novel_mir1931	XM_006501275.2
novel_mir1931	XM_006500511.3
novel_mir1931	NM_025508.5
novel_mir1931	NM_175127.2
novel_mir1931	NM_022982.2
novel_mir1931	NM_010890.3
novel_mir1931	NM_001039047.1
novel_mir1931	NM_177709.3
novel_mir1931	NM_173370.3
novel_mir1931	XM_006530393.3
novel_mir1931	NM_009055.4
novel_mir1931	NM_009211.2
novel_mir1931	NM_177461.1
novel_mir1931	NM_201353.1
novel_mir1931	XM_006535812.1
novel_mir1931	XM_006540905.3
novel_mir1931	NM_008029.3
novel_mir1931	NM_010119.5
novel_mir1931	XM_006507561.2
novel_mir1931	NM_027172.3
novel_mir1931	NM_133979.3
novel_mir1931	NM_198013.3
novel_mir1931	NM_027965.2
novel_mir1931	NM_029512.2
novel_mir1931	NM_021391.3
novel_mir1931	NM_016866.2
novel_mir1931	NM_013862.5
novel_mir1931	NM_145429.5
novel_mir1931	NM_023647.6
novel_mir1931	XM_006520249.3
novel_mir1931	NM_001294144.1
novel_mir1931	NM_028932.4
novel_mir1931	NM_001291195.1
novel_mir1931	NM_130887.3
novel_mir1931	NM_001033136.3
novel_mir1931	NM_010720.3
novel_mir1931	NM_027906.1
novel_mir1931	NM_008594.2
novel_mir1931	NM_178597.5
novel_mir1931	NM_008440.4
novel_mir1931	NM_010569.4
novel_mir1931	NM_011305.3
novel_mir1931	NM_013813.1
novel_mir1931	NM_177472.5
novel_mir1931	NM_153049.3
novel_mir1931	NM_199306.4
novel_mir1931	NM_178646.4
novel_mir1931	NM_146168.1
novel_mir1931	NM_007666.4
novel_mir1931	NM_027498.3
novel_mir1931	NM_007707.3
novel_mir1931	NM_019691.4
novel_mir1931	NM_024449.6
novel_mir1931	NM_146191.3
novel_mir1931	NM_182994.2
novel_mir1931	NM_025623.2
novel_mir1931	XM_006529055.3
novel_mir1931	NM_007712.4
novel_mir1931	NM_175462.4
novel_mir1931	NM_145978.2
novel_mir1931	XM_011241167.2
novel_mir1931	XM_006529244.3
novel_mir1931	NM_010900.3
novel_mir1931	NM_175263.4
novel_mir1931	NM_001160019.1
novel_mir1931	NM_001033343.1
novel_mir1931	XM_006506538.2
novel_mir1931	NM_021887.2
novel_mir1931	NM_027911.3
novel_mir1931	NM_009418.3
novel_mir1931	NM_021491.3
novel_mir1931	NM_026138.2
novel_mir1931	NM_011863.2
novel_mir1931	NM_001033263.5
novel_mir1931	NM_023735.2
novel_mir1931	NM_008266.5
novel_mir1931	NM_013664.3
novel_mir1931	NM_145219.4
novel_mir1931	XM_006517418.3
novel_mir1931	NM_175366.3
novel_mir1931	NM_008760.4
novel_mir1931	NM_025996.5
novel_mir1931	XM_006503006.3
novel_mir1931	NM_001109906.2
novel_mir1931	NM_021448.2
novel_mir1931	XM_006510793.3
novel_mir1931	NM_007909.3
novel_mir1931	NM_001081212.1
novel_mir1931	NM_013610.2
novel_mir1931	XM_006527939.2
novel_mir1931	XM_006532429.3
novel_mir1931	NM_001167889.1
novel_mir1931	XM_006509960.2
novel_mir1931	XM_006524822.1
novel_mir1931	NM_145824.4
novel_mir1931	XM_006505097.1
novel_mir1931	NM_199449.2
novel_mir1931	NM_009612.3
novel_mir1931	NM_028839.4
novel_mir1931	NM_013883.2
novel_mir1931	NM_178870.5
novel_mir1931	NM_153459.4
novel_mir1931	NM_172395.3
novel_mir1931	NM_175484.3
novel_mir1931	NM_018790.3
novel_mir1931	NM_134155.1
novel_mir1931	NM_009054.3
novel_mir1931	NM_008787.3
novel_mir1931	NM_020493.2
novel_mir1931	NM_009045.4
novel_mir1931	NM_009771.3
novel_mir1931	NR_110981.1
novel_mir1931	NM_181589.3
novel_mir1931	NR_024139.2
novel_mir1931	NM_025812.2
novel_mir1931	XM_011243732.1
novel_mir1931	NM_177606.4
novel_mir1931	NM_026102.3
novel_mir1931	NM_011538.2
novel_mir1931	NM_001039198.1
novel_mir1931	XM_006502088.3
novel_mir1931	NM_013658.3
novel_mir1931	NM_138747.2
novel_mir1931	NM_010220.4
novel_mir1931	XM_011247521.2
novel_mir1931	NM_178608.4
novel_mir1931	NM_178775.4
novel_mir1931	XM_006496542.2
novel_mir1931	NM_011383.1
novel_mir1931	NM_011170.3
novel_mir1931	NM_008246.2
novel_mir1931	NM_009682.3
novel_mir1931	NM_144831.2
novel_mir1931	NM_001081091.1
novel_mir1931	XM_006520026.3
novel_mir1931	NM_133984.2
novel_mir1931	NM_172122.2
novel_mir1931	NM_025831.3
novel_mir1931	NM_021366.3
novel_mir1931	NM_010487.2
novel_mir1931	NM_007468.2
novel_mir1931	NM_009291.2
novel_mir1931	NM_130893.3
novel_mir1931	NM_177464.4
novel_mir1931	NM_010117.2
novel_mir1931	NM_023182.2
novel_mir1931	NM_013629.2
novel_mir1931	NM_177152.5
novel_mir1931	NM_007517.4
novel_mir1931	NM_007908.4
novel_mir1931	NM_011350.4
novel_mir1931	NM_001099297.1
novel_mir1931	NM_008279.2
novel_mir1931	NM_019679.2
novel_mir1931	NM_001190483.2
novel_mir1931	NM_001039000.4
novel_mir1931	NM_172532.3
novel_mir1931	NM_176930.4
novel_mir1931	NM_001136240.1
novel_mir1931	NM_145703.2
novel_mir1931	NM_153089.4
novel_mir1931	XM_006522139.3
novel_mir1931	NM_145625.3
novel_mir1931	NR_126153.1
novel_mir1931	NM_025788.3
novel_mir1931	NM_030251.3
novel_mir1931	NM_010894.2
novel_mir1931	NM_013662.2
novel_mir1931	XM_006516547.3
novel_mir1931	NM_178694.4
novel_mir1931	NM_018777.4
novel_mir1931	NM_001033268.2
novel_mir1931	NM_026048.4
novel_mir1931	NM_008847.3
novel_mir1931	NM_028420.2
novel_mir1931	NM_172472.3
novel_mir1931	XM_006496066.3
novel_mir1931	NM_009523.2
novel_mir1931	NM_175482.3
novel_mir1931	NM_172442.3
novel_mir1931	NM_028597.3
novel_mir1931	NM_008916.2
novel_mir1931	NM_009699.3
novel_mir1931	NM_013720.2
novel_mir1931	NM_198167.3
novel_mir1931	NM_001034898.2
novel_mir1931	NM_008679.3
novel_mir1931	NM_026819.3
novel_mir1931	NM_028023.3
novel_mir1931	NM_178594.3
novel_mir1931	NM_054049.2
novel_mir1931	NM_011412.3
novel_mir1931	NM_023465.4
novel_mir1931	XM_006499940.1
novel_mir1931	NM_029572.2
novel_mir1931	NM_173048.3
novel_mir1931	XR_390751.2
novel_mir1931	XM_006510063.1
novel_mir1931	NM_173745.5
novel_mir1931	NM_019731.1
novel_mir1931	NM_011956.3
novel_mir1931	XM_006538932.2
novel_mir1931	NR_024590.1
novel_mir1931	NM_001024142.1
novel_mir1931	XM_006530307.3
novel_mir1931	NM_010847.3
novel_mir1931	NM_175244.3
novel_mir1931	NM_008610.3
novel_mir1931	NM_010264.4
novel_mir1931	NM_001160257.1
novel_mir1931	NM_178397.3
novel_mir1931	NM_152818.2
novel_mir1931	XR_385293.2
novel_mir1931	NM_010110.5
novel_mir1931	NM_144862.3
novel_mir1931	NM_022415.3
novel_mir1931	NM_016813.2
novel_mir1931	NM_001163085.2
novel_mir1931	NM_007832.4
novel_mir1931	XM_006505564.3
novel_mir1931	NM_133674.1
novel_mir1931	NM_011520.3
novel_mir1931	NM_144529.2
novel_mir1931	NM_198627.2
novel_mir1931	NM_008231.4
novel_mir1931	NM_134086.4
novel_mir1931	XM_006538631.1
novel_mir1931	XM_006525476.1
novel_mir1931	XM_006513645.3
novel_mir1931	XM_011239490.2
novel_mir1931	NM_025958.2
novel_mir1931	NM_026620.3
novel_mir1931	NM_007397.3
novel_mir1931	NM_026177.3
novel_mir1931	NM_175215.4
novel_mir1931	NM_011101.3
novel_mir1931	NM_007590.3
novel_mir1931	NM_028941.1
novel_mir1931	NM_172308.4
novel_mir1931	NM_173755.3
novel_mir1931	NM_011505.2
novel_mir1931	NM_031881.2
novel_mir1931	NM_010608.2
novel_mir1931	XM_006509606.1
novel_mir1931	NM_008505.4
novel_mir1931	NM_019550.2
novel_mir1931	NM_025857.2
novel_mir1931	XM_006532549.3
novel_mir1931	NM_008300.3
novel_mir1931	NM_001289675.1
novel_mir1931	NM_198107.2
novel_mir1931	NM_001039939.1
novel_mir1931	NM_009059.2
novel_mir1931	NM_023907.4
novel_mir1931	NM_198895.2
novel_mir1931	XM_011250125.2
novel_mir1931	NM_178242.2
novel_mir1931	NM_028038.3
novel_mir1931	NM_001146268.1
novel_mir1931	NM_008559.2
novel_mir1931	NM_207223.1
novel_mir1931	NM_007595.5
novel_mir1931	NM_007496.2
novel_mir1931	NM_001163314.2
novel_mir1931	NM_022009.2
novel_mir1931	NM_011392.2
novel_mir1931	XM_006502124.2
novel_mir1931	NM_183147.2
novel_mir1931	NM_011266.2
novel_mir1931	NR_073483.1
novel_mir1931	NM_178593.3
novel_mir1931	NM_178407.3
novel_mir1931	NM_001101488.1
novel_mir1931	NM_008165.4
novel_mir1931	NM_177616.3
novel_mir1931	NM_148935.2
novel_mir1931	XM_006540902.1
novel_mir1931	NM_024217.3
novel_mir1931	NM_001271678.1
novel_mir1931	XR_389591.2
novel_mir1931	NM_028356.2
novel_mir1931	NM_173384.2
novel_mir1931	NM_008668.2
novel_mir1931	XR_384549.3
novel_mir1931	XM_006499928.2
novel_mir1931	NM_080467.3
novel_mir1931	NM_025428.2
novel_mir1931	NM_017371.2
novel_mir1931	NM_029977.2
novel_mir1931	NM_001163623.1
novel_mir1931	NM_001024707.2
novel_mir1931	XM_006516726.2
novel_mir1931	NM_007726.3
novel_mir1931	NM_176839.1
novel_mir1931	XM_006510454.3
novel_mir1931	NM_010107.4
novel_mir1931	NM_153129.2
novel_mir1931	NM_177620.4
novel_mir1931	NM_198160.2
novel_mir1931	NM_175407.3
novel_mir1931	NM_007472.2
novel_mir1931	NM_175443.5
novel_mir1931	NM_028523.3
novel_mir1931	XM_006506193.2
novel_mir1931	NM_001081302.1
novel_mir1931	NM_025381.2
novel_mir1931	XM_006522718.2
novel_mir1931	NM_001081203.1
novel_mir1931	XM_011238822.2
novel_mir1931	NM_011588.3
novel_mir1931	NM_009616.4
novel_mir1931	XM_011247535.2
novel_mir1931	NM_028065.4
novel_mir1931	NM_145986.2
novel_mir1931	NM_001101510.1
novel_mir1931	NM_148929.3
novel_mir1931	NM_031202.3
novel_mir1931	NM_026631.3
novel_mir1931	NM_177562.5
novel_mir1931	NM_023168.3
novel_mir1931	NM_172569.4
novel_mir1931	NM_177368.4
novel_mir1931	NM_011919.5
novel_mir1931	NM_001303423.1
novel_mir1931	NM_007647.3
novel_mir1931	XM_006503645.1
novel_mir1931	NM_011180.3
novel_mir1931	NM_197940.2
novel_mir1931	XR_389289.3
novel_mir1931	NM_010342.1
novel_mir1931	NM_146032.3
novel_mir1931	NM_001160345.1
novel_mir1931	XM_006502815.2
novel_mir1931	NM_194268.2
novel_mir1931	NM_008636.4
novel_mir1931	NM_010824.2
novel_mir1931	NM_011213.2
novel_mir1931	NM_013631.2
novel_mir1931	NM_013514.4
novel_mir1931	NM_028074.4
novel_mir1931	NM_139300.3
novel_mir1931	NM_138955.3
novel_mir1931	NM_175204.4
novel_mir1931	NM_021403.3
novel_mir1931	NM_078477.2
novel_mir1931	NM_177630.3
novel_mir1931	NM_025885.3
[truncated: 908,336+ more rows]
