# Supplementary material for: Characterizations of microRNAs involved in the molecular mechanisms underlying the therapeutic effects of noni (Morinda citrifolia L.) fruit juice on hyperuricemia in mice
Source: Front Nutr. 2023 Jun 22;10:1121734. doi: 10.3389/fnut.2023.1121734 (PMC10324520; doi:10.3389/fnut.2023.1121734)
Supplement: SUPPLEMENTARY TABLE 8 — Target genes identified by both TargetScan and miRanda of the differentially expressed microRNAs of the model and allopurinol groups of mice. [file Table_8.XLSX]

## Sheet: Modelvs.Allopurinol Expdiff1
miRNA id	Target id
novel_mir1562	NM_033324.2
novel_mir1562	XM_006515581.3
novel_mir1562	NM_145529.3
novel_mir1562	NM_025617.2
novel_mir1562	NM_007587.2
novel_mir1562	XM_006533347.1
novel_mir1562	NM_010922.2
novel_mir1562	XM_006519699.3
novel_mir1562	NM_009873.3
novel_mir1562	NM_133919.4
novel_mir1562	NM_007754.2
novel_mir1562	NM_178899.5
novel_mir1562	NM_175247.3
novel_mir1562	NM_007930.4
novel_mir1562	NM_153573.1
novel_mir1562	NM_027470.3
novel_mir1562	NM_028817.3
novel_mir1562	NM_177611.3
novel_mir1562	NM_001129787.1
novel_mir1562	NM_001293727.1
novel_mir1562	NM_013799.3
novel_mir1562	XM_006535553.3
novel_mir1562	NM_010600.3
novel_mir1562	NM_019466.4
novel_mir1562	NM_009781.4
novel_mir1562	NM_001164528.1
novel_mir1562	NM_173431.2
novel_mir1562	NM_207205.2
novel_mir1562	NM_178618.3
novel_mir1562	NM_011212.3
novel_mir1562	NM_001081267.2
novel_mir1562	XM_006510669.3
novel_mir1562	XM_006504740.3
novel_mir1562	NM_009119.3
novel_mir1562	NM_001167879.1
novel_mir1562	NM_028863.1
novel_mir1562	NM_183195.2
novel_mir1562	NM_026102.3
novel_mir1562	NM_001033277.3
novel_mir1562	XM_006523533.1
novel_mir1562	NM_026965.2
novel_mir1562	NM_001001932.3
novel_mir1562	NM_001122820.1
novel_mir1562	NM_001163136.1
novel_mir1562	NM_008078.2
novel_mir1562	NM_010831.2
novel_mir1562	NM_001033285.1
novel_mir1562	NM_178701.3
novel_mir1562	NM_012019.3
novel_mir1562	NM_001110849.1
novel_mir1562	NM_053009.3
novel_mir1562	NM_001276486.1
novel_mir1562	NM_172407.3
novel_mir1562	NM_010604.3
novel_mir1562	NM_007402.2
novel_mir1562	NM_011771.1
novel_mir1562	XM_006528013.3
novel_mir1562	NM_001025382.2
novel_mir1562	NM_012056.2
novel_mir1562	NM_009512.2
novel_mir1562	NM_027893.3
novel_mir1562	NM_010500.2
novel_mir1562	XM_006532780.2
novel_mir1562	NM_146033.3
novel_mir1562	NM_015734.2
novel_mir1562	NM_133808.5
novel_mir1562	NM_178119.3
novel_mir1562	NM_053011.2
novel_mir1562	NM_133810.3
novel_mir1562	NM_176958.3
novel_mir1562	NM_028603.4
novel_mir1562	NM_138589.2
novel_mir1562	NM_028607.1
novel_mir1562	NM_008976.2
novel_mir1562	NM_177292.3
novel_mir1562	NM_011936.2
novel_mir1562	NM_172671.2
novel_mir1562	NM_175446.3
novel_mir1562	NM_001039000.4
novel_mir1562	NM_001170787.1
novel_mir1562	NM_010277.3
novel_mir1562	NM_030127.3
novel_mir1562	XM_006524130.3
novel_mir1562	XM_006529253.3
novel_mir1562	NM_172643.5
novel_mir1562	NM_028707.4
novel_mir1562	NR_104386.1
novel_mir1562	NM_053137.2
novel_mir1562	NM_001037863.1
novel_mir1562	NM_178622.5
novel_mir1562	NM_021885.4
novel_mir1562	NM_019661.4
novel_mir1562	NM_008024.2
novel_mir1562	NM_013625.4
novel_mir1562	NM_001276329.1
novel_mir1562	NM_019677.2
novel_mir1562	NM_009305.2
novel_mir1562	NM_010711.2
novel_mir1562	NM_029770.2
novel_mir1562	NM_011714.2
novel_mir1562	NM_008972.2
novel_mir1562	NM_022419.3
novel_mir1562	NM_001290467.1
novel_mir1562	NM_133990.5
novel_mir1562	NM_172143.2
novel_mir1562	NM_022023.2
novel_mir1562	NM_001100449.1
novel_mir1562	NM_028023.3
novel_mir1562	NM_183173.2
novel_mir1562	NM_146043.4
novel_mir1562	NM_028873.4
novel_mir1562	NM_001013026.2
novel_mir1562	NM_009320.4
novel_mir1562	XM_006538921.1
novel_mir1562	NM_145512.4
novel_mir1562	NM_009424.3
novel_mir1562	NM_026775.4
novel_mir1562	XM_006528765.2
novel_mir1562	NM_007872.4
novel_mir1562	NM_001163013.1
novel_mir1562	NM_009026.5
novel_mir1562	NM_194343.2
novel_mir1562	NM_001164258.1
novel_mir1562	NM_001190374.1
novel_mir1562	XM_006529677.3
novel_mir1562	NM_176833.4
novel_mir1562	NM_008139.5
novel_mir1562	NM_145423.2
novel_mir1562	NM_029428.1
novel_mir1562	NM_021606.3
novel_mir1562	NM_013511.3
novel_mir1562	XR_385293.2
novel_mir1562	NM_053155.2
novel_mir1562	NM_001030294.1
novel_mir1562	NM_172266.3
novel_mir1562	NM_133978.2
novel_mir1562	NM_001205341.1
novel_mir1562	NM_027353.4
novel_mir1562	XM_006513645.3
novel_mir1562	NM_001033405.2
novel_mir1562	NM_146112.4
novel_mir1562	NM_010578.2
novel_mir1562	NM_146094.2
novel_mir1562	NM_027758.4
novel_mir1562	NM_146037.2
novel_mir1562	NM_001085376.2
novel_mir1562	NM_134148.2
novel_mir1562	XM_006533457.3
novel_mir1562	NM_001013741.1
novel_mir1562	NM_008300.3
novel_mir1562	NM_009182.3
novel_mir1562	XM_011245602.2
novel_mir1562	XM_006521485.1
novel_mir1562	NM_001128151.1
novel_mir1562	NM_026615.4
novel_mir1562	NM_020006.2
novel_mir1562	NM_199199.3
novel_mir1562	NM_001163308.1
novel_mir1562	NM_007545.2
novel_mir1562	NM_144894.3
novel_mir1562	NM_138682.2
novel_mir1562	XM_011243582.1
novel_mir1562	XM_006516070.3
novel_mir1562	NM_001163314.2
novel_mir1562	NM_001162956.1
novel_mir1562	NM_031183.2
novel_mir1562	NM_029413.4
novel_mir1562	NM_213616.4
novel_mir1562	NM_181595.3
novel_mir1562	NM_144822.3
novel_mir1562	NM_008165.4
novel_mir1562	NM_023624.4
novel_mir1562	NM_178640.2
novel_mir1562	NM_011669.3
novel_mir1562	NM_144888.2
novel_mir1562	NM_173442.5
novel_mir1562	XR_389591.2
novel_mir1562	XM_006501402.3
novel_mir1562	NM_013703.2
novel_mir1562	NM_212446.2
novel_mir1562	NM_026556.4
novel_mir1562	NM_008441.2
novel_mir1562	XM_011246157.2
novel_mir1562	XM_006522202.3
novel_mir1562	NM_053132.3
novel_mir1562	XM_006506008.3
novel_mir1562	NR_104347.1
novel_mir1562	NM_152915.1
novel_mir1562	NM_001285847.1
novel_mir1562	NM_020265.4
novel_mir1562	NM_009313.5
novel_mir1562	NM_172835.3
novel_mir1562	NM_007960.4
novel_mir1562	NM_031195.2
novel_mir1562	NM_138651.7
novel_mir1562	XM_011242183.1
novel_mir1562	NM_178878.2
novel_mir1562	XM_011238652.1
novel_mir1562	NM_001081203.1
novel_mir1562	NM_175276.4
novel_mir1562	NR_004429.1
novel_mir1562	NM_207633.2
novel_mir1562	NM_009050.2
novel_mir1562	NM_025965.3
novel_mir1562	NM_026880.2
novel_mir1562	NM_009602.4
novel_mir1562	NM_007424.2
novel_mir1562	XM_006522869.3
novel_mir1562	NR_102343.1
novel_mir1562	NM_007798.3
novel_mir1562	NM_001031667.1
novel_mir1562	NM_009764.3
novel_mir1562	NM_026184.2
novel_mir1562	NM_027904.3
novel_mir1562	NM_029332.1
novel_mir1562	XM_006503954.1
novel_mir1562	NM_172284.5
novel_mir1562	XM_006538423.3
novel_mir1562	NM_008686.3
novel_mir1562	NM_010609.2
novel_mir1562	XM_006526768.3
novel_mir1562	XM_006535580.3
novel_mir1562	NM_001005426.2
novel_mir1562	NM_015802.3
novel_mir1562	NM_026280.3
novel_mir1562	NM_021369.2
novel_mir1562	NM_001081161.1
novel_mir1562	NM_012000.3
novel_mir1562	NM_021350.2
novel_mir1562	NM_172611.4
novel_mir1562	XM_006501590.3
novel_mir1562	NM_177319.3
novel_mir1562	NM_139306.3
novel_mir1562	NM_009903.2
novel_mir1562	NM_182839.2
novel_mir1562	NM_001081055.1
novel_mir1562	NM_177263.3
novel_mir1562	NM_019840.2
novel_mir1562	NM_001304266.1
novel_mir1562	NM_026254.2
novel_mir1562	NM_144557.5
novel_mir1562	NM_177034.3
novel_mir1562	NM_080855.2
novel_mir1562	NM_198110.2
novel_mir1562	NM_201230.5
novel_mir1562	NM_007916.2
novel_mir1562	NM_016924.2
novel_mir1562	NM_001195633.1
novel_mir1562	NM_172675.4
novel_mir1562	NM_011445.4
novel_mir1562	NM_001033399.4
novel_mir1562	NM_026034.4
novel_mir1562	NM_010656.2
novel_mir1562	NM_011605.3
novel_mir1562	NM_172588.2
novel_mir1562	XM_006510544.2
novel_mir1562	NM_026172.3
novel_mir1562	NM_011821.3
novel_mir1562	NM_207650.4
novel_mir1562	NM_001024468.3
novel_mir1562	NM_023646.4
novel_mir1562	NM_028838.2
novel_mir1562	NM_001085507.1
novel_mir1562	NM_146001.2
novel_mir1562	NM_030250.2
novel_mir1562	NM_008037.4
novel_mir1562	NM_016769.4
novel_mir1562	NM_172499.2
novel_mir1562	XM_006507926.1
novel_mir1562	NM_054057.4
novel_mir1562	NM_172632.2
novel_mir1562	NM_025911.2
novel_mir1562	NM_013477.3
novel_mir1562	NM_009125.2
novel_mir1562	NM_008997.3
novel_mir1562	XM_006521869.1
novel_mir1562	NM_001033875.2
novel_mir1562	NM_031392.2
novel_mir1562	NM_172673.3
novel_mir1562	NM_019691.4
novel_mir1562	NM_007707.3
novel_mir1562	NM_177351.4
novel_mir1562	NM_173866.3
novel_mir1562	NM_009983.2
novel_mir1562	NM_017401.2
novel_mir1562	NM_139141.4
novel_mir1562	NM_026908.3
novel_mir1562	NM_145587.2
novel_mir1562	NM_172734.3
novel_mir1562	NM_175515.5
novel_mir1562	NM_173368.3
novel_mir1562	NM_001128609.1
novel_mir1562	NM_026576.3
novel_mir1562	NM_026331.3
novel_mir1562	NM_011376.3
novel_mir1562	NM_178939.2
novel_mir1562	NM_009582.4
novel_mir1562	XM_006524357.2
novel_mir1562	XM_011248948.2
novel_mir1562	NM_028224.4
novel_mir1562	NM_146144.4
novel_mir1562	NM_001081216.1
novel_mir1562	NM_053202.2
novel_mir1562	XM_006495692.3
novel_mir1562	NM_013835.2
novel_mir1562	NM_010606.2
novel_mir1562	XM_006499062.3
novel_mir1562	NM_011010.2
novel_mir2019	NM_009506.2
novel_mir2019	NM_174846.4
novel_mir2019	NM_148931.3
novel_mir2019	XM_006528052.3
novel_mir2019	NM_133664.3
novel_mir2019	XM_006534029.3
novel_mir2019	NM_133747.2
novel_mir2019	NM_133919.4
novel_mir2019	NM_008171.3
novel_mir2019	NM_053095.2
novel_mir2019	NM_022410.3
novel_mir2019	XM_006517637.3
novel_mir2019	NM_008891.2
novel_mir2019	NM_001168260.1
novel_mir2019	NM_001039472.1
novel_mir2019	NM_009181.2
novel_mir2019	NM_130454.2
novel_mir2019	NM_172449.2
novel_mir2019	XR_377436.2
novel_mir2019	NR_105047.1
novel_mir2019	NM_022318.3
novel_mir2019	NM_153489.2
novel_mir2019	NM_025928.4
novel_mir2019	NM_173425.3
novel_mir2019	NM_028127.3
novel_mir2019	NM_201406.1
novel_mir2019	NR_027876.1
novel_mir2019	NM_029366.2
novel_mir2019	XM_006509112.2
novel_mir2019	NM_178047.4
novel_mir2019	NM_001081050.2
novel_mir2019	NM_026508.2
novel_mir2019	XM_006527048.3
novel_mir2019	NM_001033366.3
novel_mir2019	NM_008093.2
novel_mir2019	NM_019578.2
novel_mir2019	XR_383188.2
novel_mir2019	XM_011247248.1
novel_mir2019	NM_177341.4
novel_mir2019	NM_023179.3
novel_mir2019	NM_001040398.2
novel_mir2019	NM_001110849.1
novel_mir2019	NM_001162943.1
novel_mir2019	NM_207659.3
novel_mir2019	NM_011549.3
novel_mir2019	NM_001033292.3
novel_mir2019	XM_006532838.3
novel_mir2019	NM_001081071.2
novel_mir2019	NM_029423.2
novel_mir2019	NM_001114609.1
novel_mir2019	XM_011250221.2
novel_mir2019	NM_133907.3
novel_mir2019	NM_028614.3
novel_mir2019	NM_028185.2
novel_mir2019	XM_006500344.3
novel_mir2019	NM_021715.1
novel_mir2019	NM_011256.3
novel_mir2019	NM_023844.5
novel_mir2019	NM_145375.4
novel_mir2019	NM_011690.3
novel_mir2019	NM_144812.2
novel_mir2019	NM_021343.3
novel_mir2019	NM_177378.4
novel_mir2019	NM_027270.2
novel_mir2019	NM_001004157.2
novel_mir2019	NM_177292.3
novel_mir2019	NM_008909.2
novel_mir2019	NM_145706.2
novel_mir2019	NM_201394.2
novel_mir2019	NM_133850.2
novel_mir2019	NM_021512.2
novel_mir2019	NM_001252448.1
novel_mir2019	NM_145579.3
novel_mir2019	NM_029633.2
novel_mir2019	NM_145432.3
novel_mir2019	NM_001128093.1
novel_mir2019	XM_006538531.3
novel_mir2019	NM_009298.3
novel_mir2019	NM_019661.4
novel_mir2019	NM_011077.2
novel_mir2019	NM_008120.3
novel_mir2019	XM_006497816.3
novel_mir2019	NM_172719.2
novel_mir2019	NM_001109657.3
novel_mir2019	NM_153782.1
novel_mir2019	NM_025830.3
novel_mir2019	XM_006530874.2
novel_mir2019	NM_001033207.3
novel_mir2019	NM_153514.5
novel_mir2019	NM_173437.2
novel_mir2019	NM_144517.4
novel_mir2019	NM_027432.3
novel_mir2019	NM_054085.2
novel_mir2019	NM_010193.4
novel_mir2019	XM_006496435.3
novel_mir2019	NM_011052.2
novel_mir2019	NM_194343.2
novel_mir2019	NM_029811.2
novel_mir2019	NM_029031.3
novel_mir2019	XM_006516340.2
novel_mir2019	NM_020270.3
novel_mir2019	NM_177663.4
novel_mir2019	NM_053155.2
novel_mir2019	NM_026444.3
novel_mir2019	XM_006521751.3
novel_mir2019	NM_001134457.1
novel_mir2019	NM_001081274.1
novel_mir2019	NM_027715.1
novel_mir2019	NM_008185.3
novel_mir2019	NM_021397.2
novel_mir2019	NM_029839.3
novel_mir2019	NM_145833.1
novel_mir2019	NM_025739.3
novel_mir2019	NM_010329.3
novel_mir2019	NM_007567.2
novel_mir2019	XM_006514183.3
novel_mir2019	NM_018773.2
novel_mir2019	NM_134148.2
novel_mir2019	NM_010183.1
novel_mir2019	NM_183174.3
novel_mir2019	NM_178617.4
novel_mir2019	NM_010341.1
novel_mir2019	NM_010732.4
novel_mir2019	XM_011245602.2
novel_mir2019	NM_028228.3
novel_mir2019	XM_006506145.1
novel_mir2019	NM_028593.2
novel_mir2019	NM_181071.3
novel_mir2019	NM_153179.3
novel_mir2019	NM_177204.3
novel_mir2019	NM_009327.3
novel_mir2019	NM_001029988.2
novel_mir2019	NM_001136104.1
novel_mir2019	XR_384570.2
novel_mir2019	NM_026995.4
novel_mir2019	NM_181452.2
novel_mir2019	NM_144822.3
novel_mir2019	NM_177038.3
novel_mir2019	NM_011778.2
novel_mir2019	NM_024124.3
novel_mir2019	NM_007966.4
novel_mir2019	XM_006532002.3
novel_mir2019	NM_182997.2
novel_mir2019	NM_172540.2
novel_mir2019	NM_001085355.1
novel_mir2019	NM_172512.2
novel_mir2019	XM_006530288.3
novel_mir2019	NM_021429.3
novel_mir2019	NM_001100452.1
novel_mir2019	NM_023396.5
novel_mir2019	NM_138672.2
novel_mir2019	NM_022021.2
novel_mir2019	NM_008392.1
novel_mir2019	NM_001081064.1
novel_mir2019	NM_001102613.1
novel_mir2019	NM_177633.4
novel_mir2019	XM_006498502.3
novel_mir2019	NM_009050.2
novel_mir2019	NM_001025379.1
novel_mir2019	NM_172641.3
novel_mir2019	NM_026184.2
novel_mir2019	NM_197987.2
novel_mir2019	NM_007642.4
novel_mir2019	NM_183141.2
novel_mir2019	NM_008217.4
novel_mir2019	NM_026441.4
novel_mir2019	XM_006514309.2
novel_mir2019	NM_008686.3
novel_mir2019	NM_019956.1
novel_mir2019	NM_181402.3
novel_mir2019	NM_011102.4
novel_mir2019	XM_006500312.3
novel_mir2019	XM_011239733.1
novel_mir2019	NM_001005420.1
novel_mir2019	NM_009780.2
novel_mir2019	NM_001024539.1
novel_mir2019	XM_006504686.2
novel_mir2019	NR_104483.1
novel_mir2019	NM_175398.4
novel_mir2019	NM_145152.4
novel_mir2019	NM_026145.4
novel_mir2019	NM_008180.2
novel_mir2019	NM_001024137.1
novel_mir2019	NM_009021.2
novel_mir2019	NM_177319.3
novel_mir2019	NM_007520.2
novel_mir2019	NM_175127.2
novel_mir2019	NM_010851.2
novel_mir2019	NM_001081055.1
novel_mir2019	NM_011723.3
novel_mir2019	NM_019835.2
novel_mir2019	NM_001164504.1
novel_mir2019	XM_006506389.3
novel_mir2019	XM_006530393.3
novel_mir2019	NM_001243009.1
novel_mir2019	NM_011930.4
novel_mir2019	NM_008029.3
novel_mir2019	NM_148939.2
novel_mir2019	XM_006513316.1
novel_mir2019	XM_006504045.1
novel_mir2019	NM_181328.3
novel_mir2019	NM_175501.2
novel_mir2019	NM_008589.2
novel_mir2019	NM_019985.3
novel_mir2019	NM_001302635.1
novel_mir2019	XM_006521796.1
novel_mir2019	NM_001039554.3
novel_mir2019	NR_027809.1
novel_mir2019	NM_021324.6
novel_mir2019	NM_146252.2
novel_mir2019	NM_009003.3
novel_mir2019	NM_019711.2
novel_mir2019	NM_211138.1
novel_mir2019	XM_006509982.2
novel_mir2019	NM_013624.2
novel_mir2019	NM_009125.2
novel_mir2019	NM_177828.4
novel_mir2019	NM_153049.3
novel_mir2019	NM_146168.1
novel_mir2019	XM_006507370.3
novel_mir2019	NM_009378.3
novel_mir2019	NM_026599.5
novel_mir2019	XM_006505485.1
novel_mir2019	XM_006502133.3
novel_mir2019	NM_152234.2
novel_mir2019	NM_010628.3
novel_mir2019	NM_175251.4
novel_mir2019	NM_023872.3
novel_mir2019	NM_199032.2
novel_mir2019	NM_177185.4
novel_mir2019	NM_172628.2
novel_mir2019	NM_001166532.1
novel_mir2019	XR_384520.3
novel_mir2019	XM_006506538.2
novel_mir2019	NM_172268.2
novel_mir2019	NM_023232.3
novel_mir2019	NM_001031814.1
novel_mir2019	NM_027400.3
novel_mir2019	XM_006500848.3
novel_mir2019	NM_175363.4
novel_mir2019	NM_019510.2
novel_mir2019	NM_011630.3
novel_mir2019	XM_006496736.2
novel_mir2019	NM_027817.3
novel_mir2019	NM_008740.4
novel_mir2019	NM_207237.3
novel_mir2019	NM_016745.3
novel_mir2019	NM_001164367.1
novel_mir2019	XM_006534632.3
novel_mir2019	NM_013664.3
novel_mir2019	NM_008451.2
novel_mir2019	NM_172412.2
novel_mir2019	NM_001281464.1
novel_mir2019	NM_030116.2
novel_mir2019	NM_030730.2
novel_mir2019	NM_009730.2
novel_mir2019	NM_007788.3
novel_mir2019	NM_001081373.2
novel_mir2019	XM_006527939.2
novel_mir2019	NM_010191.3
novel_mir2019	NM_139227.4
novel_mir2019	XM_011246885.2
novel_mir2019	NM_011784.3
novel_mir2019	NM_019406.3
novel_mir2019	XM_006509960.2
novel_mir2019	NM_009351.2
novel_mir2019	NM_023871.4
novel_mir2019	NM_033149.3
novel_mir2019	XM_006525040.3
novel_mir2019	XM_006538004.3
novel_mir2019	NM_138628.3
novel_mir2019	NM_153459.4
novel_mir2019	NM_010414.3
novel_mir2019	XM_006534874.3
novel_mir2019	XM_006515094.3
novel_mir2019	NM_020032.2
novel_mir2019	NM_018790.3
novel_mir2019	XM_006495685.2
novel_mir2019	NM_011023.3
novel_mir2019	NM_009045.4
novel_mir2019	NM_207205.2
novel_mir2019	XM_006501425.3
novel_mir2019	NM_025812.2
novel_mir2019	NR_037908.1
novel_mir2019	NM_016966.3
novel_mir2019	NM_177320.2
novel_mir2019	NM_026740.2
novel_mir2019	NM_008812.2
novel_mir2019	NM_053249.3
novel_mir2019	XM_011240417.1
novel_mir2019	NM_007962.4
novel_mir2019	NM_021295.3
novel_mir2019	NM_009684.2
novel_mir2019	NM_024479.2
novel_mir2019	NM_028453.1
novel_mir2019	NM_008732.2
novel_mir2019	NM_027008.2
novel_mir2019	XM_006520820.3
novel_mir2019	NM_001081351.1
novel_mir2019	NM_008716.2
novel_mir2019	NM_007400.2
novel_mir2019	NM_025439.3
novel_mir2019	NM_175031.3
novel_mir2019	NM_001017985.2
novel_mir2019	NM_175334.3
novel_mir2019	XM_006497439.3
novel_mir2019	XM_006539186.1
novel_mir2019	NM_029654.4
novel_mir2019	NM_134150.2
novel_mir2019	NM_010783.3
novel_mir2019	NM_177215.3
novel_mir2019	NM_177186.4
novel_mir2019	NM_021366.3
novel_mir2019	NM_023854.2
novel_mir2019	NM_175388.3
novel_mir2019	XM_006503790.3
novel_mir2019	NM_130893.3
novel_mir2019	NM_029090.3
novel_mir2019	NM_001164763.1
novel_mir2019	NM_198671.2
novel_mir2019	NM_023525.2
novel_mir2019	XM_006530209.3
novel_mir2019	NM_008240.3
novel_mir2019	NM_198649.3
novel_mir2019	NM_010043.2
novel_mir2019	XM_006499925.1
novel_mir2019	NM_025663.4
novel_mir2019	NM_008547.2
novel_mir2019	NM_030256.2
novel_mir2019	NM_033573.2
novel_mir2019	NM_016711.3
novel_mir2019	NM_007914.3
novel_mir2019	NM_001136240.1
novel_mir2019	XR_881434.2
novel_mir2019	NM_153089.4
novel_mir2019	NM_010575.2
novel_mir2019	NM_029956.3
novel_mir2019	NM_145416.3
novel_mir2019	NM_029624.4
novel_mir2019	NM_009863.3
novel_mir2019	NM_177450.4
novel_mir2019	NM_025631.3
novel_mir2019	NM_001127725.1
novel_mir2019	NM_146099.3
novel_mir2019	NM_021434.5
novel_mir2019	NM_009867.3
novel_mir2019	NM_009699.3
novel_mir2019	XM_006541300.3
novel_mir2019	NM_023429.4
novel_mir2019	NM_008679.3
novel_mir2019	NM_028023.3
novel_mir2019	NM_173363.5
novel_mir2019	NM_001164572.1
novel_mir2019	XM_006540559.3
novel_mir2019	NM_027384.1
novel_mir2019	NM_023465.4
novel_mir2019	NM_145974.3
novel_mir2019	XM_006499940.1
novel_mir2019	NM_010127.3
novel_mir2019	NM_008745.3
novel_mir2019	NM_027490.1
novel_mir2019	NM_019818.5
novel_mir2019	XM_006534428.3
novel_mir2019	XM_006510246.3
novel_mir2019	NM_009990.3
novel_mir2019	NM_177582.3
novel_mir2019	XM_006528867.3
novel_mir2019	NM_001033633.3
novel_mir2019	NM_032396.3
novel_mir2019	NM_027081.3
novel_mir2019	NM_010587.2
novel_mir2019	NM_030262.3
novel_mir2019	NM_146205.2
novel_mir2019	NM_178405.3
novel_mir2019	NM_008845.4
novel_mir2019	NM_011254.5
novel_mir2019	XM_006526388.2
novel_mir2019	NM_173865.3
novel_mir2019	NM_175631.3
novel_mir2019	XM_006535597.3
novel_mir2019	XM_006538631.1
novel_mir2019	NM_011414.3
novel_mir2019	NM_026384.3
novel_mir2019	XM_011239490.2
novel_mir2019	NM_145933.4
novel_mir2019	NM_026574.3
novel_mir2019	NM_178715.3
novel_mir2019	XM_006512806.1
novel_mir2019	NM_010469.2
novel_mir2019	NM_011101.3
novel_mir2019	NM_009671.5
novel_mir2019	NM_026036.3
novel_mir2019	NM_001010941.2
novel_mir2019	XM_006508723.3
novel_mir2019	NM_133853.3
novel_mir2019	NM_001267622.1
novel_mir2019	NM_138310.1
novel_mir2019	NM_028004.2
novel_mir2019	NM_021280.3
novel_mir2019	NM_007488.3
novel_mir2019	NM_153422.2
novel_mir2019	NM_172051.3
novel_mir2019	NM_001146268.1
novel_mir2019	NM_033609.3
novel_mir2019	NM_008559.2
novel_mir2019	NM_007496.2
novel_mir2019	NM_144851.5
novel_mir2019	NM_001112714.2
novel_mir2019	NM_178890.3
novel_mir2019	NM_181348.4
novel_mir2019	NM_146014.3
novel_mir2019	NM_028492.2
novel_mir2019	NM_018795.2
novel_mir2019	NM_148935.2
novel_mir2019	NM_134046.5
novel_mir2019	XM_011241598.1
novel_mir2019	NM_010431.2
novel_mir2019	NM_172974.2
novel_mir2019	NM_023603.3
novel_mir2019	NM_013471.2
novel_mir2019	NM_001025381.2
novel_mir2019	NM_001163754.1
novel_mir2019	NM_148932.2
novel_mir2019	XM_006533292.3
novel_mir2019	XM_006503102.1
novel_mir2019	NM_172822.3
novel_mir2019	XM_011240622.2
novel_mir2019	NM_152220.2
novel_mir2019	NM_172696.2
novel_mir2019	NM_001081302.1
novel_mir2019	XM_006524807.3
novel_mir2019	NM_134257.3
novel_mir2019	NM_153124.2
novel_mir2019	NM_021463.4
novel_mir2019	NM_019869.3
novel_mir2019	NM_027462.4
novel_mir2019	NM_008883.2
novel_mir2019	NM_177230.3
novel_mir2019	NM_026880.2
novel_mir2019	NM_019505.3
novel_mir2019	XM_006501333.3
novel_mir2019	XM_006514552.3
novel_mir2019	NM_023053.3
novel_mir2019	XR_384931.2
novel_mir2019	NM_172468.2
novel_mir2019	NM_021308.1
novel_mir2019	NM_207212.2
novel_mir2019	NM_009698.2
novel_mir2019	XM_006534335.1
novel_mir2019	NM_009949.2
novel_mir2019	NM_011180.3
novel_mir2019	XM_006533683.3
novel_mir2019	NM_029929.3
novel_mir2019	NM_177713.3
novel_mir2019	NM_007634.4
novel_mir2019	NM_198424.3
novel_mir2019	NM_001291069.1
novel_mir2019	XM_006497492.3
novel_mir2019	NM_144954.3
novel_mir2019	NM_009951.4
novel_mir2019	NM_022030.3
novel_mir2019	NM_144825.2
novel_mir2019	NM_009711.4
novel_mir2019	NM_016803.3
novel_mir2019	NM_028101.4
novel_mir2019	NM_172775.2
novel_mir2019	NM_013711.3
novel_mir2019	NM_144882.4
novel_mir2019	NM_177381.3
novel_mir2019	NM_011179.3
novel_mir2019	NM_207109.2
novel_mir2019	NM_028748.2
novel_mir2019	NM_011445.4
novel_mir2019	NM_029103.3
novel_mir2019	NM_001162926.1
novel_mir2019	NM_144527.3
novel_mir2019	NM_011866.2
novel_mir2019	NM_172588.2
novel_mir2019	NM_130450.2
novel_mir2019	NM_018869.3
novel_mir2019	NM_172144.3
novel_mir2019	NM_153415.4
novel_mir2019	XM_006532376.1
novel_mir2019	NM_008306.4
novel_mir2019	NM_007386.2
novel_mir2019	NM_027171.3
novel_mir2019	NM_030060.2
novel_mir2019	NM_018866.2
novel_mir2019	NR_028267.1
novel_mir2019	NM_026203.3
novel_mir2019	NM_013477.3
novel_mir2019	NM_001029983.2
novel_mir2019	NM_001160319.1
novel_mir2019	NM_148945.2
novel_mir2019	NM_177265.4
novel_mir2019	XM_006501048.3
novel_mir2019	XR_387192.1
novel_mir2019	NM_172596.2
novel_mir2019	NM_026908.3
novel_mir2019	NM_029614.3
novel_mir2019	NM_172117.5
novel_mir2019	NM_023328.3
novel_mir2019	NM_001042607.1
novel_mir2019	NM_001039184.1
novel_mir2019	NM_031874.5
novel_mir2019	NM_001081655.1
novel_mir2019	NM_009790.5
novel_mir2019	NM_183148.3
novel_mir2019	NM_027667.3
novel_mir2019	NM_011705.3
novel_mir2019	XM_006506192.1
novel_mir2019	XM_006537532.3
novel_mir2019	XM_006535718.3
novel_mir2019	NM_177093.3
novel_mir2019	NM_001284250.1
novel_mir2019	NM_021419.2
novel_mir2019	XM_006527391.3
novel_mir2019	XM_006508382.1
novel_mir2019	XM_006538372.3
novel_mir2019	NM_013746.3
novel_mir2019	NM_009314.4
novel_mir2019	NM_145469.5
novel_mir2019	NM_178380.1
novel_mir2019	NM_052973.2
novel_mir2019	NM_178029.3
novel_mir2019	NM_009741.5
novel_mir2019	NM_173189.2
novel_mir2019	NM_010271.2
novel_mir2019	NM_177325.3
novel_mir2019	NM_178626.3
novel_mir2019	NM_001081277.1
novel_mir5550	XM_006535410.3
novel_mir5550	NM_145951.5
novel_mir5550	NM_001034905.2
novel_mir5550	NM_145831.3
novel_mir5550	NM_007561.4
novel_mir5550	NM_199055.2
novel_mir5550	NM_138674.2
novel_mir5550	NM_001111275.2
novel_mir5550	NM_023042.3
novel_mir5550	NM_023146.2
novel_mir5550	NM_144851.5
novel_mir5550	XM_006497128.3
novel_mir5550	NM_021369.2
novel_mir5550	NM_016807.2
novel_mir5550	NM_001110016.1
novel_mir5550	XM_006535151.1
novel_mir5550	NR_027838.1
novel_mir5550	XM_006499902.2
novel_mir5550	NM_080847.3
novel_mir5550	NM_011200.2
novel_mir5550	NM_145360.2
novel_mir5550	NM_008792.4
novel_mir912	NM_026159.4
novel_mir912	NM_025692.3
novel_mir912	XM_006500988.2
novel_mir912	NM_178165.4
novel_mir912	NM_145551.4
novel_mir912	NM_001039723.2
novel_mir912	NM_010731.3
novel_mir912	NM_001081363.2
novel_mir912	XM_006538872.3
novel_mir912	NM_009931.2
novel_mir912	NM_146257.2
novel_mir912	NM_027560.1
novel_mir912	NM_026438.4
novel_mir912	NM_175006.2
novel_mir912	NM_178620.3
novel_mir912	NM_028817.3
novel_mir912	XM_011248833.2
novel_mir912	NM_027868.2
novel_mir912	XM_006499734.3
novel_mir912	NM_172599.4
novel_mir912	NM_134076.2
novel_mir912	NM_138953.2
novel_mir912	NM_178798.3
novel_mir912	XM_006535553.3
novel_mir912	NM_025685.3
novel_mir912	NM_010891.2
novel_mir912	NM_031199.4
novel_mir912	NM_001163502.1
novel_mir912	NM_001011732.1
novel_mir912	NM_009579.3
novel_mir912	NM_172790.2
novel_mir912	NM_009781.4
novel_mir912	NM_008409.2
novel_mir912	NM_199447.2
novel_mir912	NM_054041.2
novel_mir912	NM_001034851.2
novel_mir912	NM_009729.3
novel_mir912	XM_006496301.3
novel_mir912	NM_172391.4
novel_mir912	XM_011240779.2
novel_mir912	NM_016967.2
novel_mir912	NM_010426.2
novel_mir912	NM_178724.4
novel_mir912	XM_006505601.2
novel_mir912	NM_001039530.3
novel_mir912	NM_175223.4
novel_mir912	NM_080708.1
novel_mir912	NR_110964.1
novel_mir912	NM_175087.4
novel_mir912	NM_033603.3
novel_mir912	NM_026765.3
novel_mir912	NM_011386.3
novel_mir912	NM_175464.2
novel_mir912	XM_006533656.3
novel_mir912	NM_008713.4
novel_mir912	NM_138652.2
novel_mir912	NM_198418.2
novel_mir912	NM_172152.2
novel_mir912	NM_177341.4
novel_mir912	NM_001285507.1
novel_mir912	NM_175284.3
novel_mir912	NM_146169.2
novel_mir912	NM_053072.3
novel_mir912	NM_011756.4
novel_mir912	XM_006540553.3
novel_mir912	NM_207659.3
novel_mir912	NM_026162.6
novel_mir912	NM_028883.2
novel_mir912	NM_009889.2
novel_mir912	XM_006515411.3
novel_mir912	NM_178615.3
novel_mir912	NM_025811.3
novel_mir912	NM_021383.5
novel_mir912	NM_007614.3
novel_mir912	NM_001004180.1
novel_mir912	NM_029423.2
novel_mir912	NM_025630.3
novel_mir912	NM_018797.2
novel_mir912	NM_001114609.1
novel_mir912	NM_010498.3
novel_mir912	XM_006528013.3
novel_mir912	NM_008227.1
novel_mir912	XM_006518830.1
novel_mir912	NM_177576.3
novel_mir912	NM_145476.2
novel_mir912	NM_001040136.2
novel_mir912	NM_172524.3
novel_mir912	NM_172119.2
novel_mir912	NM_016714.2
novel_mir912	NM_027976.2
novel_mir912	NM_013873.3
novel_mir912	NM_026225.3
novel_mir912	NM_009672.3
novel_mir912	NR_045570.1
novel_mir912	NM_010228.3
novel_mir912	NM_028264.4
novel_mir912	XM_006511921.2
novel_mir912	NM_053011.2
novel_mir912	XM_006510716.2
novel_mir912	NM_199033.1
novel_mir912	NM_177378.4
novel_mir912	NM_080788.3
novel_mir912	NM_172150.4
novel_mir912	NM_010629.3
novel_mir912	NM_026868.1
novel_mir912	NM_001004157.2
novel_mir912	NM_177292.3
novel_mir912	XM_011250713.2
novel_mir912	NM_001290528.1
novel_mir912	XM_006501984.3
novel_mir912	NM_026886.3
novel_mir912	NM_153083.5
novel_mir912	NM_009195.3
novel_mir912	NM_030205.4
novel_mir912	NM_175093.2
novel_mir912	NM_020486.2
novel_mir912	NM_011299.4
novel_mir912	NM_010790.2
novel_mir912	XM_006529253.3
novel_mir912	NM_153794.4
novel_mir912	NM_025757.4
novel_mir912	NM_145432.3
novel_mir912	NM_021885.4
novel_mir912	NM_001042651.1
novel_mir912	XM_011240653.2
novel_mir912	NM_198033.2
novel_mir912	NM_146261.2
novel_mir912	NM_013615.3
novel_mir912	NM_145158.3
novel_mir912	NM_198114.2
novel_mir912	NM_001160379.1
novel_mir912	XM_006500712.3
novel_mir912	NM_198410.3
novel_mir912	NM_153171.4
novel_mir912	NM_009953.4
novel_mir912	NM_025387.3
novel_mir912	XM_006505969.3
novel_mir912	NM_033321.3
novel_mir912	NM_026897.3
novel_mir912	NM_007379.2
novel_mir912	NM_001099276.2
novel_mir912	NM_009154.2
novel_mir912	NM_011946.3
novel_mir912	NM_172275.2
novel_mir912	NM_080463.3
novel_mir912	NM_011942.1
novel_mir912	NM_030209.4
novel_mir912	NM_007396.4
novel_mir912	NM_021284.6
novel_mir912	XM_011249023.2
novel_mir912	NM_145512.4
novel_mir912	NM_178719.5
novel_mir912	NM_175551.4
novel_mir912	NM_009142.3
novel_mir912	NM_172753.5
novel_mir912	NM_133983.4
novel_mir912	NM_008974.4
novel_mir912	NM_011052.2
novel_mir912	NM_021406.5
novel_mir912	NM_008149.3
novel_mir912	NM_001162870.1
novel_mir912	XM_006526134.3
novel_mir912	NM_001190374.1
novel_mir912	XM_006501080.1
novel_mir912	XM_006508995.3
novel_mir912	NM_027421.2
novel_mir912	NM_008672.3
novel_mir912	XM_006529226.1
novel_mir912	NM_019806.5
novel_mir912	NR_028115.1
novel_mir912	NM_001167746.1
novel_mir912	NM_001039371.2
novel_mir912	NM_001085421.1
novel_mir912	XM_006500868.3
novel_mir912	NM_018873.2
novel_mir912	NM_001112701.1
novel_mir912	NM_010817.2
novel_mir912	NM_008967.3
novel_mir912	NM_172266.3
novel_mir912	XM_006513035.3
novel_mir912	NM_175380.5
novel_mir912	NR_028053.1
novel_mir912	XM_006538825.2
novel_mir912	NM_007656.5
novel_mir912	XM_006499537.2
novel_mir912	NM_021883.2
novel_mir912	NM_146112.4
novel_mir912	NM_029936.2
novel_mir912	XM_006496234.2
novel_mir912	XM_006502228.3
novel_mir912	NM_177646.3
novel_mir912	NM_007983.2
novel_mir912	XM_006534581.3
novel_mir912	NM_001135991.1
novel_mir912	NM_011574.2
novel_mir912	NM_026083.2
novel_mir912	NM_175546.4
novel_mir912	NM_153410.5
novel_mir912	NM_181072.3
novel_mir912	NM_011027.3
novel_mir912	NM_054084.2
novel_mir912	NM_008938.1
novel_mir912	NM_008882.2
novel_mir912	XM_011250013.2
novel_mir912	NM_025540.2
novel_mir912	NM_198626.2
novel_mir912	NM_152813.3
novel_mir912	NM_007896.3
novel_mir912	NM_007925.4
novel_mir912	NM_011918.4
novel_mir912	NM_199199.3
novel_mir912	XM_006504008.3
novel_mir912	XM_006506145.1
novel_mir912	NM_029777.3
novel_mir912	NM_001024703.1
novel_mir912	NM_144860.2
novel_mir912	XM_006534685.3
novel_mir912	NM_010586.2
novel_mir912	NM_153179.3
novel_mir912	NM_198411.2
novel_mir912	NM_177204.3
novel_mir912	NM_008256.4
novel_mir912	XM_006529588.3
novel_mir912	NM_001029988.2
novel_mir912	XR_879535.2
novel_mir912	NM_175007.2
novel_mir912	NM_007418.3
novel_mir912	XR_384570.2
novel_mir912	NM_018789.2
novel_mir912	NM_001170913.1
novel_mir912	NM_009847.3
novel_mir912	NM_018807.5
novel_mir912	NM_178919.4
novel_mir912	NM_146206.5
novel_mir912	NM_054093.2
novel_mir912	NM_011527.3
novel_mir912	NM_001003817.1
novel_mir912	NM_145422.4
novel_mir912	NM_001201415.1
novel_mir912	XM_006517786.3
novel_mir912	NM_008313.4
novel_mir912	NM_153126.2
novel_mir912	NM_172964.4
novel_mir912	NM_139269.2
novel_mir912	NM_133739.2
novel_mir912	NM_008441.2
novel_mir912	NM_001085355.1
novel_mir912	NM_153484.3
novel_mir912	NM_027162.4
novel_mir912	XM_006516985.2
novel_mir912	NM_021429.3
novel_mir912	XM_006532624.3
novel_mir912	NM_199301.2
novel_mir912	NM_181546.3
novel_mir912	NM_008378.2
novel_mir912	NM_009284.2
novel_mir912	NM_010493.2
novel_mir912	NM_001033272.2
novel_mir912	XM_006517185.1
novel_mir912	NM_148938.3
novel_mir912	NM_001195229.1
novel_mir912	NM_133769.3
novel_mir912	NM_010605.4
novel_mir912	NM_026499.4
novel_mir912	NM_007701.3
novel_mir912	NM_177633.4
novel_mir912	NM_176837.2
novel_mir912	NM_025917.4
novel_mir912	NM_010090.2
novel_mir912	NM_001164201.1
novel_mir912	NM_021412.3
novel_mir912	NM_019569.2
novel_mir912	NM_001033337.4
novel_mir912	XM_006498502.3
novel_mir912	NM_009050.2
novel_mir912	NM_008541.3
novel_mir912	XM_006537760.2
novel_mir912	NM_028447.3
novel_mir912	NM_181074.4
novel_mir912	NM_016706.2
novel_mir912	NM_198108.2
novel_mir912	NM_173764.3
novel_mir912	NM_181344.5
novel_mir912	XM_006531772.3
novel_mir912	NM_007798.3
novel_mir912	NM_028273.3
novel_mir912	XM_006538423.3
novel_mir912	NM_007780.4
novel_mir912	NM_026119.3
novel_mir912	NM_177782.3
novel_mir912	NM_001285438.1
novel_mir912	NM_008217.4
novel_mir912	NM_010917.2
novel_mir912	NM_001081434.1
novel_mir912	NM_138660.2
novel_mir912	NM_013881.4
novel_mir912	NM_011198.4
novel_mir912	NM_009946.3
novel_mir912	NR_104465.1
novel_mir912	NM_001099633.1
novel_mir912	XM_011250441.2
novel_mir912	NM_175696.4
novel_mir912	NM_145152.4
novel_mir912	NM_030729.4
novel_mir912	NM_175534.3
novel_mir912	NM_012032.4
novel_mir912	NM_183160.3
novel_mir912	NM_008850.2
novel_mir912	NM_001043336.2
novel_mir912	NM_177319.3
novel_mir912	NM_001013373.2
novel_mir912	XM_006522084.3
novel_mir912	XM_006535410.3
novel_mir912	NM_182839.2
novel_mir912	NM_177263.3
novel_mir912	NM_177086.4
novel_mir912	XM_011248961.2
novel_mir912	NM_133957.3
novel_mir912	NM_207676.2
novel_mir912	NM_001081250.1
novel_mir912	XM_006535416.3
novel_mir912	NM_010748.2
novel_mir912	NM_010588.2
novel_mir912	NM_177798.3
novel_mir912	NM_177461.1
novel_mir912	NM_177583.4
novel_mir912	NM_008029.3
novel_mir912	NM_001008550.1
novel_mir912	NM_178658.5
novel_mir912	NM_178928.4
novel_mir912	NM_053273.2
novel_mir912	NM_011605.3
novel_mir912	NM_010864.2
novel_mir912	NM_010246.1
novel_mir912	NM_007556.3
novel_mir912	NM_022655.3
novel_mir912	NM_172758.4
novel_mir912	NM_175170.4
novel_mir912	XM_006538087.3
novel_mir912	NM_026375.2
novel_mir912	NM_198711.3
novel_mir912	NM_029786.2
novel_mir912	NM_001085507.1
novel_mir912	NM_053119.2
novel_mir912	NM_027192.2
novel_mir912	NM_001291195.1
novel_mir912	NM_001290464.1
novel_mir912	NM_015731.3
novel_mir912	NM_172294.1
novel_mir912	NM_139001.2
novel_mir912	NM_024254.3
novel_mir912	NM_010546.2
novel_mir912	NM_008440.4
novel_mir912	NM_010722.5
novel_mir912	NM_001166065.1
novel_mir912	NM_183193.2
novel_mir912	NM_008036.2
novel_mir912	NM_146016.2
novel_mir912	NM_207278.2
novel_mir912	NM_178646.4
novel_mir912	NM_146168.1
novel_mir912	NM_133889.2
novel_mir912	NM_007666.4
novel_mir912	NM_007770.4
novel_mir912	NM_017401.2
novel_mir912	NM_030595.1
novel_mir912	NM_007939.2
novel_mir912	XM_006503423.2
novel_mir912	NM_029012.2
novel_mir912	NM_001081074.1
novel_mir912	NM_019982.3
novel_mir912	NM_144835.4
novel_mir912	NM_001081237.1
novel_mir912	NM_024208.4
novel_mir912	NM_010596.2
novel_mir912	XM_006503815.3
novel_mir912	NM_010866.2
novel_mir912	NM_019972.3
novel_mir912	NM_001039124.4
novel_mir912	XM_006526084.3
novel_mir912	NM_172628.2
novel_mir912	XM_006519076.3
novel_mir912	NM_020048.3
novel_mir912	NM_001033343.1
novel_mir912	NM_133223.4
novel_mir912	NM_010233.2
novel_mir912	NM_013834.3
novel_mir912	NM_134161.3
novel_mir912	NM_022722.3
novel_mir912	NM_009582.4
novel_mir912	XM_006524357.2
novel_mir912	NM_175363.4
novel_mir912	NM_027770.3
novel_mir912	NM_015809.2
novel_mir912	XM_011244906.2
novel_mir912	XM_011244495.2
novel_mir912	NM_001100460.1
novel_mir912	NM_001003909.4
novel_mir912	NM_001122676.1
novel_mir912	NM_133823.4
novel_mir912	NM_021302.3
novel_mir912	NM_027464.4
novel_mir912	NM_001081378.1
novel_mir912	NM_172426.2
novel_mir912	NM_001012310.2
novel_mir912	NM_030235.1
novel_mir912	NM_028906.2
novel_mir912	NM_152823.4
novel_mir912	NM_009806.3
novel_mir912	XM_006534632.3
novel_mir912	NM_172882.3
novel_mir912	NM_145516.2
novel_mir912	XM_011250830.2
novel_mir912	NM_001109906.2
novel_mir912	NM_021448.2
novel_mir912	NM_020611.4
novel_mir912	NM_007754.2
novel_mir912	XM_006514291.1
novel_mir912	NM_001014973.2
novel_mir912	XM_006527835.1
novel_mir912	NM_001167889.1
novel_mir912	NM_009152.4
novel_mir912	NM_009859.4
novel_mir912	NM_170755.2
novel_mir912	NM_001081688.2
novel_mir912	NM_009621.5
novel_mir912	XM_006532601.3
novel_mir912	NM_028789.3
novel_mir912	XM_006511997.1
novel_mir912	NM_177572.4
novel_mir912	NM_145824.4
novel_mir912	NM_001081266.1
novel_mir912	NM_007463.4
novel_mir912	NM_172815.3
novel_mir912	NM_028839.4
novel_mir912	XM_006525040.3
novel_mir912	NM_021710.3
novel_mir912	NM_013799.3
novel_mir912	NM_175400.6
novel_mir912	NM_172729.3
novel_mir912	NM_029766.3
novel_mir912	XM_011250169.1
novel_mir912	NM_020032.2
novel_mir912	NM_001164528.1
novel_mir912	NM_198112.2
novel_mir912	NM_020493.2
novel_mir912	NM_009771.3
novel_mir912	NM_178227.4
novel_mir912	NM_207205.2
novel_mir912	NM_029148.1
novel_mir912	NR_110981.1
novel_mir912	NM_028041.2
novel_mir912	NM_010139.3
novel_mir912	NM_177710.4
novel_mir912	NM_177606.4
novel_mir912	NM_024244.4
novel_mir912	NM_019389.2
novel_mir912	NM_001039198.1
novel_mir912	XM_006504884.1
novel_mir912	XM_006502088.3
novel_mir912	NM_001164361.1
novel_mir912	NM_013658.3
novel_mir912	NM_013903.2
novel_mir912	NM_021331.4
novel_mir912	NM_010220.4
novel_mir912	NM_013871.3
novel_mir912	NM_178665.5
novel_mir912	NM_175246.4
novel_mir912	NM_029441.3
novel_mir912	NM_029128.2
novel_mir912	NR_126571.1
novel_mir912	NM_028937.3
novel_mir912	NM_021318.3
novel_mir912	NM_011383.1
novel_mir912	NM_008664.2
novel_mir912	NM_177407.4
novel_mir912	NM_027742.3
novel_mir912	NM_025828.3
novel_mir912	NM_133968.1
novel_mir912	NM_001081091.1
novel_mir912	NM_001013778.1
novel_mir912	NM_133984.2
novel_mir912	NM_025439.3
novel_mir912	NM_172122.2
novel_mir912	NM_001033301.4
novel_mir912	XM_006532931.3
novel_mir912	NM_001017985.2
novel_mir912	NM_134150.2
novel_mir912	NM_029654.4
novel_mir912	NM_178081.4
novel_mir912	NM_025454.2
novel_mir912	NM_001195031.1
novel_mir912	NM_008986.2
novel_mir912	NM_027130.1
novel_mir912	NM_001033128.3
novel_mir912	NM_010487.2
novel_mir912	XM_006521697.3
novel_mir912	NM_177464.4
novel_mir912	NM_028846.5
novel_mir912	XM_006539855.3
novel_mir912	NM_027569.2
novel_mir912	NM_145985.4
novel_mir912	NM_010082.2
novel_mir912	NM_007419.2
novel_mir912	NM_001004062.2
novel_mir912	NM_011350.4
novel_mir912	NM_027726.1
novel_mir912	XR_870760.2
novel_mir912	XM_006527894.3
novel_mir912	NM_175344.4
novel_mir912	NM_026390.2
novel_mir912	NM_172671.2
novel_mir912	NM_001105246.1
novel_mir912	NM_194257.2
novel_mir912	NM_033604.2
novel_mir912	NM_026269.2
novel_mir912	NM_001081225.1
novel_mir912	XM_006508416.3
novel_mir912	NM_001008422.1
novel_mir912	NM_054050.2
novel_mir912	NM_145553.2
novel_mir912	NM_008665.4
novel_mir912	XM_006522139.3
novel_mir912	NM_133895.1
novel_mir912	NM_025788.3
novel_mir912	NM_028061.1
novel_mir912	NM_019454.3
novel_mir912	NM_001199433.1
novel_mir912	XM_006500188.2
novel_mir912	NM_194341.2
novel_mir912	NM_001163189.1
novel_mir912	NM_008024.2
novel_mir912	XM_006533614.3
novel_mir912	XM_006516547.3
novel_mir912	NM_018777.4
novel_mir912	NM_008569.2
novel_mir912	NM_172713.2
novel_mir912	NM_001025156.2
novel_mir912	NM_028898.3
novel_mir912	NM_178924.4
novel_mir912	NM_027002.3
novel_mir912	XM_006511758.3
novel_mir912	NM_148925.3
novel_mir912	NM_199035.2
novel_mir912	NM_146099.3
novel_mir912	NM_009523.2
novel_mir912	NM_021434.5
novel_mir912	NM_172525.2
novel_mir912	NM_172442.3
novel_mir912	NM_026664.3
novel_mir912	NM_144539.5
novel_mir912	NM_008507.4
novel_mir912	NM_009886.2
novel_mir912	NM_011938.4
novel_mir912	NM_028023.3
novel_mir912	NM_023418.2
novel_mir912	NM_008679.3
novel_mir912	NM_172620.3
novel_mir912	NM_011782.2
novel_mir912	NM_007688.2
novel_mir912	NM_011062.4
novel_mir912	NM_021509.5
novel_mir912	XR_390751.2
novel_mir912	NM_028317.2
novel_mir912	NM_199025.2
novel_mir912	NM_027373.2
novel_mir912	NM_019951.1
novel_mir912	NM_017392.3
novel_mir912	XM_006497856.1
novel_mir912	NM_031387.3
novel_mir912	XM_006538932.2
novel_mir912	NM_145630.2
novel_mir912	NM_026327.3
novel_mir912	NM_025866.3
novel_mir912	XR_389266.3
novel_mir912	NM_023755.2
novel_mir912	NM_011324.2
novel_mir912	NM_027219.3
novel_mir912	NM_172049.2
novel_mir912	NM_001085495.2
novel_mir912	NM_145356.3
novel_mir912	NM_001025594.1
novel_mir912	NM_020293.3
novel_mir912	XM_006529257.1
novel_mir912	NM_080848.2
novel_mir912	NM_009137.2
novel_mir912	XM_006532310.3
novel_mir912	XM_006503736.3
novel_mir912	NM_007832.4
novel_mir912	NM_013869.5
novel_mir912	NM_010753.2
novel_mir912	NM_011520.3
novel_mir912	NM_033524.3
novel_mir912	NM_001164797.1
novel_mir912	NM_001114663.1
novel_mir912	NM_001035854.2
novel_mir912	NM_008924.2
novel_mir912	NM_019945.2
novel_mir912	NM_007397.3
novel_mir912	NM_198127.2
novel_mir912	NM_009191.3
novel_mir912	NM_173755.3
novel_mir912	NM_133923.6
novel_mir912	NM_031881.2
novel_mir912	NM_001010941.2
novel_mir912	NM_001164805.1
novel_mir912	NM_001285894.1
novel_mir912	XM_006539027.1
novel_mir912	NM_178421.3
novel_mir912	NM_026357.2
novel_mir912	NM_025857.2
novel_mir912	XM_006507754.2
novel_mir912	NM_133865.2
novel_mir912	NM_001289675.1
novel_mir912	NM_010279.3
novel_mir912	NM_172916.2
novel_mir912	NM_001039939.1
novel_mir912	NM_001015039.1
novel_mir912	NM_172467.3
novel_mir912	NM_033592.3
novel_mir912	NM_026302.3
novel_mir912	NM_178748.6
novel_mir912	NM_011884.3
novel_mir912	NM_178675.4
novel_mir912	NM_015814.2
novel_mir912	NM_010811.2
novel_mir912	NM_001163314.2
novel_mir912	NM_011896.3
novel_mir912	NM_008110.2
novel_mir912	NM_009333.3
novel_mir912	NM_009643.2
novel_mir912	NM_026041.2
novel_mir912	NM_027909.2
novel_mir912	NM_177298.3
novel_mir912	NM_001101488.1
novel_mir912	NM_001045533.1
novel_mir912	NM_144861.2
novel_mir912	XR_872416.1
novel_mir912	NM_001110223.1
novel_mir912	NM_011669.3
novel_mir912	NM_026481.3
novel_mir912	NM_172668.3
novel_mir912	NM_001271678.1
novel_mir912	XR_389591.2
novel_mir912	NM_172767.3
novel_mir912	XM_011241598.1
novel_mir912	XM_006501402.3
novel_mir912	NM_001160330.1
novel_mir912	NM_175198.4
novel_mir912	XM_006515912.3
novel_mir912	NM_013861.4
novel_mir912	NM_007435.2
novel_mir912	NM_145431.2
novel_mir912	NM_023537.5
novel_mir912	NM_001146117.1
novel_mir912	NM_080467.3
novel_mir912	NM_025428.2
novel_mir912	XM_011246157.2
novel_mir912	NM_029977.2
novel_mir912	NM_173390.3
novel_mir912	NM_027244.1
novel_mir912	XM_011250030.2
novel_mir912	NM_181988.2
novel_mir912	NM_013814.3
novel_mir912	NM_007726.3
novel_mir912	NM_001033795.4
novel_mir912	NM_173731.2
novel_mir912	NM_172692.3
novel_mir912	NM_180588.2
novel_mir912	NM_173372.2
novel_mir912	NM_018877.3
novel_mir912	NM_175407.3
novel_mir912	NM_009313.5
novel_mir912	NM_153085.4
novel_mir912	XM_006530424.3
novel_mir912	NM_144509.2
novel_mir912	NM_145943.1
novel_mir912	NM_177240.3
novel_mir912	XM_011250984.2
novel_mir912	NM_029334.2
novel_mir912	XM_006498091.2
novel_mir912	XM_006522718.2
novel_mir912	NM_027116.1
novel_mir912	NM_053167.3
novel_mir912	XM_011238822.2
novel_mir912	NM_001002764.1
novel_mir912	NM_016741.2
novel_mir912	NM_028065.4
novel_mir912	NM_145986.2
novel_mir912	NM_148929.3
novel_mir912	NM_025427.2
novel_mir912	XM_006498639.3
novel_mir912	NM_001080708.2
novel_mir912	NM_181411.4
novel_mir912	XM_006510394.3
novel_mir912	NM_027410.1
novel_mir912	NM_018810.2
novel_mir912	NM_177562.5
novel_mir912	NM_177345.4
novel_mir912	NM_027151.2
novel_mir912	NM_177368.4
novel_mir912	NM_172468.2
novel_mir912	NM_028388.3
novel_mir912	XM_011240120.2
novel_mir912	NM_008011.2
novel_mir912	NM_007647.3
novel_mir912	NM_009924.4
novel_mir912	XM_006503645.1
novel_mir912	XM_006533683.3
novel_mir912	NM_026495.3
novel_mir912	NM_018748.3
novel_mir912	NM_001081009.1
novel_mir912	NM_010342.1
novel_mir912	NM_175933.2
novel_mir912	NM_007869.3
novel_mir912	NM_175686.3
novel_mir912	NM_146104.3
novel_mir912	NM_026639.2
novel_mir912	NM_011197.3
novel_mir912	NM_027496.3
novel_mir912	NM_011213.2
novel_mir912	NM_011580.4
novel_mir912	NM_172958.3
novel_mir912	NM_001109914.1
novel_mir912	NM_175643.3
novel_mir912	NM_175204.4
novel_mir912	NM_138955.3
novel_mir912	XM_011238380.2
novel_mir912	NM_025885.3
novel_mir912	NM_026144.4
novel_mir912	NM_138313.3
novel_mir912	XR_870528.1
novel_mir912	NM_194340.2
novel_mir912	NM_172588.2
novel_mir912	NM_033561.2
novel_mir912	NM_025333.4
novel_mir912	NM_178662.3
novel_mir912	NM_146091.4
novel_mir912	NM_011796.2
novel_mir912	XM_011242218.2
novel_mir912	NM_153415.4
novel_mir912	NM_028341.4
novel_mir912	NM_008382.2
novel_mir912	NM_001289697.1
novel_mir912	NM_001172123.1
novel_mir912	NM_008082.2
novel_mir912	NM_020494.3
novel_mir912	NM_134014.3
novel_mir912	NM_011864.3
novel_mir912	NM_001004367.4
novel_mir912	NM_172282.2
novel_mir912	NM_198412.2
novel_mir912	NM_146157.4
novel_mir912	NM_028759.1
novel_mir912	NM_001111275.2
novel_mir912	NM_172653.2
novel_mir912	NM_008037.4
novel_mir912	NM_172499.2
novel_mir912	NM_016769.4
novel_mir912	NM_133352.2
novel_mir912	NM_027171.3
novel_mir912	XM_006534507.2
novel_mir912	NM_153582.5
novel_mir912	NM_009472.4
novel_mir912	NM_009918.2
novel_mir912	NM_009872.3
novel_mir912	NM_173180.3
novel_mir912	XM_006512932.2
novel_mir912	NM_001033484.1
novel_mir912	NM_001033352.3
novel_mir912	NM_009179.3
novel_mir912	NM_198026.2
novel_mir912	NM_009517.2
novel_mir912	XM_006529714.1
novel_mir912	NM_027800.1
novel_mir912	NM_008075.2
novel_mir912	XR_374094.2
novel_mir912	XM_006502287.1
novel_mir912	XR_384560.3
novel_mir912	NM_021326.3
novel_mir912	NM_015760.5
novel_mir912	XM_011242329.2
novel_mir912	XM_006524355.3
novel_mir912	NM_008857.3
novel_mir912	NM_010897.2
novel_mir912	NM_172445.3
novel_mir912	XM_006521805.3
novel_mir912	NM_007944.3
novel_mir912	NM_008983.2
novel_mir912	NM_183148.3
novel_mir912	NM_001291068.1
novel_mir912	NM_008467.4
novel_mir912	NM_175483.5
novel_mir912	NM_027667.3
novel_mir912	XM_006506192.1
novel_mir912	XM_006496742.3
novel_mir912	NM_175225.5
novel_mir912	NM_011582.3
novel_mir912	XM_006531407.3
novel_mir912	XM_006504795.2
novel_mir912	NM_134164.5
novel_mir912	XM_006508382.1
novel_mir912	NM_145940.2
novel_mir912	XM_006495692.3
novel_mir912	XM_006508175.3
novel_mir912	NM_009906.6
novel_mir912	NM_174870.4
novel_mir912	NM_027249.3
novel_mir912	NM_207652.3
novel_mir912	NM_033217.3
novel_mir912	NM_199152.3
novel_mir912	NM_178626.3
novel_mir912	NM_145963.2
novel_mir912	NM_145382.4
novel_mir912	NM_172781.2
novel_mir912	XM_011240831.2
novel_mir912	NM_178060.4
novel_mir912	NM_021408.3
novel_mir912	NM_016721.2
novel_mir912	NM_009668.2
novel_mir912	NM_026647.3
novel_mir912	NM_144919.2
novel_mir912	NM_001162945.1
novel_mir912	NM_133919.4
novel_mir912	XM_006527358.3
novel_mir912	NM_001033270.2
novel_mir912	NM_008506.3
novel_mir912	NM_145365.3
novel_mir912	NM_026572.3
novel_mir912	NM_178908.3
novel_mir912	NM_145479.4
novel_mir912	NM_001102430.1
novel_mir912	NM_026155.3
novel_mir912	XM_006511720.1
novel_mir912	NM_009773.3
novel_mir912	NM_053187.3
novel_mir912	NM_139272.2
novel_mir912	XM_006541406.3
novel_mir912	NM_001039472.1
novel_mir912	NM_009825.2
novel_mir912	NM_022890.2
novel_mir912	XM_011239759.2
novel_mir912	NM_030711.4
novel_mir912	NM_130890.2
novel_mir912	NM_010950.2
novel_mir912	XM_006519279.3
novel_mir912	NM_178113.3
novel_mir912	NM_172584.3
novel_mir912	NM_016965.3
novel_mir912	NM_017391.3
novel_mir912	NM_146119.2
novel_mir912	NM_172780.3
novel_mir912	NM_011334.4
novel_mir912	NM_011391.1
novel_mir912	XM_006535290.3
novel_mir912	XM_006497746.3
novel_mir912	XR_378236.3
novel_mir912	NM_175372.4
novel_mir912	NM_028411.4
novel_mir912	XM_006524266.2
novel_mir912	NM_001001445.2
novel_mir912	NM_007858.3
novel_mir912	NM_153176.4
novel_mir912	NM_019929.4
novel_mir912	XM_006510669.3
novel_mir912	NM_025542.2
novel_mir912	XM_006512753.3
novel_mir912	NM_013570.1
novel_mir912	NM_008377.2
novel_mir912	NM_019837.2
novel_mir912	NM_020558.3
novel_mir912	XM_011248107.1
novel_mir912	XM_006510838.1
novel_mir912	NM_011494.5
novel_mir912	NM_133727.2
novel_mir912	NM_007420.3
novel_mir912	NM_011349.3
novel_mir912	NM_001081359.3
novel_mir912	NM_015828.3
novel_mir912	XM_006495811.3
novel_mir912	NM_001005341.3
novel_mir912	NM_001040072.1
novel_mir912	NM_025937.4
novel_mir912	XM_006509243.3
novel_mir912	NM_001163566.1
novel_mir912	NM_009994.1
novel_mir912	NM_010243.3
novel_mir912	NM_001029876.1
novel_mir912	NM_175032.3
novel_mir912	XM_006529400.1
novel_mir912	NM_025407.2
novel_mir912	NM_011877.2
novel_mir912	XM_006521086.3
novel_mir912	NM_175352.4
novel_mir912	XM_006499517.3
novel_mir912	NM_008708.2
novel_mir912	NM_001081151.1
novel_mir912	NM_011359.2
novel_mir912	XM_011240032.2
novel_mir912	XM_006540639.1
novel_mir912	XM_006500252.2
novel_mir912	XM_006521555.1
novel_mir912	NM_001080924.2
novel_mir912	NM_027643.1
novel_mir912	XM_006495635.3
novel_mir912	NM_001168623.1
novel_mir912	NM_023230.2
novel_mir912	NM_022882.4
novel_mir912	XM_006529706.1
novel_mir912	XM_006517163.3
novel_mir912	NM_010700.3
novel_mir912	NM_015734.2
novel_mir912	NM_029635.3
novel_mir912	NM_178119.3
novel_mir912	NM_001042709.2
novel_mir912	NM_007462.3
novel_mir912	NM_007557.3
novel_mir912	NM_144812.2
novel_mir912	NM_153139.4
novel_mir912	NM_030138.2
novel_mir912	NM_001039510.2
novel_mir912	NM_027280.3
novel_mir912	NM_007882.3
novel_mir912	NM_007893.4
novel_mir912	NM_010820.3
novel_mir912	NM_010813.3
novel_mir912	NM_178246.3
novel_mir912	NM_177025.5
novel_mir912	NM_178686.3
novel_mir912	NM_001076789.1
novel_mir912	NM_007494.3
novel_mir912	NM_178110.2
novel_mir912	NM_001166414.1
novel_mir912	XM_006500097.3
novel_mir912	NM_016874.3
novel_mir912	NM_153417.1
novel_mir912	NM_027389.3
novel_mir912	NM_029457.3
novel_mir912	XM_006529265.3
novel_mir912	NM_001162532.1
novel_mir912	NM_025835.3
novel_mir912	NM_181415.4
novel_mir912	XM_006538107.2
novel_mir912	NM_016925.3
novel_mir912	NM_001033313.3
novel_mir912	NM_030168.3
novel_mir912	XM_006537476.2
novel_mir912	NM_001081139.1
novel_mir912	NM_019827.6
novel_mir912	NM_020012.2
novel_mir912	NM_133488.1
novel_mir912	NM_007993.2
novel_mir912	NM_024267.6
novel_mir912	NM_033595.4
novel_mir912	NM_146146.2
novel_mir912	NM_029770.2
novel_mir912	NM_001162977.1
novel_mir912	NM_025297.2
novel_mir912	NM_147221.2
novel_mir912	NM_001033543.3
novel_mir912	NM_011714.2
novel_mir912	NM_007611.2
novel_mir912	NM_026805.1
novel_mir912	NM_010070.4
novel_mir912	NM_001033207.3
novel_mir912	NM_022419.3
novel_mir912	NM_001081235.1
novel_mir912	NM_028734.5
novel_mir912	XM_006533179.2
novel_mir912	NM_173437.2
novel_mir912	NM_028971.1
novel_mir912	NM_025954.3
novel_mir912	NM_172518.3
novel_mir912	NM_054097.3
novel_mir912	NM_153060.3
novel_mir912	NM_009288.2
novel_mir912	NM_177350.5
novel_mir912	NM_022721.3
novel_mir912	NM_029742.3
novel_mir912	XM_011244966.1
novel_mir912	NM_147126.3
novel_mir912	NM_030612.3
novel_mir912	NM_001080981.1
novel_mir912	NM_001033142.2
novel_mir912	NM_009037.2
novel_mir912	NM_013622.3
novel_mir912	XM_006496817.3
novel_mir912	NM_007872.4
novel_mir912	NM_001033217.4
novel_mir912	NM_016736.3
novel_mir912	NM_020586.2
novel_mir912	NM_177388.3
novel_mir912	NM_009218.3
novel_mir912	NM_053178.2
novel_mir912	NM_007992.2
novel_mir912	NM_011519.2
novel_mir912	XM_006519044.3
novel_mir912	NM_176836.3
novel_mir912	NM_029811.2
novel_mir912	NM_176833.4
novel_mir912	NM_007514.3
novel_mir912	NM_028189.3
novel_mir912	XM_011240224.2
novel_mir912	NM_172151.4
novel_mir912	NM_026231.2
novel_mir912	NM_170591.1
novel_mir912	NM_016972.2
novel_mir912	NM_199068.2
novel_mir912	NM_023556.3
novel_mir912	XM_006523569.3
novel_mir912	NM_007646.5
novel_mir912	XM_006521751.3
novel_mir912	NM_178639.4
novel_mir912	NM_174995.3
novel_mir912	NM_009703.2
novel_mir912	NM_013836.3
novel_mir912	NM_145138.2
novel_mir912	NM_177460.4
novel_mir912	NM_001162864.1
novel_mir912	NM_029497.1
novel_mir912	NM_008960.2
novel_mir912	NM_053199.3
novel_mir912	NM_173037.1
novel_mir912	NM_001110515.2
novel_mir912	NM_010236.2
novel_mir912	XM_006510170.3
novel_mir912	NM_172895.3
novel_mir912	NM_029004.1
novel_mir912	NM_010280.4
novel_mir912	NM_026202.4
novel_mir912	NM_029999.4
novel_mir912	XM_006538575.1
novel_mir912	NM_009622.1
novel_mir912	XM_006513170.2
novel_mir912	NM_007567.2
novel_mir912	NM_001033634.3
novel_mir912	NM_018815.2
novel_mir912	XM_006497911.3
novel_mir912	NM_170778.2
novel_mir912	NM_001044308.2
novel_mir912	NM_001177760.1
novel_mir912	NM_011581.3
novel_mir912	NM_080451.2
novel_mir912	NM_001033275.4
novel_mir912	NM_146123.3
novel_mir912	NM_001127353.3
novel_mir912	NM_008988.2
novel_mir912	NM_001111141.1
novel_mir912	NM_024219.1
novel_mir912	XM_006538850.3
novel_mir912	NM_020006.2
novel_mir912	NM_021878.3
novel_mir912	NM_008102.3
novel_mir912	XM_006528786.3
novel_mir912	NR_073190.1
novel_mir912	NM_007545.2
novel_mir912	NM_181071.3
novel_mir912	NM_028428.2
novel_mir912	NM_133789.3
novel_mir912	NR_110963.1
novel_mir912	NM_182928.5
novel_mir912	NM_008761.4
novel_mir912	NM_011050.4
novel_mir912	NM_001136104.1
novel_mir912	XM_006507205.3
novel_mir912	NM_213616.4
novel_mir912	NM_178625.4
novel_mir912	NM_001025614.1
novel_mir912	NM_172443.3
novel_mir912	NM_021464.5
novel_mir912	NM_172866.3
novel_mir912	NM_019405.6
novel_mir912	NM_130857.2
novel_mir912	NM_001101507.1
novel_mir912	NM_012060.5
novel_mir912	NM_001145162.1
novel_mir912	NM_013667.2
novel_mir912	NM_177763.3
novel_mir912	XM_006497179.3
novel_mir912	NM_153805.1
novel_mir912	NM_025590.4
novel_mir912	XM_006519423.3
novel_mir912	NM_146207.2
novel_mir912	NM_172678.3
novel_mir912	NM_172704.3
novel_mir912	NM_028007.3
novel_mir912	NM_199473.2
novel_mir912	NM_026859.3
novel_mir912	XM_006498669.1
novel_mir912	NM_172512.2
novel_mir912	NM_027426.3
novel_mir912	NM_029979.3
novel_mir912	NM_010781.3
novel_mir912	XM_006532178.3
novel_mir912	NM_001162970.1
novel_mir912	NM_011394.3
novel_mir912	NM_022811.3
novel_mir912	NM_001160424.1
novel_mir912	NM_020606.5
novel_mir912	NM_134033.2
novel_mir912	NM_020507.3
novel_mir912	NM_008867.2
novel_mir912	NM_001081656.2
novel_mir912	NM_028821.3
novel_mir912	NM_134015.3
novel_mir912	NM_138651.7
novel_mir912	XM_011247826.1
novel_mir912	NM_139059.2
novel_mir912	NM_011294.3
novel_mir912	NM_025965.3
novel_mir912	NM_029933.4
novel_mir912	NM_133950.2
novel_mir912	NM_001025379.1
novel_mir912	NM_172661.3
novel_mir912	NM_001081126.2
novel_mir912	NM_011403.2
novel_mir912	XM_011245402.2
novel_mir912	NR_102343.1
novel_mir912	NM_009764.3
novel_mir912	XM_006503954.1
novel_mir912	XM_006501600.3
novel_mir912	NM_145475.4
novel_mir912	NM_011121.4
novel_mir912	NM_021500.2
novel_mir912	NM_008514.4
novel_mir912	NM_001081177.1
novel_mir912	NM_008686.3
novel_mir912	NM_175358.4
novel_mir912	NM_001290442.1
novel_mir912	NM_001164639.1
novel_mir912	NM_028841.3
novel_mir912	NM_023852.5
novel_mir912	XM_006540032.2
novel_mir912	NM_001024539.1
novel_mir912	NM_183221.3
novel_mir912	NM_027866.2
novel_mir912	NM_013489.3
novel_mir912	NM_026145.4
[truncated: 1,046,576+ more rows]

## Sheet: Modelvs.Allopurinol Expdiff2
miRNA id	Target id
novel_mir1482	NM_009191.3
novel_mir1482	NM_007590.3
novel_mir1482	XM_006503751.3
novel_mir1482	NM_022420.2
novel_mir1482	NM_001033474.2
novel_mir1482	NM_031881.2
novel_mir1482	NM_172267.4
novel_mir1482	NM_001010941.2
novel_mir1482	NM_133853.3
novel_mir1482	NM_026357.2
novel_mir1482	NM_008494.3
novel_mir1482	XM_006530865.3
novel_mir1482	XM_006532549.3
novel_mir1482	NM_008418.2
novel_mir1482	NM_172916.2
novel_mir1482	NM_001039939.1
novel_mir1482	NM_007488.3
novel_mir1482	NM_172467.3
novel_mir1482	NM_008559.2
novel_mir1482	NM_138670.3
novel_mir1482	NM_001173553.1
novel_mir1482	NM_148950.3
novel_mir1482	NM_007496.2
novel_mir1482	NM_010811.2
novel_mir1482	NM_001004182.3
novel_mir1482	NM_009333.3
novel_mir1482	NM_022723.3
novel_mir1482	NM_144783.2
novel_mir1482	NM_177078.4
novel_mir1482	NM_178407.3
novel_mir1482	NM_001101488.1
novel_mir1482	NM_001045533.1
novel_mir1482	XM_006528699.3
novel_mir1482	NM_175137.4
novel_mir1482	NM_008549.2
novel_mir1482	NM_001033276.3
novel_mir1482	NM_009501.2
novel_mir1482	NM_010352.2
novel_mir1482	NM_018795.2
novel_mir1482	NM_010160.2
novel_mir1482	NM_024217.3
novel_mir1482	NM_145983.2
novel_mir1482	NM_022022.3
novel_mir1482	NM_022423.2
novel_mir1482	NM_172668.3
novel_mir1482	NM_178061.5
novel_mir1482	NM_009025.2
novel_mir1482	NM_175198.4
novel_mir1482	NM_001081371.2
novel_mir1482	XM_006525822.2
novel_mir1482	NM_020576.2
novel_mir1482	NM_177733.7
novel_mir1482	NM_172688.3
novel_mir1482	NM_153129.2
novel_mir1482	NM_172692.3
novel_mir1482	NM_173372.2
novel_mir1482	NM_172674.2
novel_mir1482	NM_198160.2
novel_mir1482	NM_148941.2
novel_mir1482	NM_010898.4
novel_mir1482	XM_006502775.3
novel_mir1482	NM_008881.2
novel_mir1482	NM_175211.5
novel_mir1482	NR_104446.1
novel_mir1482	NM_007426.4
novel_mir1482	NM_001081302.1
novel_mir1482	XM_006532191.3
novel_mir1482	NM_178878.2
novel_mir1482	XM_011238652.1
novel_mir1482	NM_001081203.1
novel_mir1482	NM_053167.3
novel_mir1482	NM_028705.3
novel_mir1482	NM_009616.4
novel_mir1482	NM_138599.5
novel_mir1482	NM_015803.2
novel_mir1482	NM_011418.2
novel_mir1482	XM_006501333.3
novel_mir1482	NM_010688.4
novel_mir1482	NM_133721.2
novel_mir1482	NM_148929.3
novel_mir1482	NM_031202.3
novel_mir1482	NR_045544.1
novel_mir1482	NM_172471.2
novel_mir1482	NM_026436.3
novel_mir1482	XM_006532888.1
novel_mir1482	NM_001039088.1
novel_mir1482	XM_006511053.3
novel_mir1482	NM_026174.3
novel_mir1482	NM_009949.2
novel_mir1482	NM_023596.3
novel_mir1482	XM_006533683.3
novel_mir1482	NM_197940.2
novel_mir1482	NM_001081009.1
novel_mir1482	NM_010342.1
novel_mir1482	NM_008444.4
novel_mir1482	XM_006497492.3
novel_mir1482	NM_001291069.1
novel_mir1482	XM_006502815.2
novel_mir1482	XM_006499279.3
novel_mir1482	NM_011740.3
novel_mir1482	NM_009951.4
novel_mir1482	NM_144825.2
novel_mir1482	NM_026254.2
novel_mir1482	NM_010308.3
novel_mir1482	NM_008636.4
novel_mir1482	NM_146071.2
novel_mir1482	NM_025902.3
novel_mir1482	NM_030210.1
novel_mir1482	NM_138955.3
novel_mir1482	NM_026234.4
novel_mir1482	NM_172675.4
novel_mir1482	XM_006539888.3
novel_mir1482	NM_172053.2
novel_mir1482	NM_010125.3
novel_mir1482	NM_001195529.1
novel_mir1482	XR_870528.1
novel_mir1482	NM_194340.2
novel_mir1482	NM_138587.4
novel_mir1482	NM_011851.4
novel_mir1482	NM_172588.2
novel_mir1482	NM_019733.3
novel_mir1482	NM_198625.2
novel_mir1482	NM_001025779.1
novel_mir1482	NM_130451.3
novel_mir1482	NM_001024468.3
novel_mir1482	NM_001081016.1
novel_mir1482	NM_011864.3
novel_mir1482	NM_146001.2
novel_mir1482	NM_001080977.1
novel_mir1482	XM_006534507.2
novel_mir1482	XM_006529078.3
novel_mir1482	NM_177909.5
novel_mir1482	NM_130796.4
novel_mir1482	NM_001170800.1
novel_mir1482	NM_029705.3
novel_mir1482	NM_029920.7
novel_mir1482	NM_009594.4
novel_mir1482	NM_009872.3
novel_mir1482	NM_178363.3
novel_mir1482	NM_173781.4
novel_mir1482	NM_008687.6
novel_mir1482	NM_001081499.2
novel_mir1482	NM_145400.3
novel_mir1482	NM_009204.2
novel_mir1482	NM_133828.2
novel_mir1482	NM_010137.3
novel_mir1482	NM_033509.4
novel_mir1482	NM_029835.1
novel_mir1482	NM_026865.2
novel_mir1482	XM_006502056.2
novel_mir1482	NM_029528.5
novel_mir1482	NM_019828.2
novel_mir1482	NM_009962.3
novel_mir1482	XM_006524355.3
novel_mir1482	NM_008828.3
novel_mir1482	NM_183148.3
novel_mir1482	NM_175483.5
novel_mir1482	NM_017367.3
novel_mir1482	XM_006496742.3
novel_mir1482	NM_153534.2
novel_mir1482	NM_001039039.3
novel_mir1482	NM_001024139.1
novel_mir1482	NM_028224.4
novel_mir1482	NM_001024717.2
novel_mir1482	NM_023336.4
novel_mir1482	NM_001015046.2
novel_mir1482	NM_009906.6
novel_mir1482	NM_145374.2
novel_mir1482	NM_009032.3
novel_mir1482	NM_199469.2
novel_mir1482	NM_033217.3
novel_mir1482	NM_145963.2
novel_mir1482	NM_001081277.1
novel_mir1482	NM_178060.4
novel_mir1482	NM_016721.2
novel_mir1482	NM_024465.3
novel_mir1482	NM_001039493.1
novel_mir1482	NM_011057.3
novel_mir1482	NM_001081129.1
novel_mir1482	NM_176831.4
novel_mir1482	NM_001162945.1
novel_mir1482	NM_015755.2
novel_mir1482	NM_133975.4
novel_mir1482	NM_025473.4
novel_mir1482	NM_133723.2
novel_mir1482	NM_013753.2
novel_mir1482	NM_001198587.3
novel_mir1482	NM_001102430.1
novel_mir1482	NR_126495.1
novel_mir1482	XM_006518695.2
novel_mir1482	XM_006517637.3
novel_mir1482	NM_001039472.1
novel_mir1482	NM_001085513.2
novel_mir1482	XM_006519279.3
novel_mir1482	NM_009196.4
novel_mir1482	NM_172584.3
novel_mir1482	XM_006530496.3
novel_mir1482	NM_017391.3
novel_mir1482	NM_008058.2
novel_mir1482	NM_009237.2
novel_mir1482	NM_001166030.1
novel_mir1482	XM_006523812.3
novel_mir1482	NM_001081388.2
novel_mir1482	NM_177614.3
novel_mir1482	NM_027011.2
novel_mir1482	XM_006497726.2
novel_mir1482	XM_006510669.3
novel_mir1482	NM_172872.3
novel_mir1482	NM_025560.2
novel_mir1482	NM_153105.7
novel_mir1482	NM_201406.1
novel_mir1482	NM_001081011.2
novel_mir1482	NM_173443.3
novel_mir1482	NM_027238.2
novel_mir1482	NM_019787.4
novel_mir1482	NM_146137.3
novel_mir1482	NM_178047.4
novel_mir1482	NM_153553.4
novel_mir1482	NM_001040072.1
novel_mir1482	XM_006509243.3
novel_mir1482	XM_006496652.3
novel_mir1482	NM_001040398.2
novel_mir1482	NM_021716.5
novel_mir1482	NM_053009.3
novel_mir1482	NM_054066.4
novel_mir1482	NM_001080929.1
novel_mir1482	XM_006529400.1
novel_mir1482	NM_008178.2
novel_mir1482	NM_008773.4
novel_mir1482	NM_011877.2
novel_mir1482	NM_009911.3
novel_mir1482	NM_174997.2
novel_mir1482	NM_007458.2
novel_mir1482	NM_028664.1
novel_mir1482	NM_008314.2
novel_mir1482	NM_183029.2
novel_mir1482	NM_028185.2
novel_mir1482	NM_001134480.1
novel_mir1482	NM_015753.4
novel_mir1482	XM_006500344.3
novel_mir1482	NM_001276355.1
novel_mir1482	XM_006495635.3
novel_mir1482	NM_027984.3
novel_mir1482	NM_053196.3
novel_mir1482	NM_177725.4
novel_mir1482	NM_001001884.1
novel_mir1482	NM_001013384.2
novel_mir1482	NM_016911.4
novel_mir1482	NM_177465.4
novel_mir1482	NM_007405.2
novel_mir1482	XM_006513923.3
novel_mir1482	XM_006530975.2
novel_mir1482	NM_178119.3
novel_mir1482	NM_028451.1
novel_mir1482	NM_007462.3
novel_mir1482	XM_006509933.2
novel_mir1482	NM_153139.4
novel_mir1482	NM_001039510.2
novel_mir1482	NM_011829.3
novel_mir1482	NM_144787.2
novel_mir1482	NM_027280.3
novel_mir1482	NM_007958.1
novel_mir1482	NM_011936.2
novel_mir1482	NM_177025.5
novel_mir1482	NM_011812.4
novel_mir1482	NM_178686.3
novel_mir1482	NM_145220.2
novel_mir1482	NM_030109.2
novel_mir1482	NM_178110.2
novel_mir1482	NM_008130.2
novel_mir1482	NM_010821.1
novel_mir1482	XM_006500097.3
novel_mir1482	NM_001205098.1
novel_mir1482	NM_010155.3
novel_mir1482	NM_153417.1
novel_mir1482	XM_011244945.2
novel_mir1482	XM_006538531.3
novel_mir1482	XM_006506767.3
novel_mir1482	NM_198168.3
novel_mir1482	NM_007460.1
novel_mir1482	NM_009157.5
novel_mir1482	XM_006537476.2
novel_mir1482	NM_134074.2
novel_mir1482	NM_011876.3
novel_mir1482	NM_007993.2
novel_mir1482	NM_013612.2
novel_mir1482	NM_031167.5
novel_mir1482	NM_144891.2
novel_mir1482	NM_183408.3
novel_mir1482	NM_146042.4
novel_mir1482	NM_009700.3
novel_mir1482	NM_138657.3
novel_mir1482	NM_008445.2
novel_mir1482	XM_006527282.3
novel_mir1482	NM_177411.4
novel_mir1482	XM_006532924.2
novel_mir1482	NM_181594.3
novel_mir1482	XM_011241143.1
novel_mir1482	NM_001081332.1
novel_mir1482	NM_026244.2
novel_mir1482	NM_028734.5
novel_mir1482	XM_006501141.2
novel_mir1482	NM_030051.1
novel_mir1482	NM_172518.3
novel_mir1482	NM_153060.3
novel_mir1482	NM_022721.3
novel_mir1482	NM_181400.3
novel_mir1482	NM_026479.4
novel_mir1482	XM_006496817.3
novel_mir1482	NM_007872.4
novel_mir1482	NM_178778.3
novel_mir1482	NM_001085509.2
novel_mir1482	NM_010012.3
novel_mir1482	NM_001033217.4
novel_mir1482	NM_020586.2
novel_mir1482	NM_009218.3
novel_mir1482	XR_388373.2
novel_mir1482	XM_011243442.2
novel_mir1482	NM_019572.3
novel_mir1482	NM_011519.2
novel_mir1482	XM_006510507.3
novel_mir1482	NM_011838.4
novel_mir1482	NM_028078.3
novel_mir1482	XM_006498776.1
novel_mir1482	NM_025841.4
novel_mir1482	XM_006523569.3
novel_mir1482	XM_006508333.3
novel_mir1482	NM_145853.2
novel_mir1482	NM_001190352.1
novel_mir1482	NM_008148.4
novel_mir1482	NM_011444.3
novel_mir1482	NM_028731.5
novel_mir1482	NM_145138.2
novel_mir1482	NM_010236.2
novel_mir1482	NM_020028.3
novel_mir1482	XM_006538575.1
novel_mir1482	NM_176847.3
novel_mir1482	NM_001302793.1
novel_mir1482	XM_006530867.1
novel_mir1482	NM_021714.4
novel_mir1482	NM_029250.2
novel_mir1482	NM_153393.2
novel_mir1482	NM_175294.3
novel_mir1482	NM_009504.4
novel_mir1482	NM_001080930.1
novel_mir1482	NM_009963.4
novel_mir1482	NM_031198.3
novel_mir1482	XM_006503152.3
novel_mir1482	XM_006528753.3
novel_mir1482	NM_013526.1
novel_mir1482	NM_027998.4
novel_mir1482	NM_183027.2
novel_mir1482	NM_146123.3
novel_mir1482	NM_007854.3
novel_mir1482	NM_001127353.3
novel_mir1482	NM_001033334.2
novel_mir1482	NM_013568.6
novel_mir1482	XM_011249706.2
novel_mir1482	XM_006538850.3
novel_mir1482	XM_006528114.3
novel_mir1482	XM_011245033.2
novel_mir1482	NR_110972.1
novel_mir1482	NM_181071.3
novel_mir1482	NM_175427.4
novel_mir1482	NM_007546.2
novel_mir1482	NM_026170.3
novel_mir1482	NR_110963.1
novel_mir1482	NM_175750.3
novel_mir1482	NM_022428.3
novel_mir1482	NM_178382.4
novel_mir1482	XM_006524317.3
novel_mir1482	NM_011100.4
novel_mir1482	NM_007597.3
novel_mir1482	NM_001163288.2
novel_mir1482	NM_080563.4
novel_mir1482	NM_021464.5
novel_mir1482	NM_028974.1
novel_mir1482	XM_006531492.3
novel_mir1482	NM_013464.4
novel_mir1482	NM_177239.2
novel_mir1482	NM_008554.3
novel_mir1482	NM_001081383.1
novel_mir1482	NM_011267.3
novel_mir1482	NM_013667.2
novel_mir1482	NM_011401.4
novel_mir1482	NM_207515.2
novel_mir1482	XM_006532857.1
novel_mir1482	NM_001166541.1
novel_mir1482	NM_021717.2
novel_mir1482	NM_028113.3
novel_mir1482	NM_007966.4
novel_mir1482	XM_011238482.2
novel_mir1482	NM_001164499.1
novel_mir1482	NM_025895.4
novel_mir1482	XM_006498669.1
novel_mir1482	NM_001033536.1
novel_mir1482	NM_144865.2
novel_mir1482	NM_001100452.1
novel_mir1482	NM_010258.3
novel_mir1482	NM_013515.2
novel_mir1482	NM_176999.3
novel_mir1482	XM_006512505.2
novel_mir1482	NM_178635.3
novel_mir1482	NM_011110.4
novel_mir1482	NM_023132.3
novel_mir1482	XM_006506712.1
novel_mir1482	XM_006503662.3
novel_mir1482	NM_011048.1
novel_mir1482	NM_007422.3
novel_mir1482	NM_001002897.3
novel_mir1482	NM_001162979.1
novel_mir1482	NM_008142.4
novel_mir1482	NM_025965.3
novel_mir1482	NM_133249.2
novel_mir1482	NM_172661.3
novel_mir1482	NM_011403.2
novel_mir1482	XM_011246477.1
novel_mir1482	NM_023670.3
novel_mir1482	NM_144819.2
novel_mir1482	NR_045485.1
novel_mir1482	NM_172718.3
novel_mir1482	NM_008124.3
novel_mir1482	NM_172269.3
novel_mir1482	NM_183141.2
novel_mir1482	NM_008686.3
novel_mir1482	NM_018889.3
novel_mir1482	NM_146103.2
novel_mir1482	NM_009382.3
novel_mir1482	NM_172579.3
novel_mir1482	NM_028629.1
novel_mir1482	XM_006540032.2
novel_mir1482	NM_015802.3
novel_mir1482	NM_022315.2
novel_mir1482	NM_019810.4
novel_mir1482	NM_001082483.1
novel_mir1482	NM_008403.4
novel_mir1482	NM_013692.3
novel_mir1482	NM_178647.2
novel_mir1482	NM_001024137.1
novel_mir1482	NM_029391.2
novel_mir1482	NM_178379.3
novel_mir1482	NM_001290827.1
novel_mir1482	NM_013630.2
novel_mir1482	NM_031256.3
novel_mir1482	NM_001081055.1
novel_mir1482	XM_006529710.2
novel_mir1482	NM_024207.4
novel_mir1482	NM_011514.2
novel_mir1482	NM_078484.2
novel_mir1482	NM_009833.1
novel_mir1482	NM_001164504.1
novel_mir1482	NM_011038.2
novel_mir1482	NM_053080.3
novel_mir1482	NM_033589.1
novel_mir1482	NM_172538.5
novel_mir1482	NM_001005423.2
novel_mir1482	NM_011214.2
novel_mir1482	NM_198934.3
novel_mir1482	NM_019561.2
novel_mir1482	NM_001195633.1
novel_mir1482	XM_006504266.3
novel_mir1482	NM_010093.3
novel_mir1482	NM_023739.3
novel_mir1482	XM_006504045.1
novel_mir1482	NM_001013389.2
novel_mir1482	NM_172465.4
novel_mir1482	XM_006498541.2
novel_mir1482	XM_006506418.1
novel_mir1482	NM_207625.2
novel_mir1482	NM_175191.4
novel_mir1482	XM_006532353.3
novel_mir1482	NM_145527.4
novel_mir1482	NM_007911.5
novel_mir1482	NM_027664.1
novel_mir1482	NM_130859.2
novel_mir1482	NM_026135.1
novel_mir1482	NM_153082.4
novel_mir1482	NM_028464.1
novel_mir1482	NM_026236.3
novel_mir1482	NM_153138.4
novel_mir1482	NR_027809.1
novel_mir1482	NM_008813.4
novel_mir1482	NM_010237.3
novel_mir1482	XM_006527932.2
novel_mir1482	NM_021461.5
novel_mir1482	NM_009011.4
novel_mir1482	XM_006523005.1
novel_mir1482	NM_009968.3
novel_mir1482	NM_009287.4
novel_mir1482	NM_001163689.1
novel_mir1482	NM_001007570.2
novel_mir1482	XM_006514935.3
novel_mir1482	NM_173388.2
novel_mir1482	NM_145361.2
novel_mir1482	NM_028771.2
novel_mir1482	XM_006539156.3
novel_mir1482	NM_178915.3
novel_mir1482	NM_021423.3
novel_mir1482	NM_134050.4
novel_mir1482	NM_199252.2
novel_mir1482	NM_172121.1
novel_mir1482	NM_019821.2
novel_mir1482	NM_173433.2
novel_mir1482	NM_016722.4
novel_mir1482	NM_175640.2
novel_mir1482	NM_009163.4
novel_mir1482	NM_028721.3
novel_mir1482	XM_006501714.3
novel_mir1482	NM_177879.5
novel_mir1482	NM_009100.2
novel_mir1482	NM_021600.3
novel_mir1482	NM_012023.3
novel_mir1482	NM_008779.2
novel_mir1482	NM_001166532.1
novel_mir1482	NM_001029877.3
novel_mir1482	NM_001025391.2
novel_mir1482	NM_023277.4
novel_mir1482	NM_001253367.1
novel_mir1482	NM_010721.2
novel_mir1482	NM_027216.5
novel_mir1482	NM_027400.3
novel_mir1482	NM_027901.2
novel_mir1482	NM_016688.2
novel_mir1482	NR_110979.1
novel_mir1482	NM_008780.2
novel_mir1482	NM_013675.3
novel_mir1482	NM_010612.2
novel_mir1482	NM_207237.3
novel_mir1482	NM_008737.2
novel_mir1482	NM_016745.3
novel_mir1482	NM_001163610.1
novel_mir1482	NM_011724.3
novel_mir1482	NM_027854.1
novel_mir1482	NM_011010.2
novel_mir1482	NM_025382.6
novel_mir1482	NM_008312.4
novel_mir1482	NM_153088.2
novel_mir1482	XM_006533332.2
novel_mir1482	NM_001033500.3
novel_mir1482	NM_172890.3
novel_mir1482	NM_053103.5
novel_mir1482	NM_020005.4
novel_mir1482	NM_145529.3
novel_mir1482	NM_030730.2
novel_mir1482	NM_021899.3
novel_mir1482	XM_006499143.3
novel_mir1482	NM_001113478.1
novel_mir1482	NM_001081373.2
novel_mir1482	NM_139227.4
novel_mir1482	NM_010918.2
novel_mir1482	NM_178793.4
novel_mir1482	NM_010570.4
novel_mir1482	NM_001159275.1
novel_mir1482	XM_006501544.2
novel_mir1482	NM_011481.3
novel_mir1482	NM_029152.1
novel_mir1482	NM_183017.2
novel_mir1482	NM_001293727.1
novel_mir1482	NM_138628.3
novel_mir1482	NM_001033288.3
novel_mir1482	NM_172503.3
novel_mir1482	NM_010414.3
novel_mir1482	XM_006534874.3
novel_mir1482	NM_053105.2
novel_mir1482	NM_153419.2
novel_mir1482	NM_011023.3
novel_mir1482	NM_027402.3
novel_mir1482	NM_145419.1
novel_mir1482	NM_027016.2
novel_mir1482	XM_006505006.3
novel_mir1482	XM_011249965.1
novel_mir1482	NM_153569.2
novel_mir1482	NM_175130.4
novel_mir1482	NM_133254.3
novel_mir1482	NM_008812.2
novel_mir1482	NM_138655.1
novel_mir1482	NM_023908.2
novel_mir1482	XM_006530804.1
novel_mir1482	NM_001013390.2
novel_mir1482	XM_006532901.2
novel_mir1482	NM_009452.2
novel_mir1482	XM_006497405.3
novel_mir1482	NM_018862.3
novel_mir1482	XM_006539809.3
novel_mir1482	NM_178220.3
novel_mir1482	NM_133847.3
novel_mir1482	NM_026389.3
novel_mir1482	NM_025816.3
novel_mir1482	NM_013830.2
novel_mir1482	NM_007897.3
novel_mir1482	NM_001081981.2
novel_mir1482	NM_008716.2
novel_mir1482	NM_133237.3
novel_mir1482	NM_198613.2
novel_mir1482	NM_007400.2
novel_mir1482	NM_001163009.1
novel_mir1482	NM_031406.3
novel_mir1482	NM_001008231.2
novel_mir1482	XR_374100.2
novel_mir1482	XM_006525076.3
novel_mir1482	NM_011858.4
novel_mir1482	NM_030215.3
novel_mir1482	NM_013723.3
novel_mir1482	NM_145857.2
novel_mir1482	NM_174847.2
novel_mir1482	XM_006524240.1
novel_mir1482	NM_177348.2
novel_mir1482	NM_172646.2
novel_mir1482	NM_013811.3
novel_mir1482	XM_006522147.3
novel_mir1482	XM_006532334.3
novel_mir1482	NM_007949.4
novel_mir1482	XM_006513251.3
novel_mir1482	NM_023215.6
novel_mir1482	NM_153542.1
novel_mir1482	NM_176958.3
novel_mir1482	NM_011028.2
novel_mir1482	NM_138950.2
novel_mir1482	NM_172850.3
novel_mir1482	XM_006514347.3
novel_mir1482	NM_001289660.1
novel_mir1482	NM_148944.4
novel_mir1482	NM_010284.3
novel_mir1482	NM_027552.2
novel_mir1482	XM_011250520.2
novel_mir1482	NM_008684.2
novel_mir1482	NM_030256.2
novel_mir1482	NM_178922.3
novel_mir1482	NM_009758.4
novel_mir1482	NM_054055.2
novel_mir1482	NM_053185.2
novel_mir1482	XM_006534302.3
novel_mir1482	XM_006511755.3
novel_mir1482	NM_001290349.1
novel_mir1482	NM_001037170.2
novel_mir1482	NM_016696.4
novel_mir1482	NM_172939.3
novel_mir1482	XM_006539145.3
novel_mir1482	NM_027398.3
novel_mir1482	NM_007943.3
novel_mir1482	NM_011354.3
novel_mir1482	NM_023377.4
novel_mir1482	XM_011243708.1
novel_mir1482	NM_001109747.1
novel_mir1482	NM_007805.4
novel_mir1482	NM_007486.5
novel_mir1482	XM_011250235.2
novel_mir1482	XM_011243454.1
novel_mir1482	XM_006504902.2
novel_mir1482	NM_175392.3
novel_mir1482	NM_080793.5
novel_mir1482	NM_013625.4
novel_mir1482	NM_010103.4
novel_mir1482	NM_028018.2
novel_mir1482	NM_009390.2
novel_mir1482	NM_025858.3
novel_mir1482	NM_009305.2
novel_mir1482	XM_006501554.3
novel_mir1482	NM_172998.3
novel_mir1482	NM_145473.3
novel_mir1482	XM_006510442.2
novel_mir1482	NM_011059.2
novel_mir1482	NM_134189.2
novel_mir1482	NM_019927.2
novel_mir1482	NM_028800.3
novel_mir1482	NM_009867.3
novel_mir1482	NM_008172.2
novel_mir1482	NM_001081355.3
novel_mir1482	NM_032393.2
novel_mir1482	NM_153058.4
novel_mir1482	NM_009010.5
novel_mir1482	NM_144810.5
novel_mir1482	XR_375493.3
novel_mir1482	XM_006499890.3
novel_mir1482	NM_028873.4
novel_mir1482	NM_013820.3
novel_mir1482	NM_001243223.1
novel_mir1482	NM_145974.3
novel_mir1482	NM_177805.3
novel_mir1482	NM_026894.1
novel_mir1482	NM_201245.3
novel_mir1482	NM_007600.3
novel_mir1482	NM_007473.4
novel_mir1482	NM_019818.5
novel_mir1482	NR_027859.1
novel_mir1482	NM_001081147.1
novel_mir1482	NM_027059.1
novel_mir1482	NM_010195.2
novel_mir1482	NM_001166669.1
novel_mir1482	NM_001164258.1
novel_mir1482	NM_175424.3
novel_mir1482	NM_177184.3
novel_mir1482	XM_006529677.3
novel_mir1482	NM_009955.3
novel_mir1482	NR_117093.1
novel_mir1482	NM_133649.2
novel_mir1482	NM_013492.3
novel_mir1482	NM_010814.2
novel_mir1482	NM_031880.3
novel_mir1482	NM_010587.2
novel_mir1482	NM_080437.2
novel_mir1482	NM_026669.4
novel_mir1482	NM_177364.3
novel_mir1482	XM_006538928.1
novel_mir1482	NM_182716.4
novel_mir1482	NM_012051.4
novel_mir1482	NM_182927.3
novel_mir1482	NM_001242411.1
novel_mir1482	NM_001033432.3
novel_mir1482	NM_173365.2
novel_mir1482	NM_001081426.2
novel_mir1482	NM_027533.3
novel_mir1482	NM_133980.3
novel_mir1482	NM_145933.4
novel_mir1482	NM_172546.2
novel_mir1482	NM_008186.4
novel_mir1482	XM_006530177.1
novel_mir1482	NM_178715.3
novel_mir1482	NM_010469.2
novel_mir1482	NM_001081028.1
novel_mir1482	NM_199466.3
novel_mir1482	NM_011718.2
novel_mir1482	NM_007602.4
novel_mir1482	NM_009649.3
novel_mir1482	NM_019727.2
novel_mir1482	NM_027545.2
novel_mir1482	NM_001013741.1
novel_mir1482	NM_011323.3
novel_mir1482	NM_001164483.1
novel_mir1482	NM_028981.3
novel_mir1482	NM_011381.4
novel_mir1482	NM_001033238.1
novel_mir1482	NM_001039354.1
novel_mir1482	NM_001163308.1
novel_mir1482	NM_016720.2
novel_mir1482	NM_008593.3
novel_mir1482	XM_006509963.3
novel_mir1482	NM_199019.2
novel_mir1482	NM_175048.3
novel_mir1482	NM_007500.4
novel_mir1482	NM_021539.4
novel_mir1482	NM_173778.3
novel_mir1482	NM_011218.2
novel_mir1482	NM_029413.4
novel_mir1482	XM_006504366.3
novel_mir1482	NM_010069.1
novel_mir1482	XM_006528550.3
novel_mir1482	XM_006539774.1
novel_mir1482	NR_121629.1
novel_mir1482	NM_029254.1
novel_mir1482	XM_006539991.3
novel_mir1482	NM_027840.3
novel_mir1482	XM_011240122.2
novel_mir1482	XM_006501348.1
novel_mir1482	NM_013703.2
novel_mir1482	NM_176893.2
novel_mir1482	NM_001167777.1
novel_mir1482	NM_029078.3
novel_mir1482	NM_173756.4
novel_mir1482	XM_011250733.1
novel_mir1482	NM_172372.2
novel_mir1482	NM_133653.3
novel_mir1482	NM_001163754.1
novel_mir1482	NM_148932.2
novel_mir1482	XM_011248198.1
novel_mir1482	NM_178872.4
novel_mir1482	NM_146239.2
novel_mir1482	NM_173347.2
novel_mir1482	NM_146148.2
novel_mir1482	NM_134141.4
novel_mir1482	NR_125870.1
novel_mir1482	NM_133199.2
novel_mir1482	NM_001012322.2
novel_mir1482	NM_029245.3
novel_mir1482	NM_018753.6
novel_mir1482	NM_023324.2
novel_mir1482	NM_130867.3
novel_mir1482	NM_011573.3
novel_mir1482	NM_022019.5
novel_mir1482	NM_153099.1
novel_mir1482	NM_013833.2
novel_mir1482	NM_011448.4
novel_mir1482	NM_001081127.1
novel_mir1482	NM_028069.3
novel_mir1482	NM_016780.2
novel_mir1482	NM_019413.2
novel_mir1482	NM_020604.2
novel_mir1482	NM_010804.4
novel_mir1482	NM_152803.4
novel_mir1482	XM_006531940.2
novel_mir1482	NM_030677.2
novel_mir1482	NM_172492.3
novel_mir1482	NM_027293.1
novel_mir1482	NM_010795.4
novel_mir1482	XM_006534335.1
novel_mir1482	NM_001033222.3
novel_mir1482	NM_001039186.1
novel_mir1482	NM_197959.2
novel_mir1482	NM_007634.4
novel_mir1482	NM_026940.4
novel_mir1482	NM_177224.2
novel_mir1482	NM_001163126.1
novel_mir1482	NM_001145947.2
novel_mir1482	NM_008968.3
novel_mir1482	NM_027453.2
novel_mir1482	XM_006507402.1
novel_mir1482	NM_153803.1
novel_mir1482	NM_001304266.1
novel_mir1482	NM_177034.3
novel_mir1482	NM_027694.2
novel_mir1482	NM_182930.2
novel_mir1482	NM_001174086.1
novel_mir1482	NM_153403.3
novel_mir1482	NM_029978.1
novel_mir1482	NM_144960.2
novel_mir1482	NM_008216.3
novel_mir1482	NM_173876.3
novel_mir1482	NM_011521.2
novel_mir1482	NM_008535.2
novel_mir1482	NM_001039106.3
novel_mir1482	NM_011445.4
novel_mir1482	NM_001162926.1
novel_mir1482	NM_016747.4
novel_mir1482	NM_027376.3
novel_mir1482	XM_006510632.2
novel_mir1482	XM_006495577.2
novel_mir1482	NM_010576.3
novel_mir1482	NM_175029.3
novel_mir1482	NM_025716.2
novel_mir1482	NM_010921.3
novel_mir1482	NM_008856.4
novel_mir1482	NM_008306.4
novel_mir1482	NM_177756.4
novel_mir1482	XM_006504361.1
novel_mir1482	NM_173374.4
novel_mir1482	NM_177049.5
novel_mir1482	NM_008501.2
novel_mir1482	NM_011995.4
novel_mir1482	NM_153127.3
novel_mir1482	XM_006511131.2
novel_mir1482	NM_012054.4
novel_mir1482	NM_009510.2
novel_mir1482	NM_013594.2
novel_mir1482	NM_010769.2
novel_mir1482	XM_006507053.3
novel_mir1482	NM_027952.3
novel_mir1482	NM_009530.2
novel_mir1482	NM_148945.2
novel_mir1482	NM_001081263.1
novel_mir1482	NM_010101.4
novel_mir1482	NM_001080925.1
novel_mir1482	NM_007883.3
novel_mir1482	NM_175145.3
novel_mir1482	XM_006531737.3
novel_mir1482	XM_006500789.2
novel_mir1482	NM_011916.3
novel_mir1482	NM_028235.1
novel_mir1482	NM_019968.2
novel_mir1482	NM_028195.3
novel_mir1482	NM_145567.1
novel_mir1482	NM_021450.2
novel_mir1482	XM_006531139.3
novel_mir1482	NM_016705.4
novel_mir1482	NM_007678.3
novel_mir1482	NM_177326.3
novel_mir1482	NM_008626.3
novel_mir1482	NM_010849.4
novel_mir1482	NM_009068.3
novel_mir1482	NM_026331.3
novel_mir1482	NM_183297.2
novel_mir1482	NM_175860.2
novel_mir1482	NM_145544.3
novel_mir1482	NM_010181.2
novel_mir1482	XM_006514793.1
novel_mir1482	XM_006507094.2
novel_mir1482	NM_001290819.1
novel_mir1482	NM_007950.2
novel_mir1482	NM_020625.3
novel_mir1482	NM_027975.2
novel_mir1482	NM_019640.5
novel_mir1482	NM_021609.4
novel_mir1482	NM_172819.3
novel_mir1482	NM_175101.3
novel_mir1482	NM_001080931.1
novel_mir1482	NM_011246.2
novel_mir1974	XM_006520909.3
novel_mir1974	NM_175088.5
novel_mir1974	NM_008174.2
novel_mir1974	NM_021408.3
novel_mir1974	NM_026799.3
novel_mir1974	NM_029967.3
novel_mir1974	NM_007771.3
novel_mir1974	NM_033569.3
novel_mir1974	NM_133919.4
novel_mir1974	NM_011066.3
novel_mir1974	NM_001080706.1
novel_mir1974	NM_001198587.3
novel_mir1974	NM_175006.2
novel_mir1974	NM_020009.2
novel_mir1974	NM_027470.3
novel_mir1974	NM_011905.3
novel_mir1974	NM_011804.2
novel_mir1974	NM_028072.5
novel_mir1974	XM_011241866.1
novel_mir1974	NR_033444.1
novel_mir1974	NM_016856.3
novel_mir1974	NM_011058.2
novel_mir1974	NM_009196.4
novel_mir1974	NM_001033167.3
novel_mir1974	XM_006530496.3
novel_mir1974	NM_013877.3
novel_mir1974	XM_006523812.3
novel_mir1974	NM_134437.3
novel_mir1974	NM_176987.4
novel_mir1974	NM_027196.4
novel_mir1974	NM_019683.3
novel_mir1974	NM_010426.2
novel_mir1974	XM_006528626.2
novel_mir1974	XM_006495762.3
novel_mir1974	NM_008611.4
novel_mir1974	NM_146137.3
novel_mir1974	XM_011248107.1
novel_mir1974	NM_172766.3
novel_mir1974	NM_177151.3
novel_mir1974	XM_006527048.3
novel_mir1974	NM_001080814.1
novel_mir1974	XM_006507017.3
novel_mir1974	NM_178705.5
novel_mir1974	NM_174998.4
novel_mir1974	NM_010243.3
novel_mir1974	NM_008546.3
novel_mir1974	NM_144859.2
novel_mir1974	NM_021716.5
novel_mir1974	NM_133735.2
novel_mir1974	NM_008002.4
novel_mir1974	NM_138604.3
novel_mir1974	NM_029132.2
novel_mir1974	NM_027411.2
novel_mir1974	NM_007907.2
novel_mir1974	NM_030565.6
novel_mir1974	XM_006514463.1
novel_mir1974	NM_001168623.1
novel_mir1974	NM_177725.4
novel_mir1974	XM_006526929.3
novel_mir1974	NM_053011.2
novel_mir1974	NM_028744.3
novel_mir1974	NM_172783.3
novel_mir1974	NM_180960.3
novel_mir1974	NM_008065.2
novel_mir1974	NM_183109.3
novel_mir1974	NM_026666.3
novel_mir1974	NM_026886.3
novel_mir1974	NM_001081348.3
novel_mir1974	XM_006514485.3
novel_mir1974	NM_175185.4
novel_mir1974	NM_177906.4
novel_mir1974	NM_008130.2
novel_mir1974	NM_026690.1
novel_mir1974	NM_025757.4
novel_mir1974	XR_379449.2
novel_mir1974	NM_026788.1
novel_mir1974	NM_011960.2
novel_mir1974	NM_001033321.1
novel_mir1974	NM_030168.3
novel_mir1974	NM_009157.5
novel_mir1974	NM_019827.6
novel_mir1974	NM_178027.4
novel_mir1974	NM_007993.2
novel_mir1974	NM_025852.3
novel_mir1974	NM_009746.2
novel_mir1974	NM_001109657.3
novel_mir1974	NM_183408.3
novel_mir1974	NM_146146.2
novel_mir1974	NM_207623.2
novel_mir1974	NM_013672.2
novel_mir1974	NM_007801.3
novel_mir1974	NM_009953.4
novel_mir1974	NM_026805.1
novel_mir1974	NM_028717.6
novel_mir1974	NM_011891.4
novel_mir1974	XM_011241143.1
novel_mir1974	XM_006519224.3
novel_mir1974	NM_029100.2
novel_mir1974	NM_029415.2
novel_mir1974	NM_011946.3
novel_mir1974	XM_006533179.2
novel_mir1974	NM_025954.3
novel_mir1974	NM_001163455.2
novel_mir1974	NM_007396.4
novel_mir1974	NM_009288.2
novel_mir1974	NM_009320.4
novel_mir1974	NM_145369.3
novel_mir1974	NM_021310.3
novel_mir1974	NM_009142.3
novel_mir1974	NM_010193.4
novel_mir1974	NM_177781.4
novel_mir1974	NM_007872.4
novel_mir1974	XM_006524376.3
novel_mir1974	NM_021606.3
novel_mir1974	NM_008099.4
novel_mir1974	NM_053155.2
novel_mir1974	NM_172266.3
novel_mir1974	NM_008426.2
novel_mir1974	NM_009375.2
novel_mir1974	NM_009755.3
novel_mir1974	NM_213727.2
novel_mir1974	NM_029236.2
novel_mir1974	NM_021483.5
novel_mir1974	NM_007961.4
novel_mir1974	NM_025979.4
novel_mir1974	NM_153170.3
novel_mir1974	NM_001033634.3
novel_mir1974	NM_001167923.1
novel_mir1974	NM_175430.4
novel_mir1974	NM_207176.3
novel_mir1974	NM_178617.4
novel_mir1974	NM_053149.2
novel_mir1974	NM_080643.2
novel_mir1974	NM_001127353.3
novel_mir1974	NM_008899.2
novel_mir1974	NM_025451.2
novel_mir1974	NM_207649.1
novel_mir1974	NM_144860.2
novel_mir1974	NM_181071.3
novel_mir1974	NM_008270.2
novel_mir1974	NM_010586.2
novel_mir1974	NM_001080932.2
novel_mir1974	NM_153404.3
novel_mir1974	NM_021432.2
novel_mir1974	NM_177644.5
novel_mir1974	NM_175007.2
novel_mir1974	NM_213616.4
novel_mir1974	NM_172821.3
novel_mir1974	NM_001170913.1
novel_mir1974	NM_031884.2
novel_mir1974	NM_018807.5
novel_mir1974	NM_001009951.1
novel_mir1974	NM_029426.2
novel_mir1974	NM_022416.2
novel_mir1974	NM_001201415.1
novel_mir1974	NM_177343.4
novel_mir1974	NM_146207.2
novel_mir1974	NM_013500.4
novel_mir1974	NM_020263.3
novel_mir1974	NM_008441.2
novel_mir1974	NM_008396.2
novel_mir1974	NM_207708.1
novel_mir1974	XM_006510017.2
novel_mir1974	XM_006532624.3
novel_mir1974	NM_008140.2
novel_mir1974	NR_028315.1
novel_mir1974	NM_053171.2
novel_mir1974	XM_006537944.3
novel_mir1974	NM_020606.5
novel_mir1974	NM_172930.4
novel_mir1974	XM_006530984.3
novel_mir1974	NM_027689.3
novel_mir1974	NM_172397.3
novel_mir1974	NM_148938.3
novel_mir1974	NM_133769.3
novel_mir1974	NM_001081656.2
novel_mir1974	XM_006507470.3
novel_mir1974	NM_018884.2
novel_mir1974	XM_011245123.2
novel_mir1974	NM_011048.1
novel_mir1974	NM_025682.3
novel_mir1974	NM_010496.3
novel_mir1974	NM_181729.2
novel_mir1974	NM_198108.2
novel_mir1974	NM_027478.3
novel_mir1974	NM_172641.3
novel_mir1974	XM_011245402.2
novel_mir1974	NM_153107.2
novel_mir1974	NM_027519.3
novel_mir1974	NM_007727.2
novel_mir1974	XM_006503954.1
novel_mir1974	NM_197998.2
novel_mir1974	NM_177782.3
novel_mir1974	NM_008514.4
novel_mir1974	NM_175358.4
novel_mir1974	NM_175510.3
novel_mir1974	NM_001164639.1
novel_mir1974	NM_009242.5
novel_mir1974	NM_010683.2
novel_mir1974	XM_006535580.3
novel_mir1974	NM_028629.1
novel_mir1974	NM_001111027.2
novel_mir1974	NM_011786.2
novel_mir1974	NM_009777.2
novel_mir1974	NM_008017.4
novel_mir1974	XM_006502990.3
novel_mir1974	NM_029721.2
novel_mir1974	NM_008792.4
novel_mir1974	NM_029219.1
novel_mir1974	NM_028572.1
novel_mir1974	XM_006535410.3
novel_mir1974	NM_182839.2
novel_mir1974	NM_026952.2
novel_mir1974	NM_016700.4
novel_mir1974	XM_006529710.2
novel_mir1974	NM_177086.4
novel_mir1974	NM_018808.3
novel_mir1974	NM_212444.2
novel_mir1974	NM_011514.2
novel_mir1974	XM_006535416.3
novel_mir1974	XM_006501281.3
novel_mir1974	NM_177461.1
novel_mir1974	NM_009793.3
novel_mir1974	NM_009520.3
novel_mir1974	NM_008794.2
novel_mir1974	NM_001085498.2
novel_mir1974	NM_018752.3
novel_mir1974	NM_025730.3
novel_mir1974	NM_178779.4
novel_mir1974	NM_145536.3
novel_mir1974	XM_006525747.3
novel_mir1974	NM_029791.4
novel_mir1974	NM_198013.3
novel_mir1974	NM_016707.3
novel_mir1974	NM_172840.2
novel_mir1974	NM_177884.3
novel_mir1974	NM_207219.4
novel_mir1974	NM_181414.5
novel_mir1974	NM_008634.2
novel_mir1974	NM_146139.2
novel_mir1974	NM_013885.2
novel_mir1974	NM_172758.4
novel_mir1974	NM_172737.4
novel_mir1974	NM_021287.1
novel_mir1974	NM_183016.2
novel_mir1974	NM_001025581.1
novel_mir1974	XM_006533936.3
novel_mir1974	NM_009914.4
novel_mir1974	XM_006499944.3
novel_mir1974	NM_211138.1
novel_mir1974	NM_172294.1
novel_mir1974	NM_177164.3
novel_mir1974	NM_178725.6
novel_mir1974	NM_001253873.1
novel_mir1974	NM_019549.2
novel_mir1974	NM_020260.2
novel_mir1974	NM_078478.5
novel_mir1974	NM_146016.2
novel_mir1974	NM_145610.2
novel_mir1974	XM_011241251.1
novel_mir1974	NM_007666.4
novel_mir1974	NM_146191.3
novel_mir1974	NM_007939.2
novel_mir1974	NM_026774.2
novel_mir1974	XM_011239294.1
novel_mir1974	NM_173368.3
novel_mir1974	NM_028886.1
novel_mir1974	XM_006529244.3
novel_mir1974	NM_028721.3
novel_mir1974	XM_006539172.3
novel_mir1974	XM_011245765.2
novel_mir1974	NM_177879.5
novel_mir1974	NM_001039115.2
novel_mir1974	NM_177366.3
novel_mir1974	NM_026455.4
novel_mir1974	NM_019658.6
novel_mir1974	XM_006541548.1
novel_mir1974	NM_172268.2
novel_mir1974	NM_027400.3
novel_mir1974	XM_006524357.2
novel_mir1974	XM_011244906.2
novel_mir1974	XM_006532843.1
novel_mir1974	NM_028716.4
novel_mir1974	XM_006496736.2
novel_mir1974	XR_374136.3
novel_mir1974	NM_177565.3
novel_mir1974	NM_001081299.1
novel_mir1974	NM_146120.4
novel_mir1974	XM_006515760.3
novel_mir1974	XM_006533347.1
novel_mir1974	NM_001033338.3
novel_mir1974	XM_006519699.3
novel_mir1974	NM_009873.3
novel_mir1974	NM_010808.4
novel_mir1974	NM_009932.4
novel_mir1974	NM_019650.3
novel_mir1974	XM_006527835.1
novel_mir1974	NM_019406.3
novel_mir1974	NM_001081079.1
novel_mir1974	XM_006508533.1
novel_mir1974	NM_019388.3
novel_mir1974	XM_006532601.3
novel_mir1974	NM_177741.3
novel_mir1974	NM_173414.3
novel_mir1974	NM_172470.3
novel_mir1974	XM_006538004.3
novel_mir1974	NM_027881.3
novel_mir1974	NM_001038594.1
novel_mir1974	NM_080471.3
novel_mir1974	NM_133752.3
novel_mir1974	NM_145944.4
novel_mir1974	NM_020032.2
novel_mir1974	XM_006495685.2
novel_mir1974	NM_001081267.2
novel_mir1974	NM_025707.3
novel_mir1974	XM_011249965.1
novel_mir1974	NM_177710.4
novel_mir1974	NM_008812.2
novel_mir1974	NM_018883.2
novel_mir1974	NM_027613.1
novel_mir1974	NM_009217.4
novel_mir1974	NM_010445.2
novel_mir1974	XM_006502088.3
novel_mir1974	NM_007834.3
novel_mir1974	XM_006538302.3
novel_mir1974	NM_013871.3
novel_mir1974	NM_175246.4
novel_mir1974	XM_006504047.2
novel_mir1974	XM_006510038.3
novel_mir1974	NM_153599.3
novel_mir1974	NM_016676.5
novel_mir1974	NM_010019.3
novel_mir1974	NM_011348.2
novel_mir1974	NM_138661.1
novel_mir1974	NM_028542.1
novel_mir1974	NM_001101433.1
novel_mir1974	NM_007400.2
novel_mir1974	NM_001163009.1
novel_mir1974	NM_011489.3
novel_mir1974	NM_001163676.1
novel_mir1974	NM_028673.1
novel_mir1974	NM_011858.4
novel_mir1974	NM_011771.1
novel_mir1974	NM_011768.2
novel_mir1974	NM_001195031.1
novel_mir1974	XM_006524240.1
novel_mir1974	NM_001170744.1
novel_mir1974	NM_019983.2
novel_mir1974	XM_006525954.3
novel_mir1974	NM_028766.2
novel_mir1974	XM_006499465.2
novel_mir1974	NM_010048.3
novel_mir1974	NM_011393.2
novel_mir1974	XM_006522147.3
novel_mir1974	NM_023525.2
novel_mir1974	NM_153567.3
novel_mir1974	NM_175641.2
novel_mir1974	NM_177726.4
novel_mir1974	NM_130447.3
novel_mir1974	NM_011721.4
novel_mir1974	NM_001105246.1
novel_mir1974	NM_007573.2
novel_mir1974	XM_006508416.3
novel_mir1974	NM_009850.2
novel_mir1974	NM_198292.3
novel_mir1974	NM_007706.4
novel_mir1974	NM_176930.4
novel_mir1974	XM_006495771.2
novel_mir1974	NM_029357.3
novel_mir1974	NM_008202.2
novel_mir1974	NM_133986.2
novel_mir1974	XM_006533741.3
novel_mir1974	NM_013625.4
novel_mir1974	NM_016693.5
novel_mir1974	NM_027728.2
novel_mir1974	NM_134189.2
novel_mir1974	NM_133990.5
novel_mir1974	NM_027642.2
novel_mir1974	NM_020043.3
novel_mir1974	NM_013928.5
novel_mir1974	NM_178594.3
novel_mir1974	NM_027384.1
novel_mir1974	NM_013820.3
novel_mir1974	NM_021509.5
novel_mir1974	XM_006527789.3
novel_mir1974	NM_009124.6
novel_mir1974	XR_390751.2
novel_mir1974	NM_008745.3
novel_mir1974	NM_010874.3
novel_mir1974	NM_027373.2
novel_mir1974	NM_016678.2
novel_mir1974	NM_028758.2
novel_mir1974	XM_006497856.1
novel_mir1974	NM_153550.3
novel_mir1974	NM_173446.2
novel_mir1974	NM_001163488.1
novel_mir1974	NM_016744.4
novel_mir1974	NM_172495.5
novel_mir1974	XM_006510246.3
novel_mir1974	XM_006511220.2
novel_mir1974	NM_008139.5
novel_mir1974	XM_006509183.1
novel_mir1974	NM_032396.3
novel_mir1974	NM_011986.4
novel_mir1974	NM_145356.3
novel_mir1974	NM_001081221.1
novel_mir1974	XM_006532310.3
novel_mir1974	NM_053130.3
novel_mir1974	XM_006503736.3
novel_mir1974	NM_011520.3
novel_mir1974	NM_025380.2
novel_mir1974	NM_012051.4
novel_mir1974	NM_147220.2
novel_mir1974	NM_181403.2
novel_mir1974	NM_001081028.1
novel_mir1974	NM_030750.3
novel_mir1974	NM_199466.3
novel_mir1974	NM_001033474.2
novel_mir1974	NM_144531.3
novel_mir1974	XM_006503751.3
novel_mir1974	NM_028784.3
novel_mir1974	NM_026114.3
novel_mir1974	XM_006508723.3
novel_mir1974	XM_006535403.3
novel_mir1974	NM_028004.2
novel_mir1974	NM_025578.4
novel_mir1974	NM_001003948.2
novel_mir1974	NM_133719.2
novel_mir1974	NM_053141.3
novel_mir1974	XM_006516070.3
novel_mir1974	NM_009643.2
novel_mir1974	NM_178407.3
novel_mir1974	XM_006528550.3
novel_mir1974	NM_023624.4
novel_mir1974	NM_017469.4
novel_mir1974	NM_153515.4
novel_mir1974	NM_001134384.1
novel_mir1974	XM_006514599.3
novel_mir1974	XM_011240122.2
novel_mir1974	XR_389591.2
novel_mir1974	NM_010714.3
novel_mir1974	NM_029898.3
novel_mir1974	NM_172767.3
novel_mir1974	NM_013703.2
novel_mir1974	NM_013861.4
novel_mir1974	NM_172974.2
novel_mir1974	NM_080467.3
novel_mir1974	NM_153501.2
novel_mir1974	XM_011245737.1
novel_mir1974	NM_011043.3
novel_mir1974	NM_018760.2
novel_mir1974	NM_011566.4
novel_mir1974	XM_011239617.2
novel_mir1974	NM_011802.3
novel_mir1974	NM_001081242.2
novel_mir1974	NM_016716.5
novel_mir1974	NM_146239.2
novel_mir1974	NM_007472.2
novel_mir1974	NM_029759.4
novel_mir1974	NM_001048208.1
novel_mir1974	NM_021362.1
novel_mir1974	NM_028066.2
novel_mir1974	NR_004429.1
novel_mir1974	NM_018830.1
novel_mir1974	NM_010303.3
novel_mir1974	NM_007424.2
novel_mir1974	NM_015803.2
novel_mir1974	NM_011861.3
novel_mir1974	NM_010615.1
novel_mir1974	NM_181750.2
novel_mir1974	NM_010274.3
novel_mir1974	NM_011961.3
novel_mir1974	NM_023168.3
novel_mir1974	NM_145501.2
novel_mir1974	XM_006517725.3
novel_mir1974	NM_021503.2
novel_mir1974	NM_008728.2
novel_mir1974	XM_006503645.1
novel_mir1974	XM_011242727.2
novel_mir1974	NM_177282.5
novel_mir1974	NM_021350.2
novel_mir1974	NM_027286.4
novel_mir1974	NM_133905.2
novel_mir1974	XM_011249935.2
novel_mir1974	NM_008444.4
novel_mir1974	NM_139306.3
novel_mir1974	XM_006497492.3
novel_mir1974	NM_007869.3
novel_mir1974	NM_001081416.1
novel_mir1974	NM_028950.4
novel_mir1974	NM_009498.4
novel_mir1974	XM_006529317.2
novel_mir1974	NM_010810.5
novel_mir1974	NM_010167.4
novel_mir1974	NM_025325.2
novel_mir1974	NM_194345.1
novel_mir1974	NM_182930.2
novel_mir1974	NM_010170.4
novel_mir1974	NM_138955.3
novel_mir1974	XM_011238380.2
novel_mir1974	NM_177630.3
novel_mir1974	NM_001013405.2
novel_mir1974	NM_019483.5
novel_mir1974	NM_010928.2
novel_mir1974	NM_198301.2
novel_mir1974	NM_021099.3
novel_mir1974	NM_010125.3
novel_mir1974	NM_138313.3
novel_mir1974	NM_008551.2
novel_mir1974	NM_026933.2
novel_mir1974	NM_001037809.5
novel_mir1974	NM_178662.3
novel_mir1974	NM_175132.4
novel_mir1974	NM_016667.3
novel_mir1974	NM_177756.4
novel_mir1974	NM_177784.4
novel_mir1974	XM_006504361.1
novel_mir1974	NM_146001.2
novel_mir1974	NM_172653.2
novel_mir1974	NM_019781.2
novel_mir1974	NM_007406.2
novel_mir1974	XR_872414.1
novel_mir1974	NM_130796.4
novel_mir1974	NM_001170800.1
novel_mir1974	NM_172508.2
novel_mir1974	XR_385308.3
novel_mir1974	NM_011845.2
novel_mir1974	NM_010959.2
novel_mir1974	NM_207242.2
novel_mir1974	NM_011240.3
novel_mir1974	NM_007883.3
novel_mir1974	NM_027748.3
novel_mir1974	NM_011916.3
novel_mir1974	NM_029364.3
novel_mir1974	NM_001040611.1
novel_mir1974	NM_013902.4
novel_mir1974	NM_026908.3
novel_mir1974	NM_172971.3
novel_mir1974	NM_025410.2
novel_mir1974	NM_011873.2
novel_mir1974	NM_177393.4
novel_mir1974	NM_009285.3
novel_mir1974	NM_028195.3
novel_mir1974	NM_013642.3
novel_mir1974	NM_021326.3
novel_mir1974	NM_054040.3
novel_mir1974	XM_006500405.2
novel_mir1974	NM_025664.5
novel_mir1974	NM_201370.2
novel_mir1974	NM_025609.2
novel_mir1974	NM_013930.4
novel_mir1974	NM_146086.2
novel_mir1974	NM_177698.4
novel_mir1974	NM_001166407.1
novel_mir1974	NM_023317.2
novel_mir1974	NM_010181.2
novel_mir1974	NM_021419.2
novel_mir1974	NM_007902.3
novel_mir1974	NM_024221.3
novel_mir1974	NM_053202.2
novel_mir1974	NM_139064.2
novel_mir1974	NM_007950.2
novel_mir1974	NM_023336.4
novel_mir1974	NM_008018.4
novel_mir1974	NM_176840.3
novel_mir1974	NM_199152.3
mmu-miR-148a-3p	XM_006501645.3
mmu-miR-148a-3p	NM_020594.2
mmu-miR-148a-3p	NM_010808.4
mmu-miR-148a-3p	NM_175247.3
mmu-miR-148a-3p	NM_007504.2
mmu-miR-148a-3p	NM_013886.4
mmu-miR-148a-3p	NM_009621.5
mmu-miR-148a-3p	NM_028817.3
mmu-miR-148a-3p	NM_172599.4
mmu-miR-148a-3p	NM_028839.4
mmu-miR-148a-3p	NM_130890.2
mmu-miR-148a-3p	NM_010600.3
mmu-miR-148a-3p	XM_006498192.2
mmu-miR-148a-3p	XM_006531979.3
mmu-miR-148a-3p	NM_028813.2
mmu-miR-148a-3p	NM_009771.3
mmu-miR-148a-3p	NM_178227.4
mmu-miR-148a-3p	NM_015763.4
mmu-miR-148a-3p	NM_001081162.1
mmu-miR-148a-3p	NM_013825.3
mmu-miR-148a-3p	NM_028136.2
mmu-miR-148a-3p	XM_006504740.3
mmu-miR-148a-3p	NM_172872.3
mmu-miR-148a-3p	NM_009464.3
mmu-miR-148a-3p	NM_028041.2
mmu-miR-148a-3p	NM_183168.2
mmu-miR-148a-3p	NM_008377.2
mmu-miR-148a-3p	NM_025794.2
mmu-miR-148a-3p	NM_009000.3
mmu-miR-148a-3p	NR_122037.1
mmu-miR-148a-3p	NM_175246.4
mmu-miR-148a-3p	NM_153599.3
mmu-miR-148a-3p	XM_006507017.3
mmu-miR-148a-3p	NM_019578.2
mmu-miR-148a-3p	NM_178683.4
mmu-miR-148a-3p	NM_134093.2
mmu-miR-148a-3p	NM_027008.2
mmu-miR-148a-3p	NM_001110849.1
mmu-miR-148a-3p	NM_028801.2
mmu-miR-148a-3p	NM_011467.2
mmu-miR-148a-3p	NM_007757.2
mmu-miR-148a-3p	NM_010604.3
mmu-miR-148a-3p	NM_011877.2
mmu-miR-148a-3p	NM_001177567.1
mmu-miR-148a-3p	NM_010637.3
mmu-miR-148a-3p	XM_006532931.3
mmu-miR-148a-3p	NM_145857.2
mmu-miR-148a-3p	NM_030252.2
mmu-miR-148a-3p	NM_027875.1
mmu-miR-148a-3p	NM_001195031.1
mmu-miR-148a-3p	XM_006524240.1
mmu-miR-148a-3p	NM_139144.4
mmu-miR-148a-3p	XM_006506295.3
mmu-miR-148a-3p	XM_006538741.3
mmu-miR-148a-3p	NM_009197.2
mmu-miR-148a-3p	NM_001024474.2
mmu-miR-148a-3p	XM_006510907.3
mmu-miR-148a-3p	XM_006495737.3
mmu-miR-148a-3p	NM_007840.3
mmu-miR-148a-3p	NM_177152.5
mmu-miR-148a-3p	NM_144844.2
mmu-miR-148a-3p	NM_026370.1
mmu-miR-148a-3p	NM_199011.1
mmu-miR-148a-3p	NM_144812.2
mmu-miR-148a-3p	NM_008711.2
mmu-miR-148a-3p	NM_013908.4
mmu-miR-148a-3p	NM_148944.4
mmu-miR-148a-3p	XR_388326.3
mmu-miR-148a-3p	NM_001190483.2
mmu-miR-148a-3p	NM_001039000.4
mmu-miR-148a-3p	NM_019419.2
mmu-miR-148a-3p	NM_011299.4
mmu-miR-148a-3p	NM_175106.3
mmu-miR-148a-3p	XM_006522139.3
mmu-miR-148a-3p	XM_006512498.3
mmu-miR-148a-3p	NM_007943.3
mmu-miR-148a-3p	XM_006526520.3
mmu-miR-148a-3p	NM_027497.3
mmu-miR-148a-3p	NM_013715.2
mmu-miR-148a-3p	NM_021885.4
mmu-miR-148a-3p	NM_030168.3
mmu-miR-148a-3p	NM_023608.4
mmu-miR-148a-3p	NM_020619.2
mmu-miR-148a-3p	XM_006500188.2
mmu-miR-148a-3p	NM_008675.2
mmu-miR-148a-3p	NM_146226.2
mmu-miR-148a-3p	NM_172925.2
mmu-miR-148a-3p	NM_138598.5
mmu-miR-148a-3p	NR_104310.1
mmu-miR-148a-3p	NM_001013366.1
mmu-miR-148a-3p	XM_006535210.3
mmu-miR-148a-3p	NM_001033207.3
mmu-miR-148a-3p	NM_026244.2
mmu-miR-148a-3p	NM_144838.1
mmu-miR-148a-3p	NM_009205.2
mmu-miR-148a-3p	NM_172710.3
mmu-miR-148a-3p	NM_013822.5
mmu-miR-148a-3p	NM_026217.3
mmu-miR-148a-3p	XR_878327.1
mmu-miR-148a-3p	NM_021509.5
mmu-miR-148a-3p	NM_018861.3
mmu-miR-148a-3p	NM_027490.1
mmu-miR-148a-3p	NM_172618.2
mmu-miR-148a-3p	NM_001093753.1
mmu-miR-148a-3p	NM_011656.3
mmu-miR-148a-3p	NM_153407.2
mmu-miR-148a-3p	NM_029031.3
mmu-miR-148a-3p	NM_177821.6
mmu-miR-148a-3p	NM_010936.3
mmu-miR-148a-3p	XM_006496487.3
mmu-miR-148a-3p	XM_006520786.3
mmu-miR-148a-3p	NM_019480.4
mmu-miR-148a-3p	NM_145356.3
mmu-miR-148a-3p	NM_133234.2
mmu-miR-148a-3p	NM_001205341.1
mmu-miR-148a-3p	NM_001081221.1
mmu-miR-148a-3p	XM_006513035.3
mmu-miR-148a-3p	NM_173865.3
mmu-miR-148a-3p	XM_006538825.2
mmu-miR-148a-3p	NM_173037.1
mmu-miR-148a-3p	NM_010236.2
mmu-miR-148a-3p	NM_009261.3
mmu-miR-148a-3p	NM_018774.4
mmu-miR-148a-3p	NM_021883.2
mmu-miR-148a-3p	XM_011239490.2
mmu-miR-148a-3p	NM_008186.4
mmu-miR-148a-3p	NM_001081125.1
mmu-miR-148a-3p	XM_006496234.2
mmu-miR-148a-3p	NM_176847.3
mmu-miR-148a-3p	NM_026574.3
mmu-miR-148a-3p	NM_009622.1
mmu-miR-148a-3p	NM_001271861.1
mmu-miR-148a-3p	NM_010901.2
mmu-miR-148a-3p	XM_006533457.3
mmu-miR-148a-3p	NM_018872.2
mmu-miR-148a-3p	XR_382733.1
mmu-miR-148a-3p	NM_008938.1
mmu-miR-148a-3p	NM_008300.3
mmu-miR-148a-3p	NM_009182.3
mmu-miR-148a-3p	NM_028004.2
mmu-miR-148a-3p	NM_009223.3
mmu-miR-148a-3p	XM_006511571.2
mmu-miR-148a-3p	NM_007488.3
mmu-miR-148a-3p	NM_178280.3
mmu-miR-148a-3p	NM_011923.4
mmu-miR-148a-3p	NM_021377.3
mmu-miR-148a-3p	NM_173033.3
mmu-miR-148a-3p	NM_177192.3
mmu-miR-148a-3p	NM_001163314.2
mmu-miR-148a-3p	NM_177204.3
mmu-miR-148a-3p	NM_153114.2
mmu-miR-148a-3p	NM_001102611.1
mmu-miR-148a-3p	NM_009782.3
mmu-miR-148a-3p	NM_001136104.1
mmu-miR-148a-3p	NM_177644.5
mmu-miR-148a-3p	NM_178382.4
mmu-miR-148a-3p	NM_001199695.1
mmu-miR-148a-3p	NM_001025614.1
mmu-miR-148a-3p	NM_028227.3
mmu-miR-148a-3p	NM_019998.3
mmu-miR-148a-3p	NM_001033173.1
mmu-miR-148a-3p	XM_006503728.1
mmu-miR-148a-3p	NM_010160.2
mmu-miR-148a-3p	NM_011546.3
mmu-miR-148a-3p	NM_172700.2
mmu-miR-148a-3p	XR_389591.2
mmu-miR-148a-3p	NM_177343.4
mmu-miR-148a-3p	NM_198865.1
mmu-miR-148a-3p	NM_010577.4
mmu-miR-148a-3p	NM_025666.2
mmu-miR-148a-3p	XM_006509177.3
mmu-miR-148a-3p	NM_001163623.1
mmu-miR-148a-3p	NM_024214.2
mmu-miR-148a-3p	NM_030696.3
mmu-miR-148a-3p	NM_177814.4
mmu-miR-148a-3p	NM_008449.2
mmu-miR-148a-3p	NM_172688.3
mmu-miR-148a-3p	NM_011932.3
mmu-miR-148a-3p	NM_025962.3
mmu-miR-148a-3p	NM_152220.2
mmu-miR-148a-3p	NM_175211.5
mmu-miR-148a-3p	XM_006529818.3
mmu-miR-148a-3p	NM_029153.1
mmu-miR-148a-3p	NM_021362.1
mmu-miR-148a-3p	XM_011247826.1
mmu-miR-148a-3p	NM_181729.2
mmu-miR-148a-3p	NM_013582.2
mmu-miR-148a-3p	NM_201355.3
mmu-miR-148a-3p	XM_006518902.2
mmu-miR-148a-3p	NM_023434.3
mmu-miR-148a-3p	NM_008748.3
mmu-miR-148a-3p	XM_011246424.2
mmu-miR-148a-3p	XM_006522869.3
mmu-miR-148a-3p	NM_001039483.1
mmu-miR-148a-3p	NM_001170711.1
mmu-miR-148a-3p	NR_045779.1
mmu-miR-148a-3p	NM_009597.1
mmu-miR-148a-3p	NM_010274.3
mmu-miR-148a-3p	NM_019506.4
mmu-miR-148a-3p	XM_006531940.2
mmu-miR-148a-3p	NM_153384.3
mmu-miR-148a-3p	NM_023311.3
mmu-miR-148a-3p	NM_199476.1
mmu-miR-148a-3p	NM_153526.5
mmu-miR-148a-3p	NM_001099633.1
mmu-miR-148a-3p	NM_172563.3
mmu-miR-148a-3p	NM_026960.4
mmu-miR-148a-3p	XM_006501590.3
mmu-miR-148a-3p	NM_009480.3
mmu-miR-148a-3p	NM_001146296.1
mmu-miR-148a-3p	NM_032000.2
mmu-miR-148a-3p	NM_023764.3
mmu-miR-148a-3p	XM_006515382.3
mmu-miR-148a-3p	NM_018808.3
mmu-miR-148a-3p	XM_006510950.3
mmu-miR-148a-3p	NM_144557.5
mmu-miR-148a-3p	NM_016803.3
mmu-miR-148a-3p	NM_001033316.2
mmu-miR-148a-3p	NM_153403.3
mmu-miR-148a-3p	NM_177461.1
mmu-miR-148a-3p	NM_001160400.1
mmu-miR-148a-3p	NM_023275.2
mmu-miR-148a-3p	NM_010928.2
mmu-miR-148a-3p	NM_172665.5
mmu-miR-148a-3p	NM_178779.4
mmu-miR-148a-3p	NM_001008550.1
mmu-miR-148a-3p	XM_006532321.3
mmu-miR-148a-3p	NM_172560.3
mmu-miR-148a-3p	NM_010576.3
mmu-miR-148a-3p	NM_207625.2
mmu-miR-148a-3p	NM_012039.2
mmu-miR-148a-3p	NM_008551.2
mmu-miR-148a-3p	NM_177884.3
mmu-miR-148a-3p	XM_006530635.2
mmu-miR-148a-3p	NM_153415.4
mmu-miR-148a-3p	NM_175730.5
mmu-miR-148a-3p	NM_170593.3
mmu-miR-148a-3p	XM_006499669.3
mmu-miR-148a-3p	NM_001083628.1
mmu-miR-148a-3p	NM_175554.4
mmu-miR-148a-3p	NM_009214.3
mmu-miR-148a-3p	NM_001001985.3
mmu-miR-148a-3p	NM_001291017.1
mmu-miR-148a-3p	NM_138677.2
mmu-miR-148a-3p	NM_145819.2
mmu-miR-148a-3p	NM_013477.3
mmu-miR-148a-3p	NM_001081324.1
mmu-miR-148a-3p	NM_001160319.1
mmu-miR-148a-3p	NM_175283.3
mmu-miR-148a-3p	NM_001081116.1
mmu-miR-148a-3p	NM_145361.2
mmu-miR-148a-3p	XM_006515635.1
mmu-miR-148a-3p	NM_026464.2
mmu-miR-148a-3p	NM_145491.2
mmu-miR-148a-3p	NM_001290273.1
mmu-miR-148a-3p	NM_028771.2
mmu-miR-148a-3p	NM_175258.4
mmu-miR-148a-3p	NM_177780.3
mmu-miR-148a-3p	NM_009395.4
mmu-miR-148a-3p	NM_027498.3
mmu-miR-148a-3p	XM_006511327.1
mmu-miR-148a-3p	NM_001025612.2
mmu-miR-148a-3p	XM_006502056.2
mmu-miR-148a-3p	XM_011239294.1
mmu-miR-148a-3p	NM_053214.2
mmu-miR-148a-3p	XM_006539280.3
mmu-miR-148a-3p	NM_008468.4
mmu-miR-148a-3p	NM_001033311.3
mmu-miR-148a-3p	NM_177326.3
mmu-miR-148a-3p	NM_016891.3
mmu-miR-148a-3p	NM_007944.3
mmu-miR-148a-3p	NM_033270.2
mmu-miR-148a-3p	NM_025334.3
mmu-miR-148a-3p	XR_384520.3
mmu-miR-148a-3p	NM_010590.5
mmu-miR-148a-3p	NM_001024139.1
mmu-miR-148a-3p	XM_011241328.2
mmu-miR-148a-3p	NM_175363.4
mmu-miR-148a-3p	XM_011244906.2
mmu-miR-148a-3p	XM_006532843.1
mmu-miR-148a-3p	NM_019817.1
mmu-miR-148a-3p	NM_001100460.1
mmu-miR-148a-3p	XM_006500601.3
mmu-miR-148a-3p	NM_001122676.1
mmu-miR-148a-3p	NM_133734.3
mmu-miR-148a-3p	NM_176840.3
mmu-miR-148a-3p	NM_010518.2
mmu-miR-148a-3p	NM_199152.3
novel_mir2942	XM_006539162.2
novel_mir2942	NM_001081424.1
novel_mir2942	NM_198092.2
novel_mir2942	NM_177259.4
novel_mir2942	NM_001162908.1
novel_mir2942	NM_175432.3
novel_mir2942	NM_173399.3
novel_mir2942	NM_001122873.1
novel_mir2942	NM_001081363.2
novel_mir2942	NM_001195338.1
novel_mir2942	NM_175331.3
novel_mir2942	NM_028763.3
novel_mir2942	NM_178874.3
novel_mir2942	NM_013923.2
novel_mir2942	NM_008599.4
novel_mir2942	NM_178404.3
novel_mir2942	XM_011248833.2
novel_mir2942	NR_003508.1
novel_mir2942	XM_006500271.3
novel_mir2942	NM_175438.4
novel_mir2942	XM_011241866.1
novel_mir2942	NM_011627.4
novel_mir2942	NM_021497.2
novel_mir2942	NM_172449.2
novel_mir2942	XM_006535553.3
novel_mir2942	NM_007478.3
novel_mir2942	NM_172283.3
novel_mir2942	NM_026452.2
novel_mir2942	NM_001005419.2
novel_mir2942	NM_172272.2
novel_mir2942	NM_172790.2
novel_mir2942	NM_009781.4
novel_mir2942	NM_198169.2
novel_mir2942	NM_199447.2
novel_mir2942	NM_001034851.2
novel_mir2942	NM_134437.3
novel_mir2942	NM_008035.2
novel_mir2942	NM_008539.3
novel_mir2942	XM_006504740.3
novel_mir2942	XM_006516468.3
novel_mir2942	NM_198117.2
novel_mir2942	NM_183154.3
novel_mir2942	NM_028634.3
novel_mir2942	NM_153516.2
novel_mir2942	XM_006509112.2
novel_mir2942	NM_001081050.2
novel_mir2942	NM_028775.3
novel_mir2942	NM_011386.3
novel_mir2942	XM_006522847.3
novel_mir2942	NM_198094.2
novel_mir2942	NM_016847.2
novel_mir2942	NM_177151.3
novel_mir2942	NM_011469.3
novel_mir2942	NM_001081421.1
novel_mir2942	XM_006533656.3
novel_mir2942	NM_018750.4
novel_mir2942	NM_172493.2
novel_mir2942	NM_007667.3
novel_mir2942	NM_178045.4
novel_mir2942	NM_172705.2
novel_mir2942	NM_024291.3
novel_mir2942	XM_006500567.1
novel_mir2942	NM_172566.4
novel_mir2942	NM_024182.4
novel_mir2942	NM_001114609.1
novel_mir2942	NM_145476.2
novel_mir2942	XM_006514463.1
novel_mir2942	NM_008500.2
novel_mir2942	NM_008261.3
novel_mir2942	XM_006510907.3
novel_mir2942	NM_016860.1
novel_mir2942	NM_001166164.1
novel_mir2942	XM_006534116.1
novel_mir2942	NM_008083.2
novel_mir2942	NR_104053.1
novel_mir2942	NM_010228.3
novel_mir2942	NM_001033149.3
novel_mir2942	NM_177378.4
novel_mir2942	NM_133942.2
novel_mir2942	XM_011243133.2
novel_mir2942	NM_175375.3
novel_mir2942	NM_025537.3
novel_mir2942	NM_013660.4
novel_mir2942	NM_026886.3
novel_mir2942	NM_026015.2
novel_mir2942	NM_009195.3
novel_mir2942	NM_011299.4
novel_mir2942	NM_001083897.1
novel_mir2942	NM_023630.2
novel_mir2942	NM_011382.2
novel_mir2942	NM_001276359.1
novel_mir2942	XM_006525863.2
novel_mir2942	NM_175106.3
novel_mir2942	NM_011499.3
novel_mir2942	NM_001252448.1
novel_mir2942	NM_021415.4
novel_mir2942	NM_172862.3
novel_mir2942	NM_133967.3
novel_mir2942	NM_008744.2
novel_mir2942	NM_011186.1
novel_mir2942	NM_009851.2
novel_mir2942	XM_011238922.2
novel_mir2942	NM_023547.1
novel_mir2942	NM_144560.3
novel_mir2942	NM_172260.3
novel_mir2942	NM_009397.3
novel_mir2942	NM_146073.3
novel_mir2942	NM_133761.3
novel_mir2942	NM_011046.3
novel_mir2942	NM_153514.5
novel_mir2942	NM_009154.2
novel_mir2942	NM_018878.3
novel_mir2942	NM_001100449.1
novel_mir2942	NM_080463.3
novel_mir2942	NM_138659.2
novel_mir2942	NM_183222.3
novel_mir2942	NM_010607.3
novel_mir2942	NM_183087.4
novel_mir2942	NM_010327.2
novel_mir2942	NM_001081256.1
novel_mir2942	NM_178719.5
novel_mir2942	NM_023422.3
novel_mir2942	XM_006496435.3
novel_mir2942	NM_011379.4
novel_mir2942	XM_006538339.3
novel_mir2942	NM_177863.4
novel_mir2942	NM_027226.4
novel_mir2942	XM_006518961.3
novel_mir2942	NM_144534.1
novel_mir2942	NM_008092.4
novel_mir2942	NM_026718.2
novel_mir2942	XM_006496936.3
novel_mir2942	NM_027421.2
novel_mir2942	NM_019806.5
novel_mir2942	NR_028115.1
novel_mir2942	NM_001167746.1
novel_mir2942	NM_018873.2
novel_mir2942	NM_011578.3
novel_mir2942	NM_183355.3
novel_mir2942	NM_175506.3
novel_mir2942	NM_146258.2
novel_mir2942	NM_025708.4
novel_mir2942	XM_006505260.3
novel_mir2942	NM_153412.4
novel_mir2942	NM_027715.1
novel_mir2942	NM_013611.4
novel_mir2942	NM_213727.2
novel_mir2942	NM_023912.2
novel_mir2942	NM_021542.4
novel_mir2942	XM_006520291.2
novel_mir2942	XM_006537774.1
novel_mir2942	NM_011471.2
novel_mir2942	NM_007961.4
novel_mir2942	NM_007455.5
novel_mir2942	XM_006502228.3
novel_mir2942	NM_027758.4
novel_mir2942	NM_175520.4
novel_mir2942	NM_009012.2
novel_mir2942	NM_001085376.2
novel_mir2942	NM_008715.2
novel_mir2942	XM_006534581.3
novel_mir2942	NM_029502.3
novel_mir2942	XM_006519013.3
novel_mir2942	NM_178607.4
novel_mir2942	NM_011027.3
novel_mir2942	NM_001025567.1
novel_mir2942	XM_006511571.2
novel_mir2942	XM_006501948.2
novel_mir2942	NM_010823.3
novel_mir2942	NM_001128151.1
novel_mir2942	NM_198626.2
novel_mir2942	NM_026615.4
novel_mir2942	NM_011918.4
novel_mir2942	NM_009447.4
novel_mir2942	NM_011380.2
novel_mir2942	XM_006538267.3
novel_mir2942	NM_029777.3
novel_mir2942	NM_009319.3
novel_mir2942	NM_008270.2
novel_mir2942	NM_023538.2
novel_mir2942	NM_009327.3
novel_mir2942	XM_006529588.3
novel_mir2942	NM_001102611.1
novel_mir2942	XR_879535.2
novel_mir2942	NM_019702.2
novel_mir2942	XR_384570.2
novel_mir2942	NM_010838.4
novel_mir2942	NM_001206661.1
novel_mir2942	NM_018789.2
novel_mir2942	NM_001170913.1
novel_mir2942	NM_029862.4
novel_mir2942	NM_018807.5
novel_mir2942	NM_029972.3
novel_mir2942	XM_006501361.2
novel_mir2942	NM_001201415.1
novel_mir2942	NM_009384.3
novel_mir2942	XM_006517786.3
novel_mir2942	NM_145946.2
novel_mir2942	NM_138653.1
novel_mir2942	NM_008313.4
novel_mir2942	NM_178713.4
novel_mir2942	NM_026861.2
novel_mir2942	NR_122039.1
novel_mir2942	NM_001255994.1
novel_mir2942	NM_008739.3
novel_mir2942	NM_183263.5
novel_mir2942	NM_177814.4
novel_mir2942	XM_011240276.2
novel_mir2942	NM_181546.3
novel_mir2942	NM_053171.2
novel_mir2942	XM_006533256.1
novel_mir2942	NM_009295.2
novel_mir2942	NM_022021.2
novel_mir2942	NM_001033272.2
novel_mir2942	NM_001081064.1
novel_mir2942	XM_006540866.3
novel_mir2942	NM_172907.3
novel_mir2942	NM_148938.3
novel_mir2942	NM_009209.3
novel_mir2942	NM_172154.4
novel_mir2942	NM_030889.2
novel_mir2942	NM_177633.4
novel_mir2942	NM_033585.1
novel_mir2942	NM_183225.2
novel_mir2942	NM_001024926.3
novel_mir2942	NM_016706.2
novel_mir2942	NM_001286182.1
novel_mir2942	XM_006511455.2
novel_mir2942	XM_006499452.3
novel_mir2942	NM_008965.2
novel_mir2942	NM_019956.1
novel_mir2942	XM_006540368.1
novel_mir2942	NM_008032.3
novel_mir2942	XM_006535580.3
novel_mir2942	NM_008104.2
novel_mir2942	NR_110353.1
novel_mir2942	NM_001081971.1
novel_mir2942	NM_013881.4
novel_mir2942	NR_104465.1
novel_mir2942	NM_145152.4
novel_mir2942	NM_008425.4
novel_mir2942	NM_145223.2
novel_mir2942	NM_021303.2
novel_mir2942	NM_177319.3
novel_mir2942	NM_016981.2
novel_mir2942	NM_001013373.2
novel_mir2942	NM_010890.3
novel_mir2942	NM_021409.2
novel_mir2942	NM_026952.2
novel_mir2942	NM_177263.3
novel_mir2942	XM_011248961.2
novel_mir2942	XM_006510950.3
novel_mir2942	NM_008858.3
novel_mir2942	XM_006506389.3
novel_mir2942	NM_001083587.1
novel_mir2942	NM_001081352.1
novel_mir2942	XM_006530393.3
novel_mir2942	NM_001166457.1
novel_mir2942	NM_177461.1
novel_mir2942	XM_006498944.2
[truncated: 1,031,196+ more rows]
