# Supplementary material for: Characterizations of microRNAs involved in the molecular mechanisms underlying the therapeutic effects of noni (Morinda citrifolia L.) fruit juice on hyperuricemia in mice
Source: Front Nutr. 2023 Jun 22;10:1121734. doi: 10.3389/fnut.2023.1121734 (PMC10324520; doi:10.3389/fnut.2023.1121734)
Supplement: SUPPLEMENTARY TABLE 9 — Target genes identified by both TargetScan and miRanda of the differentially expressed microRNAs of the allopurinol and noni fruit juice groups of mice. [file Table_9.XLSX]

## Sheet: Allopurinol vs. Noni ExpDiff 1
miRNA id	Target id
novel_mir5579	XM_011247583.2
novel_mir5579	NM_021408.3
novel_mir5579	NM_020287.2
novel_mir5579	NM_001163703.1
novel_mir5579	NM_029967.3
novel_mir5579	NM_001039493.1
novel_mir5579	NM_026200.3
novel_mir5579	NM_013748.3
novel_mir5579	NM_019803.3
novel_mir5579	NM_133664.3
novel_mir5579	NM_019978.3
novel_mir5579	NM_001081124.2
novel_mir5579	NM_008991.2
novel_mir5579	NM_011066.3
novel_mir5579	NM_013729.3
novel_mir5579	NM_010788.4
novel_mir5579	XM_006527358.3
novel_mir5579	NM_029352.3
novel_mir5579	NM_008506.3
novel_mir5579	NM_025943.3
novel_mir5579	XM_011240078.2
novel_mir5579	NM_026306.3
novel_mir5579	NM_139272.2
novel_mir5579	NM_001168260.1
novel_mir5579	NR_003508.1
novel_mir5579	XM_006504323.2
novel_mir5579	NM_177091.5
novel_mir5579	XM_006519279.3
novel_mir5579	NM_172449.2
novel_mir5579	NM_009262.3
novel_mir5579	NM_027740.6
novel_mir5579	NM_001085535.1
novel_mir5579	XM_006530496.3
novel_mir5579	NM_144868.3
novel_mir5579	NM_172272.2
novel_mir5579	NM_027912.1
novel_mir5579	NM_172790.2
novel_mir5579	NM_009781.4
novel_mir5579	NM_007633.2
novel_mir5579	NM_027658.2
novel_mir5579	NM_001190386.1
novel_mir5579	NM_177614.3
novel_mir5579	XM_006496301.3
novel_mir5579	NM_173425.3
novel_mir5579	NM_018831.4
novel_mir5579	NM_026434.4
novel_mir5579	NM_176919.4
novel_mir5579	NM_175628.3
novel_mir5579	NM_001081641.1
novel_mir5579	XM_006510644.1
novel_mir5579	NM_173443.3
novel_mir5579	NM_029802.4
novel_mir5579	NM_001256122.1
novel_mir5579	NM_001039530.3
novel_mir5579	NM_029035.2
novel_mir5579	NM_025904.3
novel_mir5579	NM_001159525.1
novel_mir5579	NM_011349.3
novel_mir5579	NM_009690.2
novel_mir5579	NM_011204.2
novel_mir5579	XM_006504088.3
novel_mir5579	XM_006533656.3
novel_mir5579	NM_144939.2
novel_mir5579	NM_027159.2
novel_mir5579	NM_001080814.1
novel_mir5579	NM_212473.1
novel_mir5579	NM_010243.3
novel_mir5579	NM_178367.4
novel_mir5579	NM_001040398.2
novel_mir5579	NM_001029876.1
novel_mir5579	NM_011446.1
novel_mir5579	NM_199455.2
novel_mir5579	NM_008067.4
novel_mir5579	NM_024291.3
novel_mir5579	NM_026364.1
novel_mir5579	XM_006529400.1
novel_mir5579	NM_008771.3
novel_mir5579	XM_006500567.1
novel_mir5579	NM_025811.3
novel_mir5579	NM_178655.3
novel_mir5579	NM_172566.4
novel_mir5579	NM_001081071.2
novel_mir5579	XM_006521086.3
novel_mir5579	NM_175352.4
novel_mir5579	NM_001114609.1
novel_mir5579	NM_021424.2
novel_mir5579	NM_026240.2
novel_mir5579	NM_021492.3
novel_mir5579	NM_001081151.1
novel_mir5579	NM_010583.3
novel_mir5579	NM_008314.2
novel_mir5579	NM_026422.2
novel_mir5579	XM_011240032.2
novel_mir5579	NM_007569.2
novel_mir5579	XM_006521555.1
novel_mir5579	XM_006506295.3
novel_mir5579	NM_009875.4
novel_mir5579	XM_006537941.3
novel_mir5579	NM_172524.3
novel_mir5579	XM_006495737.3
novel_mir5579	NM_023115.3
novel_mir5579	XM_006534442.3
novel_mir5579	NM_007405.2
novel_mir5579	NM_001256432.1
novel_mir5579	NM_133819.3
novel_mir5579	NM_138748.5
novel_mir5579	NM_177261.4
novel_mir5579	NM_028474.1
novel_mir5579	NM_172784.3
novel_mir5579	NM_178119.3
novel_mir5579	NM_183204.4
novel_mir5579	NM_172621.2
novel_mir5579	NM_144812.2
novel_mir5579	NM_144807.3
novel_mir5579	NM_021343.3
novel_mir5579	NM_177378.4
novel_mir5579	NM_024237.4
novel_mir5579	NM_153139.4
novel_mir5579	NM_001039510.2
novel_mir5579	NM_028120.2
novel_mir5579	NM_027280.3
novel_mir5579	NM_008065.2
novel_mir5579	NM_007531.2
novel_mir5579	NM_001002786.2
novel_mir5579	NM_010813.3
novel_mir5579	NM_028150.2
novel_mir5579	NM_178686.3
novel_mir5579	NM_001076789.1
novel_mir5579	NM_029669.4
novel_mir5579	NM_021512.2
novel_mir5579	NM_001276359.1
novel_mir5579	NM_001122603.1
novel_mir5579	NM_027389.3
novel_mir5579	NM_153794.4
novel_mir5579	NM_207692.2
novel_mir5579	NM_172862.3
novel_mir5579	NM_029457.3
novel_mir5579	NM_008370.2
novel_mir5579	NM_001033321.1
novel_mir5579	NM_021566.2
novel_mir5579	NM_016686.4
novel_mir5579	NM_008744.2
novel_mir5579	NM_001039558.2
novel_mir5579	NM_018769.3
novel_mir5579	NM_134074.2
novel_mir5579	NM_001033319.2
novel_mir5579	NM_015821.2
novel_mir5579	NM_007993.2
novel_mir5579	NM_175184.4
novel_mir5579	NM_173754.4
novel_mir5579	NM_183408.3
novel_mir5579	NM_007921.3
novel_mir5579	NM_198170.4
novel_mir5579	XM_006500712.3
novel_mir5579	NM_009700.3
novel_mir5579	NM_009061.4
novel_mir5579	NM_025387.3
novel_mir5579	NM_175305.4
novel_mir5579	NM_207624.5
novel_mir5579	NM_001033207.3
novel_mir5579	NM_001081175.1
novel_mir5579	NM_022427.2
novel_mir5579	XM_006519224.3
novel_mir5579	NM_001286413.1
novel_mir5579	NM_028734.5
novel_mir5579	NM_173437.2
novel_mir5579	NM_139298.2
novel_mir5579	NM_001163455.2
novel_mir5579	NM_008528.4
novel_mir5579	XM_011241865.1
novel_mir5579	NM_019759.2
novel_mir5579	XM_006539204.3
novel_mir5579	NM_001281955.1
novel_mir5579	NM_009288.2
novel_mir5579	NM_025582.3
novel_mir5579	XM_006533970.3
novel_mir5579	NM_027572.1
novel_mir5579	NM_175551.4
novel_mir5579	XM_006496435.3
novel_mir5579	NM_175387.3
novel_mir5579	NM_010273.4
novel_mir5579	NM_176833.4
novel_mir5579	NM_016853.3
novel_mir5579	NM_199024.2
novel_mir5579	NM_001177303.1
novel_mir5579	NM_001081073.1
novel_mir5579	NM_026231.2
novel_mir5579	XM_006498776.1
novel_mir5579	NM_053155.2
novel_mir5579	NM_016972.2
novel_mir5579	NM_008967.3
novel_mir5579	NM_007646.5
novel_mir5579	NM_001081191.1
novel_mir5579	XM_006521751.3
novel_mir5579	XM_006496249.2
novel_mir5579	NM_178639.4
novel_mir5579	NM_008086.2
novel_mir5579	NM_001134457.1
novel_mir5579	NM_001081274.1
novel_mir5579	NM_009755.3
novel_mir5579	NM_198007.2
novel_mir5579	XM_006505286.1
novel_mir5579	XM_006495563.3
novel_mir5579	NM_007656.5
novel_mir5579	XM_006510170.3
novel_mir5579	XM_006537774.1
novel_mir5579	NM_007936.3
novel_mir5579	NM_018736.3
novel_mir5579	XM_006497310.2
novel_mir5579	NM_019437.3
novel_mir5579	NM_009622.1
novel_mir5579	NM_001271861.1
novel_mir5579	XM_006502228.3
novel_mir5579	NM_028984.5
novel_mir5579	NM_001081109.1
novel_mir5579	NM_177646.3
novel_mir5579	NM_029250.2
novel_mir5579	NM_011132.2
novel_mir5579	NM_009982.5
novel_mir5579	NM_009531.2
novel_mir5579	NM_153393.2
novel_mir5579	NM_153410.5
novel_mir5579	NM_001167923.1
novel_mir5579	NM_009504.4
novel_mir5579	NM_174851.3
novel_mir5579	NM_001080930.1
novel_mir5579	NM_001044308.2
novel_mir5579	NM_019587.2
novel_mir5579	NM_022554.3
novel_mir5579	NM_019977.2
novel_mir5579	XM_006496939.3
novel_mir5579	NM_177752.4
novel_mir5579	NM_001005510.2
novel_mir5579	NM_080643.2
novel_mir5579	NM_013526.1
novel_mir5579	XM_006511571.2
novel_mir5579	NM_025451.2
novel_mir5579	NM_001128151.1
novel_mir5579	NM_178280.3
novel_mir5579	XM_006528114.3
novel_mir5579	NM_021878.3
novel_mir5579	NM_001013371.2
novel_mir5579	XM_006538267.3
novel_mir5579	NM_027652.2
novel_mir5579	NM_010586.2
novel_mir5579	NM_133838.4
novel_mir5579	NM_198411.2
novel_mir5579	NM_001083919.1
novel_mir5579	NM_009856.3
novel_mir5579	NM_175750.3
novel_mir5579	NM_019511.3
novel_mir5579	NM_011065.4
novel_mir5579	NM_001136104.1
novel_mir5579	NM_007638.4
novel_mir5579	NM_019702.2
novel_mir5579	NM_001166009.1
novel_mir5579	NM_001199695.1
novel_mir5579	NM_008238.2
novel_mir5579	NM_019729.3
novel_mir5579	NM_011100.4
novel_mir5579	NM_001170913.1
novel_mir5579	NM_029862.4
novel_mir5579	NM_001163288.2
novel_mir5579	XM_011238889.2
novel_mir5579	NM_080563.4
novel_mir5579	NM_001033173.1
novel_mir5579	NM_001039485.4
novel_mir5579	NM_054093.2
novel_mir5579	NM_028866.3
novel_mir5579	NM_010755.4
novel_mir5579	NM_173386.5
novel_mir5579	XM_006500452.1
novel_mir5579	XM_006501361.2
novel_mir5579	NM_144888.2
novel_mir5579	NM_011267.3
novel_mir5579	NM_026869.3
novel_mir5579	NM_138585.3
novel_mir5579	NM_001166541.1
novel_mir5579	NM_153126.2
novel_mir5579	XM_006510227.3
novel_mir5579	NM_001164493.1
novel_mir5579	NM_177355.3
novel_mir5579	NM_016920.3
novel_mir5579	NM_008275.3
novel_mir5579	NM_008441.2
novel_mir5579	XM_006534070.3
novel_mir5579	NM_020506.1
novel_mir5579	NM_008739.3
novel_mir5579	NM_207708.1
novel_mir5579	XM_006510017.2
novel_mir5579	NM_172512.2
novel_mir5579	XM_006530288.3
novel_mir5579	NM_010102.2
novel_mir5579	NM_008840.3
novel_mir5579	XM_006532624.3
novel_mir5579	NM_138602.4
novel_mir5579	NM_011889.2
novel_mir5579	NM_008695.2
novel_mir5579	NM_176999.3
novel_mir5579	NR_003966.1
novel_mir5579	NM_025341.3
novel_mir5579	NM_010288.3
novel_mir5579	NM_001039556.3
novel_mir5579	XM_006510296.3
novel_mir5579	XM_011247380.1
novel_mir5579	NM_001081064.1
novel_mir5579	XM_006500825.3
novel_mir5579	NM_001081656.2
novel_mir5579	XM_011249254.2
novel_mir5579	NR_033525.1
novel_mir5579	NM_028821.3
novel_mir5579	XR_379851.1
novel_mir5579	XM_006538026.3
novel_mir5579	NM_138651.7
novel_mir5579	XM_006510610.3
novel_mir5579	NM_001164201.1
novel_mir5579	NM_021412.3
novel_mir5579	NM_172428.2
novel_mir5579	NM_011294.3
novel_mir5579	NM_019666.2
novel_mir5579	NM_001024508.3
novel_mir5579	XM_006531772.3
novel_mir5579	NM_172873.3
novel_mir5579	NM_001039483.1
novel_mir5579	NM_009764.3
novel_mir5579	NM_173863.2
novel_mir5579	NM_172269.3
novel_mir5579	NM_016897.3
novel_mir5579	NM_183141.2
novel_mir5579	NM_175510.3
novel_mir5579	NM_009706.2
novel_mir5579	NM_008032.3
novel_mir5579	NM_001033170.4
novel_mir5579	XM_006516931.3
novel_mir5579	NM_146218.4
novel_mir5579	NM_001081068.1
novel_mir5579	NM_153808.2
novel_mir5579	NM_175398.4
novel_mir5579	NM_145152.4
novel_mir5579	NM_026145.4
novel_mir5579	NM_007599.4
novel_mir5579	NM_011614.3
novel_mir5579	NM_008850.2
novel_mir5579	NM_009714.3
novel_mir5579	XM_006500511.3
novel_mir5579	NM_177319.3
novel_mir5579	NM_032000.2
novel_mir5579	NM_029686.4
novel_mir5579	NM_029219.1
novel_mir5579	NM_175127.2
novel_mir5579	XM_006522084.3
novel_mir5579	XM_006532445.3
novel_mir5579	NM_001001885.1
novel_mir5579	NM_016700.4
novel_mir5579	XM_006529710.2
novel_mir5579	XM_011248961.2
novel_mir5579	NM_173370.3
novel_mir5579	NM_080558.4
novel_mir5579	NM_207225.2
novel_mir5579	NM_144557.5
novel_mir5579	NM_019835.2
novel_mir5579	NM_080575.2
novel_mir5579	NM_053080.3
novel_mir5579	XM_006538755.3
novel_mir5579	XM_006530393.3
novel_mir5579	NM_009793.3
novel_mir5579	NM_198934.3
novel_mir5579	NM_133687.2
novel_mir5579	NM_009047.5
novel_mir5579	NM_010119.5
novel_mir5579	NM_029793.2
novel_mir5579	NM_021390.3
novel_mir5579	NM_028493.2
novel_mir5579	NM_023348.4
novel_mir5579	NM_001013761.2
novel_mir5579	NM_175308.4
novel_mir5579	NM_021322.2
novel_mir5579	NM_011200.2
novel_mir5579	NM_207219.4
novel_mir5579	NM_008634.2
novel_mir5579	XM_006514847.3
novel_mir5579	NM_001081114.1
novel_mir5579	NM_130878.2
novel_mir5579	NM_021391.3
novel_mir5579	NM_013483.3
novel_mir5579	NM_027304.2
novel_mir5579	XM_006501934.2
novel_mir5579	NM_001163572.1
novel_mir5579	NM_153572.2
novel_mir5579	NM_172861.3
novel_mir5579	XM_006527932.2
novel_mir5579	NM_001294144.1
novel_mir5579	NM_011518.2
novel_mir5579	XM_011241195.2
novel_mir5579	NM_145502.3
novel_mir5579	XM_006499944.3
novel_mir5579	NM_027873.2
novel_mir5579	NM_015772.3
novel_mir5579	NM_001081170.1
novel_mir5579	NM_008533.2
novel_mir5579	NM_139001.2
novel_mir5579	NM_145819.2
novel_mir5579	XR_376339.3
novel_mir5579	NM_029182.1
novel_mir5579	NM_010531.1
novel_mir5579	NM_001253873.1
novel_mir5579	NM_008440.4
novel_mir5579	NM_001166065.1
novel_mir5579	NM_173212.4
novel_mir5579	NM_145361.2
novel_mir5579	NM_011305.3
novel_mir5579	NM_153543.2
novel_mir5579	NM_152816.3
novel_mir5579	NM_146223.3
novel_mir5579	NM_030131.3
novel_mir5579	NM_027931.3
novel_mir5579	NM_178646.4
novel_mir5579	NM_145482.3
novel_mir5579	NM_133889.2
novel_mir5579	NM_024243.4
novel_mir5579	XM_011243433.2
novel_mir5579	NM_027551.2
novel_mir5579	NM_022321.4
novel_mir5579	NM_013508.2
novel_mir5579	NM_146005.3
novel_mir5579	NM_024449.6
novel_mir5579	NM_009122.2
novel_mir5579	NM_146191.3
novel_mir5579	NM_007826.3
novel_mir5579	NM_019789.4
novel_mir5579	NM_007939.2
novel_mir5579	NM_211357.2
novel_mir5579	NM_172121.1
novel_mir5579	XM_011239294.1
novel_mir5579	NM_177700.4
novel_mir5579	NM_024208.4
novel_mir5579	NM_172257.4
novel_mir5579	NM_016915.4
novel_mir5579	NM_001289475.1
novel_mir5579	XM_006539172.3
novel_mir5579	XM_006507922.2
novel_mir5579	NM_198048.2
novel_mir5579	NM_001128609.1
novel_mir5579	XR_877692.2
novel_mir5579	NM_012023.3
novel_mir5579	NM_178162.3
novel_mir5579	NM_145828.3
novel_mir5579	NM_172795.3
novel_mir5579	NM_053162.2
novel_mir5579	NM_019744.4
novel_mir5579	NM_020048.3
novel_mir5579	NM_001013367.3
novel_mir5579	NM_001025391.2
novel_mir5579	NM_028047.2
novel_mir5579	NM_146096.3
novel_mir5579	NM_025912.4
novel_mir5579	NM_027216.5
novel_mir5579	NM_022887.4
novel_mir5579	NM_013495.2
novel_mir5579	NM_028312.3
novel_mir5579	NM_011719.4
novel_mir5579	NM_028716.4
novel_mir5579	NM_027817.3
novel_mir5579	NM_001100460.1
novel_mir5579	NM_001122676.1
novel_mir5579	NM_008737.2
novel_mir5579	NM_177565.3
novel_mir5579	XM_006527549.3
novel_mir5579	NM_016745.3
novel_mir5579	NM_013835.2
novel_mir5579	NM_011724.3
novel_mir5579	NM_001163610.1
novel_mir5579	XM_006503904.3
novel_mir5579	XM_011247650.2
novel_mir5579	NM_007495.4
novel_mir5579	NM_007558.3
novel_mir5579	NM_177171.4
novel_mir5579	NM_013473.4
novel_mir5579	NM_009806.3
novel_mir5579	NM_033324.2
novel_mir5579	NM_001081205.1
novel_mir5579	NM_011813.3
novel_mir5579	NM_013529.3
novel_mir5579	XM_006497233.2
novel_mir5579	NM_175478.2
novel_mir5579	NM_015825.2
novel_mir5579	NM_145516.2
novel_mir5579	NM_025617.2
novel_mir5579	XM_011250830.2
novel_mir5579	XM_006503006.3
novel_mir5579	NM_030730.2
novel_mir5579	NM_011711.2
novel_mir5579	NM_001109906.2
novel_mir5579	NM_019920.2
novel_mir5579	NM_007788.3
novel_mir5579	NM_020611.4
novel_mir5579	NM_183294.2
novel_mir5579	NM_001014973.2
novel_mir5579	NM_009370.3
novel_mir5579	NM_139227.4
novel_mir5579	NM_013886.4
novel_mir5579	NM_009306.3
novel_mir5579	NM_153055.3
novel_mir5579	NM_001167889.1
novel_mir5579	NM_007476.3
novel_mir5579	NM_011638.4
novel_mir5579	NM_019406.3
novel_mir5579	NM_001162955.1
novel_mir5579	NM_008714.3
novel_mir5579	XM_006532601.3
novel_mir5579	NM_025509.3
novel_mir5579	XM_006513940.3
novel_mir5579	NM_007463.4
novel_mir5579	NM_153167.2
novel_mir5579	NM_007910.2
novel_mir5579	NM_028839.4
novel_mir5579	NM_008450.2
novel_mir5579	NM_013883.2
novel_mir5579	NM_001162917.1
novel_mir5579	XM_006531048.3
novel_mir5579	NM_013799.3
novel_mir5579	NM_001003685.3
novel_mir5579	XM_006522005.3
novel_mir5579	NM_144788.2
novel_mir5579	NM_030715.3
novel_mir5579	NM_007513.4
novel_mir5579	NM_029701.1
novel_mir5579	NM_029766.3
novel_mir5579	NM_010414.3
novel_mir5579	NM_025529.3
novel_mir5579	XM_006515094.3
novel_mir5579	NM_013652.2
novel_mir5579	XM_006495685.2
novel_mir5579	NM_173417.3
novel_mir5579	NM_053105.2
novel_mir5579	XM_006498684.2
novel_mir5579	NM_134155.1
novel_mir5579	NM_001282071.2
novel_mir5579	NM_020493.2
novel_mir5579	NM_018814.3
novel_mir5579	NM_001081186.1
novel_mir5579	NM_138665.2
novel_mir5579	NM_025932.2
novel_mir5579	NM_207205.2
novel_mir5579	NM_023526.4
novel_mir5579	NM_010932.2
novel_mir5579	XM_006526582.3
novel_mir5579	NM_145133.3
novel_mir5579	NM_028041.2
novel_mir5579	XM_006496551.3
novel_mir5579	NM_175324.3
novel_mir5579	NR_037908.1
novel_mir5579	NM_198248.1
novel_mir5579	NM_183138.2
novel_mir5579	XM_011247622.2
novel_mir5579	NM_019389.2
novel_mir5579	NM_175384.4
novel_mir5579	NM_023403.3
novel_mir5579	XM_006524013.1
novel_mir5579	NM_029928.2
novel_mir5579	NM_001122820.1
novel_mir5579	NM_008812.2
novel_mir5579	NM_172635.3
novel_mir5579	NM_007428.3
novel_mir5579	XM_011240417.1
novel_mir5579	XM_006534842.3
novel_mir5579	XM_006504884.1
novel_mir5579	NM_001160049.1
novel_mir5579	NM_022320.4
novel_mir5579	NM_053197.4
novel_mir5579	XM_006539572.3
novel_mir5579	NM_172613.4
novel_mir5579	XM_011242204.1
novel_mir5579	NM_198111.2
novel_mir5579	XM_006515445.2
novel_mir5579	NM_029752.2
novel_mir5579	XM_006535656.3
novel_mir5579	NM_017382.5
novel_mir5579	NM_177353.3
novel_mir5579	NM_001025372.2
novel_mir5579	NM_007915.5
novel_mir5579	XM_006532961.3
novel_mir5579	NM_001136063.2
novel_mir5579	NM_026959.3
novel_mir5579	XM_006520820.3
novel_mir5579	NM_025828.3
novel_mir5579	NM_019552.2
novel_mir5579	NM_146386.3
novel_mir5579	NM_009682.3
novel_mir5579	NM_172530.3
novel_mir5579	NM_029279.2
novel_mir5579	NM_025823.4
novel_mir5579	NM_133925.2
novel_mir5579	NM_007400.2
novel_mir5579	NM_026140.3
novel_mir5579	NM_175111.3
novel_mir5579	XM_006505199.3
novel_mir5579	NM_013723.3
novel_mir5579	NM_174847.2
novel_mir5579	NR_027670.1
novel_mir5579	NM_152229.2
novel_mir5579	XM_006504502.3
novel_mir5579	NM_144532.2
novel_mir5579	NM_009369.4
novel_mir5579	NM_011344.2
novel_mir5579	NM_001045528.1
novel_mir5579	NM_026482.2
novel_mir5579	NM_177464.4
novel_mir5579	NM_011803.2
novel_mir5579	NM_012038.4
novel_mir5579	NM_013811.3
novel_mir5579	NM_153774.1
novel_mir5579	NM_013629.2
novel_mir5579	NM_198671.2
novel_mir5579	NM_026404.2
novel_mir5579	XM_006504973.2
novel_mir5579	NR_102729.1
novel_mir5579	NM_001146023.1
novel_mir5579	NM_008730.2
novel_mir5579	NM_153397.2
novel_mir5579	NM_176958.3
novel_mir5579	NM_172850.3
novel_mir5579	XM_006514347.3
novel_mir5579	NM_184053.3
novel_mir5579	NM_172731.3
novel_mir5579	NM_026390.2
novel_mir5579	NM_172671.2
novel_mir5579	XM_006518565.3
novel_mir5579	NM_008684.2
novel_mir5579	XM_006508416.3
novel_mir5579	NM_023045.2
novel_mir5579	NM_001039000.4
novel_mir5579	NM_010277.3
novel_mir5579	NM_019422.3
novel_mir5579	NM_020605.3
novel_mir5579	NM_007421.2
novel_mir5579	NM_016696.4
novel_mir5579	XM_006539145.3
novel_mir5579	NM_153089.4
novel_mir5579	NM_027920.5
novel_mir5579	NM_173422.3
novel_mir5579	NM_148946.2
novel_mir5579	NM_029357.3
novel_mir5579	NM_001004721.1
novel_mir5579	XM_006496050.3
novel_mir5579	NM_007805.4
novel_mir5579	NM_008052.3
novel_mir5579	XM_011243454.1
novel_mir5579	NM_019741.3
novel_mir5579	NM_194341.2
novel_mir5579	NM_175392.3
novel_mir5579	NM_028018.2
novel_mir5579	NM_177778.4
novel_mir5579	NM_053089.3
novel_mir5579	NM_008097.2
novel_mir5579	NM_001081344.2
novel_mir5579	NM_028898.3
novel_mir5579	NM_178055.4
novel_mir5579	NM_009360.4
novel_mir5579	NM_013559.2
novel_mir5579	XM_006510442.2
novel_mir5579	NM_010617.2
novel_mir5579	XR_377500.3
novel_mir5579	NM_199035.2
novel_mir5579	NM_010885.5
novel_mir5579	XR_379406.3
novel_mir5579	NM_010696.3
novel_mir5579	NM_028800.3
novel_mir5579	NM_011097.2
novel_mir5579	NM_001081355.3
novel_mir5579	NM_013683.2
novel_mir5579	NM_133990.5
novel_mir5579	NM_001034898.2
novel_mir5579	NM_009886.2
novel_mir5579	NM_023429.4
novel_mir5579	XM_006499890.3
novel_mir5579	NM_020043.3
novel_mir5579	NM_008679.3
novel_mir5579	NM_001045530.2
novel_mir5579	NM_201354.2
novel_mir5579	NM_053272.2
novel_mir5579	NM_028102.1
novel_mir5579	NM_178080.4
novel_mir5579	XR_390751.2
novel_mir5579	XM_006510063.1
novel_mir5579	NM_008745.3
novel_mir5579	NM_201245.3
novel_mir5579	NM_011849.3
novel_mir5579	XM_006528765.2
novel_mir5579	NM_009513.2
novel_mir5579	XM_006497856.1
novel_mir5579	NR_027859.1
novel_mir5579	NM_145226.2
novel_mir5579	NM_053123.4
novel_mir5579	NM_008057.3
novel_mir5579	NM_018802.5
novel_mir5579	NM_026209.1
novel_mir5579	NM_001079883.1
novel_mir5579	NM_009990.3
novel_mir5579	NM_023755.2
novel_mir5579	NM_024203.3
novel_mir5579	NM_172049.2
novel_mir5579	NM_008125.3
novel_mir5579	NM_010587.2
novel_mir5579	NM_016701.3
novel_mir5579	NM_030262.3
novel_mir5579	NM_001081221.1
novel_mir5579	NM_008772.5
novel_mir5579	NM_018766.2
novel_mir5579	NM_177364.3
novel_mir5579	NM_145513.4
novel_mir5579	XM_006503736.3
novel_mir5579	NM_009677.6
novel_mir5579	NM_173865.3
novel_mir5579	NM_010753.2
novel_mir5579	NM_013869.5
novel_mir5579	NM_012051.4
novel_mir5579	NM_023122.3
novel_mir5579	XM_006511546.2
novel_mir5579	NM_001242411.1
novel_mir5579	NM_007940.4
novel_mir5579	NM_001035854.2
novel_mir5579	NM_011912.3
novel_mir5579	XM_011239490.2
novel_mir5579	NM_172546.2
novel_mir5579	NM_134250.2
novel_mir5579	NM_175460.3
novel_mir5579	NM_007397.3
novel_mir5579	NM_009380.3
novel_mir5579	NM_026574.3
novel_mir5579	XR_380448.2
novel_mir5579	NM_175215.4
novel_mir5579	NM_010901.2
novel_mir5579	NM_144531.3
novel_mir5579	NM_207663.3
novel_mir5579	NM_031881.2
novel_mir5579	NM_009649.3
novel_mir5579	NM_001101471.1
novel_mir5579	NM_016775.3
novel_mir5579	NM_025857.2
novel_mir5579	XM_006535403.3
novel_mir5579	XM_006538727.1
novel_mir5579	NM_021280.3
novel_mir5579	NM_027759.3
novel_mir5579	XM_006533487.1
novel_mir5579	NM_021382.6
novel_mir5579	NM_009223.3
novel_mir5579	NM_001039939.1
novel_mir5579	NM_053090.3
novel_mir5579	NM_008567.2
novel_mir5579	NM_001098237.1
novel_mir5579	NM_201369.3
novel_mir5579	NM_027136.3
novel_mir5579	NM_025549.3
novel_mir5579	NM_178675.4
novel_mir5579	NM_144851.5
novel_mir5579	NM_009183.2
novel_mir5579	NM_026950.4
novel_mir5579	NM_009782.3
novel_mir5579	NM_019418.3
novel_mir5579	NM_173749.4
novel_mir5579	NM_178005.4
novel_mir5579	NM_007631.2
novel_mir5579	NM_025714.4
novel_mir5579	XM_006510397.2
novel_mir5579	NM_026720.2
novel_mir5579	NM_181348.4
novel_mir5579	XM_006501069.2
novel_mir5579	XR_872416.1
novel_mir5579	NM_144731.4
novel_mir5579	NM_009358.3
novel_mir5579	NM_133854.3
novel_mir5579	NM_011941.3
novel_mir5579	XM_006501538.3
novel_mir5579	NM_023060.3
novel_mir5579	NM_144500.3
novel_mir5579	NM_001170960.1
novel_mir5579	NM_001040689.1
novel_mir5579	NM_175485.4
novel_mir5579	NM_178061.5
novel_mir5579	NM_172767.3
novel_mir5579	NM_001081084.2
novel_mir5579	XM_011241598.1
novel_mir5579	XM_006501205.1
novel_mir5579	NM_009399.3
novel_mir5579	NM_010295.2
novel_mir5579	NM_019697.3
novel_mir5579	NM_139232.3
novel_mir5579	NM_010623.4
novel_mir5579	NM_008060.2
novel_mir5579	NR_110966.1
novel_mir5579	NM_001081049.1
novel_mir5579	NM_029774.2
novel_mir5579	NM_001115130.1
novel_mir5579	NM_139200.4
novel_mir5579	NM_025666.2
novel_mir5579	NM_178883.6
novel_mir5579	NM_172961.3
novel_mir5579	NM_199056.3
novel_mir5579	NM_008047.5
novel_mir5579	XM_011250030.2
novel_mir5579	NM_001081321.1
novel_mir5579	NM_011566.4
novel_mir5579	XM_006533292.3
novel_mir5579	NM_009381.3
novel_mir5579	NM_009740.2
novel_mir5579	NM_008348.3
novel_mir5579	NM_001081427.1
novel_mir5579	NM_001081399.2
novel_mir5579	XM_006503102.1
novel_mir5579	NM_021554.2
novel_mir5579	NM_001081242.2
novel_mir5579	XM_006510454.3
novel_mir5579	NM_175535.3
novel_mir5579	NM_172692.3
novel_mir5579	XM_006512245.3
novel_mir5579	NM_177242.4
novel_mir5579	NM_029436.3
novel_mir5579	XM_006502187.3
novel_mir5579	NM_009187.3
novel_mir5579	NM_146148.2
novel_mir5579	NM_010898.4
novel_mir5579	NM_172835.3
novel_mir5579	NM_025626.4
novel_mir5579	NM_009388.6
novel_mir5579	NM_181730.4
novel_mir5579	NM_032397.2
novel_mir5579	NM_028976.2
novel_mir5579	NM_007426.4
novel_mir5579	NM_134257.3
novel_mir5579	NM_028048.2
novel_mir5579	NM_080458.2
novel_mir5579	NM_027462.4
novel_mir5579	XM_006503685.3
novel_mir5579	NR_027485.1
novel_mir5579	NM_019505.3
novel_mir5579	NM_007424.2
novel_mir5579	NM_001081420.1
novel_mir5579	NM_148928.3
novel_mir5579	NM_001252637.1
novel_mir5579	NM_029332.1
novel_mir5579	NM_001080948.2
novel_mir5579	NM_145986.2
novel_mir5579	NM_199080.2
novel_mir5579	NM_001101510.1
novel_mir5579	NM_010927.4
novel_mir5579	NM_146105.3
novel_mir5579	NM_001080769.1
novel_mir5579	NM_010495.3
novel_mir5579	NM_177562.5
novel_mir5579	NM_011613.3
novel_mir5579	XM_006497543.3
novel_mir5579	NM_001081279.1
novel_mir5579	NM_175491.4
novel_mir5579	NM_011790.4
novel_mir5579	XM_006503645.1
novel_mir5579	NM_177624.3
novel_mir5579	XM_006533683.3
novel_mir5579	XM_006525190.3
novel_mir5579	XM_006500016.3
novel_mir5579	NM_172611.4
novel_mir5579	NM_145996.4
novel_mir5579	NM_026495.3
novel_mir5579	NM_009422.3
novel_mir5579	NM_029929.3
novel_mir5579	NM_009480.3
novel_mir5579	NM_007634.4
novel_mir5579	NM_177224.2
novel_mir5579	XM_006502815.2
novel_mir5579	NM_173186.4
novel_mir5579	NM_011740.3
novel_mir5579	NM_009951.4
novel_mir5579	NM_011197.3
novel_mir5579	NM_144825.2
novel_mir5579	NM_001163497.1
novel_mir5579	NM_010308.3
novel_mir5579	NM_008636.4
novel_mir5579	NM_027496.3
novel_mir5579	XR_377109.2
novel_mir5579	NM_011169.5
novel_mir5579	NM_021540.4
novel_mir5579	NM_177034.3
novel_mir5579	NM_027694.2
novel_mir5579	NM_009609.3
novel_mir5579	NM_182930.2
novel_mir5579	NM_001160400.1
novel_mir5579	NM_011153.3
novel_mir5579	NM_026234.4
novel_mir5579	NM_177630.3
novel_mir5579	NM_031185.3
novel_mir5579	NM_021789.2
novel_mir5579	NM_028076.3
novel_mir5579	NM_001017955.2
novel_mir5579	NM_007499.2
novel_mir5579	NM_207109.2
novel_mir5579	NM_172665.5
novel_mir5579	NM_147151.2
novel_mir5579	NM_153134.3
novel_mir5579	NM_011445.4
novel_mir5579	XM_006501615.2
novel_mir5579	NM_001162926.1
novel_mir5579	NM_010551.3
novel_mir5579	XM_006537658.1
novel_mir5579	XM_006510632.2
novel_mir5579	NM_009229.4
novel_mir5579	NM_179203.3
novel_mir5579	NM_145950.4
novel_mir5579	NM_008551.2
novel_mir5579	NM_015768.2
novel_mir5579	NM_146260.2
novel_mir5579	NM_011796.2
novel_mir5579	NM_153415.4
novel_mir5579	NM_012014.4
novel_mir5579	NM_175132.4
novel_mir5579	NM_146055.3
novel_mir5579	NM_134133.2
novel_mir5579	NM_146215.4
novel_mir5579	NM_022327.5
novel_mir5579	NR_029425.1
novel_mir5579	NM_008306.4
novel_mir5579	NM_146001.2
novel_mir5579	NM_028149.1
novel_mir5579	NM_001081185.1
novel_mir5579	NM_198103.2
novel_mir5579	NM_008037.4
novel_mir5579	NM_008501.2
novel_mir5579	NM_001080977.1
novel_mir5579	NM_013876.3
novel_mir5579	XM_006534507.2
novel_mir5579	NM_011995.4
novel_mir5579	NM_010113.4
novel_mir5579	NM_018824.2
novel_mir5579	NM_175164.4
novel_mir5579	NM_199149.3
novel_mir5579	NM_026203.3
novel_mir5579	NM_146246.3
novel_mir5579	NM_029705.3
novel_mir5579	NM_015730.5
novel_mir5579	NM_008765.3
novel_mir5579	NR_027618.1
novel_mir5579	NM_145354.5
novel_mir5579	NM_029758.4
novel_mir5579	NM_009594.4
novel_mir5579	NM_001290989.1
novel_mir5579	NM_009475.2
novel_mir5579	NM_011845.2
novel_mir5579	NM_010101.4
novel_mir5579	NM_173383.2
novel_mir5579	NM_008687.6
novel_mir5579	XR_387192.1
novel_mir5579	NM_183426.1
novel_mir5579	NM_009517.2
novel_mir5579	NM_139141.4
novel_mir5579	NM_172117.5
novel_mir5579	NM_010137.3
novel_mir5579	NM_172734.3
novel_mir5579	NM_023137.3
novel_mir5579	NM_018805.2
novel_mir5579	XM_006502056.2
novel_mir5579	NM_013642.3
novel_mir5579	XR_384560.3
novel_mir5579	XM_006531139.3
novel_mir5579	NM_178256.4
novel_mir5579	NM_145503.2
novel_mir5579	XM_006509227.2
novel_mir5579	NM_001029982.2
novel_mir5579	NM_015748.3
novel_mir5579	NM_177694.6
novel_mir5579	NM_133201.3
novel_mir5579	NM_030225.4
novel_mir5579	NM_008509.2
novel_mir5579	NM_001170454.1
novel_mir5579	XM_006519460.2
novel_mir5579	NM_183148.3
novel_mir5579	NM_013907.2
novel_mir5579	XM_006519738.2
novel_mir5579	NM_008021.4
novel_mir5579	NM_011275.3
novel_mir5579	XM_006496742.3
novel_mir5579	NM_133195.3
novel_mir5579	NM_139236.3
novel_mir5579	NM_145544.3
novel_mir5579	NM_025609.2
novel_mir5579	XM_006532171.3
novel_mir5579	XM_006504729.3
novel_mir5579	NM_198304.2
novel_mir5579	NM_177093.3
novel_mir5579	NM_010590.5
novel_mir5579	NM_177698.4
novel_mir5579	NM_145221.2
novel_mir5579	NM_198899.2
novel_mir5579	NM_001024139.1
novel_mir5579	NM_009871.2
novel_mir5579	NM_175238.5
novel_mir5579	XM_006500601.3
novel_mir5579	NM_181047.1
novel_mir5579	NM_001045516.2
novel_mir5579	NM_029810.4
novel_mir5579	XM_006495692.3
novel_mir5579	NM_178029.3
novel_mir5579	NM_007950.2
novel_mir5579	NM_009741.5
novel_mir5579	XM_006512154.3
novel_mir5579	NM_009032.3
novel_mir5579	NM_207652.3
novel_mir5579	NM_198214.3
novel_mir5579	NM_198006.4
novel_mir5579	NM_199152.3
novel_mir5579	NM_177325.3
novel_mir5579	NM_031842.2
novel_mir4363	NM_145219.4
novel_mir4363	NM_180956.1
novel_mir4363	NM_172513.3
novel_mir4363	NM_001081424.1
novel_mir4363	XM_006501645.3
novel_mir4363	NM_198092.2
novel_mir4363	NM_173028.4
novel_mir4363	NM_001081129.1
novel_mir4363	XM_006513888.3
novel_mir4363	NM_027557.1
novel_mir4363	NM_015733.5
novel_mir4363	NM_020577.2
novel_mir4363	XM_006514291.1
novel_mir4363	NM_027884.3
novel_mir4363	NM_008612.2
novel_mir4363	NM_001014761.2
novel_mir4363	NM_177672.4
novel_mir4363	XM_011238788.2
novel_mir4363	NM_024269.4
novel_mir4363	NM_001081266.1
novel_mir4363	XM_006530070.3
novel_mir4363	NM_152812.3
novel_mir4363	NM_007478.3
novel_mir4363	NM_025974.2
novel_mir4363	NM_001018042.3
novel_mir4363	NM_017391.3
novel_mir4363	NM_175249.3
novel_mir4363	NM_007633.2
novel_mir4363	NM_198164.3
novel_mir4363	NM_199447.2
novel_mir4363	NM_027658.2
novel_mir4363	NM_001290524.1
novel_mir4363	NM_011983.2
novel_mir4363	NM_001081267.2
novel_mir4363	NM_172872.3
novel_mir4363	NM_025812.2
novel_mir4363	XM_006516749.1
novel_mir4363	NR_110964.1
novel_mir4363	XM_006512795.2
novel_mir4363	NM_013658.3
novel_mir4363	XM_006502846.1
novel_mir4363	NM_010220.4
novel_mir4363	NM_009452.2
novel_mir4363	NM_025594.3
novel_mir4363	NM_133167.3
novel_mir4363	XM_006507017.3
novel_mir4363	NM_138652.2
novel_mir4363	NM_010865.3
novel_mir4363	NM_018750.4
novel_mir4363	NM_009712.3
novel_mir4363	NM_021716.5
novel_mir4363	NM_178642.5
novel_mir4363	NM_175352.4
novel_mir4363	NM_126166.4
novel_mir4363	NM_029654.4
novel_mir4363	NM_011768.2
novel_mir4363	XM_006499202.3
novel_mir4363	XM_011238599.2
novel_mir4363	NM_001081088.1
novel_mir4363	NM_007729.3
novel_mir4363	NM_001025382.2
novel_mir4363	NR_104053.1
novel_mir4363	NM_001113323.1
novel_mir4363	XM_006530113.3
novel_mir4363	NM_030189.3
novel_mir4363	NM_153542.1
novel_mir4363	NM_178869.4
novel_mir4363	NM_172145.3
novel_mir4363	XM_006529344.3
novel_mir4363	XM_006500496.1
novel_mir4363	XM_006498086.3
novel_mir4363	NM_172671.2
novel_mir4363	NM_173789.4
novel_mir4363	NM_182991.2
novel_mir4363	NM_033604.2
novel_mir4363	NM_144925.3
novel_mir4363	NM_001039000.4
novel_mir4363	NM_001276359.1
novel_mir4363	NM_008744.2
novel_mir4363	NM_172523.3
novel_mir4363	XM_006537476.2
novel_mir4363	NM_001167988.1
novel_mir4363	NM_019827.6
novel_mir4363	NM_025298.3
novel_mir4363	NM_001109657.3
novel_mir4363	NM_026484.3
novel_mir4363	NM_177260.2
novel_mir4363	NM_011498.4
novel_mir4363	XM_006510442.2
novel_mir4363	XM_006497064.3
novel_mir4363	NM_007501.4
novel_mir4363	NM_016670.3
novel_mir4363	NM_011938.4
novel_mir4363	NM_153399.2
novel_mir4363	NM_022721.3
novel_mir4363	XM_006527789.3
novel_mir4363	NM_177805.3
novel_mir4363	NM_010127.3
novel_mir4363	NM_009527.3
novel_mir4363	NM_201245.3
novel_mir4363	NM_178719.5
novel_mir4363	NM_009424.3
novel_mir4363	NM_172742.2
novel_mir4363	XM_011239281.1
novel_mir4363	XM_006497856.1
novel_mir4363	NM_026975.2
novel_mir4363	XM_006538944.3
novel_mir4363	NM_178704.3
novel_mir4363	NM_177603.3
novel_mir4363	NM_011986.4
novel_mir4363	NM_001081059.3
novel_mir4363	NM_178357.3
novel_mir4363	NM_026662.5
novel_mir4363	XM_006541175.1
novel_mir4363	NM_177364.3
novel_mir4363	NM_145379.2
novel_mir4363	XM_006511273.3
novel_mir4363	NM_029839.3
novel_mir4363	NM_001040434.2
novel_mir4363	NM_001081040.1
novel_mir4363	NM_008924.2
novel_mir4363	XM_006512806.1
novel_mir4363	NM_001082553.2
novel_mir4363	NM_177271.3
novel_mir4363	NM_146000.2
novel_mir4363	NM_144531.3
novel_mir4363	NM_175294.3
novel_mir4363	NM_009671.5
novel_mir4363	NM_181072.3
novel_mir4363	XM_006505258.3
novel_mir4363	NM_008652.2
novel_mir4363	NM_013875.5
novel_mir4363	NM_172916.2
novel_mir4363	NM_013568.6
novel_mir4363	NM_027878.2
novel_mir4363	NM_031378.3
novel_mir4363	XM_006534685.3
novel_mir4363	NM_008270.2
novel_mir4363	NM_012024.2
novel_mir4363	NM_027157.3
novel_mir4363	NM_028428.2
novel_mir4363	NM_001081193.2
novel_mir4363	XM_006534580.3
novel_mir4363	NM_177204.3
novel_mir4363	XM_006529588.3
novel_mir4363	NM_001039352.2
novel_mir4363	NM_009634.6
novel_mir4363	NM_181540.4
novel_mir4363	NM_001081269.2
novel_mir4363	NM_172866.3
novel_mir4363	XM_006519228.1
novel_mir4363	NM_009630.3
novel_mir4363	NM_023197.3
novel_mir4363	XM_006501361.2
novel_mir4363	NM_024124.3
novel_mir4363	NM_172845.2
novel_mir4363	NM_013703.2
novel_mir4363	NM_001291439.1
novel_mir4363	NM_001085355.1
novel_mir4363	XM_006499902.2
novel_mir4363	NM_027426.3
novel_mir4363	XM_006530288.3
novel_mir4363	XM_006534349.3
novel_mir4363	XM_011249168.2
novel_mir4363	NM_001081242.2
novel_mir4363	NM_010258.3
novel_mir4363	NM_176839.1
novel_mir4363	NM_011622.3
novel_mir4363	NM_177242.4
novel_mir4363	NM_007648.4
novel_mir4363	NM_027689.3
novel_mir4363	NM_178309.2
novel_mir4363	XM_011241300.2
novel_mir4363	XM_011238652.1
novel_mir4363	XM_006522498.2
novel_mir4363	NM_172428.2
novel_mir4363	NM_028044.2
novel_mir4363	NM_018830.1
novel_mir4363	NM_007727.2
novel_mir4363	NM_009386.2
novel_mir4363	NM_199080.2
novel_mir4363	XM_006510394.3
novel_mir4363	NM_008217.4
novel_mir4363	NM_207277.1
novel_mir4363	NM_029239.3
novel_mir4363	NM_177562.5
novel_mir4363	XM_006531940.2
novel_mir4363	NM_175358.4
novel_mir4363	NM_026214.3
novel_mir4363	NM_181402.3
novel_mir4363	XM_006517725.3
novel_mir4363	NM_172468.2
novel_mir4363	NM_001081169.1
novel_mir4363	NM_001081971.1
novel_mir4363	NR_110353.1
novel_mir4363	NM_199476.1
novel_mir4363	NM_138660.2
novel_mir4363	NR_037906.1
novel_mir4363	NM_023596.3
novel_mir4363	NM_028013.3
novel_mir4363	XM_006533683.3
novel_mir4363	NM_133806.5
novel_mir4363	NM_009199.2
novel_mir4363	NM_027286.4
novel_mir4363	NM_145525.3
novel_mir4363	NM_172611.4
novel_mir4363	NM_019481.2
novel_mir4363	NM_001081009.1
novel_mir4363	NM_026639.2
novel_mir4363	NM_153080.2
novel_mir4363	NM_001122829.1
novel_mir4363	NM_008090.5
novel_mir4363	NM_010167.4
novel_mir4363	NM_007904.4
novel_mir4363	NM_008600.5
novel_mir4363	NM_172775.2
novel_mir4363	XM_006538755.3
novel_mir4363	NM_153409.5
novel_mir4363	NM_001160400.1
novel_mir4363	NM_001243009.1
novel_mir4363	NM_198934.3
novel_mir4363	NM_022992.2
novel_mir4363	XM_006505142.2
novel_mir4363	NR_110345.1
novel_mir4363	NM_172053.2
novel_mir4363	NM_007825.4
novel_mir4363	NM_177721.4
novel_mir4363	NM_172588.2
novel_mir4363	XM_006499246.3
novel_mir4363	NM_016707.3
novel_mir4363	XM_011240583.1
novel_mir4363	NM_008606.3
novel_mir4363	XM_006506528.3
novel_mir4363	NM_025333.4
novel_mir4363	XM_006514847.3
novel_mir4363	NM_021301.3
novel_mir4363	NM_029761.4
novel_mir4363	NM_001033342.1
novel_mir4363	NM_009214.3
novel_mir4363	NM_177784.4
novel_mir4363	NM_001085507.1
novel_mir4363	NM_198711.3
novel_mir4363	XM_011241195.2
novel_mir4363	NM_007994.3
novel_mir4363	NM_183086.2
novel_mir4363	NM_194269.2
novel_mir4363	NM_175022.2
novel_mir4363	NM_010546.2
novel_mir4363	NM_145066.4
novel_mir4363	XM_006515802.2
novel_mir4363	NM_009472.4
novel_mir4363	NM_078478.5
novel_mir4363	XR_389258.3
novel_mir4363	XR_385982.3
novel_mir4363	NR_031759.1
novel_mir4363	NM_177780.3
novel_mir4363	NM_011240.3
novel_mir4363	NM_001080925.1
novel_mir4363	XM_006501704.3
novel_mir4363	NM_172596.2
novel_mir4363	NM_146191.3
novel_mir4363	NM_172734.3
novel_mir4363	NM_029012.2
novel_mir4363	NM_021473.3
novel_mir4363	NM_033042.4
novel_mir4363	NM_029525.1
novel_mir4363	XM_006531139.3
novel_mir4363	NM_021372.2
novel_mir4363	NM_013479.2
novel_mir4363	NM_011012.5
novel_mir4363	NM_175542.3
novel_mir4363	NM_015748.3
novel_mir4363	NM_010751.3
novel_mir4363	NM_021608.3
novel_mir4363	NM_145828.3
novel_mir4363	NM_023689.3
novel_mir4363	NM_172795.3
novel_mir4363	NM_177769.4
novel_mir4363	NM_133758.3
novel_mir4363	NM_133821.3
novel_mir4363	NM_145465.2
novel_mir4363	NM_011264.3
novel_mir4363	NM_134020.1
novel_mir4363	NM_008566.3
novel_mir4363	NM_198899.2
novel_mir4363	NM_010461.2
novel_mir4363	NM_009314.4
novel_mir4363	NM_010544.3
novel_mir4363	XM_006495692.3
novel_mir4363	NM_133823.4
novel_mir4363	XM_006505844.3
novel_mir4363	NM_007558.3
novel_mir4363	NM_198214.3
novel_mir4363	NM_178609.4
novel_mir4363	NM_025392.2
novel_mir4363	NM_013473.4
novel_mir4363	NM_177325.3
novel_mir4363	NM_178070.4
novel_mir2262	NM_175088.5
novel_mir2262	NM_178165.4
novel_mir2262	NM_213614.2
novel_mir2262	NM_010942.3
novel_mir2262	NM_027707.3
novel_mir2262	NM_198660.2
novel_mir2262	NM_173014.1
novel_mir2262	NM_013896.3
novel_mir2262	NM_010800.4
novel_mir2262	NM_025826.4
novel_mir2262	NM_010808.4
novel_mir2262	NM_133919.4
novel_mir2262	XM_006530546.3
novel_mir2262	NM_001163271.1
novel_mir2262	NM_010580.2
novel_mir2262	NM_010191.3
novel_mir2262	NM_148948.2
novel_mir2262	NM_145977.2
novel_mir2262	NM_013753.2
novel_mir2262	NM_011913.2
novel_mir2262	NM_028763.3
novel_mir2262	NM_020009.2
novel_mir2262	XM_006509960.2
novel_mir2262	NM_178793.4
novel_mir2262	NM_175168.4
novel_mir2262	NM_010570.4
novel_mir2262	NM_139051.3
novel_mir2262	NM_027470.3
novel_mir2262	NM_177608.3
novel_mir2262	NM_018880.3
novel_mir2262	NM_001002012.1
novel_mir2262	XM_006500271.3
novel_mir2262	NM_025935.3
novel_mir2262	XM_011243589.2
novel_mir2262	NM_172470.3
novel_mir2262	NM_008170.2
novel_mir2262	XM_006538004.3
novel_mir2262	NM_178870.5
novel_mir2262	NM_172449.2
novel_mir2262	NM_024469.2
novel_mir2262	NM_181649.6
novel_mir2262	NM_027379.3
novel_mir2262	XM_006503617.3
novel_mir2262	NM_001037915.2
novel_mir2262	NM_175372.4
novel_mir2262	XM_006496301.3
novel_mir2262	NM_053069.6
novel_mir2262	NM_028127.3
novel_mir2262	NM_001001445.2
novel_mir2262	NM_133365.3
novel_mir2262	NM_173747.3
novel_mir2262	NM_028041.2
novel_mir2262	XM_006518704.1
novel_mir2262	NM_198248.1
novel_mir2262	NM_020558.3
novel_mir2262	NM_029928.2
novel_mir2262	NM_008812.2
novel_mir2262	NM_008427.4
novel_mir2262	NM_146137.3
novel_mir2262	XM_006510838.1
novel_mir2262	NM_001033445.2
novel_mir2262	XM_011240417.1
novel_mir2262	NM_026765.3
novel_mir2262	NM_001160049.1
novel_mir2262	NM_010098.3
novel_mir2262	NM_001081050.2
novel_mir2262	XM_006504047.2
novel_mir2262	NM_178907.3
novel_mir2262	NM_177595.4
novel_mir2262	NM_001199061.1
novel_mir2262	XM_006495811.3
novel_mir2262	NM_011825.1
novel_mir2262	NM_001080814.1
novel_mir2262	NM_009836.1
novel_mir2262	NM_001025372.2
novel_mir2262	XM_006503916.1
novel_mir2262	NM_053072.3
novel_mir2262	NM_019439.3
novel_mir2262	NM_207659.3
novel_mir2262	NM_029279.2
novel_mir2262	NM_010690.1
novel_mir2262	NM_001033292.3
novel_mir2262	NM_021529.3
novel_mir2262	NM_008969.4
novel_mir2262	NM_007400.2
novel_mir2262	NM_178259.3
novel_mir2262	NM_011886.3
novel_mir2262	XM_006539186.1
novel_mir2262	NM_001195031.1
novel_mir2262	XM_006518830.1
novel_mir2262	NM_026399.2
novel_mir2262	NM_021439.2
novel_mir2262	NM_019983.2
novel_mir2262	NM_023115.3
novel_mir2262	XM_006534116.1
novel_mir2262	NR_104053.1
novel_mir2262	NM_133819.3
novel_mir2262	NM_173776.3
novel_mir2262	NM_011690.3
novel_mir2262	XR_390316.3
novel_mir2262	NM_144812.2
novel_mir2262	NM_023525.2
novel_mir2262	NM_008240.3
novel_mir2262	NM_019507.2
novel_mir2262	NM_153139.4
novel_mir2262	NM_001004062.2
novel_mir2262	NM_026868.1
novel_mir2262	XM_006531532.2
novel_mir2262	NM_184053.3
novel_mir2262	NM_198618.5
novel_mir2262	XM_006528875.3
novel_mir2262	NM_001105246.1
novel_mir2262	NM_198936.1
novel_mir2262	NM_029212.3
novel_mir2262	NM_176980.4
novel_mir2262	XR_374053.3
novel_mir2262	NM_008665.4
novel_mir2262	XM_006512498.3
novel_mir2262	NM_173422.3
novel_mir2262	NM_053191.2
novel_mir2262	NM_001164767.1
novel_mir2262	NM_024200.4
novel_mir2262	NM_030168.3
novel_mir2262	NM_007804.2
novel_mir2262	XM_011240653.2
novel_mir2262	NM_020619.2
novel_mir2262	NM_011934.4
novel_mir2262	NM_146261.2
novel_mir2262	NM_025298.3
novel_mir2262	NM_178028.2
novel_mir2262	NM_021292.2
novel_mir2262	NM_019677.2
novel_mir2262	NM_031167.5
novel_mir2262	XM_006539909.2
novel_mir2262	NM_001025156.2
novel_mir2262	XM_006535582.3
novel_mir2262	NM_172998.3
novel_mir2262	NM_001160379.1
novel_mir2262	XM_006500712.3
novel_mir2262	NM_177260.2
novel_mir2262	NM_025820.3
novel_mir2262	NM_013672.2
novel_mir2262	NM_133761.3
novel_mir2262	NM_026805.1
novel_mir2262	NM_008349.5
novel_mir2262	NM_172442.3
novel_mir2262	NM_019927.2
novel_mir2262	NM_011891.4
novel_mir2262	NM_007575.4
novel_mir2262	NM_001164518.1
novel_mir2262	XM_006501141.2
novel_mir2262	XM_006528772.3
novel_mir2262	NM_178739.6
novel_mir2262	NM_145436.2
novel_mir2262	NM_011062.4
novel_mir2262	NM_173068.2
novel_mir2262	NM_018861.3
novel_mir2262	NM_001161541.1
novel_mir2262	NM_008512.2
novel_mir2262	NM_054085.2
novel_mir2262	NM_028758.2
novel_mir2262	NM_008775.3
novel_mir2262	XM_006530795.3
novel_mir2262	NM_175136.2
novel_mir2262	NM_031387.3
novel_mir2262	NM_024263.4
novel_mir2262	XM_006513173.3
novel_mir2262	NM_021523.4
novel_mir2262	NM_001162870.1
novel_mir2262	NM_010267.3
novel_mir2262	NM_001290986.1
novel_mir2262	NM_177582.3
novel_mir2262	NM_153407.2
novel_mir2262	NM_133949.1
novel_mir2262	NM_133649.2
novel_mir2262	NM_032396.3
novel_mir2262	NM_028181.5
novel_mir2262	NM_024251.4
novel_mir2262	XM_006520384.3
novel_mir2262	NM_010587.2
novel_mir2262	XM_006508333.3
novel_mir2262	NM_009375.2
novel_mir2262	NM_009703.2
novel_mir2262	XM_006541175.1
novel_mir2262	NM_198302.2
novel_mir2262	NM_025849.3
novel_mir2262	NM_013852.2
novel_mir2262	NM_213727.2
novel_mir2262	NM_133674.1
novel_mir2262	NM_011594.3
novel_mir2262	XM_006537774.1
novel_mir2262	XM_006535597.3
novel_mir2262	XM_006514339.2
novel_mir2262	NM_007808.4
novel_mir2262	NM_007567.2
novel_mir2262	NM_001085376.2
novel_mir2262	NM_008690.4
novel_mir2262	NM_144531.3
novel_mir2262	NM_010939.2
novel_mir2262	NM_138605.3
novel_mir2262	NM_008875.4
novel_mir2262	NM_148937.2
novel_mir2262	NM_146079.1
novel_mir2262	NM_178700.5
novel_mir2262	NM_010163.3
novel_mir2262	NM_011898.2
novel_mir2262	NM_145403.2
novel_mir2262	NR_037145.1
novel_mir2262	NM_028004.2
novel_mir2262	NM_008882.2
novel_mir2262	NM_028071.3
novel_mir2262	NM_007488.3
novel_mir2262	NM_001081130.1
novel_mir2262	NM_031378.3
novel_mir2262	NM_009880.3
novel_mir2262	NM_018729.2
novel_mir2262	NM_173033.3
novel_mir2262	XM_006504993.3
novel_mir2262	NM_001033466.3
novel_mir2262	NM_007496.2
novel_mir2262	XM_006526699.3
novel_mir2262	NM_008256.4
novel_mir2262	NM_001011874.1
novel_mir2262	NM_022723.3
novel_mir2262	NM_153404.3
novel_mir2262	NM_177644.5
novel_mir2262	XR_384570.2
novel_mir2262	NM_008214.4
novel_mir2262	NM_011151.2
novel_mir2262	NM_001170913.1
novel_mir2262	NM_025389.4
novel_mir2262	NM_133226.2
novel_mir2262	NM_008404.4
novel_mir2262	NM_010568.2
novel_mir2262	NM_022416.2
novel_mir2262	XM_006501538.3
novel_mir2262	NM_008892.2
novel_mir2262	XM_011245530.2
novel_mir2262	XM_006514599.3
novel_mir2262	NM_001081123.1
novel_mir2262	NM_009271.3
novel_mir2262	NM_008281.4
novel_mir2262	NM_013703.2
novel_mir2262	NM_139232.3
novel_mir2262	NM_008173.3
novel_mir2262	NM_182997.2
novel_mir2262	NM_013500.4
novel_mir2262	NM_212446.2
novel_mir2262	NM_001085355.1
novel_mir2262	NM_144817.2
novel_mir2262	NM_008047.5
novel_mir2262	NM_080595.2
novel_mir2262	NM_021367.2
novel_mir2262	NM_172512.2
novel_mir2262	XM_006533292.3
novel_mir2262	NM_008348.3
novel_mir2262	NM_173405.2
novel_mir2262	NM_007743.3
novel_mir2262	XM_006530338.3
novel_mir2262	NM_177620.4
novel_mir2262	NM_172674.2
novel_mir2262	NM_010585.5
novel_mir2262	NM_207260.2
novel_mir2262	XM_006526513.2
novel_mir2262	NM_177633.4
novel_mir2262	NM_001252635.1
novel_mir2262	NM_053255.3
novel_mir2262	NM_029084.3
novel_mir2262	XM_011238652.1
novel_mir2262	NM_153099.1
novel_mir2262	XM_006504954.3
novel_mir2262	XM_006521779.3
novel_mir2262	XM_006510991.3
novel_mir2262	NM_172661.3
novel_mir2262	XM_006499452.3
novel_mir2262	XM_006503954.1
novel_mir2262	NM_010615.1
novel_mir2262	NM_027410.1
novel_mir2262	XM_006529758.3
novel_mir2262	NM_177562.5
novel_mir2262	XM_006497543.3
novel_mir2262	NM_008642.2
novel_mir2262	NR_104483.1
novel_mir2262	NM_009924.4
novel_mir2262	NM_145152.4
novel_mir2262	NM_001276444.1
novel_mir2262	NM_133704.4
novel_mir2262	NM_178884.5
novel_mir2262	NM_001081295.1
novel_mir2262	NM_197940.2
novel_mir2262	NM_134438.3
novel_mir2262	NM_028730.6
novel_mir2262	NM_001304266.1
novel_mir2262	NM_001033385.3
novel_mir2262	NM_011514.2
novel_mir2262	NM_022980.4
novel_mir2262	NM_026067.3
novel_mir2262	NM_178680.4
novel_mir2262	NM_153559.3
novel_mir2262	NM_198934.3
novel_mir2262	NM_028076.3
novel_mir2262	NM_010928.2
novel_mir2262	NM_010119.5
novel_mir2262	NM_025885.3
novel_mir2262	XM_011241686.1
novel_mir2262	NM_133878.3
novel_mir2262	NM_011445.4
novel_mir2262	XM_006513759.3
novel_mir2262	NM_011785.3
novel_mir2262	XM_006532321.3
novel_mir2262	NM_175308.4
novel_mir2262	NM_008722.3
novel_mir2262	NM_001114597.1
novel_mir2262	NM_026172.3
novel_mir2262	NM_031867.2
novel_mir2262	NM_177375.1
novel_mir2262	NM_011278.5
novel_mir2262	NM_130878.2
novel_mir2262	XM_011242218.2
novel_mir2262	NM_010911.2
novel_mir2262	NM_026346.3
novel_mir2262	XM_006499669.3
novel_mir2262	NM_010921.3
novel_mir2262	NM_013862.5
novel_mir2262	NM_021287.1
novel_mir2262	NM_001004164.2
novel_mir2262	NM_172282.2
novel_mir2262	NM_028149.1
novel_mir2262	NM_198103.2
novel_mir2262	NM_018780.3
novel_mir2262	NM_177049.5
novel_mir2262	NM_007406.2
novel_mir2262	NM_001290464.1
novel_mir2262	NM_011787.2
novel_mir2262	NM_009287.4
novel_mir2262	NM_001168615.1
novel_mir2262	NM_173388.2
novel_mir2262	NM_001253848.1
novel_mir2262	NM_001024952.2
novel_mir2262	NM_001033259.4
novel_mir2262	NM_007879.1
novel_mir2262	NM_146005.3
novel_mir2262	NM_177161.4
novel_mir2262	NM_029614.3
novel_mir2262	NM_133828.2
novel_mir2262	NM_175515.5
novel_mir2262	NM_025623.2
novel_mir2262	NM_033509.4
novel_mir2262	NM_008576.3
novel_mir2262	NM_018805.2
novel_mir2262	XR_865929.2
novel_mir2262	NM_172910.3
novel_mir2262	NM_134065.4
novel_mir2262	NM_013860.2
novel_mir2262	NM_173368.3
novel_mir2262	NM_015760.5
novel_mir2262	NM_021326.3
novel_mir2262	NM_054040.3
novel_mir2262	NM_199032.2
novel_mir2262	NM_028162.4
novel_mir2262	NM_008828.3
novel_mir2262	NM_026331.3
novel_mir2262	NM_175473.3
novel_mir2262	XM_006530304.3
novel_mir2262	XM_006506192.1
novel_mir2262	NM_133758.3
novel_mir2262	NM_009868.4
novel_mir2262	NM_001166532.1
novel_mir2262	NM_030597.3
novel_mir2262	NM_001302803.1
novel_mir2262	NM_177412.1
novel_mir2262	XM_006532171.3
novel_mir2262	NM_027216.5
novel_mir2262	NM_177093.3
novel_mir2262	NM_009874.3
novel_mir2262	NM_177698.4
novel_mir2262	NM_178759.4
novel_mir2262	NM_025837.2
novel_mir2262	NM_201610.2
novel_mir2262	NM_175238.5
novel_mir2262	NR_110979.1
novel_mir2262	XM_011248948.2
novel_mir2262	NM_013675.3
novel_mir2262	NM_025927.4
novel_mir2262	NM_207202.2
novel_mir2262	NM_009194.3
novel_mir2262	NM_147776.4
novel_mir2262	NM_008898.2
novel_mir2262	NM_001168504.1
novel_mir2262	NM_007394.3
novel_mir2262	NM_008018.4
novel_mir2262	NM_009806.3
novel_mir2262	NM_015742.2
novel_mir1113	XM_006515581.3
novel_mir1113	NM_033652.5
novel_mir1113	NM_198092.2
novel_mir1113	NM_007564.5
novel_mir1113	NM_001039723.2
novel_mir1113	NM_144530.6
novel_mir1113	NM_053106.2
novel_mir1113	NM_172952.3
novel_mir1113	NM_011074.3
novel_mir1113	NM_007756.3
novel_mir1113	NM_010687.2
novel_mir1113	NM_008727.5
novel_mir1113	NM_133692.2
novel_mir1113	NM_010788.4
novel_mir1113	NM_008160.6
novel_mir1113	NM_028763.3
novel_mir1113	NM_020035.3
novel_mir1113	NM_178874.3
novel_mir1113	XM_006512141.3
novel_mir1113	NM_177608.3
novel_mir1113	NM_019517.4
novel_mir1113	NM_001129787.1
novel_mir1113	XM_006500271.3
novel_mir1113	NM_016674.4
novel_mir1113	NM_009181.2
novel_mir1113	XM_011241866.1
novel_mir1113	NR_073376.1
novel_mir1113	NM_009479.3
novel_mir1113	NM_130454.2
novel_mir1113	NM_027548.3
novel_mir1113	NM_033570.2
novel_mir1113	NM_001033167.3
novel_mir1113	NM_172449.2
novel_mir1113	XM_006535553.3
novel_mir1113	NM_025685.3
novel_mir1113	NM_007478.3
novel_mir1113	XM_006498333.3
novel_mir1113	NM_018744.2
novel_mir1113	NM_009579.3
novel_mir1113	NM_172790.2
novel_mir1113	NM_019938.3
novel_mir1113	NM_016852.2
novel_mir1113	XM_011240779.2
novel_mir1113	NM_013693.3
novel_mir1113	NM_016873.2
novel_mir1113	NM_009625.3
novel_mir1113	NM_007890.2
novel_mir1113	XM_006514341.3
novel_mir1113	XM_006505601.2
novel_mir1113	NM_001081641.1
novel_mir1113	NM_001033243.2
novel_mir1113	XM_006495762.3
novel_mir1113	NM_029802.4
novel_mir1113	NM_175223.4
novel_mir1113	NM_198117.2
novel_mir1113	NM_183154.3
novel_mir1113	NM_153111.2
novel_mir1113	NM_007877.2
novel_mir1113	NM_013561.2
novel_mir1113	NM_001191004.1
novel_mir1113	NM_001033445.2
novel_mir1113	NM_029792.1
novel_mir1113	NM_022814.2
novel_mir1113	NM_144939.2
novel_mir1113	NM_026845.4
novel_mir1113	NM_001080814.1
novel_mir1113	XM_006507017.3
novel_mir1113	NM_172152.2
novel_mir1113	NM_027749.2
novel_mir1113	NM_018750.4
novel_mir1113	NM_013653.3
novel_mir1113	NM_009158.3
novel_mir1113	NM_008004.4
novel_mir1113	NM_178045.4
novel_mir1113	NM_011756.4
novel_mir1113	NM_007431.3
novel_mir1113	NM_019439.3
novel_mir1113	NM_009960.1
novel_mir1113	NM_172705.2
novel_mir1113	NM_024291.3
novel_mir1113	NM_011770.4
novel_mir1113	NM_008771.3
novel_mir1113	XM_006539210.1
novel_mir1113	NM_029423.2
novel_mir1113	NM_001114609.1
novel_mir1113	NM_010498.3
novel_mir1113	NM_145476.2
novel_mir1113	NM_001001738.2
novel_mir1113	NM_007569.2
novel_mir1113	NM_001025382.2
novel_mir1113	NM_008261.3
novel_mir1113	XM_006537941.3
novel_mir1113	NM_199323.3
novel_mir1113	NM_016860.1
novel_mir1113	NM_007739.2
novel_mir1113	NM_001163175.1
novel_mir1113	NM_173776.3
novel_mir1113	NM_138748.5
novel_mir1113	NM_133808.5
novel_mir1113	NM_012030.2
novel_mir1113	NM_011779.3
novel_mir1113	NM_177378.4
novel_mir1113	NM_080788.3
novel_mir1113	NM_023580.4
novel_mir1113	NM_026328.2
novel_mir1113	NM_011398.3
novel_mir1113	NM_175606.3
novel_mir1113	NM_025278.5
novel_mir1113	NM_145452.3
novel_mir1113	NM_033474.3
novel_mir1113	XM_006501984.3
novel_mir1113	XM_006495494.3
novel_mir1113	NM_029212.3
novel_mir1113	NM_009308.3
novel_mir1113	NM_144925.3
novel_mir1113	NM_153083.5
novel_mir1113	NM_031396.2
novel_mir1113	XM_006525863.2
novel_mir1113	NM_175106.3
novel_mir1113	NM_026322.4
novel_mir1113	XM_006529253.3
novel_mir1113	XM_006529845.2
novel_mir1113	XM_006526520.3
novel_mir1113	NM_011960.2
novel_mir1113	NM_008744.2
novel_mir1113	NM_009851.2
novel_mir1113	NM_198033.2
novel_mir1113	NM_146261.2
novel_mir1113	XR_387196.2
novel_mir1113	XM_006533735.3
novel_mir1113	NM_001168578.1
novel_mir1113	NM_175184.4
novel_mir1113	NM_025830.3
novel_mir1113	NM_007921.3
novel_mir1113	NM_011037.4
novel_mir1113	NM_009397.3
novel_mir1113	NM_007658.3
novel_mir1113	NM_172864.3
novel_mir1113	NM_001001178.1
novel_mir1113	NM_011046.3
novel_mir1113	NM_023040.3
novel_mir1113	NM_207624.5
novel_mir1113	NM_146211.3
novel_mir1113	NM_001286413.1
novel_mir1113	NM_153514.5
novel_mir1113	NM_029100.2
novel_mir1113	NM_009154.2
novel_mir1113	NM_146043.4
novel_mir1113	NM_008268.2
novel_mir1113	NM_026027.3
novel_mir1113	NM_183285.3
novel_mir1113	NM_183087.4
novel_mir1113	NM_145512.4
novel_mir1113	NM_008512.2
novel_mir1113	NM_175551.4
novel_mir1113	NM_054085.2
novel_mir1113	NM_133983.4
novel_mir1113	NM_175387.3
novel_mir1113	NM_011379.4
novel_mir1113	NM_177863.4
novel_mir1113	NM_009459.3
novel_mir1113	NM_008092.4
novel_mir1113	NM_011656.3
novel_mir1113	XM_006501080.1
novel_mir1113	NM_019806.5
novel_mir1113	NM_177821.6
novel_mir1113	NM_177786.4
novel_mir1113	NM_026832.3
novel_mir1113	NM_018873.2
novel_mir1113	NM_053155.2
novel_mir1113	NM_183355.3
novel_mir1113	NM_025393.4
novel_mir1113	NM_031184.3
novel_mir1113	XM_006529323.3
novel_mir1113	NM_029091.2
novel_mir1113	NM_019708.4
novel_mir1113	NM_153412.4
novel_mir1113	NM_009987.4
novel_mir1113	XM_006533638.3
novel_mir1113	NM_027895.1
novel_mir1113	NM_172966.3
novel_mir1113	NM_021483.5
novel_mir1113	XM_006538825.2
novel_mir1113	NM_178606.5
novel_mir1113	NM_146127.3
novel_mir1113	XM_006499537.2
novel_mir1113	NM_145833.1
novel_mir1113	XM_011245809.2
novel_mir1113	NM_146112.4
novel_mir1113	NM_001081108.2
novel_mir1113	XM_006502228.3
novel_mir1113	NM_213730.2
novel_mir1113	NM_153521.2
novel_mir1113	NM_008431.2
novel_mir1113	XM_006534581.3
novel_mir1113	NM_008777.3
novel_mir1113	NM_178607.4
novel_mir1113	NM_013901.2
novel_mir1113	NM_011027.3
novel_mir1113	NM_010763.2
novel_mir1113	XM_006524142.3
novel_mir1113	NM_013875.5
novel_mir1113	NM_010823.3
novel_mir1113	NM_026615.4
novel_mir1113	NM_007925.4
novel_mir1113	XM_006504008.3
novel_mir1113	NM_011380.2
novel_mir1113	NM_001013371.2
novel_mir1113	XM_006541526.2
novel_mir1113	XM_006538267.3
novel_mir1113	XM_006506145.1
novel_mir1113	NM_028593.2
novel_mir1113	NM_033567.1
novel_mir1113	XR_373893.2
novel_mir1113	NM_023699.3
novel_mir1113	NM_009774.4
novel_mir1113	NM_001102611.1
novel_mir1113	NM_019702.2
novel_mir1113	NM_007418.3
novel_mir1113	NM_001206661.1
novel_mir1113	NM_018789.2
novel_mir1113	NM_001170913.1
novel_mir1113	XM_006505860.2
novel_mir1113	NM_144822.3
novel_mir1113	NM_133250.2
novel_mir1113	NM_033590.3
novel_mir1113	NM_018807.5
novel_mir1113	NM_177794.3
novel_mir1113	NM_010248.2
novel_mir1113	NM_029870.2
novel_mir1113	NM_145556.4
novel_mir1113	NM_009384.3
novel_mir1113	NM_008213.2
novel_mir1113	NM_181582.4
novel_mir1113	NM_001205235.1
novel_mir1113	NM_177343.4
novel_mir1113	NM_172964.4
novel_mir1113	NM_016920.3
novel_mir1113	NM_001255994.1
novel_mir1113	NM_198865.1
novel_mir1113	NM_024440.2
novel_mir1113	NM_009864.3
novel_mir1113	NM_008275.3
novel_mir1113	XM_006512671.2
novel_mir1113	NM_008739.3
novel_mir1113	NM_030224.1
novel_mir1113	NM_029943.2
novel_mir1113	NM_144522.5
novel_mir1113	NM_007668.3
novel_mir1113	NM_029578.3
novel_mir1113	NM_008609.4
novel_mir1113	NM_173185.2
novel_mir1113	XM_011240276.2
novel_mir1113	NM_181546.3
novel_mir1113	NM_008378.2
novel_mir1113	NM_053171.2
novel_mir1113	NM_025510.3
novel_mir1113	NM_001024645.1
novel_mir1113	XM_006497620.2
novel_mir1113	NM_023440.2
novel_mir1113	NM_172907.3
novel_mir1113	NM_172397.3
novel_mir1113	NM_178591.2
novel_mir1113	NM_009209.3
novel_mir1113	NM_007701.3
novel_mir1113	NM_172154.4
novel_mir1113	NM_177633.4
novel_mir1113	NM_025682.3
novel_mir1113	NM_010292.5
novel_mir1113	XM_006534263.3
novel_mir1113	NM_001081038.2
novel_mir1113	NM_172428.2
novel_mir1113	NM_008541.3
novel_mir1113	NM_028447.3
novel_mir1113	NM_178752.3
novel_mir1113	NM_008748.3
novel_mir1113	NM_019967.2
novel_mir1113	NM_009961.1
novel_mir1113	NM_145955.3
novel_mir1113	NM_009644.3
novel_mir1113	XM_355890.10
novel_mir1113	XM_006516507.3
novel_mir1113	NM_172683.3
novel_mir1113	NM_019651.2
novel_mir1113	NM_001081068.1
novel_mir1113	NM_001081971.1
novel_mir1113	NM_019971.2
novel_mir1113	NM_001081434.1
novel_mir1113	NM_175270.4
novel_mir1113	NM_138660.2
novel_mir1113	NM_013881.4
novel_mir1113	NM_009946.3
novel_mir1113	NM_011044.2
novel_mir1113	NM_133766.3
novel_mir1113	NM_009199.2
novel_mir1113	NM_008850.2
novel_mir1113	NM_008792.4
novel_mir1113	NM_177319.3
[truncated: 1,046,576+ more rows]

## Sheet: Allopurinol vs. Noni ExpDiff 2
novel_mir2980	NM_178708.3
novel_mir2980	NM_028041.2
novel_mir2980	NM_175324.3
novel_mir2980	NM_008719.2
novel_mir2980	NM_173029.3
novel_mir2980	NM_011192.3
novel_mir2980	NM_018883.2
novel_mir2980	NM_010365.4
novel_mir2980	XM_011240417.1
novel_mir2980	XM_006502088.3
novel_mir2980	NM_001122594.2
novel_mir2980	NM_001164361.1
novel_mir2980	NM_013658.3
novel_mir2980	NM_007901.5
novel_mir2980	NM_177568.2
novel_mir2980	NM_008153.3
novel_mir2980	XM_006539809.3
novel_mir2980	XM_006519354.2
novel_mir2980	NM_172994.2
novel_mir2980	NM_001289510.1
novel_mir2980	XM_006532961.3
novel_mir2980	NM_001170847.1
novel_mir2980	NM_010566.3
novel_mir2980	XM_006520820.3
novel_mir2980	NM_009712.3
novel_mir2980	NM_022813.3
novel_mir2980	NM_028542.1
novel_mir2980	NM_145402.3
novel_mir2980	NM_001163009.1
novel_mir2980	NM_009950.2
novel_mir2980	NM_011858.4
novel_mir2980	NM_182995.1
novel_mir2980	NM_001135577.2
novel_mir2980	NM_175388.3
novel_mir2980	NM_007981.4
novel_mir2980	NM_008115.3
novel_mir2980	NM_134151.4
novel_mir2980	NM_180662.2
novel_mir2980	NM_001003949.3
novel_mir2980	NM_030706.3
novel_mir2980	XM_006532334.3
novel_mir2980	NM_144491.2
novel_mir2980	XR_390316.3
novel_mir2980	NM_001004062.2
novel_mir2980	NM_031194.5
novel_mir2980	XM_006514347.3
novel_mir2980	NM_172731.3
novel_mir2980	NM_008976.2
novel_mir2980	XM_006521987.3
novel_mir2980	NM_008547.2
novel_mir2980	NM_001170787.1
novel_mir2980	NM_001039000.4
novel_mir2980	NM_019436.3
novel_mir2980	NM_172532.3
novel_mir2980	NM_007706.4
novel_mir2980	NM_027398.3
novel_mir2980	XR_881434.2
novel_mir2980	NM_001276462.1
novel_mir2980	XM_006514586.3
novel_mir2980	NM_199018.2
novel_mir2980	NM_016976.3
novel_mir2980	XM_011250235.2
novel_mir2980	XM_006499050.3
novel_mir2980	NM_173870.3
novel_mir2980	NM_015756.2
novel_mir2980	NM_007625.2
novel_mir2980	NM_134420.4
novel_mir2980	NM_029348.2
novel_mir2980	NM_010617.2
novel_mir2980	NM_009523.2
novel_mir2980	NM_134189.2
novel_mir2980	NM_172442.3
novel_mir2980	NM_177077.2
novel_mir2980	NM_026664.3
novel_mir2980	NM_009867.3
novel_mir2980	NM_011440.1
novel_mir2980	NM_013720.2
novel_mir2980	NM_009886.2
novel_mir2980	NM_018888.4
novel_mir2980	NM_027642.2
novel_mir2980	NM_178717.3
novel_mir2980	NM_028234.1
novel_mir2980	NM_198101.1
novel_mir2980	NM_008421.3
novel_mir2980	NM_011412.3
novel_mir2980	NM_028102.1
novel_mir2980	NM_021509.5
novel_mir2980	XM_006510063.1
novel_mir2980	NM_008745.3
novel_mir2980	NM_027490.1
novel_mir2980	NM_178736.5
novel_mir2980	XM_006497856.1
novel_mir2980	NM_145840.3
novel_mir2980	NM_172543.4
novel_mir2980	XM_006538932.2
novel_mir2980	NM_009019.2
novel_mir2980	NM_001080817.1
novel_mir2980	NM_010195.2
novel_mir2980	NM_001164258.1
novel_mir2980	NM_028060.3
novel_mir2980	NM_001079883.1
novel_mir2980	NM_199057.3
novel_mir2980	NM_007650.3
novel_mir2980	NM_152818.2
novel_mir2980	NM_028207.3
novel_mir2980	NM_153135.3
novel_mir2980	NM_010587.2
novel_mir2980	NM_011182.4
novel_mir2980	NM_146205.2
novel_mir2980	NM_178405.3
novel_mir2980	NM_007691.5
novel_mir2980	NM_007538.3
novel_mir2980	NM_010753.2
novel_mir2980	NM_020578.3
novel_mir2980	NM_001256033.1
novel_mir2980	NM_033476.3
novel_mir2980	NM_144529.2
novel_mir2980	NM_007724.3
novel_mir2980	NM_011104.3
novel_mir2980	NM_023122.3
novel_mir2980	XM_006525476.1
novel_mir2980	NM_172946.2
novel_mir2980	NM_001035854.2
novel_mir2980	NM_001098723.1
novel_mir2980	NM_007485.4
novel_mir2980	NM_145933.4
novel_mir2980	NM_009380.3
novel_mir2980	NM_172438.3
novel_mir2980	XM_006512806.1
novel_mir2980	NM_023134.4
novel_mir2980	NM_013749.2
novel_mir2980	NM_173755.3
novel_mir2980	NM_172267.4
novel_mir2980	NM_001285894.1
novel_mir2980	XM_006505258.3
novel_mir2980	NM_015737.4
novel_mir2980	NM_001267622.1
novel_mir2980	XM_006532549.3
novel_mir2980	XM_006530192.3
novel_mir2980	NM_001289675.1
novel_mir2980	NM_001164483.1
novel_mir2980	NM_021382.6
novel_mir2980	NM_001039939.1
novel_mir2980	NM_153458.3
novel_mir2980	NM_198895.2
novel_mir2980	NM_148922.3
novel_mir2980	NM_001033238.1
novel_mir2980	NM_001033410.2
novel_mir2980	NM_027711.1
novel_mir2980	NM_033609.3
novel_mir2980	NM_008559.2
novel_mir2980	NM_009880.3
novel_mir2980	NM_011884.3
novel_mir2980	NM_177192.3
novel_mir2980	NM_148950.3
novel_mir2980	XM_006509963.3
novel_mir2980	NM_133987.2
novel_mir2980	NM_177628.4
novel_mir2980	NM_009782.3
novel_mir2980	NM_001112714.2
novel_mir2980	XM_006504366.3
novel_mir2980	NM_001045523.1
novel_mir2980	NM_001033276.3
novel_mir2980	NM_009501.2
novel_mir2980	NM_001081269.2
novel_mir2980	NM_001110223.1
novel_mir2980	NM_194334.2
novel_mir2980	NM_023060.3
novel_mir2980	XM_011240122.2
novel_mir2980	NM_001039484.1
novel_mir2980	NR_027857.1
novel_mir2980	NM_172339.4
novel_mir2980	NM_010295.2
novel_mir2980	NM_007581.3
novel_mir2980	NM_001167777.1
novel_mir2980	NM_001081049.1
novel_mir2980	NM_001115130.1
novel_mir2980	NM_026756.2
novel_mir2980	NM_139200.4
novel_mir2980	XM_006538956.3
novel_mir2980	XM_006522202.3
novel_mir2980	NM_013931.4
novel_mir2980	NM_194052.3
novel_mir2980	NM_011566.4
novel_mir2980	NM_029447.2
novel_mir2980	XM_006533292.3
novel_mir2980	XM_006506008.3
novel_mir2980	NM_001081427.1
novel_mir2980	XM_006503102.1
novel_mir2980	NM_001081242.2
novel_mir2980	NM_009313.5
novel_mir2980	NM_026376.3
novel_mir2980	NM_001302479.1
novel_mir2980	NM_001081302.1
novel_mir2980	NM_008390.2
novel_mir2980	NM_178020.3
novel_mir2980	NM_001024922.2
novel_mir2980	NM_001290548.1
novel_mir2980	NM_026062.4
novel_mir2980	XM_006503685.3
novel_mir2980	NM_028044.2
novel_mir2980	NM_175092.3
novel_mir2980	XM_011238822.2
novel_mir2980	NM_010144.6
novel_mir2980	NM_001002764.1
novel_mir2980	NM_023737.3
novel_mir2980	NM_028705.3
novel_mir2980	NM_008999.4
novel_mir2980	NM_178390.3
novel_mir2980	NM_007424.2
novel_mir2980	NM_175171.3
novel_mir2980	NM_133718.4
novel_mir2980	NM_010688.4
novel_mir2980	XM_006507069.3
novel_mir2980	NM_145986.2
novel_mir2980	NM_010927.4
novel_mir2980	NM_207668.2
novel_mir2980	NM_144873.2
novel_mir2980	NM_009829.3
novel_mir2980	NM_027410.1
novel_mir2980	NR_033794.1
novel_mir2980	XR_384931.2
novel_mir2980	NM_001164659.1
novel_mir2980	NM_007938.2
novel_mir2980	NM_007778.4
novel_mir2980	NM_009496.3
novel_mir2980	NM_007413.4
novel_mir2980	NM_028119.5
novel_mir2980	XM_006534335.1
novel_mir2980	NM_009188.4
novel_mir2980	NM_007647.3
novel_mir2980	NM_026495.3
novel_mir2980	NM_010342.1
novel_mir2980	NM_008444.4
novel_mir2980	NM_177224.2
novel_mir2980	NM_001145947.2
novel_mir2980	NM_194268.2
novel_mir2980	NM_133953.2
novel_mir2980	NM_001304266.1
novel_mir2980	NM_027496.3
novel_mir2980	NM_016803.3
novel_mir2980	NM_018871.3
novel_mir2980	NM_173867.5
novel_mir2980	NM_172775.2
novel_mir2980	NM_025902.3
novel_mir2980	NM_139300.3
novel_mir2980	NM_182809.2
novel_mir2980	NM_028900.4
novel_mir2980	NM_031185.3
novel_mir2980	NM_144882.4
novel_mir2980	NM_007499.2
novel_mir2980	XM_006516560.1
novel_mir2980	NM_001243123.1
novel_mir2980	NM_027326.3
novel_mir2980	NM_011445.4
novel_mir2980	NM_138313.3
novel_mir2980	NM_199308.2
novel_mir2980	NM_001025572.1
novel_mir2980	XM_006537658.1
novel_mir2980	NM_172588.2
novel_mir2980	NM_145950.4
novel_mir2980	NM_198625.2
novel_mir2980	NM_010121.3
novel_mir2980	NM_011796.2
novel_mir2980	NM_001025779.1
novel_mir2980	NM_175132.4
novel_mir2980	NM_001172123.1
novel_mir2980	NM_001024468.3
novel_mir2980	NM_130451.3
novel_mir2980	NM_010921.3
novel_mir2980	NM_008306.4
novel_mir2980	NM_030556.2
novel_mir2980	NM_028149.1
novel_mir2980	NM_029573.2
novel_mir2980	XR_384053.2
novel_mir2980	NM_011995.4
novel_mir2980	NM_013594.2
novel_mir2980	NM_025833.3
novel_mir2980	NM_172632.2
novel_mir2980	NM_175022.2
novel_mir2980	NM_001113198.1
novel_mir2980	NM_145460.2
novel_mir2980	XM_011238485.2
novel_mir2980	NM_001029983.2
novel_mir2980	NM_013848.2
novel_mir2980	NM_175155.4
novel_mir2980	NM_172508.2
novel_mir2980	NM_009594.4
novel_mir2980	NM_001042660.1
novel_mir2980	NM_009876.4
novel_mir2980	NM_001256059.1
novel_mir2980	XM_006499824.1
novel_mir2980	NM_177780.3
novel_mir2980	NM_175258.4
novel_mir2980	NM_175145.3
novel_mir2980	NM_001081194.2
novel_mir2980	NM_177351.4
novel_mir2980	NM_011682.4
novel_mir2980	XM_006531737.3
novel_mir2980	NM_001199676.1
novel_mir2980	NM_016957.3
novel_mir2980	NM_009285.3
novel_mir2980	NM_020004.5
novel_mir2980	NM_153413.2
novel_mir2980	NM_021506.2
novel_mir2980	NM_029528.5
novel_mir2980	NM_054040.3
novel_mir2980	NM_016888.5
novel_mir2980	NM_172445.3
novel_mir2980	NM_201352.2
novel_mir2980	NM_027195.2
novel_mir2980	NM_011947.3
novel_mir2980	NM_008021.4
novel_mir2980	NM_011705.3
novel_mir2980	XM_006496742.3
novel_mir2980	NM_145967.2
novel_mir2980	NM_022983.4
novel_mir2980	NM_153583.10
novel_mir2980	NM_011241.4
novel_mir2980	NM_177698.4
novel_mir2980	NM_010251.2
novel_mir2980	NM_001039039.3
novel_mir2980	NM_013905.3
novel_mir2980	NM_001001984.2
novel_mir2980	XM_011241328.2
novel_mir2980	NM_175564.4
novel_mir2980	NM_015775.2
novel_mir2980	NM_177873.3
novel_mir2980	NM_133215.1
novel_mir2980	NM_147776.4
novel_mir2980	XM_006495692.3
novel_mir2980	NM_025674.2
novel_mir2980	XM_006533619.3
novel_mir2980	NM_001015046.2
novel_mir2980	NM_053127.2
novel_mir2980	NM_009032.3
novel_mir2980	NM_008018.4
novel_mir2980	NM_010271.2
novel_mir2980	XM_006503540.3
novel_mir3956	NM_172781.2
novel_mir3956	NM_028908.3
novel_mir3956	NM_021408.3
novel_mir3956	NM_172606.2
novel_mir3956	NM_172513.3
novel_mir3956	NM_019564.3
novel_mir3956	NM_001162945.1
novel_mir3956	NM_133975.4
novel_mir3956	NM_001162908.1
novel_mir3956	NM_008171.3
novel_mir3956	NM_007498.3
novel_mir3956	NM_001081363.2
novel_mir3956	NM_010788.4
novel_mir3956	XM_006511061.1
novel_mir3956	NM_009718.2
novel_mir3956	NM_146241.2
novel_mir3956	NM_025943.3
novel_mir3956	NM_022410.3
novel_mir3956	NM_010149.3
novel_mir3956	NM_177608.3
novel_mir3956	NM_019445.2
novel_mir3956	NM_001168260.1
novel_mir3956	NM_001039472.1
novel_mir3956	NM_001030305.2
novel_mir3956	NM_021414.6
novel_mir3956	NM_009181.2
novel_mir3956	NR_033444.1
novel_mir3956	NM_001291042.1
novel_mir3956	NM_138953.2
novel_mir3956	NM_011836.3
novel_mir3956	NM_145532.3
novel_mir3956	XM_006518020.2
novel_mir3956	NM_053107.4
novel_mir3956	NM_030249.4
novel_mir3956	NM_172699.3
novel_mir3956	NM_153388.4
novel_mir3956	NM_172790.2
novel_mir3956	NM_007633.2
novel_mir3956	NM_153489.2
novel_mir3956	NM_026121.3
novel_mir3956	XM_006523812.3
novel_mir3956	XM_006497746.3
novel_mir3956	NM_019938.3
novel_mir3956	NM_178618.3
novel_mir3956	NM_133365.3
novel_mir3956	NM_023479.2
novel_mir3956	XM_006510669.3
novel_mir3956	NM_020618.4
novel_mir3956	NM_153105.7
novel_mir3956	NM_145377.2
novel_mir3956	NM_001081011.2
novel_mir3956	NM_080708.1
novel_mir3956	NM_027238.2
novel_mir3956	NM_018822.3
novel_mir3956	NM_007979.2
novel_mir3956	NM_010757.2
novel_mir3956	NM_001081304.1
novel_mir3956	NM_009577.3
novel_mir3956	XM_011248107.1
novel_mir3956	NM_153516.2
novel_mir3956	NM_001033285.1
novel_mir3956	NM_016847.2
novel_mir3956	NM_198031.1
novel_mir3956	NM_177151.3
novel_mir3956	NM_001080814.1
novel_mir3956	XM_006503753.2
novel_mir3956	NM_172549.3
novel_mir3956	NM_174998.4
novel_mir3956	NM_019578.2
novel_mir3956	NM_010243.3
novel_mir3956	XM_011247248.1
novel_mir3956	NM_030108.2
novel_mir3956	NM_146194.4
novel_mir3956	NM_178045.4
novel_mir3956	NM_001162943.1
novel_mir3956	NM_172456.3
novel_mir3956	XM_006529400.1
novel_mir3956	XM_006500567.1
novel_mir3956	NM_001101443.1
novel_mir3956	XM_006499517.3
novel_mir3956	NM_018797.2
novel_mir3956	NM_028720.2
novel_mir3956	NM_010583.3
novel_mir3956	XM_006540639.1
novel_mir3956	XM_006506295.3
novel_mir3956	NM_001080924.2
novel_mir3956	NM_175021.3
novel_mir3956	NM_027643.1
novel_mir3956	NM_021439.2
novel_mir3956	NM_172524.3
novel_mir3956	NM_133717.3
novel_mir3956	NM_001024851.3
novel_mir3956	XM_006495737.3
novel_mir3956	NM_016860.1
novel_mir3956	XM_011242683.2
novel_mir3956	XM_006534442.3
novel_mir3956	XM_006534116.1
novel_mir3956	NM_010173.4
novel_mir3956	NM_011256.3
novel_mir3956	NM_010228.3
novel_mir3956	XM_006511921.2
novel_mir3956	NM_178119.3
novel_mir3956	NM_053011.2
novel_mir3956	NM_144812.2
novel_mir3956	NM_031182.2
novel_mir3956	NM_011767.2
novel_mir3956	NM_007557.3
novel_mir3956	XM_006510716.2
novel_mir3956	NM_177378.4
novel_mir3956	NM_080788.3
novel_mir3956	XM_006532874.3
novel_mir3956	NM_144787.2
novel_mir3956	XM_006508986.3
novel_mir3956	XM_006519603.2
novel_mir3956	NM_021355.3
novel_mir3956	NM_026886.3
novel_mir3956	NM_008367.3
novel_mir3956	XM_006514485.3
novel_mir3956	NM_010298.6
novel_mir3956	NM_027949.1
novel_mir3956	NM_001017427.1
novel_mir3956	NM_001166414.1
novel_mir3956	NM_009922.4
novel_mir3956	NM_008310.3
novel_mir3956	NM_144813.1
novel_mir3956	NM_021415.4
novel_mir3956	XM_006529621.3
novel_mir3956	NM_031249.2
novel_mir3956	NM_153091.3
novel_mir3956	NM_029633.2
novel_mir3956	NM_010169.3
novel_mir3956	XM_006538531.3
novel_mir3956	XM_006524175.2
novel_mir3956	NM_025295.4
novel_mir3956	NM_016686.4
novel_mir3956	NM_009851.2
novel_mir3956	NM_198033.2
novel_mir3956	NM_019827.6
novel_mir3956	NM_008120.3
novel_mir3956	NM_013717.2
novel_mir3956	NM_013612.2
novel_mir3956	XM_006530427.3
novel_mir3956	NM_025852.3
novel_mir3956	NM_175184.4
novel_mir3956	NM_172925.2
novel_mir3956	XM_006502713.2
novel_mir3956	NM_008906.4
novel_mir3956	NM_001160379.1
novel_mir3956	NM_172260.3
novel_mir3956	NM_144829.1
novel_mir3956	NM_025820.3
novel_mir3956	NM_013672.2
novel_mir3956	XM_006497064.3
novel_mir3956	NM_019724.4
novel_mir3956	NM_007658.3
novel_mir3956	NM_031376.3
novel_mir3956	NM_009953.4
novel_mir3956	XM_006531913.1
novel_mir3956	NM_001286413.1
novel_mir3956	NM_016670.3
novel_mir3956	NM_011946.3
novel_mir3956	NM_008487.3
novel_mir3956	NM_173437.2
novel_mir3956	NM_177594.1
novel_mir3956	NM_001281955.1
novel_mir3956	XM_006531954.2
novel_mir3956	NM_177350.5
novel_mir3956	NM_022721.3
novel_mir3956	NM_138312.1
novel_mir3956	XM_011244966.1
novel_mir3956	NM_008512.2
novel_mir3956	NM_175551.4
novel_mir3956	NM_009255.4
novel_mir3956	NM_001081425.1
novel_mir3956	NM_175387.3
novel_mir3956	XM_006532537.3
novel_mir3956	XM_006530795.3
novel_mir3956	NM_172631.3
novel_mir3956	NM_001081195.1
novel_mir3956	NM_001093753.1
novel_mir3956	XM_006538339.3
novel_mir3956	NM_178711.3
novel_mir3956	NM_009218.3
novel_mir3956	NM_144534.1
novel_mir3956	XM_011243442.2
novel_mir3956	XM_006519044.3
novel_mir3956	XM_006510507.3
novel_mir3956	NM_176836.3
novel_mir3956	NM_172151.4
novel_mir3956	NM_001039371.2
novel_mir3956	NM_028122.4
novel_mir3956	NM_053155.2
novel_mir3956	NM_199068.2
novel_mir3956	NM_008426.2
novel_mir3956	NM_009375.2
novel_mir3956	XM_006499745.3
novel_mir3956	NR_028279.1
novel_mir3956	NM_009987.4
novel_mir3956	NM_001112697.1
novel_mir3956	NM_001162864.1
novel_mir3956	XR_384015.3
novel_mir3956	NM_213727.2
novel_mir3956	NM_029497.1
novel_mir3956	XM_006504037.3
novel_mir3956	XM_006500931.3
novel_mir3956	NM_053199.3
novel_mir3956	NM_008508.2
novel_mir3956	NM_146219.1
novel_mir3956	NM_018736.3
novel_mir3956	NM_009261.3
novel_mir3956	NM_026202.4
novel_mir3956	NM_172590.3
novel_mir3956	XM_006538575.1
novel_mir3956	NM_011809.3
novel_mir3956	XM_006502228.3
novel_mir3956	NM_017402.4
novel_mir3956	NM_010914.2
novel_mir3956	NM_001081109.1
novel_mir3956	XM_006514183.3
novel_mir3956	NM_011657.2
novel_mir3956	NM_011132.2
novel_mir3956	XR_379878.3
novel_mir3956	NM_027322.2
novel_mir3956	NM_138605.3
novel_mir3956	NM_009504.4
novel_mir3956	NM_009963.4
novel_mir3956	NM_010745.2
novel_mir3956	NM_009234.6
novel_mir3956	NM_177052.3
novel_mir3956	XM_011245602.2
novel_mir3956	NM_008882.2
novel_mir3956	XM_006522343.1
novel_mir3956	NM_009920.4
novel_mir3956	XM_006532345.2
novel_mir3956	NM_025451.2
novel_mir3956	NM_007854.3
novel_mir3956	NM_178280.3
novel_mir3956	NM_026615.4
novel_mir3956	NM_007929.2
novel_mir3956	XM_011245033.2
novel_mir3956	NM_153179.3
novel_mir3956	NM_133838.4
novel_mir3956	NM_033567.1
novel_mir3956	NM_175750.3
novel_mir3956	NM_001011874.1
novel_mir3956	NM_008391.4
novel_mir3956	NM_177644.5
novel_mir3956	NM_001081287.2
novel_mir3956	NM_001166009.1
novel_mir3956	NM_007418.3
novel_mir3956	NM_172821.3
novel_mir3956	NM_053110.4
novel_mir3956	NM_001170913.1
novel_mir3956	NM_007597.3
novel_mir3956	NM_001033173.1
novel_mir3956	NM_172866.3
novel_mir3956	XM_006503728.1
novel_mir3956	NM_145463.5
novel_mir3956	NM_007547.4
novel_mir3956	NM_029870.2
novel_mir3956	NM_011527.3
novel_mir3956	NM_029972.3
novel_mir3956	NM_198294.3
novel_mir3956	NM_145433.1
novel_mir3956	NM_013667.2
novel_mir3956	NM_011385.2
novel_mir3956	XM_006534011.3
novel_mir3956	NM_144917.5
novel_mir3956	XM_006519423.3
novel_mir3956	NM_172845.2
novel_mir3956	NM_001302702.1
novel_mir3956	NM_177343.4
novel_mir3956	NM_008136.2
novel_mir3956	NM_008173.3
novel_mir3956	NM_212446.2
novel_mir3956	NM_001085355.1
novel_mir3956	NM_008396.2
novel_mir3956	NM_008739.3
novel_mir3956	NM_030224.1
novel_mir3956	NM_026859.3
novel_mir3956	NM_144865.2
novel_mir3956	NM_027426.3
novel_mir3956	NM_026268.3
novel_mir3956	NM_001037756.2
novel_mir3956	NM_001100452.1
novel_mir3956	NM_053171.2
novel_mir3956	NM_026221.2
novel_mir3956	NM_025341.3
novel_mir3956	NM_019400.3
novel_mir3956	NM_153395.2
novel_mir3956	NM_001081064.1
novel_mir3956	NM_009228.2
novel_mir3956	NM_029836.3
novel_mir3956	NM_029084.3
novel_mir3956	NM_181729.2
novel_mir3956	NM_183225.2
novel_mir3956	NM_001164495.1
novel_mir3956	NM_028447.3
novel_mir3956	NM_026798.3
novel_mir3956	NM_022319.2
novel_mir3956	NM_175024.4
novel_mir3956	NM_133898.4
novel_mir3956	NM_173764.3
novel_mir3956	NM_022016.3
novel_mir3956	NM_001286182.1
novel_mir3956	NM_001033291.2
novel_mir3956	NM_007727.2
novel_mir3956	NM_010941.3
novel_mir3956	XM_011239515.2
novel_mir3956	NM_181748.2
novel_mir3956	NM_023670.3
novel_mir3956	NM_019967.2
novel_mir3956	NM_007642.4
novel_mir3956	NM_008124.3
novel_mir3956	NM_009072.2
novel_mir3956	NM_183141.2
novel_mir3956	NM_008217.4
novel_mir3956	NM_146103.2
novel_mir3956	NM_001001979.2
novel_mir3956	NM_009633.3
novel_mir3956	XM_006500312.3
novel_mir3956	NM_022332.3
novel_mir3956	NM_008859.2
novel_mir3956	NM_001033170.4
novel_mir3956	NM_175028.1
novel_mir3956	NM_009364.3
novel_mir3956	XM_006540032.2
novel_mir3956	NM_145415.2
novel_mir3956	NM_027891.4
novel_mir3956	XM_006504686.2
novel_mir3956	NM_025386.3
novel_mir3956	NM_029721.2
novel_mir3956	NM_023672.2
novel_mir3956	NM_001085373.1
novel_mir3956	NM_009502.4
novel_mir3956	NM_025315.3
novel_mir3956	XM_006530628.3
novel_mir3956	NM_032000.2
novel_mir3956	NM_001081432.1
novel_mir3956	NM_009866.5
novel_mir3956	NM_201518.4
novel_mir3956	NM_080464.2
novel_mir3956	XM_011250774.1
novel_mir3956	NM_177087.4
novel_mir3956	NM_001114332.1
novel_mir3956	NM_026952.2
novel_mir3956	XM_006529710.2
novel_mir3956	NM_177263.3
novel_mir3956	NM_133957.3
novel_mir3956	NM_207676.2
novel_mir3956	NM_144557.5
novel_mir3956	NM_133213.2
novel_mir3956	XM_006535416.3
novel_mir3956	NM_001159492.1
novel_mir3956	NM_008259.3
novel_mir3956	NM_010748.2
novel_mir3956	NM_026743.3
novel_mir3956	XM_006530393.3
novel_mir3956	NM_198019.2
novel_mir3956	NM_009793.3
novel_mir3956	NM_198934.3
novel_mir3956	NM_133687.2
novel_mir3956	NM_023275.2
novel_mir3956	NM_018851.3
novel_mir3956	XM_011243992.2
novel_mir3956	NM_001195633.1
novel_mir3956	NM_145488.1
novel_mir3956	NM_021390.3
novel_mir3956	NM_178887.4
novel_mir3956	NM_178779.4
novel_mir3956	NM_029575.3
novel_mir3956	NM_010565.3
novel_mir3956	NM_028995.3
novel_mir3956	NM_013468.3
novel_mir3956	NM_175501.2
novel_mir3956	XM_011240583.1
novel_mir3956	XM_006500072.3
novel_mir3956	NM_013855.3
novel_mir3956	XM_006540678.3
novel_mir3956	NM_001081114.1
novel_mir3956	NM_001122759.2
novel_mir3956	NM_172737.4
novel_mir3956	NM_026135.1
novel_mir3956	XM_006501934.2
novel_mir3956	NM_153138.4
novel_mir3956	NM_010630.2
novel_mir3956	NM_001085507.1
novel_mir3956	XM_011238990.2
novel_mir3956	NM_001294144.1
novel_mir3956	NM_011518.2
novel_mir3956	XM_006533936.3
novel_mir3956	XM_006507926.1
novel_mir3956	NM_001164414.1
novel_mir3956	NM_010332.2
novel_mir3956	NM_147217.3
novel_mir3956	XM_011249448.2
novel_mir3956	NM_011867.3
novel_mir3956	NM_145066.4
novel_mir3956	NM_010459.7
novel_mir3956	NM_009125.2
novel_mir3956	XM_006515802.2
novel_mir3956	NM_178597.5
novel_mir3956	NM_001290320.1
novel_mir3956	NM_008440.4
novel_mir3956	NM_001166065.1
novel_mir3956	NM_001039038.2
novel_mir3956	NM_198035.1
novel_mir3956	NM_153505.4
novel_mir3956	NM_145610.2
novel_mir3956	NM_146168.1
novel_mir3956	NM_001024952.2
novel_mir3956	NM_007666.4
novel_mir3956	NM_019691.4
novel_mir3956	NM_013508.2
novel_mir3956	NM_009750.2
novel_mir3956	NM_194355.2
novel_mir3956	NM_030595.1
novel_mir3956	NM_021356.2
novel_mir3956	XM_006519992.3
novel_mir3956	NM_033374.3
novel_mir3956	NM_001081237.1
novel_mir3956	XM_011239294.1
novel_mir3956	NM_023872.3
novel_mir3956	XM_011241167.2
novel_mir3956	NM_175542.3
novel_mir3956	NM_139198.2
novel_mir3956	NM_027910.3
novel_mir3956	XM_006512734.3
novel_mir3956	XM_006507922.2
novel_mir3956	NM_173752.4
novel_mir3956	NM_133685.2
novel_mir3956	NM_013808.4
novel_mir3956	NM_145828.3
novel_mir3956	NM_172795.3
novel_mir3956	NM_010937.2
novel_mir3956	XM_006506538.2
novel_mir3956	NM_033565.2
novel_mir3956	XM_006523791.1
novel_mir3956	NR_110358.1
novel_mir3956	NM_023232.3
novel_mir3956	NM_001253367.1
novel_mir3956	NM_013834.3
novel_mir3956	NM_008480.2
novel_mir3956	XM_006532843.1
novel_mir3956	NM_011630.3
novel_mir3956	NM_027817.3
novel_mir3956	NM_013675.3
novel_mir3956	NM_021491.3
novel_mir3956	NM_207237.3
novel_mir3956	NM_153136.4
novel_mir3956	NM_008737.2
novel_mir3956	NM_053093.1
novel_mir3956	NM_011724.3
novel_mir3956	NM_001163610.1
novel_mir3956	NM_009692.4
novel_mir3956	XM_006501843.3
novel_mir3956	NM_145219.4
novel_mir3956	NM_007387.2
novel_mir3956	NM_033324.2
novel_mir3956	NM_011326.3
novel_mir3956	NM_030068.2
novel_mir3956	XM_006523051.3
novel_mir3956	NM_001161424.1
novel_mir3956	NM_001030014.2
novel_mir3956	NM_025996.5
novel_mir3956	XM_011250830.2
novel_mir3956	NM_030730.2
novel_mir3956	XM_006520979.1
novel_mir3956	NM_001033338.3
novel_mir3956	NM_011711.2
novel_mir3956	NM_001033267.2
novel_mir3956	NM_009730.2
novel_mir3956	NM_027823.1
novel_mir3956	NM_011067.3
novel_mir3956	NM_029771.3
novel_mir3956	NM_010808.4
novel_mir3956	XM_006514291.1
novel_mir3956	NM_175210.3
novel_mir3956	NM_009152.4
novel_mir3956	NM_009789.2
novel_mir3956	XM_006499408.3
novel_mir3956	NM_153778.3
novel_mir3956	NM_019721.2
novel_mir3956	NM_008393.3
novel_mir3956	XM_006509960.2
novel_mir3956	NM_178793.4
novel_mir3956	NM_009621.5
novel_mir3956	NM_001146351.1
novel_mir3956	NM_008395.3
novel_mir3956	NM_028839.4
novel_mir3956	NM_001293727.1
novel_mir3956	NM_028815.4
novel_mir3956	XM_006538004.3
novel_mir3956	XM_006530141.3
novel_mir3956	XM_006504126.3
novel_mir3956	NM_007513.4
novel_mir3956	NM_007559.5
novel_mir3956	XM_006537549.3
novel_mir3956	NM_023626.4
novel_mir3956	NM_080471.3
novel_mir3956	NM_016675.4
novel_mir3956	NM_172729.3
novel_mir3956	XM_006495685.2
novel_mir3956	NM_013482.2
novel_mir3956	XM_006498684.2
novel_mir3956	NM_001164528.1
novel_mir3956	NM_007741.2
novel_mir3956	NM_053099.2
novel_mir3956	NM_018814.3
novel_mir3956	NM_009693.2
novel_mir3956	XM_006510925.2
novel_mir3956	NM_153062.2
novel_mir3956	NM_053069.6
novel_mir3956	NM_001164806.1
novel_mir3956	NM_001081267.2
novel_mir3956	XM_011249965.1
novel_mir3956	NM_010139.3
novel_mir3956	NM_025812.2
novel_mir3956	NR_037908.1
novel_mir3956	NM_177710.4
novel_mir3956	XM_011247622.2
novel_mir3956	NM_177606.4
novel_mir3956	XM_006501319.3
novel_mir3956	NM_026180.3
novel_mir3956	NM_178710.3
novel_mir3956	NM_001039198.1
novel_mir3956	NM_019389.2
novel_mir3956	NM_008254.2
novel_mir3956	NM_008812.2
novel_mir3956	NM_009217.4
novel_mir3956	NM_198250.1
novel_mir3956	NM_178608.4
novel_mir3956	NM_198111.2
novel_mir3956	NM_007586.1
novel_mir3956	NM_027127.2
novel_mir3956	NM_181585.5
novel_mir3956	XM_006522741.3
novel_mir3956	NM_008076.3
novel_mir3956	XM_006539809.3
novel_mir3956	NM_001014981.1
novel_mir3956	NM_011348.2
novel_mir3956	NM_172853.3
novel_mir3956	NM_001170847.1
novel_mir3956	NM_010566.3
novel_mir3956	NM_153541.3
novel_mir3956	NM_021328.3
novel_mir3956	NM_153600.2
novel_mir3956	NM_007897.3
novel_mir3956	NM_001081351.1
novel_mir3956	NM_134078.4
novel_mir3956	NM_133925.2
novel_mir3956	NM_001163009.1
novel_mir3956	NM_024181.2
novel_mir3956	NM_001163676.1
novel_mir3956	NM_001033301.4
novel_mir3956	XR_374100.2
novel_mir3956	NM_001017985.2
novel_mir3956	NM_001143802.1
novel_mir3956	NM_176963.4
novel_mir3956	NM_008700.2
novel_mir3956	XM_006532745.2
novel_mir3956	NM_010187.2
novel_mir3956	NM_029654.4
novel_mir3956	NM_178081.4
novel_mir3956	NM_174847.2
novel_mir3956	NM_145857.2
novel_mir3956	NM_177348.2
novel_mir3956	NM_001081220.1
novel_mir3956	XM_006538741.3
novel_mir3956	NM_001045528.1
novel_mir3956	NM_001003949.3
novel_mir3956	NM_019790.4
novel_mir3956	NM_001039079.2
novel_mir3956	NM_026404.2
novel_mir3956	XM_006522900.2
novel_mir3956	XM_006530113.3
novel_mir3956	NM_001146023.1
novel_mir3956	NM_008730.2
novel_mir3956	NM_023215.6
novel_mir3956	NM_176958.3
novel_mir3956	NM_175641.2
novel_mir3956	NM_028283.2
novel_mir3956	XM_006514347.3
novel_mir3956	NM_008976.2
novel_mir3956	XM_006499925.1
novel_mir3956	NM_198618.5
novel_mir3956	NM_009090.5
novel_mir3956	NM_025700.2
novel_mir3956	NM_008429.2
novel_mir3956	NM_001105246.1
novel_mir3956	NM_007487.3
novel_mir3956	NM_009029.2
novel_mir3956	NM_176922.5
novel_mir3956	NM_027442.5
novel_mir3956	NM_178922.3
novel_mir3956	NM_001190483.2
novel_mir3956	NM_001081225.1
novel_mir3956	NM_016711.3
novel_mir3956	XM_006508416.3
novel_mir3956	NM_001039000.4
novel_mir3956	NM_019436.3
novel_mir3956	NM_054050.2
novel_mir3956	XR_374053.3
novel_mir3956	NM_175428.4
novel_mir3956	NM_153089.4
novel_mir3956	NM_027920.5
novel_mir3956	NM_173422.3
novel_mir3956	NM_181586.3
novel_mir3956	NM_001164767.1
novel_mir3956	NM_001286483.1
novel_mir3956	NM_026448.3
novel_mir3956	XM_006508196.3
novel_mir3956	NM_175224.4
novel_mir3956	NM_172523.3
novel_mir3956	NM_029896.1
novel_mir3956	NM_015804.3
novel_mir3956	NM_177629.4
novel_mir3956	NM_133986.2
novel_mir3956	NM_029897.2
novel_mir3956	NM_010515.2
novel_mir3956	NM_001025156.2
novel_mir3956	NM_172998.3
novel_mir3956	NM_028898.3
novel_mir3956	XR_377500.3
novel_mir3956	XM_006496066.3
novel_mir3956	NM_177267.4
novel_mir3956	NR_126357.1
novel_mir3956	NM_172525.2
novel_mir3956	XM_006513999.2
novel_mir3956	NM_001081355.3
novel_mir3956	NM_009867.3
novel_mir3956	NM_032393.2
novel_mir3956	NM_024264.5
novel_mir3956	XM_006541300.3
novel_mir3956	NM_010877.5
novel_mir3956	NM_028234.1
novel_mir3956	NM_001045530.2
novel_mir3956	NM_001164572.1
novel_mir3956	XM_006540559.3
novel_mir3956	NM_201354.2
novel_mir3956	NM_008379.3
novel_mir3956	NM_027384.1
novel_mir3956	NM_145974.3
novel_mir3956	NM_026998.3
novel_mir3956	XM_006510063.1
novel_mir3956	NM_054077.4
novel_mir3956	NM_009458.4
novel_mir3956	NM_010127.3
novel_mir3956	NM_029492.4
novel_mir3956	NM_172618.2
novel_mir3956	XM_006528765.2
novel_mir3956	NM_172742.2
novel_mir3956	XM_011239281.1
novel_mir3956	NM_173446.2
novel_mir3956	XM_006510246.3
novel_mir3956	NM_175424.3
novel_mir3956	NM_010325.2
novel_mir3956	NM_028765.3
novel_mir3956	NM_007523.2
novel_mir3956	NM_001160257.1
novel_mir3956	NM_001033633.3
novel_mir3956	NM_032396.3
novel_mir3956	NM_011837.3
novel_mir3956	NM_022415.3
novel_mir3956	XM_011247579.1
novel_mir3956	NM_145356.3
novel_mir3956	XM_006516007.2
novel_mir3956	NM_001085549.1
novel_mir3956	NM_080437.2
novel_mir3956	NM_053207.2
novel_mir3956	XM_006517921.3
novel_mir3956	XM_006503736.3
novel_mir3956	NM_025550.2
novel_mir3956	NM_133674.1
novel_mir3956	NM_020578.3
novel_mir3956	NM_182716.4
novel_mir3956	NM_001164797.1
novel_mir3956	NM_001037812.2
novel_mir3956	NM_001242411.1
novel_mir3956	XM_006538631.1
novel_mir3956	NM_001081426.2
novel_mir3956	NM_198608.2
novel_mir3956	NM_178715.3
novel_mir3956	NM_001033271.5
novel_mir3956	NM_007602.4
novel_mir3956	NM_031881.2
novel_mir3956	NM_027491.2
novel_mir3956	NM_011898.2
novel_mir3956	NM_007920.4
novel_mir3956	NM_028004.2
novel_mir3956	NM_001289675.1
novel_mir3956	NM_144843.4
novel_mir3956	NM_009034.4
novel_mir3956	NM_011323.3
novel_mir3956	NM_198107.2
novel_mir3956	NM_001164483.1
novel_mir3956	NM_172916.2
novel_mir3956	NM_172913.3
novel_mir3956	NM_010791.3
novel_mir3956	NM_172519.3
novel_mir3956	NM_001033238.1
novel_mir3956	NM_011381.4
novel_mir3956	NM_138674.2
novel_mir3956	NM_001045514.3
novel_mir3956	NM_001163308.1
novel_mir3956	NM_207223.1
novel_mir3956	NM_177192.3
novel_mir3956	NM_007496.2
novel_mir3956	NM_175481.5
novel_mir3956	NM_028333.2
novel_mir3956	NM_001004182.3
novel_mir3956	NM_001135198.1
novel_mir3956	NM_177394.3
novel_mir3956	NM_009183.2
novel_mir3956	NM_009782.3
novel_mir3956	NM_022723.3
novel_mir3956	NM_021530.2
novel_mir3956	NM_183147.2
novel_mir3956	XM_006539134.3
novel_mir3956	NR_073483.1
novel_mir3956	NM_181348.4
novel_mir3956	NM_001101488.1
novel_mir3956	NM_026846.3
novel_mir3956	NM_198021.2
novel_mir3956	XM_006540902.1
novel_mir3956	NM_010160.2
novel_mir3956	NM_010568.2
novel_mir3956	NM_172564.3
novel_mir3956	NM_153515.4
novel_mir3956	NM_023197.3
novel_mir3956	NM_022022.3
novel_mir3956	XM_006532686.2
novel_mir3956	NM_001271678.1
novel_mir3956	XR_389591.2
novel_mir3956	NM_181517.3
novel_mir3956	NM_177167.4
novel_mir3956	NM_028882.4
novel_mir3956	XM_011244019.2
novel_mir3956	NM_177652.2
novel_mir3956	NM_026168.4
novel_mir3956	XM_006538112.3
novel_mir3956	NM_001167777.1
novel_mir3956	NM_001115130.1
novel_mir3956	NM_010577.4
novel_mir3956	NM_153501.2
novel_mir3956	NM_026756.2
novel_mir3956	NM_027756.5
novel_mir3956	NM_027244.1
novel_mir3956	XM_006525822.2
novel_mir3956	XM_006499902.2
novel_mir3956	NM_133653.3
novel_mir3956	NM_053172.2
novel_mir3956	NM_172688.3
novel_mir3956	NM_008940.3
novel_mir3956	NM_001081427.1
novel_mir3956	XM_006503102.1
novel_mir3956	NM_028292.2
novel_mir3956	NM_001081242.2
novel_mir3956	NM_133728.3
novel_mir3956	NM_010107.4
novel_mir3956	NM_172674.2
novel_mir3956	NM_026376.3
novel_mir3956	NM_010898.4
novel_mir3956	NM_019654.2
novel_mir3956	NM_025839.4
novel_mir3956	NM_021296.2
novel_mir3956	NM_138673.2
novel_mir3956	NM_001033364.3
novel_mir3956	XM_011241300.2
novel_mir3956	NM_175200.4
novel_mir3956	NM_019869.3
novel_mir3956	NM_175749.2
novel_mir3956	NM_001081203.1
novel_mir3956	NM_010934.4
novel_mir3956	XM_011238822.2
novel_mir3956	NM_010144.6
novel_mir3956	NM_001002764.1
novel_mir3956	XM_006518902.2
novel_mir3956	NM_009616.4
novel_mir3956	NM_025480.3
novel_mir3956	NM_008553.4
novel_mir3956	NM_029332.1
novel_mir3956	NM_031156.3
novel_mir3956	NM_199080.2
novel_mir3956	NM_181750.2
novel_mir3956	NM_001080769.1
novel_mir3956	NM_027410.1
novel_mir3956	XM_006531940.2
novel_mir3956	XM_006532888.1
novel_mir3956	NM_011053.2
novel_mir3956	NM_021308.1
novel_mir3956	NM_010514.3
novel_mir3956	XM_006534891.3
novel_mir3956	NM_008728.2
novel_mir3956	XM_011242727.2
novel_mir3956	NM_010829.2
novel_mir3956	NM_031388.2
novel_mir3956	NM_133905.2
novel_mir3956	NM_026495.3
novel_mir3956	NM_001146296.1
novel_mir3956	NM_010342.1
novel_mir3956	XM_006505119.3
novel_mir3956	XM_006527239.3
novel_mir3956	XM_006499279.3
novel_mir3956	NM_175686.3
novel_mir3956	NM_153080.2
novel_mir3956	NM_027453.2
novel_mir3956	XM_006529317.2
novel_mir3956	NM_009711.4
novel_mir3956	NM_008636.4
novel_mir3956	NM_212435.1
novel_mir3956	NM_007868.6
novel_mir3956	NM_011169.5
novel_mir3956	NM_146071.2
novel_mir3956	NM_028101.4
novel_mir3956	NM_080855.2
novel_mir3956	NM_178680.4
novel_mir3956	NM_172775.2
novel_mir3956	NM_009609.3
novel_mir3956	NM_182930.2
novel_mir3956	NM_008216.3
novel_mir3956	NM_001017955.2
novel_mir3956	NM_031391.2
novel_mir3956	NM_025885.3
novel_mir3956	NM_029456.2
novel_mir3956	NM_001081268.1
novel_mir3956	NM_170684.2
novel_mir3956	NM_011445.4
novel_mir3956	XM_006501615.2
novel_mir3956	NM_001290308.1
novel_mir3956	NM_133973.2
novel_mir3956	NM_016747.4
novel_mir3956	XM_011247157.1
novel_mir3956	XM_006510632.2
novel_mir3956	NM_011851.4
novel_mir3956	NM_008905.2
novel_mir3956	NM_001114597.1
novel_mir3956	NM_025633.3
novel_mir3956	NM_026235.4
novel_mir3956	NM_009149.2
novel_mir3956	NM_001081336.1
novel_mir3956	XM_006532376.1
novel_mir3956	NM_001024468.3
novel_mir3956	NM_008306.4
novel_mir3956	NM_008555.2
novel_mir3956	NM_030556.2
novel_mir3956	NM_172786.2
novel_mir3956	NM_009481.2
novel_mir3956	NM_019781.2
novel_mir3956	NM_153069.3
novel_mir3956	XM_006534507.2
novel_mir3956	NM_011995.4
novel_mir3956	NM_198420.2
novel_mir3956	NM_175164.4
novel_mir3956	NM_001170800.1
novel_mir3956	NM_146173.3
novel_mir3956	NM_175022.2
novel_mir3956	NM_001113198.1
novel_mir3956	NM_144798.6
novel_mir3956	NM_007734.2
novel_mir3956	NM_001290989.1
novel_mir3956	NM_026936.3
novel_mir3956	NM_010449.4
novel_mir3956	NM_010101.4
novel_mir3956	NM_029478.3
novel_mir3956	XM_006501704.3
novel_mir3956	NM_178363.3
novel_mir3956	NM_173781.4
novel_mir3956	NM_172673.3
novel_mir3956	NM_008887.2
novel_mir3956	NM_001033875.2
novel_mir3956	NM_011682.4
novel_mir3956	NM_007795.1
novel_mir3956	NM_172788.3
novel_mir3956	NM_025415.3
novel_mir3956	NM_009421.4
novel_mir3956	NM_009331.4
novel_mir3956	NM_145587.2
novel_mir3956	NM_177393.4
novel_mir3956	NM_145928.2
novel_mir3956	NM_009285.3
novel_mir3956	NM_001039184.1
novel_mir3956	NR_073442.1
novel_mir3956	XM_006531967.3
novel_mir3956	NM_175537.3
novel_mir3956	NM_153413.2
novel_mir3956	NM_001029890.2
novel_mir3956	NM_177137.5
novel_mir3956	NM_013586.4
novel_mir3956	NM_028052.4
novel_mir3956	XM_006531139.3
novel_mir3956	NM_133803.2
novel_mir3956	NM_028947.1
novel_mir3956	NM_178256.4
novel_mir3956	XM_011242329.2
novel_mir3956	NM_175493.4
novel_mir3956	NM_080795.4
novel_mir3956	NM_001253355.1
novel_mir3956	NM_175473.3
novel_mir3956	NM_001001492.2
novel_mir3956	NM_011947.3
novel_mir3956	NM_153804.4
novel_mir3956	NM_017464.5
novel_mir3956	XM_006496742.3
novel_mir3956	NM_033521.3
novel_mir3956	NM_001081294.1
novel_mir3956	NM_011603.5
novel_mir3956	XM_006533165.2
novel_mir3956	NM_177093.3
novel_mir3956	NM_001195596.1
novel_mir3956	NM_177698.4
novel_mir3956	NM_145221.2
novel_mir3956	NM_013905.3
novel_mir3956	NM_134164.5
novel_mir3956	NM_001001984.2
novel_mir3956	NM_017468.3
novel_mir3956	NM_028224.4
novel_mir3956	NM_009344.3
novel_mir3956	NM_147776.4
novel_mir3956	NM_053202.2
novel_mir3956	NM_026514.2
novel_mir3956	NM_020625.3
novel_mir3956	NM_027975.2
novel_mir3956	NM_172441.3
novel_mir3956	NM_133780.3
novel_mir3956	NM_001015046.2
novel_mir3956	NM_174870.4
novel_mir3956	NM_008018.4
novel_mir3956	NM_009521.2
novel_mir3956	NM_033217.3
novel_mir2639	NM_026159.4
novel_mir2639	NM_133926.2
novel_mir2639	NM_199195.1
novel_mir2639	NM_009797.2
novel_mir2639	XM_006521033.3
novel_mir2639	XM_006515581.3
novel_mir2639	NM_172606.2
novel_mir2639	NM_023742.2
novel_mir2639	NM_001081424.1
novel_mir2639	NM_080434.3
novel_mir2639	NM_011900.4
novel_mir2639	NM_001039723.2
novel_mir2639	NM_173028.4
novel_mir2639	NM_015745.2
novel_mir2639	NM_010484.2
novel_mir2639	XM_011251006.2
novel_mir2639	NM_010800.4
novel_mir2639	NM_173399.3
novel_mir2639	NM_010788.4
novel_mir2639	NM_009931.2
novel_mir2639	NM_009456.2
novel_mir2639	NM_080553.3
novel_mir2639	NM_029884.1
novel_mir2639	NM_145442.2
novel_mir2639	NM_007570.2
novel_mir2639	NM_008332.3
novel_mir2639	XM_006500271.3
novel_mir2639	XM_006499734.3
novel_mir2639	NM_175438.4
novel_mir2639	NM_009181.2
novel_mir2639	NM_011627.4
novel_mir2639	NM_033570.2
novel_mir2639	NM_023868.2
novel_mir2639	NM_007478.3
novel_mir2639	NM_031199.4
novel_mir2639	XM_006531979.3
novel_mir2639	NM_172790.2
novel_mir2639	NM_009781.4
novel_mir2639	NM_198169.2
novel_mir2639	NM_180962.2
novel_mir2639	NM_054041.2
novel_mir2639	NM_019938.3
novel_mir2639	NM_016852.2
novel_mir2639	NM_009729.3
novel_mir2639	XM_006534518.3
novel_mir2639	NM_013693.3
novel_mir2639	NM_026434.4
novel_mir2639	NM_023479.2
novel_mir2639	NM_172134.2
novel_mir2639	NM_016873.2
novel_mir2639	NM_010601.3
novel_mir2639	NM_009625.3
novel_mir2639	XM_006516468.3
novel_mir2639	NM_001081641.1
novel_mir2639	NM_001033243.2
novel_mir2639	NM_029802.4
novel_mir2639	NM_033594.2
novel_mir2639	NM_175489.3
novel_mir2639	NM_023248.2
novel_mir2639	NM_027859.2
novel_mir2639	NM_001048176.1
novel_mir2639	NM_145399.1
novel_mir2639	NM_172262.3
novel_mir2639	NM_011386.3
novel_mir2639	NM_011126.3
novel_mir2639	NM_010848.3
novel_mir2639	NM_001040632.2
novel_mir2639	NM_022814.2
novel_mir2639	NM_177151.3
novel_mir2639	NM_001081421.1
novel_mir2639	XM_006533656.3
novel_mir2639	XM_006527048.3
novel_mir2639	NM_025844.2
novel_mir2639	NM_001080814.1
novel_mir2639	XM_006507017.3
novel_mir2639	NM_138652.2
novel_mir2639	NM_025273.4
novel_mir2639	NM_198418.2
novel_mir2639	NM_019578.2
novel_mir2639	NM_008546.3
novel_mir2639	XR_383188.2
novel_mir2639	NM_177341.4
novel_mir2639	NM_027669.3
novel_mir2639	NM_178045.4
novel_mir2639	NM_010598.3
novel_mir2639	NM_026162.6
novel_mir2639	NM_024291.3
novel_mir2639	NM_011770.4
novel_mir2639	XM_011241509.2
novel_mir2639	NM_021457.3
novel_mir2639	NM_021383.5
novel_mir2639	NM_008969.4
novel_mir2639	NM_175552.4
novel_mir2639	NM_172566.4
novel_mir2639	NM_134103.2
novel_mir2639	NM_001004180.1
novel_mir2639	NM_029423.2
novel_mir2639	XM_011250418.1
novel_mir2639	NM_018797.2
novel_mir2639	NM_001114609.1
novel_mir2639	NM_007967.3
novel_mir2639	NM_019652.1
novel_mir2639	NM_010560.3
novel_mir2639	NM_010583.3
novel_mir2639	XM_006514463.1
novel_mir2639	NM_016758.3
novel_mir2639	NM_016906.4
novel_mir2639	XM_006510907.3
novel_mir2639	XM_006503876.1
novel_mir2639	NM_016714.2
novel_mir2639	NR_028056.1
novel_mir2639	NM_009433.3
novel_mir2639	NM_007739.2
novel_mir2639	NM_022724.4
novel_mir2639	NM_080289.2
novel_mir2639	NR_045570.1
novel_mir2639	NM_138748.5
novel_mir2639	NM_133808.5
novel_mir2639	NM_001177845.1
novel_mir2639	NM_173780.4
novel_mir2639	NM_011779.3
novel_mir2639	NM_031182.2
novel_mir2639	NM_177378.4
novel_mir2639	NM_026319.3
novel_mir2639	NM_023043.3
novel_mir2639	NM_175375.3
novel_mir2639	NM_013461.4
novel_mir2639	NM_025278.5
novel_mir2639	NM_020256.2
novel_mir2639	NM_177292.3
novel_mir2639	NM_001081270.1
novel_mir2639	NM_145452.3
novel_mir2639	NM_010323.2
novel_mir2639	NM_026886.3
novel_mir2639	NM_175185.4
novel_mir2639	XM_006507967.3
novel_mir2639	NM_144925.3
novel_mir2639	NM_009195.3
novel_mir2639	NM_172779.4
novel_mir2639	NM_031396.2
novel_mir2639	XM_006525863.2
novel_mir2639	NM_145579.3
novel_mir2639	NM_021415.4
novel_mir2639	NM_145924.3
novel_mir2639	NM_029633.2
novel_mir2639	NM_145432.3
novel_mir2639	XM_006524175.2
novel_mir2639	NM_001039558.2
novel_mir2639	NM_145380.2
novel_mir2639	NM_001033319.2
novel_mir2639	NM_144913.3
novel_mir2639	NM_007921.3
novel_mir2639	NM_198114.2
novel_mir2639	NM_198170.4
novel_mir2639	NM_144560.3
novel_mir2639	XM_006500712.3
novel_mir2639	NM_177260.2
novel_mir2639	NM_013481.1
novel_mir2639	NM_011037.4
novel_mir2639	NM_007658.3
novel_mir2639	NM_172396.3
novel_mir2639	NM_011808.2
novel_mir2639	NM_023040.3
novel_mir2639	XM_006505969.3
novel_mir2639	NM_207624.5
novel_mir2639	NM_011891.4
novel_mir2639	NM_153514.5
novel_mir2639	NM_009009.4
novel_mir2639	NM_009154.2
novel_mir2639	NM_029415.2
novel_mir2639	NM_030209.4
novel_mir2639	XM_006539204.3
novel_mir2639	NM_011697.3
novel_mir2639	NM_021284.6
novel_mir2639	NM_019743.3
novel_mir2639	NM_001111021.2
novel_mir2639	NM_029166.2
novel_mir2639	NM_028002.2
novel_mir2639	NM_010327.2
novel_mir2639	NM_145512.4
novel_mir2639	NM_008512.2
novel_mir2639	NM_175551.4
novel_mir2639	NM_009142.3
novel_mir2639	NM_153054.2
novel_mir2639	NM_007617.3
novel_mir2639	XM_006496435.3
novel_mir2639	XM_011241482.2
novel_mir2639	XM_006530795.3
novel_mir2639	NM_133710.3
novel_mir2639	NM_029911.5
novel_mir2639	NM_021406.5
novel_mir2639	NM_001143848.2
novel_mir2639	NM_026742.4
novel_mir2639	NM_011656.3
novel_mir2639	XR_872717.2
novel_mir2639	NM_019806.5
novel_mir2639	NM_001177303.1
novel_mir2639	NM_177821.6
novel_mir2639	NM_173371.4
novel_mir2639	NM_001167746.1
novel_mir2639	NM_207268.3
novel_mir2639	NM_134123.3
novel_mir2639	NM_053155.2
novel_mir2639	NM_026444.3
novel_mir2639	NM_001081278.2
novel_mir2639	XM_006529323.3
novel_mir2639	XM_006496249.2
novel_mir2639	NM_001134457.1
novel_mir2639	NM_175121.3
novel_mir2639	NM_172838.3
novel_mir2639	NM_025691.1
novel_mir2639	NM_008185.3
novel_mir2639	XR_384015.3
novel_mir2639	XM_006532196.3
novel_mir2639	NM_145379.2
novel_mir2639	XM_006504037.3
novel_mir2639	NM_029007.2
novel_mir2639	XM_006538825.2
novel_mir2639	NM_145973.2
novel_mir2639	XM_006511273.3
novel_mir2639	NM_007585.3
novel_mir2639	XM_006499537.2
novel_mir2639	NM_007961.4
novel_mir2639	NM_010077.2
novel_mir2639	NM_146112.4
novel_mir2639	NM_029936.2
novel_mir2639	NM_001276316.1
novel_mir2639	XM_006502228.3
novel_mir2639	NM_001085376.2
novel_mir2639	NM_177646.3
novel_mir2639	NM_172487.4
novel_mir2639	NM_028636.2
novel_mir2639	NM_007983.2
novel_mir2639	XM_006534581.3
novel_mir2639	XM_011243284.2
novel_mir2639	NM_026083.2
novel_mir2639	NM_019663.3
novel_mir2639	NM_001038624.1
novel_mir2639	NM_010763.2
novel_mir2639	NM_001025567.1
novel_mir2639	XM_006524142.3
novel_mir2639	NM_019587.2
novel_mir2639	NM_007732.2
novel_mir2639	NM_173392.4
novel_mir2639	XM_006535676.3
novel_mir2639	NM_008938.1
novel_mir2639	NM_007905.3
novel_mir2639	NM_177052.3
novel_mir2639	NM_008882.2
novel_mir2639	XM_011250013.2
novel_mir2639	NM_001128151.1
novel_mir2639	NM_011437.1
novel_mir2639	NM_019656.3
novel_mir2639	NM_175647.3
novel_mir2639	XM_006541526.2
novel_mir2639	XM_006538267.3
novel_mir2639	NM_207216.2
novel_mir2639	NM_029777.3
novel_mir2639	NM_001024703.1
novel_mir2639	NM_009319.3
novel_mir2639	NM_010586.2
novel_mir2639	NM_153179.3
novel_mir2639	NM_033567.1
novel_mir2639	XM_011243582.1
novel_mir2639	NM_027307.4
novel_mir2639	NM_023699.3
novel_mir2639	XM_006530432.2
novel_mir2639	NM_001199695.1
novel_mir2639	XM_006528844.1
novel_mir2639	NM_010838.4
novel_mir2639	NM_008238.2
novel_mir2639	NM_008133.4
novel_mir2639	NM_001170913.1
novel_mir2639	NM_011602.5
novel_mir2639	NM_144547.2
novel_mir2639	XM_011238889.2
novel_mir2639	NM_018807.5
novel_mir2639	NM_177794.3
novel_mir2639	NM_145463.5
novel_mir2639	NM_054093.2
novel_mir2639	NM_029870.2
novel_mir2639	NM_080459.2
novel_mir2639	NM_016916.3
novel_mir2639	NM_009384.3
novel_mir2639	NM_181582.4
novel_mir2639	NM_008313.4
novel_mir2639	NR_027804.1
novel_mir2639	NM_001302702.1
novel_mir2639	NM_026831.1
novel_mir2639	NM_153126.2
novel_mir2639	NM_001097644.1
novel_mir2639	NM_198865.1
novel_mir2639	NM_008275.3
novel_mir2639	NM_001085355.1
novel_mir2639	NM_008739.3
novel_mir2639	NM_008396.2
novel_mir2639	NM_030224.1
novel_mir2639	XM_006510017.2
novel_mir2639	NM_177814.4
novel_mir2639	NM_144522.5
novel_mir2639	NM_009511.2
novel_mir2639	NM_008609.4
novel_mir2639	NM_173002.3
novel_mir2639	NM_173185.2
novel_mir2639	NM_030084.4
novel_mir2639	NM_008872.3
novel_mir2639	XM_011240276.2
novel_mir2639	XR_378252.3
novel_mir2639	NR_028315.1
novel_mir2639	NM_008378.2
novel_mir2639	NM_007881.4
novel_mir2639	NM_053171.2
novel_mir2639	NM_023116.4
novel_mir2639	NM_009848.4
novel_mir2639	NM_009236.2
novel_mir2639	NM_001001714.1
novel_mir2639	NM_001081064.1
novel_mir2639	NM_172397.3
novel_mir2639	NM_148938.3
novel_mir2639	NM_133769.3
novel_mir2639	NM_010605.4
novel_mir2639	XM_011249254.2
novel_mir2639	XM_006507470.3
novel_mir2639	NM_027026.2
novel_mir2639	NM_177633.4
novel_mir2639	NM_010090.2
novel_mir2639	XM_006534263.3
novel_mir2639	NM_001031772.2
novel_mir2639	NM_181729.2
novel_mir2639	NM_181074.4
novel_mir2639	NM_023794.2
novel_mir2639	NM_016706.2
novel_mir2639	NM_173764.3
novel_mir2639	NM_054068.2
novel_mir2639	NM_008748.3
novel_mir2639	NM_172608.1
novel_mir2639	XM_006511455.2
novel_mir2639	NM_027149.2
novel_mir2639	NM_007727.2
novel_mir2639	XM_006499452.3
novel_mir2639	NM_172685.3
novel_mir2639	NM_026184.2
novel_mir2639	NM_172133.1
novel_mir2639	NM_011042.2
novel_mir2639	NM_177782.3
novel_mir2639	NM_172806.2
novel_mir2639	NM_008217.4
novel_mir2639	NM_015773.2
novel_mir2639	NM_009644.3
novel_mir2639	NM_175510.3
novel_mir2639	NM_172887.2
novel_mir2639	NM_026201.3
novel_mir2639	NM_010917.2
novel_mir2639	NM_008032.3
novel_mir2639	NM_001161618.1
novel_mir2639	NM_001081068.1
novel_mir2639	NM_001081971.1
novel_mir2639	NM_001111027.2
novel_mir2639	NM_028943.5
novel_mir2639	NM_001081434.1
novel_mir2639	NM_138660.2
novel_mir2639	NM_028916.4
novel_mir2639	NM_172509.3
novel_mir2639	NM_029721.2
novel_mir2639	NM_030729.4
novel_mir2639	NM_178884.5
novel_mir2639	NM_008850.2
novel_mir2639	XM_006501275.2
novel_mir2639	NM_139307.3
novel_mir2639	NM_032000.2
novel_mir2639	NM_029686.4
novel_mir2639	NM_016981.2
novel_mir2639	NM_175127.2
novel_mir2639	NM_001013373.2
novel_mir2639	NM_201518.4
novel_mir2639	NM_026952.2
novel_mir2639	NM_178645.4
novel_mir2639	XM_011248961.2
novel_mir2639	NM_133957.3
novel_mir2639	NM_145470.3
novel_mir2639	NM_001162999.2
novel_mir2639	NM_008691.2
novel_mir2639	XM_006506389.3
novel_mir2639	NM_001083587.1
novel_mir2639	XM_006530393.3
novel_mir2639	NM_133805.3
novel_mir2639	NM_177583.4
novel_mir2639	NM_001008550.1
novel_mir2639	NM_054051.1
novel_mir2639	NM_181328.3
novel_mir2639	NM_175681.3
novel_mir2639	NM_007442.3
novel_mir2639	NM_173432.2
novel_mir2639	NM_010864.2
novel_mir2639	NM_001024602.3
novel_mir2639	NM_008634.2
novel_mir2639	NM_019922.2
novel_mir2639	NM_001081114.1
novel_mir2639	XR_385129.3
novel_mir2639	NM_028727.3
novel_mir2639	XM_006529106.2
novel_mir2639	NM_175507.3
novel_mir2639	NM_172737.4
novel_mir2639	NM_175170.4
novel_mir2639	NM_028131.3
novel_mir2639	NM_001163572.1
novel_mir2639	NM_001302635.1
novel_mir2639	XM_006521796.1
novel_mir2639	XM_006538664.3
novel_mir2639	XM_006537896.3
novel_mir2639	XM_006538087.3
novel_mir2639	NM_029786.2
novel_mir2639	NM_027192.2
novel_mir2639	NM_146252.2
novel_mir2639	NM_012008.2
novel_mir2639	NM_001164414.1
novel_mir2639	NM_008990.3
novel_mir2639	NM_027873.2
novel_mir2639	NM_001081170.1
novel_mir2639	NM_139001.2
novel_mir2639	NM_011030.2
novel_mir2639	NM_029556.3
novel_mir2639	NM_178597.5
novel_mir2639	NM_010569.4
novel_mir2639	NM_008440.4
novel_mir2639	NM_020260.2
novel_mir2639	NM_001166065.1
novel_mir2639	NM_198034.3
novel_mir2639	NM_175089.4
novel_mir2639	NM_011305.3
novel_mir2639	NM_145491.2
novel_mir2639	NM_146016.2
novel_mir2639	NM_009981.4
novel_mir2639	NM_198035.1
novel_mir2639	NM_027931.3
novel_mir2639	NM_026772.2
novel_mir2639	NM_024222.2
novel_mir2639	NM_001013753.2
novel_mir2639	NM_133889.2
novel_mir2639	NM_027551.2
novel_mir2639	NM_026599.5
novel_mir2639	NM_022321.4
novel_mir2639	NM_007937.3
novel_mir2639	NM_007474.2
novel_mir2639	NM_001164562.1
novel_mir2639	NM_007939.2
novel_mir2639	NM_024287.4
novel_mir2639	NM_029658.1
novel_mir2639	NM_182994.2
novel_mir2639	NM_029012.2
novel_mir2639	XM_006529055.3
novel_mir2639	NM_177838.3
novel_mir2639	NM_019982.3
novel_mir2639	NM_001081237.1
novel_mir2639	XM_006503815.3
novel_mir2639	XM_006521814.3
novel_mir2639	NM_198647.1
novel_mir2639	XM_011241167.2
novel_mir2639	NM_001289475.1
novel_mir2639	NM_029745.2
novel_mir2639	NM_019972.3
novel_mir2639	NM_009546.2
novel_mir2639	NM_172795.3
novel_mir2639	NM_010937.2
novel_mir2639	NM_001033343.1
novel_mir2639	NM_010233.2
novel_mir2639	NM_033565.2
novel_mir2639	NM_019681.3
novel_mir2639	NR_110358.1
novel_mir2639	NM_001081122.1
novel_mir2639	NM_172948.3
novel_mir2639	NM_181073.3
novel_mir2639	NM_008121.3
novel_mir2639	NM_028716.4
novel_mir2639	NM_019817.1
novel_mir2639	NM_025339.4
novel_mir2639	NM_145363.2
novel_mir2639	NM_001122676.1
novel_mir2639	NM_001081378.1
novel_mir2639	NM_172426.2
novel_mir2639	XM_006533403.1
novel_mir2639	NM_177846.3
novel_mir2639	NM_152823.4
novel_mir2639	NM_009806.3
novel_mir2639	NM_008266.5
novel_mir2639	XM_006534632.3
novel_mir2639	NM_033324.2
novel_mir2639	NM_133807.1
novel_mir2639	XM_006533347.1
novel_mir2639	XM_011250830.2
novel_mir2639	NM_001033338.3
novel_mir2639	NM_016737.2
novel_mir2639	NM_198660.2
novel_mir2639	NM_173014.1
novel_mir2639	NM_010808.4
novel_mir2639	XM_011245835.1
novel_mir2639	XM_006522467.1
novel_mir2639	NM_175273.4
novel_mir2639	NM_028188.2
novel_mir2639	XM_006502843.2
novel_mir2639	NM_001033393.2
novel_mir2639	XM_006511997.1
novel_mir2639	NM_177572.4
novel_mir2639	NM_145824.4
novel_mir2639	NM_025516.4
novel_mir2639	NM_022316.2
novel_mir2639	NM_028839.4
novel_mir2639	XR_386522.1
novel_mir2639	NM_008170.2
novel_mir2639	XM_006530141.3
novel_mir2639	NM_175400.6
novel_mir2639	XM_011241495.2
novel_mir2639	XM_006520569.2
novel_mir2639	NM_030715.3
novel_mir2639	XM_006537549.3
novel_mir2639	NM_172729.3
novel_mir2639	NM_029953.1
novel_mir2639	NM_029766.3
novel_mir2639	NM_013652.2
novel_mir2639	XM_011247757.2
novel_mir2639	NM_175484.3
novel_mir2639	NM_001282071.2
novel_mir2639	NM_020493.2
novel_mir2639	NM_145925.2
novel_mir2639	NM_009771.3
novel_mir2639	NM_027960.2
novel_mir2639	NR_024139.2
novel_mir2639	NM_025812.2
novel_mir2639	NM_177710.4
novel_mir2639	XM_011247622.2
novel_mir2639	XM_011243732.1
novel_mir2639	XM_006499035.3
novel_mir2639	NM_007632.2
novel_mir2639	NM_178710.3
novel_mir2639	NM_033581.3
novel_mir2639	NM_001039198.1
novel_mir2639	NM_029530.2
novel_mir2639	NM_029057.1
novel_mir2639	NM_009071.2
novel_mir2639	NM_001122820.1
novel_mir2639	XM_006502354.3
novel_mir2639	XM_006504884.1
novel_mir2639	XM_006505335.2
novel_mir2639	NM_198250.1
novel_mir2639	XM_006538302.3
novel_mir2639	XM_006539759.3
novel_mir2639	XM_006504047.2
novel_mir2639	NM_178665.5
novel_mir2639	NM_178608.4
novel_mir2639	NM_019793.3
novel_mir2639	NM_153564.2
novel_mir2639	NM_027310.4
novel_mir2639	XM_006530458.3
novel_mir2639	NM_022801.4
novel_mir2639	NM_011383.1
novel_mir2639	NM_001025372.2
novel_mir2639	NM_001081652.1
novel_mir2639	NM_001014981.1
novel_mir2639	XM_006532961.3
novel_mir2639	NM_177407.4
novel_mir2639	NM_025823.4
novel_mir2639	XM_006516487.3
novel_mir2639	XM_006539327.3
novel_mir2639	NM_175031.3
novel_mir2639	NM_021704.3
novel_mir2639	NM_001033301.4
novel_mir2639	NM_030722.2
novel_mir2639	NM_028673.1
novel_mir2639	NM_022411.3
novel_mir2639	NM_030252.2
novel_mir2639	NM_177215.3
novel_mir2639	NM_001195031.1
novel_mir2639	NM_133672.3
novel_mir2639	NM_008904.2
novel_mir2639	NM_008986.2
novel_mir2639	NM_130863.2
novel_mir2639	XM_006499166.2
novel_mir2639	NM_008285.4
novel_mir2639	NM_001033174.1
novel_mir2639	NM_009291.2
novel_mir2639	NM_175090.4
novel_mir2639	NM_130893.3
novel_mir2639	NM_025355.4
novel_mir2639	NM_177464.4
novel_mir2639	NM_011393.2
novel_mir2639	NM_178918.3
novel_mir2639	NM_007671.3
novel_mir2639	NM_177152.5
novel_mir2639	XM_006517294.3
novel_mir2639	NM_145985.4
novel_mir2639	NM_008730.2
novel_mir2639	NM_008051.6
novel_mir2639	NM_011350.4
novel_mir2639	NM_001004062.2
novel_mir2639	NM_028607.1
novel_mir2639	NM_027726.1
novel_mir2639	NM_008976.2
novel_mir2639	NM_027581.1
novel_mir2639	XM_006528875.3
novel_mir2639	NM_172671.2
novel_mir2639	NM_028390.3
novel_mir2639	NM_019678.3
novel_mir2639	XM_006518775.3
novel_mir2639	NM_011119.3
novel_mir2639	NM_007853.4
novel_mir2639	NM_024458.2
novel_mir2639	NM_023045.2
novel_mir2639	NM_177696.3
novel_mir2639	NM_019422.3
novel_mir2639	XM_006537720.1
novel_mir2639	NM_198292.3
novel_mir2639	NM_176930.4
novel_mir2639	NM_175428.4
novel_mir2639	XM_006517333.2
novel_mir2639	NM_008665.4
novel_mir2639	NM_019939.2
novel_mir2639	XM_006522139.3
novel_mir2639	NM_009667.3
novel_mir2639	NM_001037863.1
novel_mir2639	NM_019518.3
novel_mir2639	NM_177660.3
novel_mir2639	NM_170590.3
novel_mir2639	NM_001034863.3
novel_mir2639	NM_001163189.1
novel_mir2639	XM_006519520.3
novel_mir2639	NM_001081344.2
novel_mir2639	NM_021361.1
novel_mir2639	NM_008847.3
novel_mir2639	NM_028898.3
novel_mir2639	NM_148925.3
novel_mir2639	XM_006496066.3
novel_mir2639	NM_146099.3
novel_mir2639	NM_021434.5
novel_mir2639	NM_010696.3
novel_mir2639	NM_172442.3
novel_mir2639	NM_027974.1
novel_mir2639	NM_026664.3
novel_mir2639	NM_001163662.1
novel_mir2639	NM_011327.4
novel_mir2639	NM_007575.4
novel_mir2639	NM_144539.5
novel_mir2639	NM_001034898.2
novel_mir2639	NM_183336.2
novel_mir2639	NM_016926.1
novel_mir2639	XM_006535568.2
novel_mir2639	NM_016927.3
novel_mir2639	NM_028248.2
novel_mir2639	NM_027328.4
novel_mir2639	XM_006538921.1
novel_mir2639	XM_006500436.3
novel_mir2639	NM_011412.3
novel_mir2639	NM_134087.2
novel_mir2639	NM_153399.2
novel_mir2639	NM_029572.2
novel_mir2639	XM_006527789.3
novel_mir2639	NM_009124.6
novel_mir2639	NM_054077.4
novel_mir2639	NM_028036.3
novel_mir2639	NM_009458.4
novel_mir2639	NM_033354.3
novel_mir2639	NM_001081222.1
novel_mir2639	NM_001048207.1
novel_mir2639	NM_009509.2
novel_mir2639	NM_172618.2
novel_mir2639	NM_027373.2
novel_mir2639	XM_006507977.1
novel_mir2639	NM_172742.2
novel_mir2639	NM_016678.2
novel_mir2639	XM_006497856.1
novel_mir2639	XM_006538932.2
novel_mir2639	NM_001291058.1
novel_mir2639	NM_199057.3
novel_mir2639	NM_023755.2
novel_mir2639	NM_008610.3
novel_mir2639	NM_010264.4
novel_mir2639	NM_011324.2
novel_mir2639	NM_027219.3
novel_mir2639	NM_152818.2
novel_mir2639	XR_385293.2
novel_mir2639	NM_010110.5
novel_mir2639	NM_022415.3
novel_mir2639	NM_032003.2
novel_mir2639	NM_023662.3
novel_mir2639	NM_001162923.1
novel_mir2639	XM_006498671.3
novel_mir2639	NM_016813.2
novel_mir2639	NM_011976.1
novel_mir2639	NM_170777.3
novel_mir2639	XM_006540604.3
novel_mir2639	XM_006532310.3
novel_mir2639	XM_006503736.3
novel_mir2639	XM_006519193.3
novel_mir2639	NM_133674.1
novel_mir2639	NM_020578.3
novel_mir2639	NM_134086.4
novel_mir2639	NM_001081077.1
novel_mir2639	NM_138668.2
novel_mir2639	XM_006538631.1
novel_mir2639	NM_172946.2
novel_mir2639	NM_007397.3
novel_mir2639	NM_133231.2
novel_mir2639	NM_026177.3
novel_mir2639	NM_021042.2
novel_mir2639	XR_380448.2
novel_mir2639	NM_198127.2
novel_mir2639	NM_011101.3
novel_mir2639	NM_030241.3
novel_mir2639	NM_009191.3
novel_mir2639	NM_026546.3
novel_mir2639	NM_007590.3
novel_mir2639	NM_144531.3
novel_mir2639	NM_022420.2
novel_mir2639	NM_145826.5
novel_mir2639	NM_178421.3
novel_mir2639	NM_016775.3
novel_mir2639	XM_006509606.1
novel_mir2639	NM_133853.3
novel_mir2639	XM_006507754.2
novel_mir2639	NM_021280.3
novel_mir2639	NM_001289675.1
novel_mir2639	NM_032394.3
novel_mir2639	NM_026825.3
novel_mir2639	NM_010567.2
novel_mir2639	NM_001015039.1
novel_mir2639	NM_198895.2
novel_mir2639	NM_148922.3
novel_mir2639	NM_028071.3
novel_mir2639	NM_023500.2
novel_mir2639	NM_007488.3
novel_mir2639	NM_008559.2
novel_mir2639	NM_028887.3
[truncated: 1,046,576+ more rows]
