# Supplementary material for: Characterizations of microRNAs involved in the molecular mechanisms underlying the therapeutic effects of noni (Morinda citrifolia L.) fruit juice on hyperuricemia in mice
Source: Front Nutr. 2023 Jun 22;10:1121734. doi: 10.3389/fnut.2023.1121734 (PMC10324520; doi:10.3389/fnut.2023.1121734)
Supplement: SUPPLEMENTARY TABLE 10 — List and expression patterns of microRNAs with the target genes involved in urate biosynthetic process, urate metabolic process, and urate transport, as well as the positive and negative regulations of urate biosynthetic process, urate metabolic process, and urate transport assembly based on the Gene Ontology (GO) annotation in the six pairwise comparisons of the four groups of mice. [file Table_10.XLSX]

## Sheet: normal control vs model groups
GO：biological_process
urate biosynthetic process		urate metabolic process		urate transport
NM_021463.4	expression pattern	XM_006503685.3	expression pattern	NM_134069.3	expression pattern
novel_mir4679	Up	novel_mir387	Up	novel_mir875	Up
novel_mir1440	Up	novel_mir1534	Up	novel_mir2060	Up
novel_mir5150	Up	novel_mir240	Up	novel_mir4734	Up
mmu-let-7e-5p	Up	novel_mir4926	Up	novel_mir1199	Up
novel_mir2060	Up	novel_mir5403	Up	mmu-miR-6996-5p	Up
novel_mir1563	Up	novel_mir1021	Up	novel_mir1654	Up
novel_mir4370	Up	novel_mir3533	Up	novel_mir2787	Up
novel_mir1056	Up	novel_mir1826	Up	mmu-miR-1934-5p	Up
novel_mir1998	Up	novel_mir2000	Up	novel_mir5760	Up
novel_mir726	Up	novel_mir3655	Up	novel_mir486	Up
novel_mir3099	Up	novel_mir5681	Up	novel_mir607	Up
novel_mir2715	Up	novel_mir4304	Up	novel_mir4410	Up
novel_mir4675	Up	novel_mir2945	Up	novel_mir1699	Up
novel_mir4936	Up	novel_mir2518	Up	novel_mir1772	Up
novel_mir740	Up	novel_mir1794	Up	novel_mir466	Up
novel_mir677	Up	novel_mir3122	Up	novel_mir893	Up
novel_mir2168	Up	novel_mir2741	Up	novel_mir3530	Up
novel_mir1459	Up	novel_mir886	Up	novel_mir2293	Up
novel_mir1322	Up	novel_mir2387	Up	novel_mir3613	Up
novel_mir2586	Up	novel_mir1526	Up	novel_mir152	Down
novel_mir458	Up	novel_mir236	Up	novel_mir836	Down
novel_mir588	Up	novel_mir1963	Up	novel_mir123	Down
novel_mir1832	Up	novel_mir3085	Up	novel_mir2997	Down
novel_mir893	Up	novel_mir211	Up	novel_mir1473	Down
novel_mir4215	Up	novel_mir1056	Up	novel_mir648	Down
mmu-miR-181b-5p	Up	novel_mir2465	Up	novel_mir4320	Down
novel_mir251	Up	novel_mir2286	Up	novel_mir1691	Down
novel_mir3322	Up	novel_mir3095	Up	novel_mir2315	Down
novel_mir2200	Up	novel_mir2661	Up	novel_mir1237	Down
novel_mir902	Up	novel_mir2307	Up	novel_mir771	Down
novel_mir4737	Up	novel_mir2729	Up	novel_mir1207	Down
novel_mir248	Up	novel_mir5496	Up	novel_mir3568	Down
novel_mir2618	Down	novel_mir615	Up	novel_mir747	Down
novel_mir1817	Down	novel_mir1895	Up	novel_mir1058	Down
novel_mir556	Down	novel_mir4249	Up	novel_mir1744	Down
novel_mir1203	Down	novel_mir1287	Up	novel_mir3507	Down
novel_mir1488	Down	novel_mir1682	Up	novel_mir4214	Down
novel_mir3606	Down	novel_mir1462	Up	novel_mir395	Down
novel_mir630	Down	novel_mir5447	Up	novel_mir5920	Down
novel_mir2219	Down	novel_mir1678	Up	novel_mir482	Down
novel_mir1473	Down	novel_mir2329	Up	NM_009203.3
novel_mir1348	Down	novel_mir3077	Up	novel_mir545	Up
novel_mir903	Down	novel_mir1304	Up	novel_mir4475	Up
novel_mir502	Down	novel_mir4380	Up	novel_mir2145	Down
novel_mir5514	Down	novel_mir533	Up	novel_mir3667	Down
novel_mir2129	Down	novel_mir3028	Up	XM_006506148.3
novel_mir1985	Down	novel_mir3778	Up	novel_mir1344	Up
novel_mir2015	Down	novel_mir978	Up	novel_mir2410	Up
novel_mir1773	Down	novel_mir1631	Up	novel_mir1526	Up
novel_mir4466	Down	novel_mir3802	Up	novel_mir403	Up
novel_mir1648	Down	novel_mir2168	Up	novel_mir4936	Up
novel_mir1113	Down	novel_mir4768	Up	novel_mir1681	Up
novel_mir1425	Down	novel_mir4074	Up	novel_mir4215	Up
novel_mir5036	Down	novel_mir2859	Up	mmu-miR-346-5p	Up
novel_mir290	Down	novel_mir607	Up	novel_mir2200	Up
novel_mir159	Down	novel_mir1384	Up	novel_mir1488	Down
novel_mir2598	Down	novel_mir6001	Up	novel_mir328	Down
mmu-miR-124-3p	Down	novel_mir1617	Up	novel_mir4800	Down
mmu-miR-33-5p	Down	novel_mir1423	Up	novel_mir1634	Down
novel_mir1920	Down	novel_mir2561	Up	novel_mir5234	Down
NM_013632.4		novel_mir4089	Up	novel_mir4752	Down
novel_mir1806	Up	novel_mir59	Up	novel_mir685	Down
novel_mir5691	Up	novel_mir847	Up	novel_mir4203	Down
novel_mir3533	Up	novel_mir282	Up	novel_mir3475	Down
novel_mir1440	Up	novel_mir461	Up	novel_mir4831	Down
novel_mir2774	Up	novel_mir2194	Up	novel_mir2773	Down
novel_mir2296	Up	novel_mir5313	Up	novel_mir2155	Down
novel_mir4370	Up	novel_mir588	Up	novel_mir2684	Down
novel_mir4323	Up	novel_mir942	Up	novel_mir3332	Down
novel_mir3891	Up	novel_mir563	Up	novel_mir4026	Down
novel_mir2488	Up	novel_mir5615	Up	novel_mir3507	Down
novel_mir4594	Up	novel_mir5475	Up	novel_mir250	Down
novel_mir6143	Up	novel_mir3016	Up	novel_mir4908	Down
novel_mir1059	Up	novel_mir1323	Up	novel_mir1920	Down
novel_mir2077	Up	novel_mir2568	Up	novel_mir916	Down
novel_mir2178	Up	novel_mir5557	Up	novel_mir5291	Down
novel_mir796	Up	novel_mir4187	Up
novel_mir527	Up	novel_mir2591	Up
novel_mir814	Up	novel_mir4543	Up
novel_mir4754	Up	novel_mir1626	Up
novel_mir4324	Up	novel_mir1218	Up
novel_mir2332	Up	novel_mir1670	Up
novel_mir4215	Up	novel_mir3646	Up
novel_mir4574	Up	novel_mir2677	Up
novel_mir1266	Up	novel_mir1381	Up
novel_mir2694	Up	novel_mir3545	Up
novel_mir1637	Up	novel_mir975	Up
novel_mir2905	Up	novel_mir3436	Up
novel_mir348	Up	novel_mir1597	Up
novel_mir1621	Up	novel_mir3388	Up
novel_mir3854	Up	novel_mir842	Up
novel_mir1373	Up	novel_mir124	Up
novel_mir3962	Down	novel_mir168	Up
novel_mir4424	Down	novel_mir2639	Up
novel_mir537	Down	novel_mir5049	Up
novel_mir5477	Down	novel_mir1565	Up
novel_mir758	Down	novel_mir3322	Up
novel_mir5952	Down	novel_mir2215	Up
novel_mir5453	Down	novel_mir1214	Up
novel_mir2394	Down	novel_mir3254	Up
novel_mir137	Down	novel_mir4753	Up
novel_mir5551	Down	novel_mir198	Up
novel_mir3521	Down	novel_mir134	Up
novel_mir2358	Down	novel_mir1596	Up
novel_mir1229	Down	mmu-miR-7052-3p	Up
novel_mir4027	Down	novel_mir5596	Up
mmu-miR-7051-5p	Down	novel_mir4431	Up
novel_mir3568	Down	novel_mir1814	Up
novel_mir5689	Down	novel_mir4769	Up
novel_mir5481	Down	novel_mir116	Up
novel_mir4909	Down	novel_mir358	Up
novel_mir4566	Down	novel_mir448	Up
novel_mir456	Down	novel_mir169	Up
novel_mir3542	Down	novel_mir5310	Up
novel_mir4908	Down	novel_mir2069	Up
novel_mir2943	Down	novel_mir1468	Up
novel_mir395	Down	novel_mir2460	Up
novel_mir4155	Down	novel_mir20	Up
novel_mir382	Down	novel_mir270	Up
NM_001164370.1		novel_mir1995	Up
novel_mir3650	Up	novel_mir102	Up
novel_mir2034	Up	novel_mir348	Up
novel_mir666	Up	mmu-miR-145a-3p	Up
novel_mir403	Up	novel_mir115	Up
novel_mir2730	Up	novel_mir5325	Up
novel_mir277	Up	mmu-miR-484	Up
novel_mir365	Up	novel_mir3353	Up
novel_mir486	Up	novel_mir1632	Up
novel_mir3836	Up	novel_mir1011	Up
novel_mir1901	Up	novel_mir3262	Up
novel_mir584	Up	novel_mir4489	Up
novel_mir3622	Up	novel_mir480	Up
novel_mir3882	Up	novel_mir2649	Down
novel_mir4181	Up	novel_mir513	Down
novel_mir2639	Up	novel_mir316	Down
novel_mir1565	Up	novel_mir1101	Down
novel_mir103	Up	novel_mir1762	Down
novel_mir800	Up	novel_mir4663	Down
novel_mir182	Up	novel_mir333	Down
mmu-miR-205-5p	Up	novel_mir4037	Down
novel_mir4746	Up	novel_mir4990	Down
novel_mir3378	Down	novel_mir4800	Down
novel_mir997	Down	novel_mir2834	Down
novel_mir5778	Down	novel_mir267	Down
novel_mir4331	Down	novel_mir3399	Down
novel_mir5021	Down	novel_mir152	Down
novel_mir5609	Down	novel_mir346	Down
novel_mir1659	Down	novel_mir429	Down
novel_mir1959	Down	novel_mir836	Down
novel_mir1003	Down	novel_mir4331	Down
mmu-miR-485-5p	Down	novel_mir531	Down
novel_mir1495	Down	novel_mir830	Down
novel_mir431	Down	novel_mir160	Down
novel_mir4058	Down	novel_mir2104	Down
novel_mir421	Down	novel_mir453	Down
novel_mir3862	Down	novel_mir2175	Down
novel_mir1286	Down	novel_mir1579	Down
novel_mir5062	Down	novel_mir1399	Down
novel_mir435	Down	novel_mir1821	Down
novel_mir2118	Down	novel_mir5316	Down
novel_mir4508	Down	novel_mir2759	Down
novel_mir2011	Down	novel_mir4970	Down
novel_mir2951	Down	novel_mir1873	Down
novel_mir4165	Down	novel_mir2100	Down
novel_mir1930	Down	novel_mir4297	Down
novel_mir2714	Down	novel_mir1230	Down
mmu-miR-429-3p	Up	novel_mir2394	Down
		novel_mir1841	Down
		novel_mir2838	Down
		novel_mir4840	Down
		novel_mir450	Down
		novel_mir1861	Down
		novel_mir1009	Down
		novel_mir717	Down
		novel_mir4573	Down
		novel_mir5551	Down
		novel_mir549	Down
		novel_mir918	Down
		novel_mir3475	Down
		novel_mir199	Down
		novel_mir4168	Down
		novel_mir278	Down
		novel_mir4058	Down
		novel_mir648	Down
		novel_mir4312	Down
		novel_mir1928	Down
		novel_mir269	Down
		novel_mir3671	Down
		novel_mir421	Down
		novel_mir4706	Down
		novel_mir6031	Down
		novel_mir5004	Down
		novel_mir101	Down
		novel_mir5749	Down
		mmu-miR-500-3p	Down
		novel_mir4242	Down
		novel_mir4361	Down
		mmu-miR-709	Down
		novel_mir1903	Down
		novel_mir1073	Down
		novel_mir4345	Down
		novel_mir5906	Down
		novel_mir184	Down
		novel_mir2530	Down
		novel_mir4223	Down
		novel_mir2273	Down
		novel_mir4209	Down
		novel_mir2112	Down
		novel_mir1133	Down
		novel_mir602	Down
		novel_mir5062	Down
		novel_mir4111	Down
		novel_mir751	Down
		novel_mir4520	Down
		novel_mir1793	Down
		novel_mir1018	Down
		mmu-miR-7051-5p	Down
		novel_mir1850	Down
		novel_mir2287	Down
		novel_mir3977	Down
		mmu-miR-6914-3p	Down
		novel_mir1113	Down
		novel_mir2371	Down
		novel_mir1393	Down
		novel_mir2099	Down
		novel_mir297	Down
		novel_mir4749	Down
		novel_mir1312	Down
		novel_mir585	Down
		novel_mir2406	Down
		novel_mir787	Down
		novel_mir1425	Down
		novel_mir5863	Down
		novel_mir653	Down
		novel_mir5299	Down
		novel_mir520	Down
		novel_mir3680	Down
		novel_mir4508	Down
		novel_mir1559	Down
		novel_mir946	Down
		novel_mir835	Down
		novel_mir3998	Down
		novel_mir3817	Down
		novel_mir1424	Down
		novel_mir1281	Down
		novel_mir4908	Down
		novel_mir37	Down
		novel_mir2951	Down
		novel_mir1007	Down
		novel_mir159	Down
		novel_mir3976	Down
		novel_mir1403	Down
		novel_mir1798	Down
		novel_mir5920	Down
		mmu-miR-149-5p	Down
		novel_mir183	Down
		novel_mir4874	Down
		novel_mir3723	Down
		novel_mir1882	Down
		novel_mir544	Down
		novel_mir3429	Down
		novel_mir973	Down
		novel_mir382	Down
		novel_mir2714	Down
		XM_006503881.3
		novel_mir3960	Up
		novel_mir3526	Up
		novel_mir810	Up
		novel_mir1695	Up
		novel_mir2648	Up
		novel_mir1892	Up
		novel_mir5557	Up
		novel_mir4181	Up
		novel_mir984	Up
		novel_mir158	Up
		novel_mir245	Up
		novel_mir3664	Up
		novel_mir181	Up
		novel_mir3890	Down
		novel_mir4800	Down
		novel_mir502	Down
		novel_mir930	Down
		novel_mir5337	Down
		NM_009198.3
		novel_mir308	Up
		novel_mir491	Up
		novel_mir3894	Up
		novel_mir1820	Up
		novel_mir2031	Up
		novel_mir127	Up
		novel_mir182	Up
		novel_mir3532	Down
		novel_mir266	Down
		novel_mir1668	Down
		novel_mir1399	Down
		novel_mir685	Down
		novel_mir4203	Down
		novel_mir5698	Down
		novel_mir3507	Down
		novel_mir4848	Down
		novel_mir802	Down
		novel_mir271	Down
		mmu-miR-7a-5p	Down
		novel_mir535	Down
		NM_013632.4
		novel_mir1806	Up
		novel_mir5691	Up
		novel_mir3533	Up
		novel_mir1440	Up
		novel_mir2774	Up
		novel_mir2296	Up
		novel_mir4370	Up
		novel_mir4323	Up
		novel_mir3891	Up
		novel_mir2488	Up
		novel_mir4594	Up
		novel_mir6143	Up
		novel_mir1059	Up
		novel_mir2077	Up
		novel_mir2178	Up
		novel_mir796	Up
		novel_mir527	Up
		novel_mir814	Up
		novel_mir4754	Up
		novel_mir4324	Up
		novel_mir2332	Up
		novel_mir4215	Up
		novel_mir4574	Up
		novel_mir1266	Up
		novel_mir2694	Up
		novel_mir1637	Up
		novel_mir2905	Up
		novel_mir348	Up
		novel_mir1621	Up
		novel_mir3854	Up
		novel_mir1373	Up
		novel_mir3962	Down
		novel_mir4424	Down
		novel_mir537	Down
		novel_mir5477	Down
		novel_mir758	Down
		novel_mir5952	Down
		novel_mir5453	Down
		novel_mir2394	Down
		novel_mir137	Down
		novel_mir5551	Down
		novel_mir3521	Down
		novel_mir2358	Down
		novel_mir1229	Down
		novel_mir4027	Down
		mmu-miR-7051-5p	Down
		novel_mir3568	Down
		novel_mir5689	Down
		novel_mir5481	Down
		novel_mir4909	Down
		novel_mir4566	Down
		novel_mir456	Down
		novel_mir3542	Down
		novel_mir4908	Down
		novel_mir2943	Down
		novel_mir395	Down
		novel_mir4155	Down
		novel_mir382	Down
		NM_009203.3
		novel_mir545	Up
		novel_mir4475	Up
		novel_mir2145	Down
		novel_mir3667	Down
		NM_021463.4
		novel_mir4679	Up
		novel_mir1440	Up
		novel_mir5150	Up
		mmu-let-7e-5p	Up
		novel_mir2060	Up
		novel_mir1563	Up
		novel_mir4370	Up
		novel_mir1056	Up
		novel_mir1998	Up
		novel_mir726	Up
		novel_mir3099	Up
		novel_mir2715	Up
		novel_mir4675	Up
		novel_mir4936	Up
		novel_mir740	Up
		novel_mir677	Up
		novel_mir2168	Up
		novel_mir1459	Up
		novel_mir1322	Up
		novel_mir2586	Up
		novel_mir458	Up
		novel_mir588	Up
		novel_mir1832	Up
		novel_mir893	Up
		novel_mir4215	Up
		mmu-miR-181b-5p	Up
		novel_mir251	Up
		novel_mir3322	Up
		novel_mir2200	Up
		novel_mir902	Up
		novel_mir4737	Up
		novel_mir248	Up
		novel_mir2618	Down
		novel_mir1817	Down
		novel_mir556	Down
		novel_mir1203	Down
		novel_mir1488	Down
		novel_mir3606	Down
		novel_mir630	Down
		novel_mir2219	Down
		novel_mir1473	Down
		novel_mir1348	Down
		novel_mir903	Down
		novel_mir502	Down
		novel_mir5514	Down
		novel_mir2129	Down
		novel_mir1985	Down
		novel_mir2015	Down
		novel_mir1773	Down
		novel_mir4466	Down
		novel_mir1648	Down
		novel_mir1113	Down
		novel_mir1425	Down
		novel_mir5036	Down
		novel_mir290	Down
		novel_mir159	Down
		novel_mir2598	Down
		mmu-miR-124-3p	Down
		mmu-miR-33-5p	Down
		novel_mir1920	Down
		NM_134069.3
		novel_mir875	Up
		novel_mir2060	Up
		novel_mir4734	Up
		novel_mir1199	Up
		mmu-miR-6996-5p	Up
		novel_mir1654	Up
		novel_mir2787	Up
		mmu-miR-1934-5p	Up
		novel_mir5760	Up
		novel_mir486	Up
		novel_mir607	Up
		novel_mir4410	Up
		novel_mir1699	Up
		novel_mir1772	Up
		novel_mir466	Up
		novel_mir893	Up
		novel_mir3530	Up
		novel_mir2293	Up
		novel_mir3613	Up
		novel_mir152	Down
		novel_mir836	Down
		novel_mir123	Down
		novel_mir2997	Down
		novel_mir1473	Down
		novel_mir648	Down
		novel_mir4320	Down
		novel_mir1691	Down
		novel_mir2315	Down
		novel_mir1237	Down
		novel_mir771	Down
		novel_mir1207	Down
		novel_mir3568	Down
		novel_mir747	Down
		novel_mir1058	Down
		novel_mir1744	Down
		novel_mir3507	Down
		novel_mir4214	Down
		novel_mir395	Down
		novel_mir5920	Down
		novel_mir482	Down
		NM_025807.3
		novel_mir2935	Up
		novel_mir4046	Up
		novel_mir3210	Up
		novel_mir241	Up
		novel_mir2945	Up
		novel_mir733	Up
		novel_mir4734	Up
		novel_mir2034	Up
		novel_mir688	Up
		novel_mir378	Up
		novel_mir2465	Up
		novel_mir2156	Up
		novel_mir1117	Up
		novel_mir3891	Up
		novel_mir1287	Up
		novel_mir2270	Up
		novel_mir677	Up
		mmu-miR-7117-3p	Up
		novel_mir500	Up
		novel_mir1259	Up
		novel_mir2446	Up
		novel_mir1718	Up
		novel_mir5313	Up
		novel_mir2312	Up
		mmu-miR-6948-3p	Up
		novel_mir609	Up
		novel_mir210	Up
		novel_mir251	Up
		novel_mir2677	Up
		novel_mir1115	Up
		novel_mir354	Up
		novel_mir5590	Up
		novel_mir168	Up
		novel_mir5049	Up
		novel_mir1226	Up
		novel_mir639	Up
		novel_mir134	Up
		novel_mir1596	Up
		novel_mir5596	Up
		novel_mir800	Up
		novel_mir2717	Up
		novel_mir112	Up
		novel_mir16	Up
		novel_mir1813	Up
		novel_mir164	Up
		novel_mir248	Up
		novel_mir5411	Up
		novel_mir4008	Up
		mmu-miR-151-5p	Up
		novel_mir8	Up
		novel_mir494	Up
		novel_mir3251	Down
		novel_mir1817	Down
		novel_mir1203	Down
		novel_mir333	Down
		novel_mir3913	Down
		novel_mir1502	Down
		novel_mir1025	Down
		novel_mir5377	Down
		novel_mir4331	Down
		novel_mir160	Down
		novel_mir784	Down
		novel_mir5234	Down
		novel_mir1647	Down
		novel_mir1579	Down
		novel_mir437	Down
		novel_mir1119	Down
		novel_mir5952	Down
		novel_mir580	Down
		novel_mir4101	Down
		novel_mir1659	Down
		novel_mir2829	Down
		novel_mir4203	Down
		novel_mir5500	Down
		novel_mir1213	Down
		novel_mir1003	Down
		novel_mir717	Down
		novel_mir918	Down
		novel_mir4390	Down
		novel_mir4728	Down
		novel_mir143	Down
		novel_mir2182	Down
		novel_mir4273	Down
		novel_mir5278	Down
		novel_mir3584	Down
		novel_mir3908	Down
		novel_mir131	Down
		novel_mir4361	Down
		novel_mir2443	Down
		novel_mir206	Down
		novel_mir3329	Down
		novel_mir1574	Down
		novel_mir791	Down
		novel_mir2530	Down
		novel_mir5062	Down
		novel_mir3409	Down
		mmu-miR-7051-5p	Down
		novel_mir1719	Down
		novel_mir2780	Down
		novel_mir1953	Down
		novel_mir585	Down
		novel_mir273	Down
		novel_mir653	Down
		novel_mir1325	Down
		novel_mir520	Down
		novel_mir4508	Down
		novel_mir1343	Down
		novel_mir2599	Down
		novel_mir833	Down
		mmu-miR-124-3p	Down
		novel_mir3717	Down
		novel_mir973	Down
		NM_001164370.1
		novel_mir3650	Up
		novel_mir2034	Up
		novel_mir666	Up
		novel_mir403	Up
		novel_mir2730	Up
		novel_mir277	Up
		novel_mir365	Up
		novel_mir486	Up
		novel_mir3836	Up
		novel_mir1901	Up
		novel_mir584	Up
		novel_mir3622	Up
		novel_mir3882	Up
		novel_mir4181	Up
		novel_mir2639	Up
		novel_mir1565	Up
		mmu-miR-429-3p	Up
		novel_mir103	Up
		novel_mir800	Up
		novel_mir182	Up
		mmu-miR-205-5p	Up
		novel_mir4746	Up
		novel_mir3378	Down
		novel_mir997	Down
		novel_mir5778	Down
		novel_mir4331	Down
		novel_mir5021	Down
		novel_mir5609	Down
		novel_mir1659	Down
		novel_mir1959	Down
		novel_mir1003	Down
		mmu-miR-485-5p	Down
		novel_mir1495	Down
		novel_mir431	Down
		novel_mir4058	Down
		novel_mir421	Down
		novel_mir3862	Down
		novel_mir1286	Down
		novel_mir5062	Down
		novel_mir435	Down
		novel_mir2118	Down
		novel_mir4508	Down
		novel_mir2011	Down
		novel_mir2951	Down
		novel_mir4165	Down
		novel_mir1930	Down
		novel_mir2714	Down
		XM_006506148.3
		novel_mir1344	Up
		novel_mir2410	Up
		novel_mir1526	Up
		novel_mir403	Up
		novel_mir4936	Up
		novel_mir1681	Up
		novel_mir4215	Up
		mmu-miR-346-5p	Up
		novel_mir2200	Up
		novel_mir1488	Down
		novel_mir328	Down
		novel_mir4800	Down
		novel_mir1634	Down
		novel_mir5234	Down
		novel_mir4752	Down
		novel_mir685	Down
		novel_mir4203	Down
		novel_mir3475	Down
		novel_mir4831	Down
		novel_mir2773	Down
		novel_mir2155	Down
		novel_mir2684	Down
		novel_mir3332	Down
		novel_mir4026	Down
		novel_mir3507	Down
		novel_mir250	Down
		novel_mir4908	Down
		novel_mir1920	Down
		novel_mir916	Down
		novel_mir5291	Down
		NM_008061.4
		novel_mir387	Up
		novel_mir2743	Up
		novel_mir994	Up
		novel_mir5602	Up
		novel_mir5978	Up
		novel_mir2945	Up
		novel_mir2060	Up
		novel_mir2098	Up
		novel_mir2408	Up
		mmu-miR-671-5p	Up
		novel_mir530	Up
		novel_mir5722	Up
		novel_mir5784	Up
		novel_mir4734	Up
		novel_mir4720	Up
		novel_mir1513	Up
		novel_mir4341	Up
		novel_mir582	Up
		novel_mir1957	Up
		novel_mir1895	Up
		novel_mir403	Up
		novel_mir4369	Up
		novel_mir713	Up
		novel_mir909	Up
		novel_mir1681	Up
		novel_mir1304	Up
		novel_mir1265	Up
		novel_mir163	Up
		novel_mir3221	Up
		novel_mir644	Up
		novel_mir3802	Up
		novel_mir1842	Up
		novel_mir677	Up
		novel_mir584	Up
		novel_mir282	Up
		novel_mir5313	Up
		novel_mir466	Up
		novel_mir208	Up
		novel_mir1892	Up
		novel_mir4743	Up
		novel_mir893	Up
		novel_mir6079	Up
		novel_mir4543	Up
		novel_mir1626	Up
		novel_mir3218	Up
		novel_mir975	Up
		novel_mir3530	Up
		novel_mir354	Up
		novel_mir2114	Up
		novel_mir1971	Up
		novel_mir3127	Up
		novel_mir2639	Up
		novel_mir5807	Up
		novel_mir2293	Up
		novel_mir984	Up
		novel_mir1565	Up
		novel_mir963	Up
		novel_mir3693	Up
		novel_mir227	Up
		novel_mir5549	Up
		novel_mir2558	Up
		novel_mir5596	Up
		novel_mir1637	Up
		novel_mir1667	Up
		novel_mir169	Up
		novel_mir1208	Up
		novel_mir2460	Up
		novel_mir2905	Up
		novel_mir3664	Up
		novel_mir3613	Up
		novel_mir164	Up
		novel_mir102	Up
		novel_mir2826	Up
		novel_mir1050	Up
		novel_mir4105	Up
		mmu-miR-17-5p	Up
		novel_mir5411	Up
		novel_mir2483	Up
		novel_mir480	Up
		novel_mir3251	Down
		novel_mir912	Down
		novel_mir1488	Down
		novel_mir1762	Down
		novel_mir4663	Down
		novel_mir3606	Down
		novel_mir1291	Down
		novel_mir1966	Down
		novel_mir1233	Down
		novel_mir4331	Down
		novel_mir1668	Down
		novel_mir160	Down
		novel_mir1544	Down
		novel_mir1579	Down
		novel_mir5104	Down
		mmu-miR-8116	Down
		novel_mir3654	Down
		novel_mir1006	Down
		novel_mir1399	Down
		novel_mir2997	Down
		novel_mir781	Down
		novel_mir1473	Down
		novel_mir5343	Down
		novel_mir950	Down
		novel_mir2224	Down
		novel_mir4203	Down
		novel_mir304	Down
		mmu-miR-485-5p	Down
		novel_mir4204	Down
		novel_mir457	Down
		novel_mir1700	Down
		novel_mir5823	Down
		novel_mir431	Down
		novel_mir2922	Down
		novel_mir2615	Down
		novel_mir5641	Down
		mmu-miR-709	Down
		novel_mir1691	Down
		novel_mir184	Down
		novel_mir2124	Down
		novel_mir2577	Down
		novel_mir5062	Down
		novel_mir1237	Down
		novel_mir5706	Down
		novel_mir435	Down
		novel_mir4466	Down
		novel_mir113	Down
		novel_mir74	Down
		novel_mir5337	Down
		novel_mir5595	Down
		novel_mir771	Down
		novel_mir1719	Down
		novel_mir3667	Down
		novel_mir1207	Down
		novel_mir1572	Down
		novel_mir1295	Down
		novel_mir4550	Down
		novel_mir4011	Down
		novel_mir585	Down
		novel_mir4220	Down
		novel_mir3872	Down
		novel_mir3519	Down
		novel_mir4228	Down
		novel_mir5481	Down
		novel_mir4241	Down
		novel_mir4508	Down
		novel_mir3071	Down
		novel_mir6149	Down
		novel_mir3011	Down
		novel_mir2960	Down
		novel_mir250	Down
		novel_mir5277	Down
		novel_mir2951	Down
		novel_mir4097	Down
		mmu-miR-574-5p	Down
		novel_mir1403	Down
		novel_mir395	Down
		novel_mir691	Down
		novel_mir343	Down
		novel_mir4500	Down
		novel_mir188	Down
		novel_mir496	Down
		novel_mir126	Down
		novel_mir274	Down

## Sheet: normal control vs  juice
GO：biological_process
urate biosynthetic process		urate metabolic process		urate transport
NM_001164370.1		NM_009198.3		NM_134069.3
novel_mir1128	Up	novel_mir3464	Up	novel_mir45	Up
novel_mir486	Up	novel_mir5709	Up	novel_mir621	Up
novel_mir5685	Up	novel_mir5719	Up	novel_mir486	Up
novel_mir403	Up	novel_mir4998	Up	novel_mir447	Up
novel_mir1096	Up	novel_mir1768	Up	novel_mir4021	Up
mmu-miR-199a-5p	Up	novel_mir5118	Up	novel_mir370	Up
novel_mir3650	Up	novel_mir3894	Up	novel_mir4597	Up
novel_mir277	Up	novel_mir4989	Up	novel_mir275	Up
novel_mir365	Up	novel_mir647	Up	novel_mir2269	Up
novel_mir2034	Up	novel_mir2186	Up	novel_mir2060	Up
novel_mir3622	Up	novel_mir1410	Up	novel_mir1613	Up
novel_mir1768	Up	novel_mir6120	Up	novel_mir1662	Up
novel_mir4513	Up	novel_mir1935	Up	novel_mir1199	Up
novel_mir2994	Up	novel_mir3175	Up	novel_mir3457	Up
novel_mir5002	Up	novel_mir308	Up	novel_mir695	Up
novel_mir4482	Up	novel_mir1512	Up	novel_mir765	Up
novel_mir4194	Up	novel_mir3211	Up	novel_mir1437	Up
novel_mir1276	Up	novel_mir491	Up	novel_mir1366	Up
novel_mir5406	Up	novel_mir5085	Up	novel_mir911	Up
novel_mir3796	Up	novel_mir3158	Up	novel_mir706	Up
novel_mir998	Up	novel_mir770	Up	novel_mir709	Up
novel_mir2170	Up	novel_mir182	Up	novel_mir1283	Up
novel_mir1410	Up	novel_mir3507	Up	novel_mir607	Up
novel_mir4411	Up	novel_mir4203	Up	novel_mir1661	Up
novel_mir4179	Up	novel_mir266	Up	novel_mir1410	Up
novel_mir1901	Up	novel_mir1399	Up	novel_mir5800	Up
novel_mir4988	Up	novel_mir2378	Down	novel_mir2574	Up
novel_mir4461	Up	novel_mir1668	Down	novel_mir1772	Up
novel_mir4821	Up	novel_mir5698	Down	novel_mir1755	Up
novel_mir2218	Up	novel_mir3532	Down	novel_mir2606	Up
novel_mir2327	Up	novel_mir271	Down	novel_mir5271	Up
novel_mir666	Up	mmu-miR-7a-5p	Down	novel_mir1430	Up
novel_mir1913	Up	novel_mir729	Down	novel_mir2865	Up
novel_mir5267	Up	novel_mir2477	Down	novel_mir5760	Up
novel_mir1159	Up	XM_006503881.3		novel_mir3414	Up
novel_mir2704	Up	novel_mir5028	Up	novel_mir875	Up
novel_mir3459	Up	novel_mir873	Up	novel_mir1656	Up
novel_mir5842	Up	novel_mir724	Up	novel_mir2274	Up
novel_mir3132	Up	novel_mir5557	Up	novel_mir4410	Up
novel_mir5990	Up	novel_mir2051	Up	novel_mir5938	Up
novel_mir4045	Up	novel_mir3189	Up	novel_mir1699	Up
novel_mir2199	Up	novel_mir1892	Up	novel_mir5933	Up
novel_mir5400	Up	novel_mir1695	Up	novel_mir466	Up
novel_mir2918	Up	novel_mir1630	Up	novel_mir2812	Up
novel_mir432	Up	novel_mir4529	Up	novel_mir893	Up
novel_mir2951	Up	novel_mir3960	Up	novel_mir1452	Up
novel_mir2011	Up	novel_mir2648	Up	novel_mir1046	Up
novel_mir2118	Up	novel_mir2274	Up	novel_mir100	Up
novel_mir1286	Up	novel_mir4897	Up	novel_mir565	Up
novel_mir5609	Up	novel_mir5194	Up	novel_mir534	Up
novel_mir5021	Up	novel_mir1926	Up	novel_mir1207	Up
novel_mir182	Up	novel_mir2737	Up	novel_mir1924	Up
novel_mir1565	Up	novel_mir4647	Up	novel_mir747	Up
novel_mir303	Up	novel_mir1725	Up	novel_mir3613	Up
novel_mir2639	Up	novel_mir984	Up	novel_mir3507	Up
novel_mir4746	Up	novel_mir4800	Up	novel_mir771	Up
novel_mir3378	Up	novel_mir502	Up	novel_mir1058	Up
novel_mir2714	Up	novel_mir612	Up	novel_mir648	Up
novel_mir1959	Up	novel_mir158	Up	novel_mir482	Up
novel_mir103	Up	novel_mir332	Up	novel_mir2997	Down
novel_mir997	Up	novel_mir345	Up	novel_mir1691	Down
novel_mir307	Up	novel_mir245	Up	novel_mir2315	Down
mmu-miR-532-5p	Down	novel_mir3754	Down	novel_mir2293	Down
mmu-miR-429-3p	Down	novel_mir3890	Down	mmu-miR-204-5p	Down
novel_mir3503	Down	novel_mir181	Down	novel_mir5920	Down
novel_mir5778	Down	novel_mir3664	Down	novel_mir86	Down
novel_mir1495	Down	XM_006503685.3		mmu-miR-122-5p	Down
novel_mir4058	Down	novel_mir5579	Up	NM_009203.3
novel_mir3862	Down	novel_mir6020	Up	novel_mir5426	Up
novel_mir5062	Down	novel_mir1021	Up	novel_mir545	Up
novel_mir4508	Down	novel_mir6121	Up	novel_mir3667	Up
novel_mir5466	Down	novel_mir465	Up	novel_mir2145	Up
novel_mir82	Down	novel_mir4685	Up	novel_mir4062	Down
novel_mir680	Down	novel_mir832	Up	novel_mir4475	Down
mmu-miR-485-5p	Down	novel_mir4479	Up	XM_006506148.3
novel_mir800	Down	novel_mir45	Up	novel_mir45	Up
novel_mir359	Down	novel_mir259	Up	novel_mir470	Up
novel_mir1930	Down	novel_mir1462	Up	novel_mir403	Up
novel_mir201	Down	novel_mir4304	Up	novel_mir200	Up
mmu-miR-205-5p	Down	novel_mir2209	Up	novel_mir4681	Up
novel_mir118	Down	novel_mir1383	Up	novel_mir1344	Up
NM_013632.4		novel_mir563	Up	novel_mir6088	Up
novel_mir6051	Up	novel_mir1682	Up	novel_mir2091	Up
novel_mir4685	Up	novel_mir3991	Up	novel_mir1526	Up
novel_mir3358	Up	novel_mir1037	Up	novel_mir1681	Up
novel_mir259	Up	novel_mir177	Up	novel_mir6089	Up
novel_mir75	Up	novel_mir5132	Up	novel_mir2314	Up
novel_mir814	Up	novel_mir524	Up	novel_mir3417	Up
novel_mir5919	Up	novel_mir2007	Up	novel_mir3548	Up
novel_mir5013	Up	novel_mir978	Up	novel_mir1764	Up
novel_mir4594	Up	novel_mir3923	Up	novel_mir1358	Up
novel_mir4672	Up	novel_mir955	Up	novel_mir5087	Up
novel_mir3891	Up	novel_mir873	Up	novel_mir2929	Up
novel_mir2898	Up	novel_mir5073	Up	novel_mir5122	Up
novel_mir3130	Up	novel_mir922	Up	novel_mir4589	Up
novel_mir4324	Up	novel_mir2568	Up	novel_mir5263	Up
novel_mir4863	Up	novel_mir5571	Up	novel_mir1856	Up
novel_mir383	Up	novel_mir724	Up	novel_mir4215	Up
novel_mir6143	Up	novel_mir2026	Up	novel_mir4936	Up
novel_mir1752	Up	novel_mir1963	Up	novel_mir2410	Up
novel_mir4722	Up	mmu-miR-199a-5p	Up	novel_mir5204	Up
novel_mir2850	Up	novel_mir4543	Up	novel_mir3658	Up
novel_mir4314	Up	novel_mir1062	Up	novel_mir2353	Up
novel_mir1059	Up	novel_mir3932	Up	novel_mir2297	Up
novel_mir1677	Up	novel_mir2329	Up	novel_mir2161	Up
novel_mir4459	Up	novel_mir2137	Up	novel_mir823	Up
novel_mir402	Up	novel_mir5557	Up	novel_mir3897	Up
novel_mir616	Up	novel_mir240	Up	novel_mir770	Up
novel_mir2332	Up	novel_mir533	Up	novel_mir3332	Up
novel_mir2626	Up	novel_mir1240	Up	novel_mir2155	Up
novel_mir2296	Up	novel_mir657	Up	novel_mir4800	Up
novel_mir5729	Up	novel_mir4197	Up	novel_mir3507	Up
novel_mir3533	Up	novel_mir1165	Up	novel_mir2200	Up
novel_mir1806	Up	novel_mir1499	Up	novel_mir250	Up
novel_mir3571	Up	novel_mir2985	Up	novel_mir4203	Up
novel_mir3843	Up	novel_mir1423	Up	novel_mir4831	Up
novel_mir2774	Up	novel_mir2741	Up	novel_mir2560	Up
novel_mir242	Up	novel_mir5636	Up	mmu-miR-193b-3p	Down
novel_mir2488	Up	novel_mir6041	Up	novel_mir5291	Down
novel_mir2956	Up	novel_mir6014	Up	novel_mir5234	Down
novel_mir1098	Up	novel_mir510	Up	novel_mir4752	Down
novel_mir4215	Up	novel_mir1631	Up	novel_mir3754	Down
novel_mir2139	Up	novel_mir331	Up	novel_mir2773	Down
novel_mir4498	Up	novel_mir6111	Up	novel_mir1920	Down
novel_mir5582	Up	novel_mir1123	Up	novel_mir916	Down
novel_mir5691	Up	novel_mir5246	Up	novel_mir1488	Down
novel_mir6122	Up	novel_mir673	Up	novel_mir3579	Down
novel_mir1440	Up	novel_mir4670	Up	novel_mir5917	Down
novel_mir2096	Up	novel_mir3758	Up	novel_mir347	Down
novel_mir5858	Up	novel_mir5694	Up	novel_mir2477	Down
novel_mir4323	Up	novel_mir459	Up
mmu-miR-214-3p	Up	novel_mir4089	Up
novel_mir4176	Up	novel_mir2526	Up
novel_mir5394	Up	novel_mir495	Up
novel_mir4524	Up	novel_mir1277	Up
novel_mir3296	Up	novel_mir695	Up
novel_mir1756	Up	novel_mir5492	Up
novel_mir1405	Up	novel_mir1768	Up
novel_mir1378	Up	novel_mir2859	Up
novel_mir1922	Up	novel_mir5255	Up
novel_mir4754	Up	novel_mir2936	Up
novel_mir425	Up	novel_mir4110	Up
novel_mir3897	Up	novel_mir3076	Up
novel_mir527	Up	novel_mir5475	Up
novel_mir1266	Up	novel_mir1617	Up
novel_mir3542	Up	novel_mir518	Up
novel_mir3521	Up	novel_mir749	Up
novel_mir4144	Up	novel_mir2921	Up
novel_mir5689	Up	novel_mir2168	Up
novel_mir752	Up	novel_mir5969	Up
novel_mir1229	Up	novel_mir2087	Up
novel_mir2394	Up	novel_mir5900	Up
novel_mir137	Up	novel_mir839	Up
novel_mir382	Up	novel_mir5598	Up
novel_mir758	Up	novel_mir2805	Up
novel_mir1637	Up	novel_mir2194	Up
novel_mir5551	Up	novel_mir211	Up
novel_mir1377	Up	novel_mir1526	Up
novel_mir4909	Up	novel_mir1304	Up
novel_mir4566	Up	novel_mir1366	Up
novel_mir3562	Down	novel_mir4482	Up
novel_mir3962	Down	novel_mir4194	Up
novel_mir2887	Down	novel_mir1313	Up
novel_mir5107	Down	novel_mir2366	Up
novel_mir2943	Down	novel_mir2543	Up
novel_mir4424	Down	novel_mir3655	Up
novel_mir5952	Down	novel_mir2127	Up
novel_mir5453	Down	novel_mir4077	Up
novel_mir1373	Down	novel_mir1015	Up
novel_mir4626	Down	novel_mir1055	Up
novel_mir1621	Down	novel_mir998	Up
novel_mir2358	Down	novel_mir1847	Up
mmu-miR-7051-5p	Down	novel_mir2343	Up
novel_mir5481	Down	novel_mir1849	Up
mmu-miR-140-3p	Down	novel_mir607	Up
novel_mir4155	Down	novel_mir3548	Up
novel_mir2132	Down	novel_mir693	Up
NM_021463.4		novel_mir5403	Up
novel_mir726	Up	novel_mir3533	Up
novel_mir2982	Up	novel_mir236	Up
novel_mir470	Up	novel_mir4796	Up
novel_mir740	Up	novel_mir1729	Up
novel_mir2586	Up	novel_mir2276	Up
novel_mir873	Up	novel_mir4012	Up
novel_mir2970	Up	novel_mir886	Up
novel_mir275	Up	novel_mir5427	Up
novel_mir5544	Up	novel_mir5861	Up
novel_mir2269	Up	novel_mir4130	Up
novel_mir953	Up	novel_mir461	Up
novel_mir657	Up	novel_mir5350	Up
novel_mir2060	Up	novel_mir2307	Up
mmu-let-7e-5p	Up	novel_mir1410	Up
novel_mir5998	Up	novel_mir2849	Up
novel_mir305	Up	novel_mir522	Up
novel_mir3457	Up	novel_mir1530	Up
novel_mir2091	Up	novel_mir3233	Up
novel_mir518	Up	novel_mir1188	Up
novel_mir2168	Up	novel_mir5285	Up
novel_mir3190	Up	novel_mir1435	Up
novel_mir5598	Up	novel_mir5313	Up
novel_mir1731	Up	novel_mir2606	Up
novel_mir2715	Up	novel_mir615	Up
novel_mir2019	Up	novel_mir5056	Up
novel_mir1832	Up	novel_mir2561	Up
novel_mir1764	Up	novel_mir4179	Up
novel_mir1410	Up	novel_mir938	Up
novel_mir1726	Up	novel_mir449	Up
novel_mir1931	Up	novel_mir5732	Up
novel_mir5786	Up	novel_mir2980	Up
novel_mir5905	Up	novel_mir1236	Up
novel_mir3224	Up	novel_mir4061	Up
novel_mir1430	Up	novel_mir5471	Up
novel_mir3495	Up	novel_mir1582	Up
novel_mir722	Up	novel_mir3095	Up
novel_mir4215	Up	novel_mir1279	Up
novel_mir1852	Up	novel_mir2782	Up
novel_mir4936	Up	novel_mir387	Up
novel_mir2880	Up	novel_mir4133	Up
novel_mir3099	Up	novel_mir3122	Up
novel_mir632	Up	novel_mir1600	Up
novel_mir3634	Up	novel_mir3277	Up
novel_mir1440	Up	novel_mir1245	Up
novel_mir5333	Up	novel_mir2653	Up
novel_mir588	Up	novel_mir669	Up
novel_mir1563	Up	novel_mir1907	Up
novel_mir1322	Up	novel_mir1856	Up
novel_mir2723	Up	novel_mir4676	Up
novel_mir2737	Up	novel_mir5052	Up
novel_mir1428	Up	novel_mir2139	Up
novel_mir1409	Up	novel_mir3520	Up
novel_mir3781	Up	novel_mir3001	Up
novel_mir1998	Up	novel_mir6152	Up
novel_mir893	Up	novel_mir3149	Up
novel_mir2018	Up	novel_mir1012	Up
novel_mir2588	Up	novel_mir4461	Up
novel_mir2161	Up	novel_mir2387	Up
novel_mir2024	Up	novel_mir5615	Up
novel_mir1896	Up	novel_mir3077	Up
novel_mir1113	Up	novel_mir1124	Up
mmu-miR-181b-5p	Up	novel_mir4023	Up
novel_mir159	Up	novel_mir1438	Up
novel_mir903	Up	novel_mir844	Up
novel_mir1773	Up	novel_mir2683	Up
novel_mir1985	Up	novel_mir4559	Up
novel_mir902	Up	novel_mir2729	Up
novel_mir502	Up	novel_mir4926	Up
novel_mir612	Up	novel_mir1555	Up
novel_mir5036	Up	novel_mir3968	Up
novel_mir1348	Up	novel_mir1287	Up
novel_mir2200	Up	novel_mir1492	Up
novel_mir3322	Up	novel_mir5926	Up
novel_mir2598	Up	novel_mir942	Up
novel_mir630	Up	novel_mir632	Up
novel_mir345	Up	novel_mir2659	Up
novel_mir290	Up	novel_mir3658	Up
novel_mir4737	Up	novel_mir4394	Up
novel_mir3589	Up	novel_mir4661	Up
novel_mir2129	Up	novel_mir1323	Up
novel_mir251	Up	novel_mir668	Up
novel_mir307	Up	novel_mir2742	Up
novel_mir2618	Down	novel_mir1436	Up
novel_mir3606	Down	novel_mir5182	Up
novel_mir2361	Down	novel_mir5267	Up
novel_mir248	Down	novel_mir4351	Up
novel_mir2219	Down	novel_mir4098	Up
mmu-miR-124-3p	Down	novel_mir1298	Up
novel_mir1425	Down	novel_mir3281	Up
mmu-miR-33-5p	Down	novel_mir1205	Up
novel_mir1920	Down	novel_mir2664	Up
mmu-let-7d-5p	Down	novel_mir1100	Up
novel_mir1817	Down	novel_mir2280	Up
novel_mir468	Down	novel_mir5933	Up
mmu-let-7c-5p	Down	novel_mir1826	Up
novel_mir86	Down	novel_mir588	Up
novel_mir301	Down	novel_mir3620	Up
novel_mir1203	Down	novel_mir4818	Up
novel_mir1488	Down	novel_mir4669	Up
mmu-let-7b-5p	Down	novel_mir2700	Up
novel_mir556	Down	novel_mir546	Up
		mmu-miR-214-3p	Up
		novel_mir2396	Up
		novel_mir4227	Up
		novel_mir3802	Up
		novel_mir4942	Up
		novel_mir3759	Up
		novel_mir2000	Up
		novel_mir2591	Up
		novel_mir4677	Up
		novel_mir5577	Up
		novel_mir3158	Up
		novel_mir1429	Up
		novel_mir1428	Up
		novel_mir3169	Up
		novel_mir2474	Up
		novel_mir3992	Up
		novel_mir3074	Up
		novel_mir2018	Up
		novel_mir5610	Up
		novel_mir2518	Up
		novel_mir2945	Up
		novel_mir1452	Up
		novel_mir1539	Up
		novel_mir2469	Up
		novel_mir4187	Up
		novel_mir4413	Up
		novel_mir1384	Up
		novel_mir1234	Up
		novel_mir1556	Up
		novel_mir1187	Up
		novel_mir5400	Up
		novel_mir1534	Up
		novel_mir2457	Up
		novel_mir4366	Up
		novel_mir2131	Up
		novel_mir368	Up
		novel_mir3778	Up
		novel_mir1670	Up
		novel_mir432	Up
		novel_mir1113	Up
		novel_mir1626	Up
		novel_mir116	Up
		novel_mir37	Up
		novel_mir5325	Up
		novel_mir102	Up
		novel_mir1150	Up
		novel_mir4520	Up
		novel_mir3817	Up
		novel_mir453	Up
		novel_mir2951	Up
		novel_mir124	Up
		novel_mir1559	Up
		novel_mir751	Up
		novel_mir159	Up
		novel_mir297	Up
		novel_mir333	Up
		novel_mir4573	Up
		novel_mir358	Up
		novel_mir1903	Up
		mmu-miR-709	Up
		novel_mir1281	Up
		novel_mir2677	Up
		novel_mir264	Up
		novel_mir520	Up
		novel_mir975	Up
		novel_mir4800	Up
		novel_mir1565	Up
		novel_mir1597	Up
		novel_mir198	Up
		novel_mir1814	Up
		novel_mir1424	Up
		novel_mir269	Up
		novel_mir1468	Up
		novel_mir946	Up
		novel_mir585	Up
		novel_mir4753	Up
		novel_mir1596	Up
		novel_mir450	Up
		novel_mir238	Up
		novel_mir2394	Up
		novel_mir184	Up
		novel_mir199	Up
		novel_mir20	Up
		novel_mir267	Up
		novel_mir835	Up
		novel_mir3976	Up
		novel_mir169	Up
		novel_mir1928	Up
		novel_mir168	Up
		novel_mir2639	Up
		novel_mir1995	Up
		novel_mir382	Up
		novel_mir1230	Up
		novel_mir1206	Up
		novel_mir602	Up
		novel_mir282	Up
		novel_mir2714	Up
		novel_mir787	Up
		novel_mir480	Up
		novel_mir5551	Up
		novel_mir5049	Up
		novel_mir3322	Up
		novel_mir4168	Up
		novel_mir134	Up
		novel_mir3388	Up
		novel_mir101	Up
		novel_mir1441	Up
		novel_mir918	Up
		novel_mir1403	Up
		novel_mir5906	Up
		novel_mir1018	Up
		novel_mir3262	Up
		novel_mir1393	Up
		novel_mir205	Up
		novel_mir5299	Up
		novel_mir4840	Up
		novel_mir842	Up
		novel_mir1821	Up
		novel_mir2298	Up
		novel_mir1312	Up
		novel_mir648	Up
		novel_mir3671	Up
		novel_mir2099	Up
		novel_mir531	Up
		novel_mir549	Up
		novel_mir26	Up
		novel_mir283	Up
		novel_mir4361	Up
		novel_mir1399	Up
		novel_mir278	Up
		novel_mir4297	Up
		novel_mir426	Up
		novel_mir3429	Up
		novel_mir307	Up
		novel_mir115	Down
		novel_mir3353	Down
		novel_mir3723	Down
		novel_mir3503	Down
		novel_mir3399	Down
		novel_mir5107	Down
		novel_mir1326	Down
		novel_mir160	Down
		novel_mir2104	Down
		novel_mir1579	Down
		novel_mir3139	Down
		novel_mir5316	Down
		novel_mir1882	Down
		novel_mir4970	Down
		novel_mir2100	Down
		mmu-miR-7052-3p	Down
		mmu-miR-145a-3p	Down
		novel_mir1861	Down
		novel_mir717	Down
		novel_mir4489	Down
		novel_mir4058	Down
		novel_mir4706	Down
		novel_mir2460	Down
		novel_mir5004	Down
		mmu-miR-500-3p	Down
		novel_mir1073	Down
		novel_mir2530	Down
		novel_mir4223	Down
		novel_mir2273	Down
		novel_mir4209	Down
		novel_mir5062	Down
		novel_mir4111	Down
		novel_mir1793	Down
		mmu-miR-7051-5p	Down
		novel_mir2287	Down
		mmu-miR-6914-3p	Down
		novel_mir1425	Down
		novel_mir5863	Down
		novel_mir1214	Down
		novel_mir3680	Down
		novel_mir4508	Down
		novel_mir4193	Down
		novel_mir4874	Down
		mmu-miR-204-5p	Down
		mmu-miR-149-5p	Down
		novel_mir3438	Down
		novel_mir183	Down
		novel_mir3948	Down
		novel_mir1011	Down
		mmu-miR-501-3p	Down
		novel_mir3436	Down
		mmu-miR-484	Down
		novel_mir513	Down
		novel_mir180	Down
		novel_mir587	Down
		novel_mir2215	Down
		novel_mir5920	Down
		novel_mir3254	Down
		novel_mir1798	Down
		novel_mir448	Down
		novel_mir176	Down
		novel_mir3545	Down
		novel_mir142	Down
		mmu-miR-328-3p	Down
		novel_mir1641	Down
		novel_mir5596	Down
		novel_mir3858	Down
		novel_mir544	Down
		novel_mir973	Down
		novel_mir346	Down
		novel_mir201	Down
		novel_mir4431	Down
		novel_mir5183	Down
		novel_mir679	Down
		novel_mir398	Down
		novel_mir4990	Down
		NM_021463.4
		novel_mir726	Up
		novel_mir2982	Up
		novel_mir470	Up
		novel_mir740	Up
		novel_mir2586	Up
		novel_mir873	Up
		novel_mir2970	Up
		novel_mir275	Up
		novel_mir5544	Up
		novel_mir2269	Up
		novel_mir953	Up
		novel_mir657	Up
		novel_mir2060	Up
		mmu-let-7e-5p	Up
		novel_mir5998	Up
		novel_mir305	Up
		novel_mir3457	Up
		novel_mir2091	Up
		novel_mir518	Up
		novel_mir2168	Up
		novel_mir3190	Up
		novel_mir5598	Up
		novel_mir1731	Up
		novel_mir2715	Up
		novel_mir2019	Up
		novel_mir1832	Up
		novel_mir1764	Up
		novel_mir1410	Up
		novel_mir1726	Up
		novel_mir1931	Up
		novel_mir5786	Up
		novel_mir5905	Up
		novel_mir3224	Up
		novel_mir1430	Up
		novel_mir3495	Up
		novel_mir722	Up
		novel_mir4215	Up
		novel_mir1852	Up
		novel_mir4936	Up
		novel_mir2880	Up
		novel_mir3099	Up
		novel_mir632	Up
		novel_mir3634	Up
		novel_mir1440	Up
		novel_mir5333	Up
		novel_mir588	Up
		novel_mir1563	Up
		novel_mir1322	Up
		novel_mir2723	Up
		novel_mir2737	Up
		novel_mir1428	Up
		novel_mir1409	Up
		novel_mir3781	Up
		novel_mir1998	Up
		novel_mir893	Up
		novel_mir2018	Up
		novel_mir2588	Up
		novel_mir2161	Up
		novel_mir2024	Up
		novel_mir1896	Up
		novel_mir1113	Up
		mmu-miR-181b-5p	Up
		novel_mir159	Up
		novel_mir903	Up
		novel_mir1773	Up
		novel_mir1985	Up
		novel_mir902	Up
		novel_mir502	Up
		novel_mir612	Up
		novel_mir5036	Up
		novel_mir1348	Up
		novel_mir2200	Up
		novel_mir3322	Up
		novel_mir2598	Up
		novel_mir630	Up
		novel_mir345	Up
		novel_mir290	Up
		novel_mir4737	Up
		novel_mir3589	Up
		novel_mir2129	Up
		novel_mir251	Up
		novel_mir307	Up
		novel_mir2618	Down
		novel_mir3606	Down
		novel_mir2361	Down
		novel_mir248	Down
		novel_mir2219	Down
		mmu-miR-124-3p	Down
		novel_mir1425	Down
		mmu-miR-33-5p	Down
		novel_mir1920	Down
		mmu-let-7d-5p	Down
		novel_mir1817	Down
		novel_mir468	Down
		mmu-let-7c-5p	Down
		novel_mir86	Down
		novel_mir301	Down
		novel_mir1203	Down
		novel_mir1488	Down
		mmu-let-7b-5p	Down
		novel_mir556	Down
		NM_009203.3
		novel_mir5426	Up
		novel_mir545	Up
		novel_mir3667	Up
		novel_mir2145	Up
		novel_mir4062	Down
		novel_mir4475	Down
		NM_013632.4
		novel_mir6051	Up
		novel_mir4685	Up
		novel_mir3358	Up
		novel_mir259	Up
		novel_mir75	Up
		novel_mir814	Up
		novel_mir5919	Up
		novel_mir5013	Up
		novel_mir4594	Up
		novel_mir4672	Up
		novel_mir3891	Up
		novel_mir2898	Up
		novel_mir3130	Up
		novel_mir4324	Up
		novel_mir4863	Up
		novel_mir383	Up
		novel_mir6143	Up
		novel_mir1752	Up
		novel_mir4722	Up
		novel_mir2850	Up
		novel_mir4314	Up
		novel_mir1059	Up
		novel_mir1677	Up
		novel_mir4459	Up
		novel_mir402	Up
		novel_mir616	Up
		novel_mir2332	Up
		novel_mir2626	Up
		novel_mir2296	Up
		novel_mir5729	Up
		novel_mir3533	Up
		novel_mir1806	Up
		novel_mir3571	Up
		novel_mir3843	Up
		novel_mir2774	Up
		novel_mir242	Up
		novel_mir2488	Up
		novel_mir2956	Up
		novel_mir1098	Up
		novel_mir4215	Up
		novel_mir2139	Up
		novel_mir4498	Up
		novel_mir5582	Up
		novel_mir5691	Up
		novel_mir6122	Up
		novel_mir1440	Up
		novel_mir2096	Up
		novel_mir5858	Up
		novel_mir4323	Up
		mmu-miR-214-3p	Up
		novel_mir4176	Up
		novel_mir5394	Up
		novel_mir4524	Up
		novel_mir3296	Up
		novel_mir1756	Up
		novel_mir1405	Up
		novel_mir1378	Up
		novel_mir1922	Up
		novel_mir4754	Up
		novel_mir425	Up
		novel_mir3897	Up
		novel_mir527	Up
		novel_mir1266	Up
		novel_mir3542	Up
		novel_mir3521	Up
		novel_mir4144	Up
		novel_mir5689	Up
		novel_mir752	Up
		novel_mir1229	Up
		novel_mir2394	Up
		novel_mir137	Up
		novel_mir382	Up
		novel_mir758	Up
		novel_mir1637	Up
		novel_mir5551	Up
		novel_mir1377	Up
		novel_mir4909	Up
		novel_mir4566	Up
		novel_mir3562	Down
		novel_mir3962	Down
		novel_mir2887	Down
		novel_mir5107	Down
		novel_mir2943	Down
		novel_mir4424	Down
		novel_mir5952	Down
		novel_mir5453	Down
		novel_mir1373	Down
		novel_mir4626	Down
		novel_mir1621	Down
		novel_mir2358	Down
		mmu-miR-7051-5p	Down
		novel_mir5481	Down
		mmu-miR-140-3p	Down
		novel_mir4155	Down
		novel_mir2132	Down
		NM_025807.3
		novel_mir4479	Up
		novel_mir5501	Up
		novel_mir1664	Up
		novel_mir6045	Up
		novel_mir470	Up
		novel_mir4948	Up
		novel_mir1069	Up
		novel_mir5135	Up
		novel_mir3210	Up
		novel_mir5461	Up
		novel_mir5152	Up
		novel_mir955	Up
		novel_mir109	Up
		novel_mir5571	Up
		novel_mir500	Up
		novel_mir3891	Up
		novel_mir979	Up
		novel_mir953	Up
		novel_mir5156	Up
		novel_mir1154	Up
		novel_mir5402	Up
		novel_mir1718	Up
		novel_mir4998	Up
		novel_mir1165	Up
		novel_mir2034	Up
		novel_mir6014	Up
		novel_mir698	Up
		novel_mir1684	Up
		novel_mir860	Up
		novel_mir1342	Up
		novel_mir1805	Up
		novel_mir4693	Up
		novel_mir459	Up
		novel_mir1277	Up
		novel_mir1117	Up
		novel_mir3022	Up
		novel_mir2534	Up
		novel_mir798	Up
		novel_mir1701	Up
		novel_mir5171	Up
		novel_mir733	Up
		novel_mir2584	Up
		novel_mir1026	Up
		novel_mir2847	Up
		novel_mir998	Up
		novel_mir4989	Up
		novel_mir416	Up
		novel_mir3814	Up
		novel_mir241	Up
		novel_mir121	Up
		novel_mir5427	Up
		novel_mir1222	Up
		novel_mir2446	Up
		novel_mir5202	Up
		novel_mir5313	Up
		novel_mir1630	Up
		novel_mir3995	Up
		novel_mir938	Up
		novel_mir2980	Up
		novel_mir3952	Up
		novel_mir156	Up
		novel_mir5000	Up
		novel_mir1683	Up
		novel_mir4614	Up
		novel_mir4433	Up
		novel_mir1238	Up
		novel_mir4461	Up
		novel_mir378	Up
		novel_mir658	Up
		novel_mir2156	Up
		novel_mir1287	Up
		novel_mir3389	Up
		novel_mir668	Up
		novel_mir1592	Up
		novel_mir5267	Up
		novel_mir4098	Up
		novel_mir4224	Up
		novel_mir872	Up
		novel_mir4046	Up
		novel_mir3645	Up
		novel_mir2312	Up
		novel_mir3258	Up
		novel_mir2744	Up
		novel_mir3296	Up
		novel_mir2120	Up
		novel_mir3729	Up
		novel_mir4280	Up
		novel_mir2270	Up
		novel_mir5288	Up
		novel_mir2935	Up
		novel_mir3827	Up
		novel_mir2945	Up
		novel_mir1452	Up
		novel_mir5592	Up
		novel_mir688	Up
		novel_mir2177	Up
		novel_mir425	Up
		novel_mir4836	Up
		novel_mir865	Up
		novel_mir354	Up
		novel_mir1150	Up
		novel_mir206	Up
		novel_mir3	Up
		novel_mir333	Up
		novel_mir143	Up
		novel_mir2677	Up
		novel_mir520	Up
		novel_mir2308	Up
		novel_mir4101	Up
		novel_mir273	Up
		novel_mir585	Up
		novel_mir1596	Up
		novel_mir777	Up
		novel_mir1343	Up
		novel_mir166	Up
		novel_mir112	Up
		novel_mir168	Up
		novel_mir16	Up
		novel_mir4203	Up
		novel_mir1502	Up
		novel_mir155	Up
		novel_mir5049	Up
		novel_mir134	Up
		novel_mir918	Up
		novel_mir2243	Up
		novel_mir1115	Up
		novel_mir345	Up
		novel_mir4273	Up
		novel_mir5590	Up
		novel_mir1129	Up
		novel_mir131	Up
		novel_mir26	Up
		novel_mir60	Up
		novel_mir4361	Up
		novel_mir686	Up
		novel_mir251	Up
		novel_mir895	Down
		novel_mir3913	Down
		novel_mir4008	Down
		novel_mir2378	Down
		novel_mir2361	Down
		novel_mir160	Down
		novel_mir5234	Down
		novel_mir1579	Down
		novel_mir248	Down
		novel_mir5952	Down
		novel_mir580	Down
		novel_mir5411	Down
		novel_mir1696	Down
		novel_mir2829	Down
		novel_mir5500	Down
		novel_mir1213	Down
		novel_mir717	Down
		novel_mir4728	Down
		mmu-miR-124-3p	Down
		novel_mir5278	Down
		novel_mir3584	Down
		novel_mir2443	Down
		novel_mir3329	Down
		novel_mir2530	Down
		novel_mir5062	Down
		novel_mir3409	Down
		novel_mir2717	Down
		mmu-miR-7051-5p	Down
		novel_mir1719	Down
		novel_mir1226	Down
		novel_mir2599	Down
		novel_mir4508	Down
		mmu-miR-151-3p	Down
		novel_mir1086	Down
		novel_mir3771	Down
		novel_mir54	Down
		novel_mir3948	Down
		mmu-miR-326-3p	Down
		novel_mir3251	Down
		novel_mir1817	Down
		novel_mir3717	Down
		novel_mir468	Down
		novel_mir87	Down
		novel_mir800	Down
		novel_mir3903	Down
		novel_mir494	Down
		novel_mir301	Down
		novel_mir1203	Down
		novel_mir5251	Down
		novel_mir5596	Down
		novel_mir639	Down
		novel_mir973	Down
		novel_mir5846	Down
		novel_mir1119	Down
		novel_mir679	Down
		novel_mir164	Down
		novel_mir5377	Down
		NM_134069.3
		novel_mir45	Up
		novel_mir621	Up
		novel_mir486	Up
		novel_mir447	Up
		novel_mir4021	Up
		novel_mir370	Up
		novel_mir4597	Up
		novel_mir275	Up
		novel_mir2269	Up
		novel_mir2060	Up
		novel_mir1613	Up
		novel_mir1662	Up
		novel_mir1199	Up
		novel_mir3457	Up
		novel_mir695	Up
		novel_mir765	Up
		novel_mir1437	Up
		novel_mir1366	Up
		novel_mir911	Up
		novel_mir706	Up
		novel_mir709	Up
		novel_mir1283	Up
		novel_mir607	Up
		novel_mir1661	Up
		novel_mir1410	Up
		novel_mir5800	Up
		novel_mir2574	Up
		novel_mir1772	Up
		novel_mir1755	Up
		novel_mir2606	Up
		novel_mir5271	Up
		novel_mir1430	Up
		novel_mir2865	Up
		novel_mir5760	Up
		novel_mir3414	Up
		novel_mir875	Up
		novel_mir1656	Up
		novel_mir2274	Up
		novel_mir4410	Up
		novel_mir5938	Up
		novel_mir1699	Up
		novel_mir5933	Up
		novel_mir466	Up
		novel_mir2812	Up
		novel_mir893	Up
		novel_mir1452	Up
		novel_mir1046	Up
		novel_mir100	Up
		novel_mir565	Up
		novel_mir534	Up
		novel_mir1207	Up
		novel_mir1924	Up
		novel_mir747	Up
		novel_mir3613	Up
		novel_mir3507	Up
		novel_mir771	Up
		novel_mir1058	Up
		novel_mir648	Up
		novel_mir482	Up
		novel_mir2997	Down
		novel_mir1691	Down
		novel_mir2315	Down
		novel_mir2293	Down
		mmu-miR-204-5p	Down
		novel_mir5920	Down
		novel_mir86	Down
		mmu-miR-122-5p	Down
		NM_008061.4
		novel_mir4685	Up
		novel_mir1902	Up
		novel_mir713	Up
		novel_mir5657	Up
		novel_mir4018	Up
		novel_mir1666	Up
		novel_mir45	Up
		novel_mir4944	Up
		novel_mir1937	Up
		novel_mir370	Up
		novel_mir1265	Up
		novel_mir6119	Up
		novel_mir403	Up
		novel_mir2875	Up
		novel_mir986	Up
		novel_mir759	Up
		novel_mir412	Up
		novel_mir5719	Up
		novel_mir2159	Up
		novel_mir909	Up
		novel_mir2397	Up
		novel_mir4543	Up
		novel_mir2035	Up
		novel_mir2137	Up
		novel_mir2269	Up
		novel_mir2051	Up
		novel_mir200	Up
		novel_mir4369	Up
		novel_mir2060	Up
		novel_mir1613	Up
		novel_mir1513	Up
		novel_mir3811	Up
		novel_mir1532	Up
		novel_mir3073	Up
		novel_mir163	Up
		novel_mir1684	Up
		novel_mir2952	Up
		novel_mir2673	Up
		novel_mir3661	Up
		novel_mir6140	Up
		novel_mir495	Up
		novel_mir576	Up
		novel_mir5105	Up
		novel_mir765	Up
		novel_mir2994	Up
		novel_mir4724	Up
		novel_mir208	Up
		novel_mir2833	Up
		novel_mir3400	Up
		novel_mir5598	Up
		novel_mir1892	Up
		novel_mir4966	Up
		novel_mir1304	Up
		novel_mir5722	Up
		novel_mir4373	Up
		novel_mir4729	Up
		novel_mir5784	Up
		novel_mir1681	Up
		novel_mir4077	Up
		novel_mir3548	Up
		novel_mir647	Up
		novel_mir1661	Up
		novel_mir2998	Up
		novel_mir4949	Up
		novel_mir1222	Up
		novel_mir428	Up
		novel_mir5800	Up
		novel_mir951	Up
		novel_mir1842	Up
		novel_mir5313	Up
		novel_mir994	Up
		novel_mir2395	Up
		novel_mir5271	Up
		novel_mir2763	Up
		novel_mir2016	Up
		novel_mir4529	Up
		novel_mir125	Up
		novel_mir387	Up
		novel_mir4341	Up
		novel_mir5465	Up
		novel_mir2743	Up
		novel_mir2139	Up
		novel_mir2408	Up
		novel_mir1329	Up
		novel_mir1972	Up
		novel_mir939	Up
		novel_mir658	Up
		novel_mir4023	Up
		novel_mir582	Up
		novel_mir1181	Up
		novel_mir1879	Up
		novel_mir4869	Up
		novel_mir1900	Up
		novel_mir4394	Up
		novel_mir4648	Up
		novel_mir3050	Up
		novel_mir1823	Up
		novel_mir668	Up
		novel_mir5267	Up
		novel_mir2244	Up
		novel_mir2042	Up
		novel_mir1569	Up
		novel_mir4743	Up
		novel_mir2700	Up
		novel_mir466	Up
		mmu-miR-214-3p	Up
		novel_mir5516	Up
		novel_mir3834	Up
		novel_mir3802	Up
		novel_mir2179	Up
		novel_mir2903	Up
		novel_mir1506	Up
		novel_mir2098	Up
		novel_mir1409	Up
		novel_mir1957	Up
		novel_mir3169	Up
		novel_mir893	Up
		novel_mir5473	Up
		novel_mir5610	Up
		novel_mir4258	Up
		novel_mir4915	Up
		novel_mir2945	Up
		novel_mir5602	Up
		novel_mir949	Up
		novel_mir320	Up
		novel_mir2024	Up
		novel_mir6079	Up
		novel_mir565	Up
		novel_mir1041	Up
		novel_mir1234	Up
		novel_mir1187	Up
		novel_mir3897	Up
		novel_mir1432	Up
		novel_mir5805	Up
		novel_mir1626	Up
		novel_mir1208	Up
		novel_mir984	Up
		novel_mir102	Up
		novel_mir354	Up
		novel_mir1150	Up
		novel_mir1186	Up
		novel_mir2951	Up
		novel_mir1207	Up
		novel_mir3011	Up
		mmu-miR-709	Up
		novel_mir4204	Up
		novel_mir5277	Up
		novel_mir1924	Up
		novel_mir3667	Up
		novel_mir975	Up
		novel_mir5549	Up
		novel_mir1971	Up
		novel_mir1565	Up
		novel_mir74	Up
		novel_mir4241	Up
		novel_mir4982	Up
		novel_mir3613	Up
		novel_mir585	Up
		novel_mir2114	Up
		novel_mir227	Up
		novel_mir5807	Up
		novel_mir777	Up
		novel_mir4220	Up
		novel_mir184	Up
		novel_mir3872	Up
		novel_mir169	Up
		novel_mir3218	Up
		novel_mir2639	Up
		novel_mir1572	Up
		novel_mir2960	Up
		novel_mir1637	Up
		novel_mir250	Up
		novel_mir771	Up
		novel_mir282	Up
		novel_mir4203	Up
		novel_mir4097	Up
		novel_mir480	Up
		novel_mir113	Up
		novel_mir1403	Up
		novel_mir719	Up
		novel_mir4550	Up
		novel_mir4725	Up
		novel_mir457	Up
		novel_mir389	Up
		novel_mir3693	Up
		novel_mir304	Up
		novel_mir1399	Up
		novel_mir1489	Up
		mmu-miR-3074-2-3p	Down
		novel_mir3606	Down
		mmu-miR-17-5p	Down
		novel_mir1966	Down
		novel_mir126	Down
		novel_mir5107	Down
		novel_mir1668	Down
		novel_mir160	Down
		novel_mir1579	Down
		mmu-miR-8116	Down
		novel_mir2483	Down
		novel_mir3654	Down
		novel_mir3139	Down
		novel_mir1006	Down
		novel_mir5411	Down
		novel_mir2997	Down
		novel_mir5343	Down
		novel_mir2224	Down
		novel_mir2615	Down
		novel_mir2460	Down
		novel_mir5641	Down
		novel_mir1691	Down
		novel_mir1050	Down
		novel_mir5062	Down
		novel_mir5706	Down
		novel_mir1719	Down
		novel_mir4011	Down
		novel_mir3519	Down
		novel_mir5481	Down
		novel_mir2293	Down
		novel_mir3071	Down
		novel_mir4508	Down
		novel_mir3127	Down
		mmu-miR-93-5p	Down
		novel_mir3229	Down
		novel_mir3251	Down
		novel_mir340	Down
		novel_mir180	Down
		novel_mir87	Down
		novel_mir680	Down
		mmu-miR-485-5p	Down
		novel_mir313	Down
		novel_mir4105	Down
		novel_mir4050	Down
		novel_mir4500	Down
		novel_mir2826	Down
		novel_mir3664	Down
		novel_mir1488	Down
		novel_mir2657	Down
		novel_mir5596	Down
		mmu-miR-574-5p	Down
		novel_mir3858	Down
		novel_mir201	Down
		novel_mir347	Down
		novel_mir164	Down
		novel_mir85	Down
		novel_mir188	Down
		XM_006506148.3
		novel_mir45	Up
		novel_mir470	Up
		novel_mir403	Up
		novel_mir200	Up
		novel_mir4681	Up
		novel_mir1344	Up
		novel_mir6088	Up
		novel_mir2091	Up
		novel_mir1526	Up
		novel_mir1681	Up
		novel_mir6089	Up
		novel_mir2314	Up
		novel_mir3417	Up
		novel_mir3548	Up
		novel_mir1764	Up
		novel_mir1358	Up
		novel_mir5087	Up
		novel_mir2929	Up
		novel_mir5122	Up
		novel_mir4589	Up
		novel_mir5263	Up
		novel_mir1856	Up
		novel_mir4215	Up
		novel_mir4936	Up
		novel_mir2410	Up
		novel_mir5204	Up
		novel_mir3658	Up
		novel_mir2353	Up
		novel_mir2297	Up
		novel_mir2161	Up
		novel_mir823	Up
		novel_mir3897	Up
		novel_mir770	Up
		novel_mir3332	Up
		novel_mir2155	Up
		novel_mir4800	Up
		novel_mir3507	Up
		novel_mir2200	Up
		novel_mir250	Up
		novel_mir4203	Up
		novel_mir4831	Up
		novel_mir2560	Up
		mmu-miR-193b-3p	Down
		novel_mir5291	Down
		novel_mir5234	Down
		novel_mir4752	Down
		novel_mir3754	Down
		novel_mir2773	Down
		novel_mir1920	Down
		novel_mir916	Down
		novel_mir1488	Down
		novel_mir3579	Down
		novel_mir5917	Down
		novel_mir347	Down
		novel_mir2477	Down
		NM_001164370.1
		novel_mir1128	Up
		novel_mir486	Up
		novel_mir5685	Up
		novel_mir403	Up
		novel_mir1096	Up
		mmu-miR-199a-5p	Up
		novel_mir3650	Up
		novel_mir277	Up
		novel_mir365	Up
		novel_mir2034	Up
		novel_mir3622	Up
		novel_mir1768	Up
		novel_mir4513	Up
		novel_mir2994	Up
		novel_mir5002	Up
		novel_mir4482	Up
		novel_mir4194	Up
		novel_mir1276	Up
		novel_mir5406	Up
		novel_mir3796	Up
		novel_mir998	Up
		novel_mir2170	Up
		novel_mir1410	Up
		novel_mir4411	Up
		novel_mir4179	Up
		novel_mir1901	Up
		novel_mir4988	Up
		novel_mir4461	Up
		novel_mir4821	Up
		novel_mir2218	Up
		novel_mir2327	Up
		novel_mir666	Up
		novel_mir1913	Up
		novel_mir5267	Up
		novel_mir1159	Up
		novel_mir2704	Up
		novel_mir3459	Up
		novel_mir5842	Up
		novel_mir3132	Up
		novel_mir5990	Up
		novel_mir4045	Up
		novel_mir2199	Up
		novel_mir5400	Up
		novel_mir2918	Up
		novel_mir432	Up
		novel_mir2951	Up
		novel_mir2011	Up
		novel_mir2118	Up
		novel_mir1286	Up
		novel_mir5609	Up
		novel_mir5021	Up
		novel_mir182	Up
		novel_mir1565	Up
		novel_mir303	Up
		novel_mir2639	Up
		novel_mir4746	Up
		novel_mir3378	Up
		novel_mir2714	Up
		novel_mir1959	Up
		novel_mir103	Up
		novel_mir997	Up
		novel_mir307	Up
		mmu-miR-532-5p	Down
		mmu-miR-429-3p	Down
		novel_mir3503	Down
		novel_mir5778	Down
		novel_mir1495	Down
		novel_mir4058	Down
		novel_mir3862	Down
		novel_mir5062	Down
		novel_mir4508	Down
		novel_mir5466	Down
		novel_mir82	Down
		novel_mir680	Down
		mmu-miR-485-5p	Down
		novel_mir800	Down
		novel_mir359	Down
		novel_mir1930	Down
		novel_mir201	Down
		mmu-miR-205-5p	Down
		novel_mir118	Down

## Sheet: normal control vs allopurinol
GO：biological_process
urate biosynthetic process		urate metabolic process		urate transport
NM_021463.4		NM_001164370.1		NM_134069.3
novel_mir2019	Up	novel_mir2034	Up	novel_mir1366	Up
novel_mir677	Up	novel_mir277	Up	novel_mir1430	Up
mmu-let-7e-5p	Up	novel_mir1775	Up	novel_mir3414	Up
novel_mir1713	Up	novel_mir6060	Up	novel_mir486	Up
novel_mir2161	Up	novel_mir1913	Up	novel_mir4185	Up
novel_mir1430	Up	novel_mir486	Up	novel_mir4326	Up
novel_mir5200	Up	novel_mir4461	Up	mmu-miR-1934-5p	Up
novel_mir2982	Up	novel_mir5842	Up	novel_mir45	Up
novel_mir2168	Up	novel_mir3108	Up	novel_mir1699	Up
novel_mir2970	Up	novel_mir4513	Up	novel_mir447	Up
novel_mir5544	Up	novel_mir4482	Up	novel_mir1662	Up
novel_mir2024	Up	novel_mir2730	Up	novel_mir607	Up
novel_mir2975	Up	novel_mir584	Up	novel_mir1654	Up
novel_mir873	Up	novel_mir666	Up	novel_mir621	Up
novel_mir5998	Up	novel_mir77	Up	novel_mir6116	Up
novel_mir3495	Up	novel_mir2170	Up	novel_mir1452	Up
novel_mir5786	Up	novel_mir2870	Up	novel_mir2060	Up
novel_mir5347	Up	novel_mir4194	Up	novel_mir2787	Up
novel_mir2737	Up	novel_mir2499	Up	novel_mir4734	Up
novel_mir3131	Up	novel_mir4508	Up	novel_mir893	Up
novel_mir2060	Up	mmu-miR-485-5p	Up	mmu-miR-211-5p	Up
novel_mir5150	Up	novel_mir431	Up	novel_mir395	Down
novel_mir2018	Up	novel_mir421	Up	novel_mir5920	Down
novel_mir3238	Up	novel_mir1495	Up	novel_mir152	Down
novel_mir893	Up	novel_mir5678	Up	novel_mir2997	Down
novel_mir1440	Up	novel_mir4331	Up	novel_mir1473	Down
novel_mir4675	Up	novel_mir432	Up	novel_mir3530	Down
novel_mir2499	Up	novel_mir4165	Down	novel_mir648	Down
novel_mir3322	Up	novel_mir103	Down	novel_mir4320	Down
mmu-miR-33-5p	Up	novel_mir5778	Down	novel_mir1691	Down
novel_mir1425	Up	novel_mir2714	Down	novel_mir1924	Down
novel_mir1348	Up	novel_mir5021	Down	novel_mir2315	Down
mmu-let-7a-5p	Up	novel_mir5609	Down	novel_mir1237	Down
mmu-let-7c-5p	Up	novel_mir4767	Down	novel_mir1207	Down
novel_mir1894	Up	novel_mir4058	Down	novel_mir3568	Down
mmu-let-7b-5p	Up	novel_mir3862	Down	novel_mir747	Down
novel_mir1920	Down	novel_mir4746	Down	novel_mir1058	Down
novel_mir2618	Down	novel_mir1286	Down	novel_mir1744	Down
novel_mir1817	Down	novel_mir5062	Down	novel_mir3613	Down
novel_mir556	Down	novel_mir435	Down	novel_mir2293	Down
novel_mir1203	Down	novel_mir2118	Down	novel_mir3507	Down
novel_mir3606	Down	novel_mir4181	Down	novel_mir4214	Down
novel_mir2361	Down	novel_mir2639	Down	novel_mir482	Down
novel_mir630	Down	novel_mir2011	Down	novel_mir86	Down
novel_mir248	Down	novel_mir2951	Down	novel_mir836	Down
novel_mir2219	Down	novel_mir5466	Down	novel_mir4570	Down
novel_mir1473	Down	novel_mir1714	Down	NM_009203.3
novel_mir903	Down	novel_mir997	Down	novel_mir2145	Down
novel_mir251	Down	novel_mir118	Down	novel_mir3667	Down
mmu-miR-124-3p	Down	novel_mir3378	Down	novel_mir4475	Down
novel_mir2129	Down	novel_mir1930	Down	novel_mir4062	Down
novel_mir1985	Down	novel_mir800	Down	XM_006506148.3
novel_mir2015	Down	novel_mir303	Down	novel_mir1681	Up
novel_mir1773	Down	novel_mir394	Down	novel_mir2161	Up
novel_mir4466	Down	novel_mir1659	Down	novel_mir200	Up
novel_mir1648	Down	novel_mir307	Down	novel_mir1775	Up
novel_mir1113	Down	novel_mir359	Down	novel_mir45	Up
novel_mir5036	Down	mmu-miR-429-3p	Down	novel_mir2410	Up
novel_mir2200	Down	novel_mir82	Down	novel_mir5263	Up
novel_mir290	Down	novel_mir201	Down	novel_mir1344	Up
novel_mir148	Down	NM_008061.4		novel_mir4001	Up
novel_mir4737	Down	novel_mir677	Up	novel_mir4589	Up
novel_mir86	Down	novel_mir4915	Up	novel_mir770	Up
novel_mir468	Down	novel_mir5105	Up	novel_mir690	Up
novel_mir307	Down	novel_mir5784	Up	novel_mir3238	Up
novel_mir502	Down	novel_mir1681	Up	novel_mir2297	Up
novel_mir301	Down	novel_mir3493	Up	novel_mir2773	Up
novel_mir345	Down	novel_mir200	Up	novel_mir2477	Up
NM_013632.4		novel_mir1895	Up	novel_mir3475	Up
novel_mir3493	Up	novel_mir1190	Up	novel_mir4800	Up
novel_mir4617	Up	novel_mir5771	Up	novel_mir1920	Down
novel_mir796	Up	novel_mir530	Up	novel_mir328	Down
novel_mir1677	Up	novel_mir4543	Up	novel_mir234	Down
novel_mir1922	Up	novel_mir576	Up	novel_mir5291	Down
novel_mir3571	Up	novel_mir1759	Up	novel_mir1634	Down
novel_mir5034	Up	novel_mir5750	Up	novel_mir5234	Down
novel_mir4524	Up	novel_mir582	Up	novel_mir624	Down
novel_mir2850	Up	novel_mir2386	Up	novel_mir4752	Down
novel_mir1752	Up	novel_mir2573	Up	novel_mir685	Down
novel_mir4498	Up	novel_mir45	Up	novel_mir4203	Down
novel_mir6143	Up	novel_mir2024	Up	novel_mir3754	Down
novel_mir1378	Up	novel_mir3108	Up	novel_mir1831	Down
novel_mir5038	Up	novel_mir412	Up	novel_mir2560	Down
novel_mir259	Up	novel_mir6033	Up	novel_mir2155	Down
novel_mir5723	Up	novel_mir4120	Up	novel_mir2684	Down
novel_mir1806	Up	novel_mir4944	Up	novel_mir3332	Down
novel_mir814	Up	novel_mir1041	Up	novel_mir4026	Down
novel_mir2139	Up	novel_mir1842	Up	novel_mir2200	Down
novel_mir3891	Up	novel_mir3400	Up	novel_mir3507	Down
novel_mir4863	Up	novel_mir2020	Up	novel_mir250	Down
novel_mir463	Up	novel_mir3661	Up	novel_mir4908	Down
novel_mir5013	Up	novel_mir2035	Up	novel_mir347	Down
novel_mir3130	Up	novel_mir5871	Up	novel_mir1714	Down
novel_mir2898	Up	novel_mir1304	Up	novel_mir5917	Down
novel_mir616	Up	novel_mir1823	Up	novel_mir3579	Down
novel_mir1440	Up	novel_mir2139	Up	mmu-miR-193b-3p	Down
novel_mir1637	Up	novel_mir1892	Up	novel_mir916	Down
novel_mir5481	Up	novel_mir5313	Up
novel_mir2358	Up	novel_mir1937	Up
novel_mir3542	Up	novel_mir584	Up
novel_mir4574	Up	novel_mir2159	Up
mmu-miR-140-3p	Down	novel_mir1265	Up
novel_mir395	Down	novel_mir6116	Up
novel_mir752	Down	novel_mir2060	Up
novel_mir5247	Down	novel_mir1386	Up
novel_mir3962	Down	novel_mir3811	Up
novel_mir2887	Down	novel_mir4734	Up
novel_mir5107	Down	novel_mir125	Up
novel_mir4779	Down	novel_mir1268	Up
novel_mir4424	Down	novel_mir893	Up
novel_mir537	Down	novel_mir1626	Up
novel_mir5477	Down	novel_mir282	Up
novel_mir1377	Down	novel_mir4508	Up
novel_mir5952	Down	mmu-miR-485-5p	Up
novel_mir5453	Down	novel_mir1637	Up
novel_mir137	Down	novel_mir5481	Up
novel_mir1373	Down	novel_mir227	Up
novel_mir4626	Down	novel_mir585	Up
novel_mir1621	Down	novel_mir431	Up
novel_mir3521	Down	novel_mir1208	Up
novel_mir4027	Down	novel_mir184	Up
mmu-miR-7051-5p	Down	mmu-miR-3074-2-3p	Up
novel_mir3568	Down	novel_mir3519	Up
novel_mir2905	Down	novel_mir4331	Up
novel_mir5689	Down	novel_mir1894	Up
novel_mir2694	Down	novel_mir912	Up
novel_mir456	Down	novel_mir2114	Up
novel_mir4908	Down	novel_mir3251	Down
novel_mir2132	Down	novel_mir395	Down
novel_mir3854	Down	novel_mir164	Down
novel_mir3562	Down	novel_mir1762	Down
novel_mir348	Down	novel_mir4663	Down
novel_mir577	Down	novel_mir3606	Down
novel_mir758	Down	novel_mir234	Down
novel_mir3384	Down	mmu-miR-17-5p	Down
novel_mir382	Down	novel_mir1291	Down
NM_001164370.1		novel_mir4050	Down
novel_mir2034	Up	novel_mir1966	Down
novel_mir277	Up	novel_mir2657	Down
novel_mir1775	Up	novel_mir4725	Down
novel_mir6060	Up	novel_mir1233	Down
novel_mir1913	Up	novel_mir5107	Down
novel_mir486	Up	novel_mir496	Down
novel_mir4461	Up	novel_mir975	Down
novel_mir5842	Up	novel_mir1668	Down
novel_mir3108	Up	novel_mir160	Down
novel_mir4513	Up	novel_mir3858	Down
novel_mir4482	Up	novel_mir1544	Down
novel_mir2730	Up	novel_mir1579	Down
novel_mir584	Up	mmu-miR-8116	Down
novel_mir666	Up	novel_mir2483	Down
novel_mir77	Up	novel_mir3739	Down
novel_mir2170	Up	novel_mir3654	Down
novel_mir2870	Up	novel_mir3139	Down
novel_mir4194	Up	novel_mir1006	Down
novel_mir2499	Up	novel_mir5411	Down
novel_mir4508	Up	novel_mir2997	Down
mmu-miR-485-5p	Up	novel_mir781	Down
novel_mir431	Up	novel_mir1473	Down
novel_mir421	Up	novel_mir5343	Down
novel_mir1495	Up	mmu-miR-574-5p	Down
novel_mir5678	Up	novel_mir950	Down
novel_mir4331	Up	novel_mir4203	Down
novel_mir432	Up	novel_mir304	Down
novel_mir4165	Down	novel_mir1700	Down
novel_mir103	Down	novel_mir457	Down
novel_mir5778	Down	novel_mir3530	Down
novel_mir2714	Down	novel_mir2922	Down
novel_mir5021	Down	novel_mir5823	Down
novel_mir5609	Down	novel_mir2615	Down
novel_mir4767	Down	novel_mir1691	Down
novel_mir4058	Down	mmu-miR-709	Down
novel_mir3862	Down	novel_mir1924	Down
novel_mir4746	Down	novel_mir4982	Down
novel_mir1286	Down	novel_mir1050	Down
novel_mir5062	Down	novel_mir2124	Down
novel_mir435	Down	novel_mir5062	Down
novel_mir2118	Down	novel_mir2558	Down
novel_mir4181	Down	novel_mir719	Down
novel_mir2639	Down	novel_mir1237	Down
novel_mir2011	Down	novel_mir5706	Down
novel_mir2951	Down	novel_mir435	Down
novel_mir5466	Down	novel_mir4466	Down
novel_mir1714	Down	novel_mir113	Down
novel_mir997	Down	novel_mir74	Down
novel_mir118	Down	novel_mir5337	Down
novel_mir3378	Down	novel_mir1719	Down
novel_mir1930	Down	novel_mir1207	Down
novel_mir800	Down	novel_mir1572	Down
novel_mir303	Down	novel_mir3667	Down
novel_mir394	Down	novel_mir2905	Down
novel_mir1659	Down	novel_mir102	Down
novel_mir307	Down	novel_mir1295	Down
novel_mir359	Down	novel_mir4550	Down
mmu-miR-429-3p	Down	novel_mir4220	Down
novel_mir82	Down	novel_mir4228	Down
novel_mir201	Down	novel_mir3613	Down
		novel_mir2293	Down
		novel_mir4241	Down
		novel_mir3071	Down
		novel_mir6149	Down
		novel_mir5549	Down
		novel_mir3218	Down
		novel_mir3127	Down
		novel_mir3011	Down
		novel_mir2960	Down
		novel_mir250	Down
		novel_mir2639	Down
		novel_mir705	Down
		novel_mir5277	Down
		mmu-miR-470-5p	Down
		novel_mir354	Down
		novel_mir2951	Down
		mmu-miR-93-5p	Down
		novel_mir347	Down
		novel_mir274	Down
		novel_mir188	Down
		novel_mir1489	Down
		novel_mir1403	Down
		novel_mir340	Down
		novel_mir819	Down
		novel_mir87	Down
		novel_mir85	Down
		novel_mir169	Down
		novel_mir3664	Down
		novel_mir313	Down
		novel_mir1399	Down
		novel_mir768	Down
		novel_mir5104	Down
		novel_mir2224	Down
		novel_mir777	Down
		novel_mir201	Down
		novel_mir2826	Down
		novel_mir691	Down
		XM_006506148.3
		novel_mir1681	Up
		novel_mir2161	Up
		novel_mir200	Up
		novel_mir1775	Up
		novel_mir45	Up
		novel_mir2410	Up
		novel_mir5263	Up
		novel_mir1344	Up
		novel_mir4001	Up
		novel_mir4589	Up
		novel_mir770	Up
		novel_mir690	Up
		novel_mir3238	Up
		novel_mir2297	Up
		novel_mir2773	Up
		novel_mir2477	Up
		novel_mir3475	Up
		novel_mir4800	Up
		novel_mir1920	Down
		novel_mir328	Down
		novel_mir234	Down
		novel_mir5291	Down
		novel_mir1634	Down
		novel_mir5234	Down
		novel_mir624	Down
		novel_mir4752	Down
		novel_mir685	Down
		novel_mir4203	Down
		novel_mir3754	Down
		novel_mir1831	Down
		novel_mir2560	Down
		novel_mir2155	Down
		novel_mir2684	Down
		novel_mir3332	Down
		novel_mir4026	Down
		novel_mir2200	Down
		novel_mir3507	Down
		novel_mir250	Down
		novel_mir4908	Down
		novel_mir347	Down
		novel_mir1714	Down
		novel_mir5917	Down
		novel_mir3579	Down
		mmu-miR-193b-3p	Down
		novel_mir916	Down
		NM_134069.3
		novel_mir1366	Up
		novel_mir1430	Up
		novel_mir3414	Up
		novel_mir486	Up
		novel_mir4185	Up
		novel_mir4326	Up
		mmu-miR-1934-5p	Up
		novel_mir45	Up
		novel_mir1699	Up
		novel_mir447	Up
		novel_mir1662	Up
		novel_mir607	Up
		novel_mir1654	Up
		novel_mir621	Up
		novel_mir6116	Up
		novel_mir1452	Up
		novel_mir2060	Up
		novel_mir2787	Up
		novel_mir4734	Up
		novel_mir893	Up
		mmu-miR-211-5p	Up
		novel_mir395	Down
		novel_mir5920	Down
		novel_mir152	Down
		novel_mir2997	Down
		novel_mir1473	Down
		novel_mir3530	Down
		novel_mir648	Down
		novel_mir4320	Down
		novel_mir1691	Down
		novel_mir1924	Down
		novel_mir2315	Down
		novel_mir1237	Down
		novel_mir1207	Down
		novel_mir3568	Down
		novel_mir747	Down
		novel_mir1058	Down
		novel_mir1744	Down
		novel_mir3613	Down
		novel_mir2293	Down
		novel_mir3507	Down
		novel_mir4214	Down
		novel_mir482	Down
		novel_mir86	Down
		novel_mir836	Down
		novel_mir4570	Down
		NM_025807.3
		novel_mir677	Up
		novel_mir2034	Up
		novel_mir5501	Up
		novel_mir3493	Up
		novel_mir6014	Up
		novel_mir2974	Up
		novel_mir3210	Up
		mmu-miR-330-5p	Up
		novel_mir4224	Up
		novel_mir5035	Up
		novel_mir865	Up
		novel_mir3075	Up
		novel_mir5288	Up
		novel_mir5135	Up
		novel_mir2465	Up
		novel_mir4735	Up
		novel_mir4461	Up
		novel_mir2745	Up
		novel_mir4288	Up
		novel_mir2270	Up
		novel_mir1154	Up
		novel_mir2934	Up
		novel_mir5017	Up
		novel_mir1805	Up
		novel_mir798	Up
		novel_mir3258	Up
		novel_mir2117	Up
		novel_mir979	Up
		novel_mir5921	Up
		novel_mir3891	Up
		novel_mir3995	Up
		novel_mir5313	Up
		novel_mir459	Up
		novel_mir121	Up
		novel_mir1664	Up
		novel_mir1452	Up
		novel_mir860	Up
		novel_mir500	Up
		novel_mir2744	Up
		novel_mir5402	Up
		novel_mir3814	Up
		novel_mir4734	Up
		novel_mir4098	Up
		novel_mir938	Up
		novel_mir1069	Up
		novel_mir1287	Up
		novel_mir4989	Up
		novel_mir4918	Up
		novel_mir2312	Up
		mmu-miR-6948-3p	Up
		novel_mir3	Up
		novel_mir520	Up
		novel_mir4508	Up
		novel_mir1325	Up
		novel_mir1696	Up
		novel_mir585	Up
		novel_mir5500	Up
		novel_mir2677	Up
		mmu-miR-151-5p	Up
		novel_mir3908	Up
		novel_mir1119	Up
		novel_mir60	Up
		novel_mir4331	Up
		novel_mir1894	Up
		novel_mir487	Up
		mmu-miR-151-3p	Up
		novel_mir973	Up
		novel_mir3251	Down
		novel_mir3717	Down
		novel_mir895	Down
		novel_mir1817	Down
		novel_mir679	Down
		novel_mir164	Down
		novel_mir1813	Down
		novel_mir1203	Down
		novel_mir3903	Down
		novel_mir3913	Down
		novel_mir166	Down
		novel_mir2361	Down
		novel_mir160	Down
		novel_mir5846	Down
		novel_mir5234	Down
		novel_mir1579	Down
		novel_mir248	Down
		novel_mir437	Down
		novel_mir5952	Down
		novel_mir580	Down
		novel_mir5411	Down
		novel_mir1115	Down
		novel_mir4101	Down
		novel_mir4203	Down
		novel_mir134	Down
		novel_mir1213	Down
		novel_mir251	Down
		novel_mir4767	Down
		novel_mir717	Down
		novel_mir918	Down
		novel_mir4390	Down
		novel_mir4728	Down
		mmu-miR-124-3p	Down
		novel_mir2182	Down
		novel_mir4273	Down
		novel_mir3172	Down
		novel_mir5278	Down
		novel_mir3584	Down
		novel_mir131	Down
		novel_mir2443	Down
		novel_mir206	Down
		novel_mir3329	Down
		novel_mir791	Down
		novel_mir2530	Down
		novel_mir5062	Down
		novel_mir168	Down
		mmu-miR-7051-5p	Down
		novel_mir1719	Down
		novel_mir1953	Down
		novel_mir2780	Down
		novel_mir1226	Down
		novel_mir273	Down
		novel_mir653	Down
		novel_mir5049	Down
		novel_mir5590	Down
		novel_mir1343	Down
		novel_mir2599	Down
		novel_mir609	Down
		novel_mir833	Down
		novel_mir354	Down
		novel_mir1086	Down
		novel_mir54	Down
		novel_mir62	Down
		novel_mir3771	Down
		novel_mir333	Down
		novel_mir87	Down
		novel_mir468	Down
		novel_mir1013	Down
		novel_mir800	Down
		novel_mir1694	Down
		novel_mir394	Down
		novel_mir1659	Down
		novel_mir26	Down
		novel_mir197	Down
		novel_mir16	Down
		novel_mir5377	Down
		novel_mir143	Down
		novel_mir1025	Down
		novel_mir2308	Down
		novel_mir777	Down
		novel_mir3948	Down
		novel_mir301	Down
		novel_mir345	Down
		novel_mir1502	Down
		novel_mir686	Down
		NM_009203.3
		novel_mir2145	Down
		novel_mir3667	Down
		novel_mir4475	Down
		novel_mir4062	Down
		NM_013632.4
		novel_mir3493	Up
		novel_mir4617	Up
		novel_mir796	Up
		novel_mir1677	Up
		novel_mir1922	Up
		novel_mir3571	Up
		novel_mir5034	Up
		novel_mir4524	Up
		novel_mir2850	Up
		novel_mir1752	Up
		novel_mir4498	Up
		novel_mir6143	Up
		novel_mir1378	Up
		novel_mir5038	Up
		novel_mir259	Up
		novel_mir5723	Up
		novel_mir1806	Up
		novel_mir814	Up
		novel_mir2139	Up
		novel_mir3891	Up
		novel_mir4863	Up
		novel_mir463	Up
		novel_mir5013	Up
		novel_mir3130	Up
		novel_mir2898	Up
		novel_mir616	Up
		novel_mir1440	Up
		novel_mir1637	Up
		novel_mir5481	Up
		novel_mir2358	Up
		novel_mir3542	Up
		novel_mir4574	Up
		mmu-miR-140-3p	Down
		novel_mir395	Down
		novel_mir752	Down
		novel_mir5247	Down
		novel_mir3962	Down
		novel_mir2887	Down
		novel_mir5107	Down
		novel_mir4779	Down
		novel_mir4424	Down
		novel_mir537	Down
		novel_mir5477	Down
		novel_mir1377	Down
		novel_mir5952	Down
		novel_mir5453	Down
		novel_mir137	Down
		novel_mir1373	Down
		novel_mir4626	Down
		novel_mir1621	Down
		novel_mir3521	Down
		novel_mir4027	Down
		mmu-miR-7051-5p	Down
		novel_mir3568	Down
		novel_mir2905	Down
		novel_mir5689	Down
		novel_mir2694	Down
		novel_mir456	Down
		novel_mir4908	Down
		novel_mir2132	Down
		novel_mir3854	Down
		novel_mir3562	Down
		novel_mir348	Down
		novel_mir577	Down
		novel_mir758	Down
		novel_mir3384	Down
		novel_mir382	Down
		NM_021463.4
		novel_mir2019	Up
		novel_mir677	Up
		mmu-let-7e-5p	Up
		novel_mir1713	Up
		novel_mir2161	Up
		novel_mir1430	Up
		novel_mir5200	Up
		novel_mir2982	Up
		novel_mir2168	Up
		novel_mir2970	Up
		novel_mir5544	Up
		novel_mir2024	Up
		novel_mir2975	Up
		novel_mir873	Up
		novel_mir5998	Up
		novel_mir3495	Up
		novel_mir5786	Up
		novel_mir5347	Up
		novel_mir2737	Up
		novel_mir3131	Up
		novel_mir2060	Up
		novel_mir5150	Up
		novel_mir2018	Up
		novel_mir3238	Up
		novel_mir893	Up
		novel_mir1440	Up
		novel_mir4675	Up
		novel_mir2499	Up
		novel_mir3322	Up
		mmu-miR-33-5p	Up
		novel_mir1425	Up
		novel_mir1348	Up
		mmu-let-7a-5p	Up
		mmu-let-7c-5p	Up
		novel_mir1894	Up
		mmu-let-7b-5p	Up
		novel_mir1920	Down
		novel_mir2618	Down
		novel_mir1817	Down
		novel_mir556	Down
		novel_mir1203	Down
		novel_mir3606	Down
		novel_mir2361	Down
		novel_mir630	Down
		novel_mir248	Down
		novel_mir2219	Down
		novel_mir1473	Down
		novel_mir903	Down
		novel_mir251	Down
		mmu-miR-124-3p	Down
		novel_mir2129	Down
		novel_mir1985	Down
		novel_mir2015	Down
		novel_mir1773	Down
		novel_mir4466	Down
		novel_mir1648	Down
		novel_mir1113	Down
		novel_mir5036	Down
		novel_mir2200	Down
		novel_mir290	Down
		novel_mir148	Down
		novel_mir4737	Down
		novel_mir86	Down
		novel_mir468	Down
		novel_mir307	Down
		novel_mir502	Down
		novel_mir301	Down
		novel_mir345	Down
		XM_006503881.3
		novel_mir3425	Up
		novel_mir873	Up
		novel_mir1725	Up
		novel_mir1892	Up
		novel_mir2737	Up
		novel_mir1926	Up
		novel_mir930	Up
		novel_mir332	Up
		novel_mir4800	Up
		novel_mir3754	Down
		novel_mir158	Down
		novel_mir5337	Down
		novel_mir4181	Down
		novel_mir3890	Down
		novel_mir245	Down
		novel_mir3664	Down
		novel_mir502	Down
		novel_mir345	Down
		XM_006503685.3
		novel_mir4366	Up
		novel_mir1245	Up
		novel_mir1366	Up
		novel_mir5447	Up
		novel_mir6014	Up
		novel_mir2729	Up
		novel_mir240	Up
		novel_mir3759	Up
		novel_mir4676	Up
		novel_mir1895	Up
		novel_mir1190	Up
		novel_mir4617	Up
		novel_mir6060	Up
		novel_mir2165	Up
		novel_mir5338	Up
		novel_mir2661	Up
		novel_mir1807	Up
		novel_mir562	Up
		novel_mir4543	Up
		novel_mir2541	Up
		novel_mir3425	Up
		novel_mir1826	Up
		novel_mir2168	Up
		novel_mir3177	Up
		novel_mir2465	Up
		novel_mir1528	Up
		novel_mir1384	Up
		novel_mir6118	Up
		novel_mir889	Up
		novel_mir3281	Up
		novel_mir4461	Up
		novel_mir5636	Up
		novel_mir2471	Up
		novel_mir1617	Up
		novel_mir2930	Up
		novel_mir45	Up
		novel_mir876	Up
		novel_mir873	Up
		novel_mir2387	Up
		novel_mir3077	Up
		novel_mir4942	Up
		novel_mir259	Up
		novel_mir1556	Up
		novel_mir6020	Up
		novel_mir5030	Up
		novel_mir1631	Up
		novel_mir5182	Up
		novel_mir5681	Up
		novel_mir4482	Up
		novel_mir1021	Up
		novel_mir4012	Up
		novel_mir5471	Up
		novel_mir3361	Up
		novel_mir1530	Up
		novel_mir76	Up
		novel_mir3233	Up
		novel_mir607	Up
		novel_mir2756	Up
		novel_mir1304	Up
		novel_mir2518	Up
		novel_mir5403	Up
		novel_mir922	Up
		novel_mir2457	Up
		novel_mir2653	Up
		novel_mir2139	Up
		novel_mir2782	Up
		novel_mir5347	Up
		novel_mir5313	Up
		novel_mir524	Up
		novel_mir459	Up
		novel_mir5492	Up
		novel_mir844	Up
		novel_mir1100	Up
		novel_mir1452	Up
		novel_mir1037	Up
		novel_mir5969	Up
		novel_mir2000	Up
		novel_mir5861	Up
		novel_mir331	Up
		novel_mir4194	Up
		novel_mir669	Up
		novel_mir2018	Up
		novel_mir4559	Up
		novel_mir5084	Up
		novel_mir4098	Up
		novel_mir3238	Up
		novel_mir978	Up
		novel_mir1268	Up
		novel_mir938	Up
		novel_mir1287	Up
		novel_mir4197	Up
		novel_mir1860	Up
		novel_mir1323	Up
		novel_mir1849	Up
		novel_mir749	Up
		novel_mir2741	Up
		mmu-miR-211-5p	Up
		novel_mir1626	Up
		novel_mir3680	Up
		novel_mir2406	Up
		novel_mir3322	Up
		novel_mir282	Up
		novel_mir835	Up
		novel_mir1007	Up
		novel_mir520	Up
		novel_mir4508	Up
		novel_mir1425	Up
		novel_mir453	Up
		novel_mir585	Up
		novel_mir5299	Up
		novel_mir37	Up
		novel_mir787	Up
		novel_mir2677	Up
		novel_mir1928	Up
		novel_mir429	Up
		novel_mir421	Up
		novel_mir283	Up
		novel_mir1424	Up
		novel_mir1670	Up
		novel_mir184	Up
		novel_mir1221	Up
		mmu-miR-328-3p	Up
		mmu-miR-145a-3p	Up
		novel_mir358	Up
		novel_mir4331	Up
		novel_mir487	Up
		novel_mir1861	Up
		novel_mir3475	Up
		novel_mir432	Up
		novel_mir973	Up
		novel_mir549	Up
		novel_mir4800	Up
		novel_mir183	Down
		novel_mir3436	Down
		novel_mir5920	Down
		novel_mir679	Down
		novel_mir1101	Down
		novel_mir1762	Down
		novel_mir3353	Down
		novel_mir4663	Down
		novel_mir3723	Down
		novel_mir448	Down
		novel_mir4990	Down
		novel_mir3399	Down
		novel_mir5107	Down
		novel_mir152	Down
		novel_mir346	Down
		novel_mir975	Down
		novel_mir1641	Down
		novel_mir531	Down
		mmu-miR-501-3p	Down
		novel_mir830	Down
		novel_mir160	Down
		novel_mir5307	Down
		novel_mir2104	Down
		novel_mir3858	Down
		novel_mir2714	Down
		novel_mir4431	Down
		novel_mir1632	Down
		novel_mir1579	Down
		novel_mir3139	Down
		novel_mir5316	Down
		novel_mir1821	Down
		novel_mir4970	Down
		novel_mir2100	Down
		novel_mir1873	Down
		mmu-miR-7052-3p	Down
		novel_mir426	Down
		novel_mir4297	Down
		novel_mir1230	Down
		novel_mir1841	Down
		novel_mir4840	Down
		novel_mir134	Down
		novel_mir450	Down
		novel_mir1009	Down
		novel_mir4767	Down
		novel_mir717	Down
		novel_mir4573	Down
		novel_mir4489	Down
		novel_mir918	Down
		novel_mir270	Down
		novel_mir199	Down
		novel_mir4168	Down
		novel_mir278	Down
		novel_mir4058	Down
		novel_mir648	Down
		novel_mir269	Down
		novel_mir6031	Down
		novel_mir3671	Down
		novel_mir253	Down
		novel_mir4706	Down
		novel_mir101	Down
		novel_mir5749	Down
		novel_mir5004	Down
		mmu-miR-500-3p	Down
		novel_mir205	Down
		novel_mir1903	Down
		novel_mir4345	Down
		mmu-miR-709	Down
		novel_mir5906	Down
		novel_mir2530	Down
		novel_mir4223	Down
		novel_mir2273	Down
		novel_mir2112	Down
		novel_mir4209	Down
		novel_mir5310	Down
		novel_mir1133	Down
		novel_mir3262	Down
		novel_mir602	Down
		novel_mir238	Down
		novel_mir1995	Down
		novel_mir5062	Down
		novel_mir3388	Down
		novel_mir4111	Down
		novel_mir751	Down
		novel_mir168	Down
		novel_mir1793	Down
		mmu-miR-7051-5p	Down
		novel_mir1850	Down
		novel_mir116	Down
		novel_mir1018	Down
		novel_mir2287	Down
		novel_mir3977	Down
		mmu-miR-6914-3p	Down
		novel_mir1393	Down
		novel_mir2099	Down
		novel_mir1113	Down
		novel_mir1814	Down
		novel_mir102	Down
		novel_mir4749	Down
		novel_mir1312	Down
		novel_mir198	Down
		novel_mir653	Down
		novel_mir5049	Down
		novel_mir5863	Down
		novel_mir2069	Down
		novel_mir1214	Down
		novel_mir1559	Down
		novel_mir4753	Down
		novel_mir946	Down
		novel_mir842	Down
		novel_mir4539	Down
		novel_mir2639	Down
		novel_mir3817	Down
		novel_mir1281	Down
		novel_mir4908	Down
		novel_mir2951	Down
		novel_mir4874	Down
		novel_mir1798	Down
		novel_mir2298	Down
		novel_mir587	Down
		novel_mir544	Down
		novel_mir2649	Down
		novel_mir4193	Down
		novel_mir1403	Down
		novel_mir348	Down
		novel_mir333	Down
		novel_mir3438	Down
		novel_mir398	Down
		novel_mir2834	Down
		novel_mir5853	Down
		novel_mir5183	Down
		novel_mir20	Down
		novel_mir1694	Down
		novel_mir1385	Down
		novel_mir169	Down
		novel_mir836	Down
		novel_mir2175	Down
		novel_mir307	Down
		novel_mir115	Down
		novel_mir26	Down
		novel_mir382	Down
		novel_mir1399	Down
		novel_mir1206	Down
		novel_mir768	Down
		novel_mir3429	Down
		novel_mir3254	Down
		novel_mir2838	Down
		novel_mir4037	Down
		novel_mir264	Down
		novel_mir513	Down
		novel_mir1882	Down
		novel_mir2759	Down
		novel_mir1326	Down
		novel_mir176	Down
		novel_mir3948	Down
		novel_mir267	Down
		novel_mir1011	Down
		novel_mir201	Down
		novel_mir4570	Down
		NM_009198.3
		novel_mir5118	Up
		novel_mir5200	Up
		novel_mir2186	Up
		novel_mir5085	Up
		novel_mir308	Up
		novel_mir3894	Up
		novel_mir6120	Up
		novel_mir3211	Up
		novel_mir770	Up
		novel_mir491	Up
		novel_mir4989	Up
		mmu-miR-382-5p	Up
		novel_mir4848	Up
		novel_mir2477	Up
		novel_mir1820	Up
		novel_mir127	Up
		novel_mir535	Down
		novel_mir2031	Down
		novel_mir1668	Down
		novel_mir685	Down
		novel_mir4203	Down
		novel_mir5698	Down
		novel_mir3507	Down
		novel_mir271	Down
		novel_mir729	Down
		novel_mir802	Down
		novel_mir879	Down
		novel_mir266	Down
		mmu-miR-7a-5p	Down
		novel_mir1399	Down

## Sheet: model groups vs juice
GO：biological_process
urate biosynthetic process		urate metabolic process		urate transport
NM_001164370.1		NM_001164370.1		NM_009203.3
novel_mir3378	Up	novel_mir3378	Up	novel_mir3667	Up
novel_mir1128	Up	novel_mir1128	Up	novel_mir2145	Up
novel_mir5021	Up	novel_mir5021	Up	novel_mir5426	Up
novel_mir5609	Up	novel_mir5609	Up	novel_mir4475	Down
novel_mir5685	Up	novel_mir5685	Up	novel_mir4062	Down
novel_mir1286	Up	novel_mir1286	Up	novel_mir545	Down
novel_mir2118	Up	novel_mir2118	Up	XM_006506148.3
novel_mir1096	Up	novel_mir1096	Up	novel_mir3332	Up
mmu-miR-199a-5p	Up	mmu-miR-199a-5p	Up	novel_mir4800	Up
novel_mir2011	Up	novel_mir2011	Up	novel_mir45	Up
novel_mir2951	Up	novel_mir2951	Up	novel_mir470	Up
novel_mir997	Up	novel_mir997	Up	novel_mir2155	Up
novel_mir1768	Up	novel_mir1768	Up	novel_mir200	Up
novel_mir4513	Up	novel_mir4513	Up	novel_mir4681	Up
novel_mir2994	Up	novel_mir2994	Up	novel_mir4203	Up
novel_mir5002	Up	novel_mir5002	Up	novel_mir6088	Up
novel_mir4482	Up	novel_mir4482	Up	novel_mir2091	Up
novel_mir4194	Up	novel_mir4194	Up	novel_mir4831	Up
novel_mir1276	Up	novel_mir1276	Up	novel_mir328	Up
novel_mir5406	Up	novel_mir5406	Up	novel_mir3507	Up
novel_mir3796	Up	novel_mir3796	Up	novel_mir6089	Up
novel_mir1959	Up	novel_mir1959	Up	novel_mir2314	Up
novel_mir998	Up	novel_mir998	Up	novel_mir3417	Up
novel_mir2170	Up	novel_mir2170	Up	novel_mir3548	Up
novel_mir1410	Up	novel_mir1410	Up	novel_mir1764	Up
novel_mir4411	Up	novel_mir4411	Up	novel_mir1358	Up
novel_mir4331	Up	novel_mir4331	Up	novel_mir5087	Up
novel_mir4179	Up	novel_mir4179	Up	novel_mir2929	Up
novel_mir4988	Up	novel_mir4988	Up	novel_mir685	Up
novel_mir4461	Up	novel_mir4461	Up	novel_mir250	Up
novel_mir4821	Up	novel_mir4821	Up	novel_mir5122	Up
novel_mir2218	Up	novel_mir2218	Up	novel_mir4589	Up
novel_mir2327	Up	novel_mir2327	Up	novel_mir5263	Up
novel_mir1913	Up	novel_mir1913	Up	novel_mir1856	Up
novel_mir431	Up	novel_mir431	Up	novel_mir5204	Up
novel_mir421	Up	novel_mir421	Up	novel_mir4026	Up
novel_mir5267	Up	novel_mir5267	Up	novel_mir2684	Up
novel_mir1159	Up	novel_mir1159	Up	novel_mir1488	Up
novel_mir1003	Up	novel_mir1003	Up	novel_mir3658	Up
novel_mir2704	Up	novel_mir2704	Up	novel_mir2353	Up
novel_mir3459	Up	novel_mir3459	Up	novel_mir2297	Up
novel_mir5842	Up	novel_mir5842	Up	novel_mir1634	Up
novel_mir3132	Up	novel_mir3132	Up	novel_mir2161	Up
novel_mir5990	Up	novel_mir5990	Up	novel_mir3475	Up
novel_mir4045	Up	novel_mir4045	Up	novel_mir823	Up
novel_mir435	Up	novel_mir435	Up	novel_mir3897	Up
novel_mir2199	Up	novel_mir2199	Up	novel_mir770	Up
novel_mir5400	Up	novel_mir5400	Up	novel_mir403	Up
novel_mir2918	Up	novel_mir2918	Up	novel_mir4215	Up
novel_mir1659	Up	novel_mir1659	Up	novel_mir2560	Up
novel_mir432	Up	novel_mir432	Up	mmu-miR-193b-3p	Down
novel_mir486	Up	novel_mir486	Up	mmu-miR-346-5p	Down
novel_mir2714	Up	novel_mir2714	Up	novel_mir3754	Down
novel_mir303	Up	novel_mir303	Up	novel_mir5291	Down
novel_mir3622	Up	novel_mir3622	Up	novel_mir347	Down
novel_mir4165	Up	novel_mir4165	Up	novel_mir3579	Down
novel_mir403	Up	novel_mir403	Up	novel_mir1920	Down
novel_mir182	Up	novel_mir182	Up	NM_134069.3
novel_mir277	Up	novel_mir277	Up	novel_mir45	Up
novel_mir365	Up	novel_mir365	Up	novel_mir621	Up
novel_mir394	Up	novel_mir394	Up	novel_mir447	Up
novel_mir307	Up	novel_mir307	Up	novel_mir4021	Up
novel_mir2034	Up	novel_mir2034	Up	novel_mir370	Up
novel_mir4746	Up	novel_mir4746	Up	novel_mir4597	Up
mmu-miR-429-3p	Down	mmu-miR-429-3p	Down	novel_mir1207	Up
mmu-miR-532-5p	Down	mmu-miR-532-5p	Down	novel_mir275	Up
novel_mir3503	Down	novel_mir3503	Down	novel_mir2269	Up
novel_mir2730	Down	novel_mir2730	Down	novel_mir747	Up
novel_mir4181	Down	novel_mir4181	Down	novel_mir1613	Up
novel_mir3836	Down	novel_mir3836	Down	novel_mir1662	Up
novel_mir584	Down	novel_mir584	Down	novel_mir3457	Up
novel_mir800	Down	novel_mir800	Down	novel_mir695	Up
novel_mir680	Down	novel_mir680	Down	novel_mir765	Up
novel_mir82	Down	novel_mir82	Down	novel_mir152	Up
mmu-miR-205-5p	Down	mmu-miR-205-5p	Down	novel_mir1437	Up
novel_mir5466	Down	novel_mir5466	Down	novel_mir1366	Up
novel_mir3882	Down	novel_mir3882	Down	novel_mir911	Up
novel_mir118	Down	novel_mir118	Down	novel_mir3507	Up
novel_mir4767	Down	novel_mir4767	Down	novel_mir771	Up
novel_mir359	Down	novel_mir359	Down	novel_mir706	Up
novel_mir201	Down	novel_mir201	Down	novel_mir709	Up
NM_013632.4		NM_008061.4		novel_mir1283	Up
novel_mir6051	Up	novel_mir4685	Up	novel_mir648	Up
novel_mir4685	Up	novel_mir1902	Up	novel_mir1661	Up
novel_mir3358	Up	novel_mir5657	Up	novel_mir1410	Up
novel_mir259	Up	novel_mir4018	Up	novel_mir5800	Up
novel_mir75	Up	novel_mir1666	Up	novel_mir2574	Up
novel_mir3521	Up	novel_mir45	Up	novel_mir1755	Up
novel_mir5919	Up	novel_mir4944	Up	novel_mir2606	Up
novel_mir5013	Up	novel_mir1937	Up	novel_mir5271	Up
novel_mir4672	Up	novel_mir4204	Up	novel_mir1058	Up
novel_mir758	Up	novel_mir370	Up	novel_mir836	Up
novel_mir2394	Up	mmu-miR-709	Up	novel_mir1430	Up
novel_mir137	Up	novel_mir912	Up	novel_mir123	Up
novel_mir5689	Up	novel_mir6119	Up	novel_mir2865	Up
novel_mir3542	Up	novel_mir1207	Up	novel_mir3414	Up
novel_mir2898	Up	novel_mir2875	Up	novel_mir3568	Up
novel_mir1229	Up	novel_mir986	Up	novel_mir1237	Up
novel_mir3130	Up	novel_mir759	Up	novel_mir4320	Up
novel_mir4863	Up	novel_mir412	Up	novel_mir1656	Up
novel_mir383	Up	novel_mir5719	Up	novel_mir2274	Up
novel_mir1752	Up	novel_mir2159	Up	novel_mir5938	Up
novel_mir4722	Up	novel_mir2397	Up	novel_mir5933	Up
novel_mir2850	Up	novel_mir3667	Up	novel_mir1744	Up
novel_mir5551	Up	novel_mir74	Up	novel_mir4214	Up
novel_mir4314	Up	novel_mir2951	Up	novel_mir2812	Up
novel_mir1677	Up	novel_mir2035	Up	novel_mir1452	Up
novel_mir402	Up	novel_mir2137	Up	novel_mir1046	Up
novel_mir616	Up	novel_mir2269	Up	novel_mir100	Up
novel_mir2626	Up	novel_mir2051	Up	novel_mir565	Up
novel_mir5729	Up	novel_mir3011	Up	novel_mir1473	Up
novel_mir537	Up	novel_mir200	Up	novel_mir534	Up
novel_mir3571	Up	novel_mir4663	Up	novel_mir486	Up
novel_mir3843	Up	novel_mir1613	Up	novel_mir482	Up
novel_mir242	Up	novel_mir184	Up	novel_mir1924	Up
novel_mir4027	Up	novel_mir3811	Up	novel_mir395	Up
novel_mir4909	Up	novel_mir1532	Up	novel_mir3613	Up
novel_mir2956	Up	novel_mir4203	Up	novel_mir1772	Up
novel_mir1098	Up	novel_mir3073	Up	novel_mir607	Up
novel_mir2139	Up	novel_mir1684	Up	novel_mir1199	Up
novel_mir4498	Up	novel_mir2952	Up	novel_mir2293	Down
novel_mir4566	Up	novel_mir2673	Up	novel_mir4734	Down
novel_mir3568	Up	novel_mir3661	Up	mmu-miR-6996-5p	Down
novel_mir5582	Up	novel_mir585	Up	novel_mir1654	Down
novel_mir6122	Up	novel_mir6140	Up	novel_mir2787	Down
novel_mir2096	Up	novel_mir1233	Up	mmu-miR-1934-5p	Down
novel_mir5858	Up	novel_mir5277	Up	mmu-miR-204-5p	Down
mmu-miR-214-3p	Up	novel_mir4241	Up	mmu-miR-122-5p	Down
novel_mir4176	Up	novel_mir495	Up	novel_mir3530	Down
novel_mir5394	Up	novel_mir576	Up	novel_mir86	Down
novel_mir4524	Up	novel_mir5105	Up	novel_mir875	Down
novel_mir3296	Up	novel_mir765	Up
novel_mir1756	Up	novel_mir4220	Up
novel_mir1405	Up	novel_mir3872	Up
novel_mir1378	Up	novel_mir2994	Up
novel_mir5477	Up	novel_mir4724	Up
novel_mir1922	Up	novel_mir2833	Up
novel_mir425	Up	novel_mir3400	Up
novel_mir3897	Up	novel_mir5598	Up
novel_mir456	Up	novel_mir4966	Up
novel_mir4144	Up	novel_mir4373	Up
novel_mir4459	Up	novel_mir1572	Up
novel_mir382	Up	novel_mir4729	Up
novel_mir814	Up	novel_mir1399	Up
novel_mir4324	Up	novel_mir771	Up
novel_mir752	Up	novel_mir4077	Up
novel_mir4594	Up	novel_mir3548	Up
novel_mir395	Up	novel_mir647	Up
novel_mir2332	Up	novel_mir113	Up
novel_mir1266	Up	novel_mir1661	Up
novel_mir4215	Up	novel_mir304	Up
novel_mir3891	Up	novel_mir457	Up
novel_mir6143	Up	novel_mir2998	Up
novel_mir1377	Up	novel_mir4949	Up
novel_mir5247	Up	novel_mir1222	Up
novel_mir1059	Up	novel_mir428	Up
novel_mir4779	Up	novel_mir1544	Up
novel_mir577	Up	novel_mir5800	Up
novel_mir3562	Down	novel_mir951	Up
novel_mir5107	Down	novel_mir1291	Up
novel_mir4370	Down	novel_mir2395	Up
novel_mir1621	Down	novel_mir4331	Up
novel_mir1373	Down	novel_mir2960	Up
novel_mir2887	Down	novel_mir1762	Up
novel_mir2694	Down	novel_mir5271	Up
novel_mir2077	Down	novel_mir2763	Up
novel_mir2178	Down	novel_mir250	Up
novel_mir796	Down	novel_mir4550	Up
novel_mir4626	Down	novel_mir2016	Up
mmu-miR-140-3p	Down	novel_mir4529	Up
novel_mir4574	Down	novel_mir125	Up
novel_mir348	Down	novel_mir5465	Up
novel_mir1440	Down	novel_mir2124	Up
novel_mir5691	Down	novel_mir2139	Up
novel_mir2905	Down	novel_mir1329	Up
novel_mir4323	Down	novel_mir5595	Up
novel_mir1806	Down	novel_mir1972	Up
novel_mir3854	Down	novel_mir939	Up
novel_mir2132	Down	novel_mir658	Up
NM_021463.4		novel_mir1237	Up
novel_mir1113	Up	novel_mir4023	Up
novel_mir2982	Up	novel_mir4466	Up
novel_mir903	Up	novel_mir3251	Up
novel_mir470	Up	novel_mir1181	Up
novel_mir873	Up	novel_mir5104	Up
novel_mir2970	Up	novel_mir4097	Up
novel_mir275	Up	novel_mir1879	Up
novel_mir1773	Up	novel_mir1488	Up
novel_mir5544	Up	novel_mir1700	Up
novel_mir1985	Up	novel_mir4869	Up
novel_mir2269	Up	novel_mir5823	Up
novel_mir502	Up	novel_mir1900	Up
novel_mir953	Up	novel_mir950	Up
novel_mir657	Up	novel_mir4394	Up
novel_mir1348	Up	novel_mir4648	Up
novel_mir5998	Up	novel_mir3050	Up
novel_mir159	Up	novel_mir1823	Up
novel_mir630	Up	novel_mir431	Up
novel_mir305	Up	novel_mir668	Up
novel_mir3457	Up	novel_mir5267	Up
novel_mir2091	Up	novel_mir1295	Up
novel_mir518	Up	novel_mir5337	Up
novel_mir3190	Up	novel_mir2244	Up
novel_mir5598	Up	novel_mir6149	Up
novel_mir5036	Up	novel_mir2042	Up
novel_mir1731	Up	novel_mir1569	Up
novel_mir2019	Up	novel_mir2700	Up
novel_mir1764	Up	mmu-miR-214-3p	Up
novel_mir1410	Up	novel_mir2577	Up
novel_mir1726	Up	novel_mir5516	Up
novel_mir556	Up	novel_mir3834	Up
novel_mir1931	Up	novel_mir2179	Up
novel_mir1931	Up	novel_mir2903	Up
novel_mir2129	Up	novel_mir1506	Up
novel_mir5786	Up	novel_mir1409	Up
novel_mir5905	Up	novel_mir3169	Up
novel_mir3224	Up	novel_mir5473	Up
novel_mir1430	Up	novel_mir2922	Up
novel_mir3495	Up	novel_mir5610	Up
novel_mir722	Up	novel_mir4258	Up
novel_mir1852	Up	novel_mir4915	Up
novel_mir2880	Up	novel_mir435	Up
novel_mir290	Up	novel_mir949	Up
novel_mir4466	Up	novel_mir320	Up
novel_mir2015	Up	novel_mir2024	Up
novel_mir1648	Up	novel_mir565	Up
novel_mir1488	Up	novel_mir1041	Up
novel_mir632	Up	novel_mir1234	Up
novel_mir1203	Up	novel_mir1473	Up
novel_mir2598	Up	novel_mir1187	Up
novel_mir3634	Up	novel_mir3897	Up
novel_mir5333	Up	novel_mir1432	Up
novel_mir5514	Up	novel_mir4228	Up
novel_mir2723	Up	novel_mir5805	Up
novel_mir2737	Up	novel_mir781	Up
novel_mir1428	Up	novel_mir1150	Up
novel_mir1409	Up	novel_mir1403	Up
novel_mir3781	Up	novel_mir1208	Up
novel_mir2018	Up	novel_mir4543	Up
novel_mir2588	Up	novel_mir1186	Up
novel_mir2161	Up	novel_mir984	Up
novel_mir2024	Up	novel_mir102	Up
novel_mir1817	Up	novel_mir713	Up
novel_mir1473	Up	novel_mir1265	Up
novel_mir1896	Up	novel_mir777	Up
novel_mir726	Up	novel_mir343	Up
novel_mir2586	Up	novel_mir1924	Up
novel_mir740	Up	novel_mir354	Up
novel_mir612	Up	novel_mir395	Up
novel_mir4215	Up	novel_mir403	Up
novel_mir3589	Up	novel_mir719	Up
novel_mir1832	Up	novel_mir4982	Up
novel_mir345	Up	novel_mir208	Up
novel_mir902	Up	novel_mir1892	Up
novel_mir307	Up	novel_mir909	Up
novel_mir2168	Up	novel_mir1626	Up
novel_mir4679	Down	novel_mir389	Up
novel_mir248	Down	novel_mir4369	Up
novel_mir5150	Down	novel_mir163	Up
novel_mir2361	Down	novel_mir496	Up
novel_mir4370	Down	novel_mir3613	Up
novel_mir1056	Down	novel_mir5313	Up
novel_mir4675	Down	novel_mir5549	Up
novel_mir677	Down	novel_mir1513	Up
novel_mir1459	Down	novel_mir4725	Up
novel_mir458	Down	novel_mir691	Up
mmu-let-7d-5p	Down	novel_mir1304	Up
novel_mir468	Down	mmu-miR-17-5p	Down
novel_mir301	Down	mmu-miR-3074-2-3p	Down
novel_mir251	Down	novel_mir2483	Down
mmu-let-7c-5p	Down	novel_mir5411	Down
novel_mir1440	Down	novel_mir5978	Down
novel_mir1920	Down	mmu-miR-671-5p	Down
novel_mir1998	Down	novel_mir5107	Down
novel_mir86	Down	novel_mir2460	Down
novel_mir1894	Down	novel_mir530	Down
novel_mir1563	Down	novel_mir2293	Down
mmu-let-7b-5p	Down	novel_mir4734	Down
		novel_mir3127	Down
		novel_mir4720	Down
		novel_mir3139	Down
		novel_mir1050	Down
		novel_mir1895	Down
		novel_mir3221	Down
		novel_mir644	Down
		novel_mir677	Down
		novel_mir584	Down
		novel_mir126	Down
		novel_mir705	Down
		novel_mir282	Down
		mmu-miR-93-5p	Down
		novel_mir340	Down
		novel_mir3229	Down
		novel_mir5596	Down
		novel_mir3664	Down
		novel_mir680	Down
		novel_mir4105	Down
		novel_mir2826	Down
		novel_mir3530	Down
		novel_mir5602	Down
		novel_mir164	Down
		novel_mir180	Down
		novel_mir347	Down
		novel_mir2945	Down
		novel_mir963	Down
		novel_mir3739	Down
		novel_mir87	Down
		novel_mir2098	Down
		novel_mir387	Down
		novel_mir4050	Down
		novel_mir2558	Down
		novel_mir2743	Down
		novel_mir2657	Down
		novel_mir3858	Down
		novel_mir3218	Down
		novel_mir1957	Down
		novel_mir313	Down
		novel_mir1894	Down
		novel_mir2905	Down
		novel_mir994	Down
		novel_mir85	Down
		novel_mir1667	Down
		novel_mir201	Down
		XM_006506148.3
		novel_mir3332	Up
		novel_mir4800	Up
		novel_mir45	Up
		novel_mir470	Up
		novel_mir2155	Up
		novel_mir200	Up
		novel_mir4681	Up
		novel_mir4203	Up
		novel_mir6088	Up
		novel_mir2091	Up
		novel_mir4831	Up
		novel_mir328	Up
		novel_mir3507	Up
		novel_mir6089	Up
		novel_mir2314	Up
		novel_mir3417	Up
		novel_mir3548	Up
		novel_mir1764	Up
		novel_mir1358	Up
		novel_mir5087	Up
		novel_mir2929	Up
		novel_mir685	Up
		novel_mir250	Up
		novel_mir5122	Up
		novel_mir4589	Up
		novel_mir5263	Up
		novel_mir1856	Up
		novel_mir5204	Up
		novel_mir4026	Up
		novel_mir2684	Up
		novel_mir1488	Up
		novel_mir3658	Up
		novel_mir2353	Up
		novel_mir2297	Up
		novel_mir1634	Up
		novel_mir2161	Up
		novel_mir3475	Up
		novel_mir823	Up
		novel_mir3897	Up
		novel_mir770	Up
		novel_mir403	Up
		novel_mir4215	Up
		novel_mir2560	Up
		mmu-miR-193b-3p	Down
		mmu-miR-346-5p	Down
		novel_mir3754	Down
		novel_mir5291	Down
		novel_mir347	Down
		novel_mir3579	Down
		novel_mir1920	Down
		NM_134069.3
		novel_mir45	Up
		novel_mir621	Up
		novel_mir447	Up
		novel_mir4021	Up
		novel_mir370	Up
		novel_mir4597	Up
		novel_mir1207	Up
		novel_mir275	Up
		novel_mir2269	Up
		novel_mir747	Up
		novel_mir1613	Up
		novel_mir1662	Up
		novel_mir3457	Up
		novel_mir695	Up
		novel_mir765	Up
		novel_mir152	Up
		novel_mir1437	Up
		novel_mir1366	Up
		novel_mir911	Up
		novel_mir3507	Up
		novel_mir771	Up
		novel_mir706	Up
		novel_mir709	Up
		novel_mir1283	Up
		novel_mir648	Up
		novel_mir1661	Up
		novel_mir1410	Up
		novel_mir5800	Up
		novel_mir2574	Up
		novel_mir1755	Up
		novel_mir2606	Up
		novel_mir5271	Up
		novel_mir1058	Up
		novel_mir836	Up
		novel_mir1430	Up
		novel_mir123	Up
		novel_mir2865	Up
		novel_mir3414	Up
		novel_mir3568	Up
		novel_mir1237	Up
		novel_mir4320	Up
		novel_mir1656	Up
		novel_mir2274	Up
		novel_mir5938	Up
		novel_mir5933	Up
		novel_mir1744	Up
		novel_mir4214	Up
		novel_mir2812	Up
		novel_mir1452	Up
		novel_mir1046	Up
		novel_mir100	Up
		novel_mir565	Up
		novel_mir1473	Up
		novel_mir534	Up
		novel_mir486	Up
		novel_mir482	Up
		novel_mir1924	Up
		novel_mir395	Up
		novel_mir3613	Up
		novel_mir1772	Up
		novel_mir607	Up
		novel_mir1199	Up
		novel_mir2293	Down
		novel_mir4734	Down
		mmu-miR-6996-5p	Down
		novel_mir1654	Down
		novel_mir2787	Down
		mmu-miR-1934-5p	Down
		mmu-miR-204-5p	Down
		mmu-miR-122-5p	Down
		novel_mir3530	Down
		novel_mir86	Down
		novel_mir875	Down
		NM_025807.3
		novel_mir333	Up
		novel_mir4479	Up
		novel_mir5501	Up
		novel_mir1664	Up
		novel_mir206	Up
		novel_mir6045	Up
		novel_mir470	Up
		novel_mir4948	Up
		novel_mir1069	Up
		novel_mir5135	Up
		novel_mir4101	Up
		novel_mir143	Up
		novel_mir5461	Up
		novel_mir1502	Up
		novel_mir5152	Up
		novel_mir955	Up
		novel_mir109	Up
		novel_mir5571	Up
		novel_mir979	Up
		novel_mir953	Up
		novel_mir5156	Up
		novel_mir1154	Up
		novel_mir5402	Up
		novel_mir4998	Up
		novel_mir1165	Up
		novel_mir273	Up
		novel_mir520	Up
		novel_mir6014	Up
		novel_mir698	Up
		novel_mir4203	Up
		novel_mir1684	Up
		novel_mir860	Up
		novel_mir1342	Up
		novel_mir1805	Up
		novel_mir4693	Up
		novel_mir585	Up
		novel_mir459	Up
		novel_mir1277	Up
		novel_mir3022	Up
		novel_mir918	Up
		novel_mir2534	Up
		novel_mir798	Up
		novel_mir1701	Up
		novel_mir5171	Up
		novel_mir1025	Up
		novel_mir1343	Up
		novel_mir2584	Up
		novel_mir4273	Up
		novel_mir1026	Up
		novel_mir2847	Up
		novel_mir998	Up
		novel_mir4989	Up
		novel_mir3814	Up
		novel_mir121	Up
		novel_mir5427	Up
		novel_mir131	Up
		novel_mir1647	Up
		novel_mir1222	Up
		novel_mir5202	Up
		novel_mir4361	Up
		novel_mir1630	Up
		novel_mir3995	Up
		novel_mir4331	Up
		novel_mir938	Up
		novel_mir2980	Up
		novel_mir3952	Up
		novel_mir156	Up
		novel_mir5000	Up
		novel_mir1574	Up
		novel_mir1683	Up
		novel_mir4614	Up
		novel_mir4433	Up
		novel_mir1238	Up
		novel_mir437	Up
		novel_mir3908	Up
		novel_mir4461	Up
		novel_mir784	Up
		novel_mir1325	Up
		novel_mir4390	Up
		novel_mir658	Up
		novel_mir653	Up
		novel_mir3251	Up
		novel_mir2780	Up
		novel_mir3389	Up
		novel_mir1203	Up
		novel_mir668	Up
		novel_mir1592	Up
		novel_mir5267	Up
		novel_mir4098	Up
		novel_mir4224	Up
		novel_mir872	Up
		novel_mir1003	Up
		novel_mir791	Up
		novel_mir3645	Up
		novel_mir5377	Up
		novel_mir3258	Up
		novel_mir1953	Up
		novel_mir2744	Up
		novel_mir3296	Up
		novel_mir2120	Up
		novel_mir833	Up
		novel_mir3729	Up
		novel_mir4280	Up
		novel_mir5288	Up
		novel_mir3827	Up
		novel_mir1452	Up
		novel_mir1119	Up
		novel_mir1817	Up
		novel_mir5592	Up
		novel_mir2177	Up
		novel_mir425	Up
		novel_mir2182	Up
		novel_mir4836	Up
		novel_mir865	Up
		novel_mir1659	Up
		novel_mir1150	Up
		novel_mir416	Up
		novel_mir3	Up
		novel_mir2308	Up
		novel_mir1718	Up
		novel_mir777	Up
		novel_mir500	Up
		novel_mir354	Up
		novel_mir26	Up
		novel_mir155	Up
		novel_mir166	Up
		novel_mir3891	Up
		novel_mir3210	Up
		novel_mir394	Up
		novel_mir345	Up
		novel_mir5313	Up
		novel_mir60	Up
		novel_mir2243	Up
		novel_mir2034	Up
		novel_mir2446	Up
		novel_mir1117	Up
		novel_mir1129	Up
		novel_mir609	Down
		novel_mir4008	Down
		novel_mir895	Down
		novel_mir248	Down
		novel_mir5411	Down
		novel_mir1226	Down
		novel_mir4734	Down
		novel_mir2361	Down
		novel_mir2717	Down
		novel_mir2378	Down
		novel_mir2465	Down
		novel_mir677	Down
		mmu-miR-7117-3p	Down
		novel_mir1259	Down
		novel_mir1696	Down
		mmu-miR-6948-3p	Down
		mmu-miR-151-3p	Down
		novel_mir2935	Down
		novel_mir800	Down
		novel_mir1086	Down
		novel_mir639	Down
		mmu-miR-326-3p	Down
		novel_mir5596	Down
		novel_mir3771	Down
		novel_mir494	Down
		novel_mir54	Down
		novel_mir3948	Down
		novel_mir3903	Down
		novel_mir164	Down
		novel_mir468	Down
		novel_mir210	Down
		novel_mir4046	Down
		novel_mir2945	Down
		novel_mir301	Down
		novel_mir87	Down
		novel_mir251	Down
		novel_mir688	Down
		mmu-miR-151-5p	Down
		novel_mir679	Down
		novel_mir487	Down
		novel_mir1813	Down
		novel_mir8	Down
		novel_mir1894	Down
		novel_mir2270	Down
		novel_mir4767	Down
		novel_mir5251	Down
		novel_mir1115	Down
		NM_009203.3
		novel_mir3667	Up
		novel_mir2145	Up
		novel_mir5426	Up
		novel_mir4475	Down
		novel_mir4062	Down
		novel_mir545	Down
		NM_013632.4
		novel_mir6051	Up
		novel_mir4685	Up
		novel_mir3358	Up
		novel_mir259	Up
		novel_mir75	Up
		novel_mir3521	Up
		novel_mir5919	Up
		novel_mir5013	Up
		novel_mir4672	Up
		novel_mir758	Up
		novel_mir2394	Up
		novel_mir137	Up
		novel_mir5689	Up
		novel_mir3542	Up
		novel_mir2898	Up
		novel_mir1229	Up
		novel_mir3130	Up
		novel_mir4863	Up
		novel_mir383	Up
		novel_mir1752	Up
		novel_mir4722	Up
		novel_mir2850	Up
		novel_mir5551	Up
		novel_mir4314	Up
		novel_mir1677	Up
		novel_mir402	Up
		novel_mir616	Up
		novel_mir2626	Up
		novel_mir5729	Up
		novel_mir537	Up
		novel_mir3571	Up
		novel_mir3843	Up
		novel_mir242	Up
		novel_mir4027	Up
		novel_mir4909	Up
		novel_mir2956	Up
		novel_mir1098	Up
		novel_mir2139	Up
		novel_mir4498	Up
		novel_mir4566	Up
		novel_mir3568	Up
		novel_mir5582	Up
		novel_mir6122	Up
		novel_mir2096	Up
		novel_mir5858	Up
		mmu-miR-214-3p	Up
		novel_mir4176	Up
		novel_mir5394	Up
		novel_mir4524	Up
		novel_mir3296	Up
		novel_mir1756	Up
		novel_mir1405	Up
		novel_mir1378	Up
		novel_mir5477	Up
		novel_mir1922	Up
		novel_mir425	Up
		novel_mir3897	Up
		novel_mir456	Up
		novel_mir4144	Up
		novel_mir4459	Up
		novel_mir382	Up
		novel_mir814	Up
		novel_mir4324	Up
		novel_mir752	Up
		novel_mir4594	Up
		novel_mir395	Up
		novel_mir2332	Up
		novel_mir1266	Up
		novel_mir4215	Up
		novel_mir3891	Up
		novel_mir6143	Up
		novel_mir1377	Up
		novel_mir5247	Up
		novel_mir1059	Up
		novel_mir4779	Up
		novel_mir577	Up
		novel_mir3562	Down
		novel_mir5107	Down
		novel_mir4370	Down
		novel_mir1621	Down
		novel_mir1373	Down
		novel_mir2887	Down
		novel_mir2694	Down
		novel_mir2077	Down
		novel_mir2178	Down
		novel_mir796	Down
		novel_mir4626	Down
		mmu-miR-140-3p	Down
		novel_mir4574	Down
		novel_mir348	Down
		novel_mir1440	Down
		novel_mir5691	Down
		novel_mir2905	Down
		novel_mir4323	Down
		novel_mir1806	Down
		novel_mir3854	Down
		novel_mir2132	Down
		NM_021463.4
		novel_mir1113	Up
		novel_mir2982	Up
		novel_mir903	Up
		novel_mir470	Up
		novel_mir873	Up
		novel_mir2970	Up
		novel_mir275	Up
		novel_mir1773	Up
		novel_mir5544	Up
		novel_mir1985	Up
		novel_mir2269	Up
		novel_mir502	Up
		novel_mir953	Up
		novel_mir657	Up
		novel_mir1348	Up
		novel_mir5998	Up
		novel_mir159	Up
		novel_mir630	Up
		novel_mir305	Up
		novel_mir3457	Up
		novel_mir2091	Up
		novel_mir518	Up
		novel_mir3190	Up
		novel_mir5598	Up
		novel_mir5036	Up
		novel_mir1731	Up
		novel_mir2019	Up
		novel_mir1764	Up
		novel_mir1410	Up
		novel_mir1726	Up
		novel_mir556	Up
		novel_mir1931	Up
		novel_mir2129	Up
		novel_mir5786	Up
		novel_mir5905	Up
		novel_mir3224	Up
		novel_mir1430	Up
		novel_mir3495	Up
		novel_mir722	Up
		novel_mir1852	Up
		novel_mir2880	Up
		novel_mir290	Up
		novel_mir4466	Up
		novel_mir2015	Up
		novel_mir1648	Up
		novel_mir1488	Up
		novel_mir632	Up
		novel_mir1203	Up
		novel_mir2598	Up
		novel_mir3634	Up
		novel_mir5333	Up
		novel_mir5514	Up
		novel_mir2723	Up
		novel_mir2737	Up
		novel_mir1428	Up
		novel_mir1409	Up
		novel_mir3781	Up
		novel_mir2018	Up
		novel_mir2588	Up
		novel_mir2161	Up
		novel_mir2024	Up
		novel_mir1817	Up
		novel_mir1473	Up
		novel_mir1896	Up
		novel_mir726	Up
		novel_mir2586	Up
		novel_mir740	Up
		novel_mir612	Up
		novel_mir4215	Up
		novel_mir3589	Up
		novel_mir1832	Up
		novel_mir345	Up
		novel_mir902	Up
		novel_mir307	Up
		novel_mir2168	Up
		novel_mir4679	Down
		novel_mir248	Down
		novel_mir5150	Down
		novel_mir2361	Down
		novel_mir4370	Down
		novel_mir1056	Down
		novel_mir4675	Down
		novel_mir677	Down
		novel_mir1459	Down
		novel_mir458	Down
		mmu-let-7d-5p	Down
		novel_mir468	Down
		novel_mir301	Down
		novel_mir251	Down
		mmu-let-7c-5p	Down
		novel_mir1440	Down
		novel_mir1920	Down
		novel_mir1998	Down
		novel_mir86	Down
		novel_mir1894	Down
		novel_mir1563	Down
		mmu-let-7b-5p	Down
		XM_006503881.3
		novel_mir4800	Up
		novel_mir5028	Up
		novel_mir873	Up
		novel_mir724	Up
		novel_mir502	Up
		novel_mir2051	Up
		novel_mir3189	Up
		novel_mir1630	Up
		novel_mir4529	Up
		novel_mir2274	Up
		novel_mir3890	Up
		novel_mir5337	Up
		novel_mir4897	Up
		novel_mir5194	Up
		novel_mir1926	Up
		novel_mir2737	Up
		novel_mir930	Up
		novel_mir4647	Up
		novel_mir1725	Up
		novel_mir984	Up
		novel_mir5557	Up
		novel_mir612	Up
		novel_mir1892	Up
		novel_mir345	Up
		novel_mir332	Up
		novel_mir3526	Down
		novel_mir810	Down
		novel_mir4181	Down
		novel_mir3754	Down
		novel_mir181	Down
		novel_mir3664	Down
		novel_mir3960	Down
		XM_006503685.3
		novel_mir5579	Up
		novel_mir1113	Up
		novel_mir333	Up
		novel_mir453	Up
		novel_mir6020	Up
		novel_mir6121	Up
		novel_mir465	Up
		novel_mir4685	Up
		novel_mir4800	Up
		novel_mir832	Up
		novel_mir4479	Up
		novel_mir4520	Up
		novel_mir45	Up
		novel_mir4573	Up
		novel_mir259	Up
		novel_mir2209	Up
		novel_mir751	Up
		novel_mir1383	Up
		novel_mir267	Up
		novel_mir37	Up
		novel_mir3991	Up
		novel_mir1037	Up
		novel_mir1903	Up
		mmu-miR-709	Up
		novel_mir177	Up
		novel_mir297	Up
		novel_mir5132	Up
		novel_mir524	Up
		novel_mir1559	Up
		novel_mir2007	Up
		novel_mir3923	Up
		novel_mir955	Up
		novel_mir873	Up
		novel_mir5073	Up
		novel_mir3817	Up
		novel_mir922	Up
		novel_mir269	Up
		novel_mir5571	Up
		novel_mir724	Up
		novel_mir2026	Up
		novel_mir316	Up
		novel_mir450	Up
		mmu-miR-199a-5p	Up
		novel_mir2394	Up
		novel_mir1062	Up
		novel_mir3932	Up
		novel_mir2951	Up
		novel_mir2137	Up
		novel_mir199	Up
		novel_mir1240	Up
		novel_mir657	Up
		novel_mir2649	Up
		novel_mir4197	Up
		novel_mir1165	Up
		novel_mir1499	Up
		novel_mir4663	Up
		novel_mir2985	Up
		novel_mir1230	Up
		novel_mir520	Up
		novel_mir184	Up
		novel_mir5636	Up
		novel_mir6041	Up
		novel_mir6014	Up
		novel_mir1928	Up
		novel_mir510	Up
		novel_mir331	Up
		novel_mir159	Up
		novel_mir6111	Up
		novel_mir531	Up
		novel_mir1123	Up
		novel_mir5246	Up
		novel_mir673	Up
		novel_mir4670	Up
		novel_mir3758	Up
		novel_mir585	Up
		novel_mir5694	Up
		novel_mir459	Up
		novel_mir1821	Up
		novel_mir4037	Up
		novel_mir2526	Up
		novel_mir495	Up
		novel_mir1277	Up
		novel_mir695	Up
		novel_mir2834	Up
		novel_mir5492	Up
		novel_mir1768	Up
		novel_mir5255	Up
		novel_mir2936	Up
		novel_mir4110	Up
		novel_mir3076	Up
		novel_mir5551	Up
		novel_mir518	Up
		novel_mir749	Up
		novel_mir2921	Up
		novel_mir1281	Up
		novel_mir152	Up
		novel_mir5969	Up
		novel_mir4168	Up
		novel_mir429	Up
		novel_mir4840	Up
		novel_mir2087	Up
		novel_mir918	Up
		novel_mir5900	Up
		novel_mir946	Up
		novel_mir839	Up
		novel_mir5598	Up
		novel_mir2805	Up
		novel_mir602	Up
		novel_mir1366	Up
		novel_mir4482	Up
		novel_mir101	Up
		novel_mir4194	Up
		novel_mir1399	Up
		novel_mir1313	Up
		novel_mir2366	Up
		novel_mir2543	Up
		novel_mir2127	Up
		novel_mir1424	Up
		novel_mir4077	Up
		novel_mir1015	Up
		novel_mir1055	Up
		novel_mir998	Up
		novel_mir1847	Up
		novel_mir2343	Up
		novel_mir5906	Up
		novel_mir1849	Up
		novel_mir3548	Up
		novel_mir693	Up
		novel_mir648	Up
		novel_mir4796	Up
		novel_mir1729	Up
		novel_mir2276	Up
		novel_mir4012	Up
		novel_mir549	Up
		novel_mir3671	Up
		novel_mir4297	Up
		novel_mir5427	Up
		novel_mir5861	Up
		novel_mir4130	Up
		novel_mir835	Up
		novel_mir1018	Up
		novel_mir5350	Up
		novel_mir787	Up
		novel_mir1101	Up
		novel_mir1410	Up
		novel_mir2849	Up
		novel_mir522	Up
		novel_mir1530	Up
		novel_mir3233	Up
		novel_mir1188	Up
		novel_mir5285	Up
		novel_mir1393	Up
		novel_mir278	Up
		novel_mir1435	Up
		novel_mir4361	Up
		novel_mir2606	Up
		novel_mir5056	Up
		novel_mir4331	Up
		novel_mir1762	Up
		novel_mir4179	Up
		novel_mir1312	Up
		novel_mir938	Up
		novel_mir449	Up
		novel_mir2099	Up
		novel_mir5732	Up
		novel_mir2980	Up
		novel_mir1236	Up
		novel_mir4061	Up
		novel_mir5471	Up
		novel_mir836	Up
		novel_mir5299	Up
		novel_mir1582	Up
		novel_mir1279	Up
		novel_mir2782	Up
		novel_mir1009	Up
		novel_mir4133	Up
		novel_mir1600	Up
		novel_mir3277	Up
		novel_mir2759	Up
		novel_mir1245	Up
		novel_mir2653	Up
		novel_mir3976	Up
		novel_mir669	Up
		novel_mir1907	Up
		novel_mir1856	Up
		novel_mir4242	Up
		novel_mir4676	Up
		novel_mir5052	Up
		novel_mir2838	Up
		novel_mir2139	Up
		novel_mir3520	Up
		novel_mir3001	Up
		novel_mir6152	Up
		novel_mir3149	Up
		novel_mir1012	Up
		novel_mir4461	Up
		novel_mir2371	Up
		novel_mir1873	Up
		novel_mir1124	Up
		novel_mir4023	Up
		novel_mir1438	Up
		novel_mir844	Up
		novel_mir4990	Up
		novel_mir2683	Up
		novel_mir653	Up
		novel_mir4559	Up
		novel_mir1555	Up
		novel_mir3977	Up
		novel_mir3968	Up
		novel_mir1133	Up
		novel_mir1492	Up
		novel_mir2175	Up
		novel_mir5926	Up
		novel_mir632	Up
		novel_mir2659	Up
		novel_mir3658	Up
		novel_mir4394	Up
		novel_mir4661	Up
		novel_mir668	Up
		novel_mir2742	Up
		novel_mir421	Up
		novel_mir1436	Up
		novel_mir5749	Up
		novel_mir5182	Up
		novel_mir5267	Up
		novel_mir4351	Up
		novel_mir4098	Up
		novel_mir1298	Up
		novel_mir513	Up
		novel_mir3281	Up
		novel_mir1205	Up
		novel_mir2664	Up
		novel_mir1100	Up
		novel_mir2280	Up
		novel_mir5933	Up
		novel_mir3620	Up
		novel_mir1850	Up
		novel_mir4818	Up
		novel_mir4669	Up
		novel_mir830	Up
		novel_mir2700	Up
		novel_mir6031	Up
		novel_mir546	Up
		novel_mir4345	Up
		mmu-miR-214-3p	Up
		novel_mir2396	Up
		novel_mir4227	Up
		novel_mir1841	Up
		novel_mir4942	Up
		novel_mir3759	Up
		novel_mir2112	Up
		novel_mir4677	Up
		novel_mir5577	Up
		novel_mir3158	Up
		novel_mir1429	Up
		novel_mir1428	Up
		novel_mir4749	Up
		novel_mir4312	Up
		novel_mir346	Up
		novel_mir3169	Up
		novel_mir2474	Up
		novel_mir3992	Up
		novel_mir3074	Up
		novel_mir2018	Up
		novel_mir5610	Up
		novel_mir1452	Up
		novel_mir1539	Up
		novel_mir2469	Up
		novel_mir4413	Up
		novel_mir3475	Up
		novel_mir1234	Up
		novel_mir1556	Up
		novel_mir1187	Up
		novel_mir5400	Up
		novel_mir2457	Up
		novel_mir4366	Up
		novel_mir2131	Up
		novel_mir2406	Up
		novel_mir368	Up
		novel_mir432	Up
		novel_mir1150	Up
		novel_mir1403	Up
		novel_mir1670	Up
		novel_mir4543	Up
		novel_mir2568	Up
		novel_mir563	Up
		novel_mir5325	Up
		novel_mir5557	Up
		novel_mir102	Up
		novel_mir116	Up
		novel_mir382	Up
		novel_mir2714	Up
		novel_mir1021	Up
		novel_mir1462	Up
		novel_mir1682	Up
		novel_mir264	Up
		novel_mir5475	Up
		novel_mir3429	Up
		novel_mir978	Up
		novel_mir238	Up
		novel_mir205	Up
		novel_mir4304	Up
		novel_mir26	Up
		novel_mir1423	Up
		novel_mir2298	Up
		novel_mir1626	Up
		novel_mir124	Up
		novel_mir2194	Up
		novel_mir4089	Up
		novel_mir358	Up
		novel_mir2329	Up
		novel_mir533	Up
		novel_mir1617	Up
		novel_mir426	Up
		novel_mir1963	Up
		novel_mir1631	Up
		novel_mir2859	Up
		novel_mir307	Up
		novel_mir1468	Up
		novel_mir461	Up
		novel_mir2168	Up
		novel_mir1814	Up
		novel_mir5313	Up
		novel_mir1206	Up
		novel_mir607	Up
		novel_mir20	Up
		novel_mir2741	Up
		novel_mir198	Up
		novel_mir1304	Up
		novel_mir115	Down
		novel_mir3353	Down
		novel_mir1218	Down
		mmu-miR-7052-3p	Down
		novel_mir1326	Down
		novel_mir5681	Down
		mmu-miR-145a-3p	Down
		novel_mir1794	Down
		novel_mir5107	Down
		novel_mir2460	Down
		novel_mir1214	Down
		novel_mir3503	Down
		novel_mir3085	Down
		novel_mir4489	Down
		novel_mir1056	Down
		novel_mir2465	Down
		novel_mir3139	Down
		novel_mir2286	Down
		novel_mir2661	Down
		novel_mir5496	Down
		novel_mir1895	Down
		novel_mir4249	Down
		novel_mir1678	Down
		novel_mir5447	Down
		novel_mir3028	Down
		novel_mir4380	Down
		novel_mir4768	Down
		novel_mir4769	Down
		novel_mir4074	Down
		novel_mir6001	Down
		novel_mir59	Down
		novel_mir847	Down
		novel_mir3723	Down
		novel_mir3016	Down
		novel_mir282	Down
		novel_mir3436	Down
		novel_mir2215	Down
		novel_mir3545	Down
		novel_mir3254	Down
		novel_mir1011	Down
		mmu-miR-484	Down
		mmu-miR-501-3p	Down
		novel_mir4193	Down
		novel_mir448	Down
		novel_mir1381	Down
		novel_mir5596	Down
		mmu-miR-204-5p	Down
		novel_mir3438	Down
		novel_mir1534	Down
		novel_mir4431	Down
		novel_mir3948	Down
		novel_mir142	Down
		mmu-miR-328-3p	Down
		novel_mir180	Down
		novel_mir270	Down
		novel_mir4874	Down
		novel_mir2945	Down
		novel_mir2518	Down
		novel_mir2000	Down
		novel_mir387	Down
		novel_mir3646	Down
		novel_mir587	Down
		novel_mir1826	Down
		novel_mir1641	Down
		mmu-miR-149-5p	Down
		novel_mir348	Down
		novel_mir679	Down
		novel_mir3858	Down
		novel_mir3778	Down
		novel_mir5853	Down
		novel_mir4926	Down
		novel_mir183	Down
		novel_mir487	Down
		novel_mir176	Down
		novel_mir5310	Down
		novel_mir5183	Down
		novel_mir409	Down
		novel_mir4767	Down
		novel_mir1632	Down
		novel_mir201	Down
		NM_009198.3
		novel_mir3464	Up
		novel_mir266	Up
		novel_mir5709	Up
		novel_mir5719	Up
		novel_mir4998	Up
		novel_mir4203	Up
		novel_mir1768	Up
		novel_mir5118	Up
		novel_mir3507	Up
		novel_mir1399	Up
		novel_mir4989	Up
		novel_mir647	Up
		novel_mir2186	Up
		novel_mir1410	Up
		novel_mir6120	Up
		novel_mir685	Up
		novel_mir1935	Up
		novel_mir3175	Up
		novel_mir1512	Up
		novel_mir3211	Up
		novel_mir4848	Up
		novel_mir5085	Up
		novel_mir3158	Up
		novel_mir3532	Up
		novel_mir770	Up
		novel_mir802	Up
		novel_mir182	Up
		novel_mir535	Up
		novel_mir3894	Up
		novel_mir2378	Down
		novel_mir729	Down
		novel_mir2031	Down
		novel_mir1820	Down
		novel_mir308	Down
		novel_mir127	Down
		novel_mir491	Down

## Sheet: model groups vs allopurinol
GO：biological_process
urate biosynthetic process		urate metabolic process		urate transport
NM_021463.4		NM_134069.3		NM_009203.3
novel_mir2019	Up	novel_mir1366	Up	novel_mir545	Down
novel_mir1713	Up	novel_mir1430	Up	novel_mir4475	Down
novel_mir2161	Up	novel_mir3414	Up	XM_006506148.3
novel_mir1348	Up	novel_mir4185	Up	novel_mir2161	Up
novel_mir1430	Up	novel_mir4326	Up	novel_mir2773	Up
novel_mir5200	Up	mmu-miR-211-5p	Up	novel_mir200	Up
novel_mir1425	Up	novel_mir45	Up	novel_mir1775	Up
novel_mir2982	Up	novel_mir123	Up	novel_mir4800	Up
novel_mir2970	Up	novel_mir447	Up	novel_mir1488	Up
novel_mir1488	Up	novel_mir771	Up	novel_mir45	Up
novel_mir5544	Up	novel_mir1662	Up	novel_mir3475	Up
novel_mir2024	Up	novel_mir836	Up	novel_mir4831	Up
novel_mir2975	Up	novel_mir621	Up	novel_mir5263	Up
novel_mir873	Up	novel_mir6116	Up	novel_mir4001	Up
novel_mir5998	Up	novel_mir1452	Up	novel_mir4589	Up
novel_mir5514	Up	novel_mir486	Up	novel_mir770	Up
novel_mir3495	Up	novel_mir3530	Down	novel_mir690	Up
novel_mir5786	Up	novel_mir875	Down	novel_mir3238	Up
novel_mir5347	Up	novel_mir2293	Down	novel_mir2297	Up
novel_mir2737	Up	novel_mir1199	Down	novel_mir2477	Up
novel_mir3131	Up	mmu-miR-6996-5p	Down	novel_mir1681	Up
novel_mir159	Up	novel_mir1924	Down	novel_mir916	Up
novel_mir2018	Up	novel_mir395	Down	novel_mir234	Down
novel_mir502	Up	novel_mir3613	Down	novel_mir1920	Down
novel_mir3238	Up	novel_mir5760	Down	mmu-miR-346-5p	Down
novel_mir2499	Up	novel_mir4410	Down	novel_mir1526	Down
mmu-miR-33-5p	Up	novel_mir5920	Down	novel_mir2200	Down
novel_mir677	Up	novel_mir1772	Down	novel_mir403	Down
mmu-let-7e-5p	Up	novel_mir466	Down	novel_mir4936	Down
novel_mir3322	Up	novel_mir2060	Down	novel_mir624	Down
mmu-let-7c-5p	Up	novel_mir4734	Down	novel_mir3754	Down
mmu-let-7a-5p	Up	novel_mir2787	Down	novel_mir1831	Down
novel_mir2168	Up	novel_mir1654	Down	novel_mir2560	Down
mmu-let-7b-5p	Up	novel_mir482	Down	novel_mir5291	Down
novel_mir251	Down	novel_mir86	Down	novel_mir4215	Down
novel_mir4679	Down	novel_mir4570	Down	novel_mir347	Down
novel_mir248	Down	novel_mir607	Down	novel_mir1714	Down
novel_mir1920	Down	NM_025807.3		novel_mir1344	Down
novel_mir2361	Down	novel_mir5501	Up	novel_mir3579	Down
novel_mir1563	Down	novel_mir3493	Up	novel_mir5917	Down
novel_mir4370	Down	novel_mir6014	Up	NM_134069.3
novel_mir1056	Down	novel_mir5500	Up	novel_mir1366	Up
novel_mir1998	Down	novel_mir2974	Up	novel_mir1430	Up
novel_mir2200	Down	mmu-miR-330-5p	Up	novel_mir3414	Up
novel_mir726	Down	novel_mir4224	Up	novel_mir4185	Up
novel_mir3099	Down	novel_mir5035	Up	novel_mir4326	Up
novel_mir2715	Down	novel_mir865	Up	mmu-miR-211-5p	Up
novel_mir4936	Down	novel_mir3075	Up	novel_mir45	Up
novel_mir740	Down	novel_mir520	Up	novel_mir123	Up
novel_mir1459	Down	novel_mir5288	Up	novel_mir447	Up
novel_mir1322	Down	novel_mir4331	Up	novel_mir771	Up
novel_mir2586	Down	novel_mir1119	Up	novel_mir1662	Up
novel_mir458	Down	novel_mir4508	Up	novel_mir836	Up
novel_mir588	Down	novel_mir5135	Up	novel_mir621	Up
novel_mir1832	Down	novel_mir4735	Up	novel_mir6116	Up
novel_mir745	Down	novel_mir585	Up	novel_mir1452	Up
novel_mir4215	Down	novel_mir1325	Up	novel_mir486	Up
mmu-miR-181b-5p	Down	novel_mir1647	Up	novel_mir3530	Down
novel_mir4737	Down	novel_mir3908	Up	novel_mir875	Down
novel_mir1440	Down	novel_mir4461	Up	novel_mir2293	Down
novel_mir148	Down	novel_mir2745	Up	novel_mir1199	Down
novel_mir5150	Down	novel_mir2829	Up	mmu-miR-6996-5p	Down
novel_mir2060	Down	novel_mir1003	Up	novel_mir1924	Down
novel_mir4675	Down	novel_mir784	Up	novel_mir395	Down
novel_mir902	Down	novel_mir4288	Up	novel_mir3613	Down
novel_mir468	Down	novel_mir1502	Up	novel_mir5760	Down
novel_mir86	Down	novel_mir1154	Up	novel_mir4410	Down
novel_mir612	Down	novel_mir2934	Up	novel_mir5920	Down
novel_mir307	Down	novel_mir5017	Up	novel_mir1772	Down
novel_mir345	Down	novel_mir1025	Up	novel_mir466	Down
novel_mir301	Down	novel_mir1805	Up	novel_mir2060	Down
NM_013632.4		novel_mir4361	Up	novel_mir4734	Down
novel_mir3493	Up	novel_mir5377	Up	novel_mir2787	Down
novel_mir2358	Up	novel_mir798	Up	novel_mir1654	Down
novel_mir4617	Up	novel_mir3258	Up	novel_mir482	Down
novel_mir1677	Up	novel_mir2117	Up	novel_mir86	Down
novel_mir1922	Up	novel_mir979	Up	novel_mir4570	Down
novel_mir5481	Up	novel_mir5921	Up	novel_mir607	Down
novel_mir3571	Up	novel_mir3995	Up
novel_mir5034	Up	novel_mir459	Up
novel_mir4524	Up	novel_mir121	Up
novel_mir2850	Up	novel_mir333	Up
novel_mir1752	Up	novel_mir1664	Up
novel_mir4498	Up	novel_mir1452	Up
novel_mir1378	Up	novel_mir860	Up
novel_mir3542	Up	novel_mir2744	Up
novel_mir5551	Up	novel_mir5402	Up
novel_mir5038	Up	novel_mir3814	Up
novel_mir259	Up	novel_mir143	Up
novel_mir5723	Up	novel_mir4098	Up
novel_mir2394	Up	novel_mir938	Up
novel_mir1229	Up	novel_mir1069	Up
novel_mir2139	Up	novel_mir3409	Up
novel_mir4863	Up	novel_mir1574	Up
novel_mir4566	Up	novel_mir4989	Up
novel_mir463	Up	novel_mir4918	Up
novel_mir5013	Up	novel_mir1659	Up
novel_mir3130	Up	novel_mir677	Up
novel_mir2898	Up	novel_mir3	Up
novel_mir616	Up	novel_mir1696	Up
novel_mir4909	Up	novel_mir973	Up
novel_mir758	Up	mmu-miR-6948-3p	Up
novel_mir2943	Up	novel_mir2034	Up
novel_mir796	Up	novel_mir60	Up
novel_mir1637	Up	mmu-miR-151-5p	Up
mmu-miR-140-3p	Down	novel_mir186	Up
novel_mir752	Down	novel_mir2465	Up
novel_mir5691	Down	novel_mir2935	Down
novel_mir3533	Down	novel_mir164	Down
novel_mir5107	Down	novel_mir1813	Down
novel_mir2774	Down	novel_mir251	Down
novel_mir2296	Down	novel_mir1115	Down
novel_mir5247	Down	novel_mir679	Down
novel_mir4370	Down	novel_mir609	Down
novel_mir1621	Down	novel_mir3903	Down
novel_mir1373	Down	novel_mir134	Down
novel_mir4323	Down	novel_mir4046	Down
novel_mir2887	Down	novel_mir168	Down
novel_mir2488	Down	novel_mir895	Down
novel_mir2905	Down	novel_mir248	Down
novel_mir1377	Down	novel_mir241	Down
novel_mir2694	Down	novel_mir5411	Down
novel_mir4594	Down	novel_mir5590	Down
novel_mir395	Down	novel_mir2945	Down
novel_mir4779	Down	novel_mir1226	Down
novel_mir1059	Down	novel_mir5049	Down
novel_mir2077	Down	novel_mir733	Down
novel_mir2178	Down	novel_mir166	Down
novel_mir527	Down	novel_mir2361	Down
novel_mir4754	Down	novel_mir688	Down
novel_mir4324	Down	novel_mir378	Down
novel_mir2332	Down	novel_mir4767	Down
novel_mir4626	Down	novel_mir2156	Down
novel_mir4215	Down	novel_mir1117	Down
novel_mir3854	Down	novel_mir354	Down
novel_mir348	Down	novel_mir3172	Down
novel_mir2132	Down	mmu-miR-7117-3p	Down
novel_mir1440	Down	novel_mir5846	Down
novel_mir3562	Down	novel_mir3717	Down
novel_mir1806	Down	novel_mir1259	Down
novel_mir3891	Down	novel_mir2446	Down
novel_mir3384	Down	novel_mir1718	Down
novel_mir1266	Down	novel_mir800	Down
novel_mir577	Down	novel_mir1086	Down
NM_001164370.1		novel_mir210	Down
mmu-miR-485-5p	Up	novel_mir54	Down
novel_mir1775	Up	novel_mir16	Down
novel_mir431	Up	novel_mir4734	Down
novel_mir6060	Up	novel_mir62	Down
novel_mir1913	Up	novel_mir2717	Down
novel_mir421	Up	novel_mir1596	Down
novel_mir4331	Up	novel_mir1287	Down
novel_mir4508	Up	novel_mir3771	Down
novel_mir1495	Up	novel_mir1694	Down
novel_mir4461	Up	novel_mir3891	Down
novel_mir5842	Up	novel_mir1013	Down
novel_mir3108	Up	novel_mir468	Down
novel_mir1003	Up	novel_mir2308	Down
novel_mir3378	Up	novel_mir87	Down
novel_mir1959	Up	novel_mir500	Down
novel_mir4513	Up	novel_mir4008	Down
novel_mir4482	Up	novel_mir639	Down
novel_mir77	Up	novel_mir777	Down
novel_mir2170	Up	novel_mir494	Down
novel_mir2870	Up	novel_mir686	Down
novel_mir4194	Up	novel_mir345	Down
novel_mir997	Up	novel_mir301	Down
novel_mir2499	Up	novel_mir197	Down
novel_mir1659	Up	novel_mir394	Down
novel_mir5678	Up	novel_mir26	Down
novel_mir277	Up	novel_mir5596	Down
novel_mir2034	Up	novel_mir2378	Down
novel_mir486	Up	NM_001164370.1
novel_mir103	Down	mmu-miR-485-5p	Up
novel_mir3650	Down	novel_mir1775	Up
novel_mir4767	Down	novel_mir431	Up
novel_mir4746	Down	novel_mir6060	Up
novel_mir403	Down	novel_mir1913	Up
novel_mir4181	Down	novel_mir421	Up
novel_mir2639	Down	novel_mir4331	Up
novel_mir365	Down	novel_mir4508	Up
novel_mir3836	Down	novel_mir1495	Up
novel_mir1901	Down	novel_mir4461	Up
novel_mir2714	Down	novel_mir5842	Up
novel_mir4165	Down	novel_mir3108	Up
novel_mir3622	Down	novel_mir1003	Up
novel_mir1714	Down	novel_mir3378	Up
novel_mir800	Down	novel_mir1959	Up
mmu-miR-429-3p	Down	novel_mir4513	Up
novel_mir5466	Down	novel_mir4482	Up
novel_mir118	Down	novel_mir77	Up
novel_mir303	Down	novel_mir2170	Up
novel_mir3882	Down	novel_mir2870	Up
novel_mir666	Down	novel_mir4194	Up
novel_mir182	Down	novel_mir997	Up
novel_mir191	Down	novel_mir2499	Up
novel_mir1565	Down	novel_mir1659	Up
novel_mir82	Down	novel_mir5678	Up
novel_mir2730	Down	novel_mir277	Up
novel_mir307	Down	novel_mir2034	Up
novel_mir584	Down	novel_mir486	Up
novel_mir680	Down	novel_mir103	Down
novel_mir359	Down	novel_mir3650	Down
novel_mir394	Down	novel_mir4767	Down
mmu-miR-532-5p	Down	novel_mir4746	Down
		novel_mir403	Down
		novel_mir4181	Down
		novel_mir2639	Down
		novel_mir365	Down
		novel_mir3836	Down
		novel_mir1901	Down
		novel_mir2714	Down
		novel_mir4165	Down
		novel_mir3622	Down
		novel_mir1714	Down
		novel_mir800	Down
		mmu-miR-429-3p	Down
		novel_mir5466	Down
		novel_mir118	Down
		novel_mir303	Down
		novel_mir3882	Down
		novel_mir666	Down
		novel_mir182	Down
		novel_mir191	Down
		novel_mir1565	Down
		novel_mir82	Down
		novel_mir2730	Down
		novel_mir307	Down
		novel_mir584	Down
		novel_mir680	Down
		novel_mir359	Down
		novel_mir394	Down
		mmu-miR-532-5p	Down
		XM_006506148.3
		novel_mir2161	Up
		novel_mir2773	Up
		novel_mir200	Up
		novel_mir1775	Up
		novel_mir4800	Up
		novel_mir1488	Up
		novel_mir45	Up
		novel_mir3475	Up
		novel_mir4831	Up
		novel_mir5263	Up
		novel_mir4001	Up
		novel_mir4589	Up
		novel_mir770	Up
		novel_mir690	Up
		novel_mir3238	Up
		novel_mir2297	Up
		novel_mir2477	Up
		novel_mir1681	Up
		novel_mir916	Up
		novel_mir234	Down
		novel_mir1920	Down
		mmu-miR-346-5p	Down
		novel_mir1526	Down
		novel_mir2200	Down
		novel_mir403	Down
		novel_mir4936	Down
		novel_mir624	Down
		novel_mir3754	Down
		novel_mir1831	Down
		novel_mir2560	Down
		novel_mir5291	Down
		novel_mir4215	Down
		novel_mir347	Down
		novel_mir1714	Down
		novel_mir1344	Down
		novel_mir3579	Down
		novel_mir5917	Down
		NM_008061.4
		novel_mir912	Up
		novel_mir4915	Up
		novel_mir5105	Up
		mmu-miR-485-5p	Up
		novel_mir3493	Up
		novel_mir200	Up
		novel_mir1190	Up
		novel_mir5771	Up
		novel_mir431	Up
		novel_mir576	Up
		novel_mir4331	Up
		novel_mir4508	Up
		novel_mir5481	Up
		novel_mir1759	Up
		novel_mir585	Up
		novel_mir5750	Up
		novel_mir184	Up
		novel_mir2386	Up
		novel_mir2573	Up
		novel_mir1488	Up
		novel_mir45	Up
		novel_mir2024	Up
		novel_mir3108	Up
		novel_mir412	Up
		novel_mir6033	Up
		novel_mir3519	Up
		novel_mir4120	Up
		novel_mir4204	Up
		novel_mir4944	Up
		novel_mir1041	Up
		novel_mir771	Up
		novel_mir3400	Up
		novel_mir2020	Up
		novel_mir3661	Up
		novel_mir2035	Up
		novel_mir5871	Up
		novel_mir5104	Up
		novel_mir1823	Up
		novel_mir2577	Up
		novel_mir5595	Up
		novel_mir2139	Up
		novel_mir4011	Up
		novel_mir1937	Up
		novel_mir3872	Up
		novel_mir2224	Up
		novel_mir2159	Up
		novel_mir1399	Up
		novel_mir5641	Up
		novel_mir6116	Up
		novel_mir1386	Up
		novel_mir3811	Up
		novel_mir125	Up
		novel_mir1268	Up
		novel_mir677	Up
		novel_mir4543	Up
		novel_mir343	Up
		novel_mir1681	Up
		novel_mir5784	Up
		novel_mir1895	Up
		novel_mir4500	Up
		novel_mir1637	Up
		novel_mir530	Up
		novel_mir126	Up
		mmu-miR-3074-2-3p	Up
		novel_mir164	Down
		novel_mir975	Down
		novel_mir3218	Down
		novel_mir387	Down
		mmu-miR-17-5p	Down
		novel_mir3530	Down
		novel_mir2743	Down
		novel_mir994	Down
		novel_mir5602	Down
		novel_mir234	Down
		novel_mir2483	Down
		novel_mir5411	Down
		novel_mir5978	Down
		novel_mir2558	Down
		novel_mir2945	Down
		novel_mir2098	Down
		novel_mir4725	Down
		novel_mir2408	Down
		mmu-miR-671-5p	Down
		novel_mir5107	Down
		novel_mir2293	Down
		novel_mir5722	Down
		novel_mir3739	Down
		novel_mir2657	Down
		novel_mir4050	Down
		novel_mir3127	Down
		novel_mir1513	Down
		novel_mir4720	Down
		novel_mir4341	Down
		novel_mir3139	Down
		novel_mir1050	Down
		novel_mir1957	Down
		novel_mir5549	Down
		novel_mir403	Down
		novel_mir4369	Down
		novel_mir713	Down
		novel_mir354	Down
		novel_mir2905	Down
		novel_mir909	Down
		novel_mir2639	Down
		novel_mir1924	Down
		novel_mir3858	Down
		novel_mir102	Down
		novel_mir395	Down
		novel_mir163	Down
		novel_mir3613	Down
		novel_mir3221	Down
		novel_mir644	Down
		novel_mir4982	Down
		novel_mir3802	Down
		novel_mir496	Down
		novel_mir466	Down
		novel_mir208	Down
		novel_mir4743	Down
		novel_mir705	Down
		novel_mir6079	Down
		novel_mir719	Down
		mmu-miR-93-5p	Down
		novel_mir282	Down
		novel_mir347	Down
		novel_mir340	Down
		novel_mir169	Down
		novel_mir1489	Down
		novel_mir3664	Down
		novel_mir819	Down
		novel_mir1667	Down
		novel_mir3693	Down
		novel_mir2060	Down
		novel_mir4734	Down
		novel_mir274	Down
		novel_mir85	Down
		novel_mir963	Down
		novel_mir2826	Down
		novel_mir188	Down
		novel_mir4105	Down
		novel_mir191	Down
		novel_mir1565	Down
		novel_mir1265	Down
		novel_mir1971	Down
		novel_mir87	Down
		novel_mir1186	Down
		novel_mir768	Down
		novel_mir2064	Down
		novel_mir777	Down
		novel_mir1304	Down
		novel_mir5807	Down
		novel_mir984	Down
		novel_mir584	Down
		novel_mir680	Down
		novel_mir480	Down
		novel_mir2460	Down
		novel_mir2114	Down
		novel_mir3229	Down
		novel_mir5596	Down
		novel_mir313	Down
		XM_006503685.3
		novel_mir4366	Up
		novel_mir2406	Up
		novel_mir3680	Up
		novel_mir453	Up
		novel_mir1245	Up
		novel_mir429	Up
		novel_mir1366	Up
		novel_mir6014	Up
		novel_mir3759	Up
		novel_mir4676	Up
		novel_mir1190	Up
		novel_mir4617	Up
		novel_mir6060	Up
		novel_mir2165	Up
		novel_mir835	Up
		novel_mir5338	Up
		novel_mir1807	Up
		novel_mir562	Up
		novel_mir4800	Up
		novel_mir1928	Up
		novel_mir2541	Up
		novel_mir3425	Up
		novel_mir520	Up
		novel_mir1425	Up
		novel_mir421	Up
		novel_mir4331	Up
		novel_mir4508	Up
		novel_mir316	Up
		novel_mir3177	Up
		novel_mir1528	Up
		novel_mir585	Up
		novel_mir6118	Up
		novel_mir5299	Up
		novel_mir787	Up
		novel_mir889	Up
		novel_mir3281	Up
		novel_mir184	Up
		novel_mir4461	Up
		novel_mir5636	Up
		novel_mir1007	Up
		novel_mir2471	Up
		novel_mir513	Up
		mmu-miR-211-5p	Up
		novel_mir1861	Up
		novel_mir2930	Up
		novel_mir45	Up
		novel_mir3475	Up
		novel_mir549	Up
		novel_mir876	Up
		novel_mir873	Up
		novel_mir37	Up
		novel_mir5551	Up
		novel_mir1424	Up
		novel_mir4942	Up
		novel_mir259	Up
		novel_mir1556	Up
		novel_mir6020	Up
		novel_mir4037	Up
		novel_mir267	Up
		novel_mir5030	Up
		novel_mir5182	Up
		novel_mir2649	Up
		novel_mir4361	Up
		novel_mir4482	Up
		novel_mir2394	Up
		novel_mir4012	Up
		novel_mir5471	Up
		novel_mir3976	Up
		novel_mir3361	Up
		novel_mir1530	Up
		novel_mir76	Up
		novel_mir3233	Up
		novel_mir4312	Up
		novel_mir4520	Up
		novel_mir2371	Up
		novel_mir2756	Up
		novel_mir1073	Up
		novel_mir922	Up
		novel_mir2457	Up
		novel_mir2653	Up
		novel_mir2139	Up
		novel_mir2759	Up
		novel_mir2782	Up
		novel_mir5347	Up
		novel_mir836	Up
		novel_mir524	Up
		novel_mir459	Up
		novel_mir5492	Up
		novel_mir2175	Up
		novel_mir844	Up
		novel_mir1399	Up
		novel_mir333	Up
		novel_mir1100	Up
		novel_mir1452	Up
		novel_mir2838	Up
		novel_mir1037	Up
		novel_mir5969	Up
		novel_mir297	Up
		novel_mir5861	Up
		novel_mir331	Up
		novel_mir4194	Up
		novel_mir159	Up
		novel_mir669	Up
		novel_mir2018	Up
		novel_mir4559	Up
		novel_mir5084	Up
		novel_mir4098	Up
		novel_mir3238	Up
		novel_mir1268	Up
		novel_mir938	Up
		novel_mir2834	Up
		novel_mir4197	Up
		novel_mir1860	Up
		novel_mir3998	Up
		novel_mir1849	Up
		novel_mir749	Up
		novel_mir4242	Up
		novel_mir4543	Up
		novel_mir973	Up
		mmu-miR-149-5p	Up
		novel_mir5447	Up
		novel_mir3322	Up
		novel_mir2729	Up
		novel_mir1895	Up
		novel_mir1384	Up
		novel_mir2168	Up
		novel_mir2661	Up
		novel_mir283	Up
		novel_mir1617	Up
		novel_mir2465	Up
		novel_mir3436	Down
		novel_mir975	Down
		novel_mir448	Down
		novel_mir3353	Down
		novel_mir387	Down
		novel_mir679	Down
		novel_mir1218	Down
		novel_mir4431	Down
		novel_mir1534	Down
		novel_mir134	Down
		mmu-miR-7052-3p	Down
		novel_mir3388	Down
		novel_mir4926	Down
		novel_mir168	Down
		novel_mir3533	Down
		novel_mir1632	Down
		novel_mir3655	Down
		novel_mir4304	Down
		novel_mir2945	Down
		novel_mir5049	Down
		mmu-miR-501-3p	Down
		novel_mir270	Down
		novel_mir198	Down
		novel_mir1794	Down
		novel_mir5107	Down
		novel_mir3122	Down
		novel_mir116	Down
		novel_mir5307	Down
		novel_mir5310	Down
		novel_mir842	Down
		novel_mir886	Down
		novel_mir1214	Down
		novel_mir1814	Down
		novel_mir1526	Down
		novel_mir236	Down
		novel_mir1963	Down
		novel_mir3085	Down
		novel_mir4489	Down
		novel_mir211	Down
		novel_mir4767	Down
		novel_mir4753	Down
		novel_mir1056	Down
		novel_mir3139	Down
		novel_mir1995	Down
		novel_mir2286	Down
		novel_mir3095	Down
		novel_mir2307	Down
		novel_mir615	Down
		novel_mir5496	Down
		novel_mir4249	Down
		novel_mir1641	Down
		novel_mir1682	Down
		novel_mir1462	Down
		novel_mir1678	Down
		novel_mir2639	Down
		novel_mir183	Down
		novel_mir2329	Down
		novel_mir3858	Down
		novel_mir3262	Down
		novel_mir102	Down
		novel_mir253	Down
		novel_mir533	Down
		novel_mir3028	Down
		novel_mir2069	Down
		novel_mir4380	Down
		novel_mir3778	Down
		novel_mir3802	Down
		novel_mir4768	Down
		novel_mir4074	Down
		novel_mir2859	Down
		novel_mir6001	Down
		novel_mir1423	Down
		novel_mir2561	Down
		novel_mir4089	Down
		novel_mir59	Down
		novel_mir5920	Down
		novel_mir847	Down
		novel_mir238	Down
		novel_mir3723	Down
		novel_mir461	Down
		novel_mir2194	Down
		novel_mir588	Down
		novel_mir942	Down
		novel_mir563	Down
		novel_mir2714	Down
		novel_mir426	Down
		novel_mir5615	Down
		novel_mir5475	Down
		novel_mir205	Down
		novel_mir3016	Down
		novel_mir2568	Down
		novel_mir5557	Down
		novel_mir4539	Down
		novel_mir4187	Down
		novel_mir2591	Down
		novel_mir282	Down
		novel_mir348	Down
		novel_mir20	Down
		novel_mir3254	Down
		novel_mir169	Down
		novel_mir4874	Down
		novel_mir1597	Down
		novel_mir1381	Down
		novel_mir5853	Down
		novel_mir124	Down
		novel_mir2298	Down
		novel_mir4193	Down
		novel_mir2000	Down
		novel_mir115	Down
		novel_mir2741	Down
		novel_mir5403	Down
		novel_mir587	Down
		novel_mir3646	Down
		novel_mir5183	Down
		novel_mir1596	Down
		novel_mir1206	Down
		novel_mir1287	Down
		novel_mir1021	Down
		novel_mir3545	Down
		novel_mir2518	Down
		novel_mir3438	Down
		novel_mir5325	Down
		novel_mir264	Down
		novel_mir2215	Down
		novel_mir1441	Down
		novel_mir1694	Down
		novel_mir978	Down
		novel_mir544	Down
		novel_mir398	Down
		novel_mir1011	Down
		novel_mir1326	Down
		novel_mir5681	Down
		novel_mir191	Down
		novel_mir1385	Down
		novel_mir1565	Down
		novel_mir409	Down
		novel_mir1798	Down
		novel_mir768	Down
		novel_mir1304	Down
		novel_mir4570	Down
		novel_mir307	Down
		novel_mir1468	Down
		novel_mir1670	Down
		novel_mir480	Down
		novel_mir2460	Down
		novel_mir607	Down
		novel_mir26	Down
		novel_mir5596	Down
		XM_006503881.3
		novel_mir930	Up
		novel_mir4800	Up
		novel_mir3425	Up
		novel_mir873	Up
		novel_mir1725	Up
		novel_mir2737	Up
		novel_mir1926	Up
		novel_mir502	Up
		novel_mir3890	Up
		novel_mir332	Up
		novel_mir158	Down
		novel_mir3960	Down
		novel_mir3526	Down
		novel_mir810	Down
		novel_mir1695	Down
		novel_mir4181	Down
		novel_mir3754	Down
		novel_mir2648	Down
		novel_mir5557	Down
		novel_mir245	Down
		novel_mir3664	Down
		novel_mir181	Down
		novel_mir612	Down
		novel_mir984	Down
		novel_mir345	Down
		NM_009198.3
		mmu-miR-382-5p	Up
		novel_mir4848	Up
		novel_mir3532	Up
		novel_mir5118	Up
		novel_mir5200	Up
		novel_mir2186	Up
		novel_mir5085	Up
		novel_mir266	Up
		novel_mir6120	Up
		novel_mir3211	Up
		novel_mir1399	Up
		novel_mir770	Up
		novel_mir4989	Up
		novel_mir2477	Up
		novel_mir802	Up
		novel_mir2031	Down
		novel_mir535	Down
		novel_mir271	Down
		novel_mir729	Down
		novel_mir491	Down
		novel_mir182	Down
		novel_mir879	Down
		novel_mir2378	Down
		NM_013632.4
		novel_mir3493	Up
		novel_mir2358	Up
		novel_mir4617	Up
		novel_mir1677	Up
		novel_mir1922	Up
		novel_mir5481	Up
		novel_mir3571	Up
		novel_mir5034	Up
		novel_mir4524	Up
		novel_mir2850	Up
		novel_mir1752	Up
		novel_mir4498	Up
		novel_mir1378	Up
		novel_mir3542	Up
		novel_mir5551	Up
		novel_mir5038	Up
		novel_mir259	Up
		novel_mir5723	Up
		novel_mir2394	Up
		novel_mir1229	Up
		novel_mir2139	Up
		novel_mir4863	Up
		novel_mir4566	Up
		novel_mir463	Up
		novel_mir5013	Up
		novel_mir3130	Up
		novel_mir2898	Up
		novel_mir616	Up
		novel_mir4909	Up
		novel_mir758	Up
		novel_mir2943	Up
		novel_mir796	Up
		novel_mir1637	Up
		mmu-miR-140-3p	Down
		novel_mir752	Down
		novel_mir5691	Down
		novel_mir3533	Down
		novel_mir5107	Down
		novel_mir2774	Down
		novel_mir2296	Down
		novel_mir5247	Down
		novel_mir4370	Down
		novel_mir1621	Down
		novel_mir1373	Down
		novel_mir4323	Down
		novel_mir2887	Down
		novel_mir2488	Down
		novel_mir2905	Down
		novel_mir1377	Down
		novel_mir2694	Down
		novel_mir4594	Down
		novel_mir395	Down
		novel_mir4779	Down
		novel_mir1059	Down
		novel_mir2077	Down
		novel_mir2178	Down
		novel_mir527	Down
		novel_mir4754	Down
		novel_mir4324	Down
		novel_mir2332	Down
		novel_mir4626	Down
		novel_mir4215	Down
		novel_mir3854	Down
		novel_mir348	Down
		novel_mir2132	Down
		novel_mir1440	Down
		novel_mir3562	Down
		novel_mir1806	Down
		novel_mir3891	Down
		novel_mir3384	Down
		novel_mir1266	Down
		novel_mir577	Down
		NM_009203.3
		novel_mir545	Down
		novel_mir4475	Down
		NM_021463.4
		novel_mir2019	Up
		novel_mir1713	Up
		novel_mir2161	Up
		novel_mir1348	Up
		novel_mir1430	Up
		novel_mir5200	Up
		novel_mir1425	Up
		novel_mir2982	Up
		novel_mir2970	Up
		novel_mir1488	Up
		novel_mir5544	Up
		novel_mir2024	Up
		novel_mir2975	Up
		novel_mir873	Up
		novel_mir5998	Up
		novel_mir5514	Up
		novel_mir3495	Up
		novel_mir5786	Up
		novel_mir5347	Up
		novel_mir2737	Up
		novel_mir3131	Up
		novel_mir159	Up
		novel_mir2018	Up
		novel_mir502	Up
		novel_mir3238	Up
		novel_mir2499	Up
		mmu-miR-33-5p	Up
		novel_mir677	Up
		mmu-let-7e-5p	Up
		novel_mir3322	Up
		mmu-let-7c-5p	Up
		mmu-let-7a-5p	Up
		novel_mir2168	Up
		mmu-let-7b-5p	Up
		novel_mir251	Down
		novel_mir4679	Down
		novel_mir248	Down
		novel_mir1920	Down
		novel_mir2361	Down
		novel_mir1563	Down
		novel_mir4370	Down
		novel_mir1056	Down
		novel_mir1998	Down
		novel_mir2200	Down
		novel_mir726	Down
		novel_mir3099	Down
		novel_mir2715	Down
		novel_mir4936	Down
		novel_mir740	Down
		novel_mir1459	Down
		novel_mir1322	Down
		novel_mir2586	Down
		novel_mir458	Down
		novel_mir588	Down
		novel_mir1832	Down
		novel_mir745	Down
		novel_mir4215	Down
		mmu-miR-181b-5p	Down
		novel_mir4737	Down
		novel_mir1440	Down
		novel_mir148	Down
		novel_mir5150	Down
		novel_mir2060	Down
		novel_mir4675	Down
		novel_mir902	Down
		novel_mir468	Down
		novel_mir86	Down
		novel_mir612	Down
		novel_mir307	Down
		novel_mir345	Down
		novel_mir301	Down

## Sheet:  allopurinol vs juice
GO：biological_process
urate biosynthetic process		urate metabolic process		urate transport
NM_013632.4		NM_021463.4		XM_006506148.3
novel_mir752	Up	novel_mir1113	Up	novel_mir3332	Up
novel_mir6051	Up	novel_mir726	Up	novel_mir470	Up
novel_mir4685	Up	novel_mir903	Up	novel_mir2155	Up
novel_mir3358	Up	novel_mir470	Up	novel_mir403	Up
novel_mir75	Up	novel_mir740	Up	novel_mir4681	Up
novel_mir3521	Up	novel_mir2586	Up	novel_mir4203	Up
novel_mir5919	Up	novel_mir275	Up	novel_mir6088	Up
novel_mir4594	Up	novel_mir1773	Up	novel_mir2091	Up
novel_mir395	Up	novel_mir1985	Up	novel_mir328	Up
novel_mir4672	Up	novel_mir2269	Up	novel_mir1526	Up
novel_mir137	Up	novel_mir953	Up	novel_mir3507	Up
novel_mir5689	Up	novel_mir657	Up	novel_mir6089	Up
novel_mir5247	Up	novel_mir630	Up	novel_mir2314	Up
novel_mir4324	Up	novel_mir305	Up	novel_mir3417	Up
novel_mir383	Up	novel_mir3457	Up	novel_mir2560	Up
novel_mir1377	Up	novel_mir2091	Up	novel_mir3548	Up
novel_mir4722	Up	novel_mir518	Up	novel_mir1764	Up
novel_mir4314	Up	novel_mir3190	Up	novel_mir1358	Up
novel_mir1059	Up	novel_mir5598	Up	novel_mir5087	Up
novel_mir4459	Up	novel_mir5036	Up	novel_mir2200	Up
novel_mir4779	Up	novel_mir1731	Up	novel_mir2929	Up
novel_mir402	Up	novel_mir2715	Up	novel_mir624	Up
novel_mir2332	Up	novel_mir1832	Up	novel_mir1831	Up
novel_mir2626	Up	novel_mir1764	Up	novel_mir685	Up
novel_mir2296	Up	novel_mir251	Up	novel_mir250	Up
novel_mir5729	Up	novel_mir1410	Up	novel_mir234	Up
novel_mir3533	Up	novel_mir1726	Up	novel_mir5122	Up
novel_mir537	Up	novel_mir2200	Up	novel_mir1856	Up
novel_mir3843	Up	novel_mir556	Up	novel_mir4215	Up
novel_mir2774	Up	novel_mir1931	Up	novel_mir4936	Up
novel_mir242	Up	novel_mir2129	Up	novel_mir5204	Up
novel_mir4027	Up	novel_mir5905	Up	novel_mir4026	Up
novel_mir2488	Up	novel_mir3224	Up	novel_mir2684	Up
novel_mir2956	Up	novel_mir722	Up	novel_mir3658	Up
novel_mir1098	Up	novel_mir4215	Up	novel_mir2353	Up
novel_mir4215	Up	novel_mir1852	Up	novel_mir1920	Up
novel_mir3568	Up	novel_mir4936	Up	novel_mir1634	Up
novel_mir5582	Up	novel_mir2880	Up	novel_mir823	Up
novel_mir5691	Up	novel_mir290	Up	novel_mir3897	Up
novel_mir6122	Up	novel_mir4466	Up	novel_mir1714	Up
novel_mir2096	Up	novel_mir2015	Up	novel_mir1344	Up
novel_mir5858	Up	novel_mir3099	Up	novel_mir347	Up
novel_mir4323	Up	novel_mir1648	Up	novel_mir45	Up
mmu-miR-140-3p	Up	novel_mir632	Up	novel_mir4800	Up
mmu-miR-214-3p	Up	novel_mir1203	Up	novel_mir4589	Up
novel_mir4176	Up	novel_mir2598	Up	novel_mir4831	Up
novel_mir5394	Up	novel_mir3634	Up	mmu-miR-193b-3p	Down
novel_mir3296	Up	novel_mir5333	Up	novel_mir2773	Down
novel_mir1756	Up	novel_mir588	Up	novel_mir1775	Down
novel_mir2905	Up	novel_mir1920	Up	novel_mir4001	Down
novel_mir1405	Up	novel_mir745	Up	novel_mir2477	Down
novel_mir5477	Up	novel_mir1563	Up	novel_mir2161	Down
novel_mir4754	Up	novel_mir1322	Up	novel_mir3475	Down
novel_mir425	Up	novel_mir2723	Up	novel_mir1681	Down
novel_mir3897	Up	novel_mir1428	Up	novel_mir916	Down
novel_mir456	Up	novel_mir1409	Up	novel_mir1488	Down
novel_mir527	Up	novel_mir3781	Up	NM_009203.3
novel_mir5013	Up	novel_mir1998	Up	novel_mir3667	Up
novel_mir758	Up	novel_mir2588	Up	novel_mir2145	Up
novel_mir4144	Up	novel_mir1817	Up	novel_mir5426	Up
novel_mir2898	Up	novel_mir1473	Up	novel_mir545	Up
novel_mir382	Up	novel_mir1896	Up	novel_mir4062	Down
novel_mir814	Up	mmu-miR-181b-5p	Up	novel_mir4475	Down
novel_mir3891	Up	novel_mir4737	Up	NM_134069.3
novel_mir1266	Up	novel_mir502	Up	novel_mir4021	Up
novel_mir3130	Up	novel_mir2060	Up	novel_mir370	Up
novel_mir3854	Up	novel_mir159	Up	novel_mir4597	Up
novel_mir259	Up	novel_mir612	Up	novel_mir1207	Up
novel_mir4863	Up	novel_mir902	Up	novel_mir1924	Up
novel_mir2394	Up	novel_mir307	Up	novel_mir395	Up
novel_mir1229	Up	novel_mir148	Up	novel_mir275	Up
novel_mir616	Up	novel_mir345	Up	novel_mir2269	Up
novel_mir577	Up	novel_mir2982	Up	novel_mir747	Up
novel_mir2132	Up	novel_mir873	Up	novel_mir1613	Up
novel_mir3384	Up	novel_mir5998	Up	novel_mir1199	Up
novel_mir348	Up	novel_mir5786	Up	novel_mir3613	Up
novel_mir4909	Up	novel_mir5544	Up	novel_mir3457	Up
novel_mir3542	Up	novel_mir3589	Up	novel_mir695	Up
novel_mir2139	Up	novel_mir677	Down	novel_mir765	Up
novel_mir4566	Up	novel_mir1713	Down	novel_mir152	Up
novel_mir1806	Up	novel_mir5200	Down	novel_mir1437	Up
novel_mir6143	Up	novel_mir1425	Down	novel_mir911	Up
novel_mir5551	Up	novel_mir2975	Down	novel_mir3507	Up
novel_mir3493	Down	novel_mir5347	Down	novel_mir706	Up
novel_mir2358	Down	mmu-miR-33-5p	Down	novel_mir709	Up
novel_mir4617	Down	mmu-let-7c-5p	Down	novel_mir1283	Up
novel_mir796	Down	novel_mir2161	Down	novel_mir648	Up
novel_mir5481	Down	mmu-let-7d-5p	Down	novel_mir1661	Up
novel_mir5034	Down	novel_mir2019	Down	novel_mir1410	Up
novel_mir2943	Down	mmu-let-7a-5p	Down	novel_mir5800	Up
novel_mir5038	Down	mmu-let-7b-5p	Down	novel_mir2574	Up
novel_mir5723	Down	novel_mir3322	Down	novel_mir1772	Up
novel_mir3562	Down	novel_mir1894	Down	novel_mir1755	Up
novel_mir1922	Down	novel_mir2024	Down	novel_mir2606	Up
novel_mir4574	Down	novel_mir1430	Down	novel_mir5271	Up
novel_mir4524	Down	mmu-let-7e-5p	Down	novel_mir1058	Up
novel_mir1378	Down	novel_mir1488	Down	novel_mir2865	Up
novel_mir4155	Down	novel_mir301	Down	novel_mir5760	Up
novel_mir1637	Down	NM_009203.3		novel_mir3568	Up
NM_001164370.1		novel_mir3667	Up	novel_mir875	Up
novel_mir1128	Up	novel_mir2145	Up	novel_mir1237	Up
novel_mir5021	Up	novel_mir5426	Up	novel_mir4320	Up
novel_mir5609	Up	novel_mir545	Up	novel_mir1656	Up
novel_mir5685	Up	novel_mir4062	Down	novel_mir2274	Up
novel_mir1286	Up	novel_mir4475	Down	novel_mir4410	Up
novel_mir2118	Up	NM_013632.4		novel_mir5938	Up
novel_mir403	Up	novel_mir752	Up	novel_mir5933	Up
novel_mir1096	Up	novel_mir6051	Up	novel_mir5920	Up
novel_mir2011	Up	novel_mir4685	Up	novel_mir466	Up
novel_mir2714	Up	novel_mir3358	Up	novel_mir3530	Up
novel_mir3650	Up	novel_mir75	Up	novel_mir1744	Up
novel_mir2951	Up	novel_mir3521	Up	novel_mir4214	Up
novel_mir365	Up	novel_mir5919	Up	novel_mir2812	Up
novel_mir103	Up	novel_mir4594	Up	novel_mir1046	Up
novel_mir3622	Up	novel_mir395	Up	novel_mir100	Up
novel_mir4746	Up	novel_mir4672	Up	novel_mir565	Up
novel_mir1768	Up	novel_mir137	Up	novel_mir1473	Up
novel_mir4165	Up	novel_mir5689	Up	novel_mir534	Up
novel_mir2994	Up	novel_mir5247	Up	novel_mir621	Up
novel_mir5002	Up	novel_mir4324	Up	novel_mir482	Up
novel_mir1276	Up	novel_mir383	Up	novel_mir447	Up
novel_mir5406	Up	novel_mir1377	Up	novel_mir2060	Up
novel_mir3796	Up	novel_mir4722	Up	novel_mir1662	Up
novel_mir998	Up	novel_mir4314	Up	novel_mir45	Up
novel_mir1410	Up	novel_mir1059	Up	novel_mir607	Up
novel_mir4411	Up	novel_mir4459	Up	novel_mir771	Up
novel_mir4179	Up	novel_mir4779	Up	novel_mir836	Up
novel_mir2639	Up	novel_mir402	Up	novel_mir486	Up
novel_mir1901	Up	novel_mir2332	Up	novel_mir4185	Down
novel_mir4988	Up	novel_mir2626	Up	novel_mir4326	Down
novel_mir4821	Up	novel_mir2296	Up	mmu-miR-211-5p	Down
novel_mir2218	Up	novel_mir5729	Up	mmu-miR-1934-5p	Down
novel_mir2327	Up	novel_mir3533	Up	mmu-miR-204-5p	Down
novel_mir5267	Up	novel_mir537	Up	mmu-miR-122-5p	Down
novel_mir1159	Up	novel_mir3843	Up	novel_mir3414	Down
novel_mir2704	Up	novel_mir2774	Up	novel_mir1430	Down
novel_mir3459	Up	novel_mir242	Up	novel_mir1366	Down
novel_mir4767	Up	novel_mir4027	Up
novel_mir3132	Up	novel_mir2488	Up
novel_mir5990	Up	novel_mir2956	Up
novel_mir4045	Up	novel_mir1098	Up
novel_mir435	Up	novel_mir4215	Up
novel_mir2199	Up	novel_mir3568	Up
novel_mir5400	Up	novel_mir5582	Up
novel_mir2918	Up	novel_mir5691	Up
mmu-miR-199a-5p	Up	novel_mir6122	Up
novel_mir432	Up	novel_mir2096	Up
novel_mir303	Up	novel_mir5858	Up
novel_mir3378	Up	novel_mir4323	Up
novel_mir1714	Up	mmu-miR-140-3p	Up
novel_mir997	Up	mmu-miR-214-3p	Up
novel_mir182	Up	novel_mir4176	Up
novel_mir4194	Up	novel_mir5394	Up
novel_mir1565	Up	novel_mir3296	Up
novel_mir307	Up	novel_mir1756	Up
novel_mir2170	Up	novel_mir2905	Up
novel_mir394	Up	novel_mir1405	Up
novel_mir4482	Up	novel_mir5477	Up
novel_mir4513	Up	novel_mir4754	Up
novel_mir486	Up	novel_mir425	Up
novel_mir191	Up	novel_mir3897	Up
novel_mir118	Up	novel_mir456	Up
novel_mir1959	Up	novel_mir527	Up
novel_mir5466	Up	novel_mir5013	Up
mmu-miR-532-5p	Down	novel_mir758	Up
novel_mir1775	Down	novel_mir4144	Up
novel_mir6060	Down	novel_mir2898	Up
mmu-miR-429-3p	Down	novel_mir382	Up
novel_mir4508	Down	novel_mir814	Up
novel_mir1495	Down	novel_mir3891	Up
novel_mir3503	Down	novel_mir1266	Up
novel_mir3108	Down	novel_mir3130	Up
novel_mir2730	Down	novel_mir3854	Up
mmu-miR-485-5p	Down	novel_mir259	Up
novel_mir431	Down	novel_mir4863	Up
novel_mir1913	Down	novel_mir2394	Up
novel_mir421	Down	novel_mir1229	Up
novel_mir5678	Down	novel_mir616	Up
novel_mir5842	Down	novel_mir577	Up
novel_mir680	Down	novel_mir2132	Up
mmu-miR-205-5p	Down	novel_mir3384	Up
novel_mir82	Down	novel_mir348	Up
novel_mir4331	Down	novel_mir4909	Up
novel_mir4461	Down	novel_mir3542	Up
NM_021463.4		novel_mir2139	Up
novel_mir1113	Up	novel_mir4566	Up
novel_mir726	Up	novel_mir1806	Up
novel_mir903	Up	novel_mir6143	Up
novel_mir470	Up	novel_mir5551	Up
novel_mir740	Up	novel_mir3493	Down
novel_mir2586	Up	novel_mir2358	Down
novel_mir275	Up	novel_mir4617	Down
novel_mir1773	Up	novel_mir796	Down
novel_mir1985	Up	novel_mir5481	Down
novel_mir2269	Up	novel_mir5034	Down
novel_mir953	Up	novel_mir2943	Down
novel_mir657	Up	novel_mir5038	Down
novel_mir630	Up	novel_mir5723	Down
novel_mir305	Up	novel_mir3562	Down
novel_mir3457	Up	novel_mir1922	Down
novel_mir2091	Up	novel_mir4574	Down
novel_mir518	Up	novel_mir4524	Down
novel_mir3190	Up	novel_mir1378	Down
novel_mir5598	Up	novel_mir4155	Down
novel_mir5036	Up	novel_mir1637	Down
novel_mir1731	Up	NM_009198.3
novel_mir2715	Up	novel_mir3464	Up
novel_mir1832	Up	novel_mir5709	Up
novel_mir1764	Up	novel_mir5719	Up
novel_mir251	Up	novel_mir535	Up
novel_mir1410	Up	novel_mir4998	Up
novel_mir1726	Up	novel_mir4203	Up
novel_mir2200	Up	novel_mir1768	Up
novel_mir556	Up	novel_mir3507	Up
novel_mir1931	Up	novel_mir647	Up
novel_mir2129	Up	novel_mir1410	Up
novel_mir5905	Up	novel_mir685	Up
novel_mir3224	Up	novel_mir1935	Up
novel_mir722	Up	novel_mir3175	Up
novel_mir4215	Up	novel_mir2031	Up
novel_mir1852	Up	novel_mir1512	Up
novel_mir4936	Up	novel_mir3158	Up
novel_mir2880	Up	novel_mir182	Up
novel_mir290	Up	novel_mir266	Up
novel_mir4466	Up	novel_mir271	Up
novel_mir2015	Up	novel_mir4989	Up
novel_mir3099	Up	novel_mir1399	Up
novel_mir1648	Up	novel_mir802	Up
novel_mir632	Up	novel_mir879	Up
novel_mir1203	Up	novel_mir3894	Up
novel_mir2598	Up	novel_mir6120	Up
novel_mir3634	Up	novel_mir5200	Down
novel_mir5333	Up	novel_mir2378	Down
novel_mir588	Up	mmu-miR-382-5p	Down
novel_mir1920	Up	novel_mir2477	Down
novel_mir745	Up	novel_mir3532	Down
novel_mir1563	Up	novel_mir4848	Down
novel_mir1322	Up	novel_mir1820	Down
novel_mir2723	Up	novel_mir5085	Down
novel_mir1428	Up	mmu-miR-7a-5p	Down
novel_mir1409	Up	XM_006503881.3
novel_mir3781	Up	novel_mir5028	Up
novel_mir1998	Up	novel_mir724	Up
novel_mir2588	Up	novel_mir5557	Up
novel_mir1817	Up	novel_mir2051	Up
novel_mir1473	Up	novel_mir3189	Up
novel_mir1896	Up	novel_mir158	Up
mmu-miR-181b-5p	Up	novel_mir1695	Up
novel_mir4737	Up	novel_mir1630	Up
novel_mir502	Up	novel_mir4529	Up
novel_mir2060	Up	novel_mir3960	Up
novel_mir159	Up	novel_mir2648	Up
novel_mir612	Up	novel_mir2274	Up
novel_mir902	Up	novel_mir5337	Up
novel_mir307	Up	novel_mir4897	Up
novel_mir148	Up	novel_mir5194	Up
novel_mir345	Up	novel_mir4647	Up
novel_mir2982	Up	novel_mir984	Up
novel_mir873	Up	novel_mir502	Up
novel_mir5998	Up	novel_mir612	Up
novel_mir5786	Up	novel_mir245	Up
novel_mir5544	Up	novel_mir1892	Up
novel_mir3589	Up	novel_mir345	Up
novel_mir677	Down	novel_mir4800	Up
novel_mir1713	Down	novel_mir873	Up
novel_mir5200	Down	novel_mir3425	Down
novel_mir1425	Down	novel_mir930	Down
novel_mir2975	Down	novel_mir181	Down
novel_mir5347	Down	XM_006503685.3
mmu-miR-33-5p	Down	novel_mir5579	Up
mmu-let-7c-5p	Down	novel_mir1113	Up
novel_mir2161	Down	novel_mir116	Up
mmu-let-7d-5p	Down	novel_mir6121	Up
novel_mir2019	Down	novel_mir465	Up
mmu-let-7a-5p	Down	novel_mir4685	Up
mmu-let-7b-5p	Down	novel_mir832	Up
novel_mir3322	Down	novel_mir4479	Up
novel_mir1894	Down	novel_mir102	Up
novel_mir2024	Down	novel_mir975	Up
novel_mir1430	Down	novel_mir4573	Up
mmu-let-7e-5p	Down	novel_mir1462	Up
novel_mir1488	Down	novel_mir4304	Up
novel_mir301	Down	novel_mir2209	Up
		novel_mir751	Up
		novel_mir1383	Up
		novel_mir563	Up
		novel_mir1682	Up
		novel_mir3991	Up
		novel_mir1903	Up
		mmu-miR-709	Up
		novel_mir177	Up
		novel_mir5132	Up
		novel_mir1559	Up
		novel_mir2007	Up
		novel_mir3923	Up
		novel_mir955	Up
		novel_mir5073	Up
		novel_mir3817	Up
		novel_mir2568	Up
		novel_mir269	Up
		novel_mir5571	Up
		novel_mir724	Up
		novel_mir2026	Up
		novel_mir1963	Up
		novel_mir450	Up
		novel_mir2714	Up
		novel_mir1062	Up
		novel_mir3932	Up
		novel_mir2951	Up
		novel_mir2329	Up
		novel_mir2137	Up
		novel_mir5557	Up
		novel_mir199	Up
		novel_mir533	Up
		novel_mir1240	Up
		novel_mir657	Up
		novel_mir198	Up
		novel_mir1165	Up
		novel_mir1814	Up
		novel_mir1499	Up
		novel_mir4663	Up
		novel_mir2985	Up
		novel_mir1230	Up
		novel_mir1423	Up
		novel_mir238	Up
		novel_mir6041	Up
		novel_mir510	Up
		novel_mir6111	Up
		novel_mir531	Up
		novel_mir1123	Up
		novel_mir5246	Up
		novel_mir673	Up
		novel_mir4670	Up
		novel_mir3758	Up
		novel_mir5694	Up
		novel_mir1821	Up
		novel_mir4089	Up
		novel_mir2526	Up
		novel_mir495	Up
		novel_mir1277	Up
		novel_mir695	Up
		novel_mir1768	Up
		novel_mir2859	Up
		novel_mir5255	Up
		novel_mir2936	Up
		novel_mir4110	Up
		novel_mir3076	Up
		novel_mir5475	Up
		novel_mir134	Up
		novel_mir518	Up
		novel_mir2921	Up
		novel_mir1995	Up
		novel_mir1281	Up
		novel_mir152	Up
		novel_mir4168	Up
		novel_mir168	Up
		novel_mir4840	Up
		novel_mir2087	Up
		novel_mir918	Up
		novel_mir5900	Up
		novel_mir946	Up
		novel_mir839	Up
		novel_mir5598	Up
		novel_mir2805	Up
		novel_mir602	Up
		novel_mir2194	Up
		novel_mir4753	Up
		novel_mir211	Up
		novel_mir1526	Up
		novel_mir101	Up
		novel_mir1313	Up
		novel_mir2366	Up
		novel_mir2543	Up
		novel_mir3655	Up
		novel_mir2127	Up
		novel_mir4077	Up
		novel_mir1015	Up
		novel_mir1055	Up
		novel_mir998	Up
		novel_mir1847	Up
		novel_mir205	Up
		novel_mir2343	Up
		novel_mir5906	Up
		novel_mir3548	Up
		novel_mir693	Up
		novel_mir648	Up
		novel_mir3533	Up
		novel_mir236	Up
		novel_mir4796	Up
		novel_mir3388	Up
		novel_mir1729	Up
		novel_mir2276	Up
		novel_mir3671	Up
		novel_mir3262	Up
		novel_mir886	Up
		novel_mir4297	Up
		novel_mir5427	Up
		novel_mir426	Up
		novel_mir4130	Up
		novel_mir1018	Up
		novel_mir461	Up
		novel_mir5350	Up
		novel_mir2307	Up
		novel_mir1101	Up
		novel_mir1410	Up
		novel_mir2849	Up
		novel_mir522	Up
		novel_mir5049	Up
		novel_mir1188	Up
		novel_mir5285	Up
		novel_mir1393	Up
		novel_mir278	Up
		novel_mir1435	Up
		novel_mir2606	Up
		novel_mir615	Up
		novel_mir5056	Up
		novel_mir2561	Up
		novel_mir679	Up
		novel_mir1762	Up
		novel_mir4179	Up
		novel_mir1312	Up
		novel_mir449	Up
		novel_mir2099	Up
		novel_mir5732	Up
		novel_mir2980	Up
		novel_mir2639	Up
		novel_mir1236	Up
		novel_mir4061	Up
		novel_mir1582	Up
		novel_mir3095	Up
		novel_mir1279	Up
		novel_mir1009	Up
		novel_mir387	Up
		novel_mir4133	Up
		novel_mir3122	Up
		novel_mir1600	Up
		novel_mir3277	Up
		novel_mir1907	Up
		novel_mir1856	Up
		novel_mir5052	Up
		novel_mir3520	Up
		novel_mir3001	Up
		novel_mir6152	Up
		novel_mir3149	Up
		novel_mir1012	Up
		novel_mir5307	Up
		novel_mir842	Up
		novel_mir1873	Up
		novel_mir5615	Up
		novel_mir1124	Up
		novel_mir4023	Up
		novel_mir1438	Up
		novel_mir4990	Up
		novel_mir1632	Up
		novel_mir2683	Up
		novel_mir653	Up
		novel_mir4926	Up
		novel_mir1555	Up
		novel_mir3977	Up
		novel_mir3968	Up
		novel_mir253	Up
		novel_mir1133	Up
		novel_mir1492	Up
		novel_mir5926	Up
		novel_mir942	Up
		novel_mir632	Up
		novel_mir2659	Up
		novel_mir3658	Up
		novel_mir4394	Up
		novel_mir2069	Up
		novel_mir4661	Up
		novel_mir668	Up
		novel_mir2742	Up
		novel_mir1436	Up
		novel_mir5749	Up
		novel_mir5267	Up
		novel_mir4351	Up
		novel_mir1298	Up
		novel_mir1205	Up
		novel_mir2664	Up
		novel_mir2280	Up
		novel_mir5933	Up
		novel_mir5310	Up
		novel_mir588	Up
		novel_mir3620	Up
		novel_mir5920	Up
		novel_mir1850	Up
		novel_mir4818	Up
		novel_mir4669	Up
		novel_mir830	Up
		novel_mir2700	Up
		novel_mir6031	Up
		novel_mir546	Up
		novel_mir4345	Up
		mmu-miR-214-3p	Up
		novel_mir4767	Up
		novel_mir3436	Up
		novel_mir2396	Up
		novel_mir4227	Up
		novel_mir3802	Up
		novel_mir1841	Up
		novel_mir2112	Up
		novel_mir2591	Up
		novel_mir4677	Up
		novel_mir5577	Up
		novel_mir3158	Up
		novel_mir1429	Up
		novel_mir1428	Up
		novel_mir4749	Up
		novel_mir346	Up
		novel_mir3169	Up
		novel_mir2474	Up
		novel_mir3992	Up
		novel_mir3074	Up
		novel_mir5610	Up
		novel_mir4431	Up
		novel_mir2945	Up
		novel_mir183	Up
		novel_mir1539	Up
		novel_mir2469	Up
		novel_mir4187	Up
		novel_mir4413	Up
		novel_mir448	Up
		novel_mir1234	Up
		novel_mir270	Up
		novel_mir1641	Up
		novel_mir3858	Up
		novel_mir1187	Up
		novel_mir5400	Up
		novel_mir1534	Up
		novel_mir2131	Up
		novel_mir368	Up
		novel_mir3778	Up
		mmu-miR-199a-5p	Up
		novel_mir333	Up
		novel_mir5325	Up
		novel_mir1670	Up
		novel_mir432	Up
		novel_mir1021	Up
		novel_mir124	Up
		novel_mir2298	Up
		novel_mir4520	Up
		novel_mir20	Up
		novel_mir1150	Up
		novel_mir1403	Up
		novel_mir6020	Up
		novel_mir264	Up
		novel_mir1037	Up
		novel_mir297	Up
		novel_mir978	Up
		novel_mir169	Up
		novel_mir524	Up
		novel_mir4197	Up
		novel_mir1597	Up
		novel_mir382	Up
		novel_mir2741	Up
		novel_mir922	Up
		novel_mir1206	Up
		novel_mir331	Up
		novel_mir159	Up
		novel_mir267	Up
		novel_mir749	Up
		novel_mir2834	Up
		novel_mir259	Up
		novel_mir1596	Up
		novel_mir2394	Up
		novel_mir5492	Up
		novel_mir459	Up
		novel_mir5969	Up
		novel_mir1441	Up
		novel_mir26	Up
		novel_mir4194	Up
		novel_mir1849	Up
		novel_mir2649	Up
		novel_mir1565	Up
		novel_mir1399	Up
		novel_mir307	Up
		novel_mir1468	Up
		novel_mir5861	Up
		novel_mir45	Up
		novel_mir3429	Up
		novel_mir1304	Up
		novel_mir37	Up
		novel_mir1631	Up
		novel_mir938	Up
		novel_mir348	Up
		novel_mir5403	Up
		novel_mir480	Up
		novel_mir607	Up
		novel_mir4242	Up
		novel_mir4482	Up
		novel_mir5313	Up
		novel_mir1798	Up
		novel_mir669	Up
		novel_mir4800	Up
		novel_mir4037	Up
		novel_mir358	Up
		novel_mir836	Up
		novel_mir4012	Up
		novel_mir3233	Up
		novel_mir873	Up
		novel_mir2838	Up
		novel_mir768	Up
		novel_mir1694	Up
		novel_mir1287	Up
		novel_mir1530	Up
		novel_mir4559	Up
		novel_mir544	Up
		novel_mir2782	Up
		novel_mir1385	Up
		novel_mir5853	Up
		novel_mir191	Up
		novel_mir2759	Up
		novel_mir844	Up
		novel_mir2653	Up
		novel_mir453	Up
		novel_mir4361	Up
		novel_mir2139	Up
		novel_mir398	Up
		novel_mir5471	Up
		novel_mir1626	Up
		novel_mir3976	Up
		novel_mir4874	Up
		novel_mir5551	Up
		novel_mir3680	Down
		novel_mir5447	Down
		novel_mir1895	Down
		novel_mir1190	Down
		novel_mir4617	Down
		novel_mir6060	Down
		novel_mir2165	Down
		novel_mir5338	Down
		novel_mir2661	Down
		novel_mir1807	Down
		novel_mir562	Down
		novel_mir2541	Down
		novel_mir3425	Down
		novel_mir1425	Down
		novel_mir4508	Down
		novel_mir3177	Down
		novel_mir2465	Down
		novel_mir1528	Down
		novel_mir3503	Down
		novel_mir6118	Down
		novel_mir889	Down
		mmu-miR-145a-3p	Down
		novel_mir1007	Down
		novel_mir2471	Down
		mmu-miR-211-5p	Down
		novel_mir1861	Down
		novel_mir2930	Down
		novel_mir876	Down
		novel_mir115	Down
		novel_mir2460	Down
		novel_mir5030	Down
		novel_mir1326	Down
		novel_mir4769	Down
		novel_mir5681	Down
		novel_mir3361	Down
		novel_mir76	Down
		novel_mir2756	Down
		novel_mir1073	Down
		novel_mir1882	Down
		novel_mir5347	Down
		novel_mir4366	Down
		novel_mir2406	Down
		mmu-miR-149-5p	Down
		mmu-miR-204-5p	Down
		mmu-miR-328-3p	Down
		mmu-miR-484	Down
		novel_mir3759	Down
		novel_mir1384	Down
		novel_mir973	Down
		novel_mir180	Down
		novel_mir1245	Down
		novel_mir5596	Down
		novel_mir142	Down
		novel_mir2215	Down
		novel_mir1011	Down
		novel_mir2729	Down
		novel_mir1826	Down
		novel_mir3322	Down
		novel_mir421	Down
		novel_mir3948	Down
		novel_mir3545	Down
		novel_mir3475	Down
		novel_mir4676	Down
		novel_mir487	Down
		novel_mir3281	Down
		novel_mir282	Down
		novel_mir513	Down
		novel_mir1221	Down
		novel_mir429	Down
		novel_mir1366	Down
		novel_mir4331	Down
		novel_mir835	Down
		novel_mir4461	Down
		novel_mir283	Down
		novel_mir5299	Down
		NM_008061.4
		novel_mir4685	Up
		novel_mir1902	Up
		novel_mir102	Up
		novel_mir713	Up
		novel_mir5657	Up
		novel_mir4018	Up
		novel_mir1666	Up
		novel_mir975	Up
		novel_mir370	Up
		mmu-miR-709	Up
		novel_mir6119	Up
		novel_mir1207	Up
		novel_mir354	Up
		novel_mir403	Up
		novel_mir1924	Up
		novel_mir2875	Up
		novel_mir986	Up
		novel_mir759	Up
		novel_mir395	Up
		novel_mir5719	Up
		novel_mir909	Up
		novel_mir2397	Up
		novel_mir3667	Up
		novel_mir4982	Up
		novel_mir74	Up
		novel_mir2951	Up
		novel_mir2137	Up
		novel_mir2269	Up
		novel_mir2051	Up
		novel_mir3011	Up
		novel_mir4725	Up
		novel_mir4369	Up
		novel_mir4663	Up
		novel_mir1613	Up
		novel_mir1513	Up
		novel_mir1532	Up
		novel_mir4203	Up
		novel_mir3073	Up
		novel_mir163	Up
		novel_mir1684	Up
		novel_mir5549	Up
		novel_mir2952	Up
		novel_mir2673	Up
		novel_mir6140	Up
		novel_mir1233	Up
		novel_mir5277	Up
		novel_mir4241	Up
		novel_mir3613	Up
		novel_mir495	Up
		novel_mir765	Up
		novel_mir4220	Up
		novel_mir2994	Up
		novel_mir4724	Up
		novel_mir208	Up
		novel_mir2833	Up
		novel_mir5598	Up
		novel_mir4966	Up
		novel_mir5722	Up
		novel_mir4373	Up
		novel_mir1572	Up
		novel_mir4729	Up
		novel_mir4077	Up
		novel_mir3548	Up
		novel_mir647	Up
		novel_mir113	Up
		novel_mir1661	Up
		novel_mir304	Up
		novel_mir496	Up
		novel_mir457	Up
		novel_mir2998	Up
		novel_mir4949	Up
		novel_mir1222	Up
		novel_mir428	Up
		novel_mir3218	Up
		novel_mir1544	Up
		novel_mir5800	Up
		novel_mir951	Up
		novel_mir719	Up
		novel_mir1291	Up
		novel_mir994	Up
		novel_mir2395	Up
		novel_mir164	Up
		novel_mir2960	Up
		novel_mir1762	Up
		novel_mir5271	Up
		novel_mir2763	Up
		novel_mir2639	Up
		novel_mir250	Up
		novel_mir4550	Up
		novel_mir2016	Up
		novel_mir4529	Up
		novel_mir234	Up
		novel_mir387	Up
		novel_mir4341	Up
		novel_mir5465	Up
		novel_mir2743	Up
		novel_mir2124	Up
		novel_mir2408	Up
		novel_mir1329	Up
		novel_mir1972	Up
		novel_mir939	Up
		novel_mir658	Up
		novel_mir1237	Up
		novel_mir4023	Up
		novel_mir4466	Up
		novel_mir3251	Up
		novel_mir1181	Up
		novel_mir4097	Up
		novel_mir1879	Up
		novel_mir1700	Up
		novel_mir4869	Up
		novel_mir5823	Up
		novel_mir1900	Up
		novel_mir950	Up
		novel_mir4394	Up
		novel_mir4648	Up
		novel_mir3050	Up
		novel_mir668	Up
		novel_mir5267	Up
		novel_mir1295	Up
		novel_mir5337	Up
		novel_mir2244	Up
		novel_mir6149	Up
		novel_mir2042	Up
		novel_mir1569	Up
		novel_mir2558	Up
		novel_mir4743	Up
		novel_mir2700	Up
		novel_mir466	Up
		mmu-miR-214-3p	Up
		novel_mir5516	Up
		novel_mir3530	Up
		novel_mir3834	Up
		novel_mir3802	Up
		novel_mir2179	Up
		novel_mir2657	Up
		novel_mir2903	Up
		novel_mir1506	Up
		novel_mir2905	Up
		novel_mir2098	Up
		novel_mir1409	Up
		novel_mir1957	Up
		novel_mir4050	Up
		novel_mir3169	Up
		novel_mir5473	Up
		novel_mir2922	Up
		novel_mir5610	Up
		novel_mir4258	Up
		novel_mir435	Up
		novel_mir2945	Up
		novel_mir5602	Up
		novel_mir949	Up
		novel_mir320	Up
		novel_mir3739	Up
		novel_mir6079	Up
		novel_mir565	Up
		novel_mir1234	Up
		novel_mir1473	Up
		novel_mir3858	Up
		novel_mir1187	Up
		novel_mir3897	Up
		novel_mir1432	Up
		novel_mir4228	Up
		novel_mir5805	Up
		novel_mir781	Up
		novel_mir1186	Up
		novel_mir984	Up
		novel_mir1150	Up
		novel_mir1403	Up
		novel_mir1937	Up
		novel_mir1265	Up
		novel_mir169	Up
		novel_mir1489	Up
		novel_mir2159	Up
		novel_mir4944	Up
		novel_mir777	Up
		novel_mir2060	Up
		novel_mir3811	Up
		novel_mir1208	Up
		novel_mir4204	Up
		mmu-miR-93-5p	Up
		novel_mir274	Up
		novel_mir2035	Up
		novel_mir3872	Up
		novel_mir1565	Up
		novel_mir1892	Up
		novel_mir1399	Up
		novel_mir347	Up
		novel_mir819	Up
		novel_mir45	Up
		novel_mir3661	Up
		novel_mir188	Up
		novel_mir1304	Up
		novel_mir1971	Up
		novel_mir3400	Up
		novel_mir125	Up
		novel_mir480	Up
		novel_mir5313	Up
		novel_mir3693	Up
		novel_mir771	Up
		novel_mir1667	Up
		novel_mir5807	Up
		novel_mir412	Up
		novel_mir768	Up
		novel_mir2064	Up
		novel_mir389	Up
		novel_mir191	Up
		novel_mir1842	Up
		novel_mir2139	Up
		novel_mir2114	Up
		novel_mir1626	Up
		novel_mir5595	Up
		novel_mir85	Up
		novel_mir677	Down
		mmu-miR-3074-2-3p	Down
		novel_mir3493	Down
		novel_mir1895	Down
		novel_mir1190	Down
		novel_mir5771	Down
		novel_mir530	Down
		novel_mir4508	Down
		novel_mir5481	Down
		novel_mir1759	Down
		novel_mir5750	Down
		novel_mir2386	Down
		novel_mir2573	Down
		novel_mir126	Down
		novel_mir3108	Down
		novel_mir6033	Down
		novel_mir3519	Down
		novel_mir4120	Down
		novel_mir2460	Down
		novel_mir2020	Down
		novel_mir5871	Down
		mmu-miR-485-5p	Down
		novel_mir4915	Down
		novel_mir3229	Down
		novel_mir180	Down
		novel_mir5596	Down
		novel_mir431	Down
		novel_mir1894	Down
		novel_mir2024	Down
		novel_mir680	Down
		novel_mir4500	Down
		novel_mir282	Down
		novel_mir1681	Down
		novel_mir5784	Down
		novel_mir5105	Down
		novel_mir582	Down
		novel_mir1488	Down
		novel_mir4105	Down
		novel_mir4331	Down
		novel_mir912	Down
		novel_mir2826	Down
		novel_mir1637	Down
		XM_006506148.3
		novel_mir3332	Up
		novel_mir470	Up
		novel_mir2155	Up
		novel_mir403	Up
		novel_mir4681	Up
		novel_mir4203	Up
		novel_mir6088	Up
		novel_mir2091	Up
		novel_mir328	Up
		novel_mir1526	Up
		novel_mir3507	Up
		novel_mir6089	Up
		novel_mir2314	Up
		novel_mir3417	Up
		novel_mir2560	Up
		novel_mir3548	Up
		novel_mir1764	Up
		novel_mir1358	Up
		novel_mir5087	Up
		novel_mir2200	Up
		novel_mir2929	Up
		novel_mir624	Up
		novel_mir1831	Up
		novel_mir685	Up
		novel_mir250	Up
		novel_mir234	Up
		novel_mir5122	Up
		novel_mir1856	Up
		novel_mir4215	Up
		novel_mir4936	Up
		novel_mir5204	Up
		novel_mir4026	Up
		novel_mir2684	Up
		novel_mir3658	Up
		novel_mir2353	Up
		novel_mir1920	Up
		novel_mir1634	Up
		novel_mir823	Up
		novel_mir3897	Up
		novel_mir1714	Up
		novel_mir1344	Up
		novel_mir347	Up
		novel_mir45	Up
		novel_mir4800	Up
		novel_mir4589	Up
		novel_mir4831	Up
		mmu-miR-193b-3p	Down
		novel_mir2773	Down
		novel_mir1775	Down
		novel_mir4001	Down
		novel_mir2477	Down
		novel_mir2161	Down
		novel_mir3475	Down
		novel_mir1681	Down
		novel_mir916	Down
		novel_mir1488	Down
		NM_001164370.1
		novel_mir1128	Up
		novel_mir5021	Up
		novel_mir5609	Up
		novel_mir5685	Up
		novel_mir1286	Up
		novel_mir2118	Up
		novel_mir403	Up
		novel_mir1096	Up
		novel_mir2011	Up
		novel_mir2714	Up
		novel_mir3650	Up
		novel_mir2951	Up
		novel_mir365	Up
		novel_mir103	Up
		novel_mir3622	Up
		novel_mir4746	Up
		novel_mir1768	Up
		novel_mir4165	Up
		novel_mir2994	Up
		novel_mir5002	Up
		novel_mir1276	Up
		novel_mir5406	Up
		novel_mir3796	Up
		novel_mir998	Up
		novel_mir1410	Up
		novel_mir4411	Up
		novel_mir4179	Up
		novel_mir2639	Up
		novel_mir1901	Up
		novel_mir4988	Up
		novel_mir4821	Up
		novel_mir2218	Up
		novel_mir2327	Up
		novel_mir5267	Up
		novel_mir1159	Up
		novel_mir2704	Up
		novel_mir3459	Up
		novel_mir4767	Up
		novel_mir3132	Up
		novel_mir5990	Up
		novel_mir4045	Up
		novel_mir435	Up
		novel_mir2199	Up
		novel_mir5400	Up
		novel_mir2918	Up
		mmu-miR-199a-5p	Up
		novel_mir432	Up
		novel_mir303	Up
		novel_mir3378	Up
		novel_mir1714	Up
		novel_mir997	Up
		novel_mir182	Up
		novel_mir4194	Up
		novel_mir1565	Up
		novel_mir307	Up
		novel_mir2170	Up
		novel_mir394	Up
		novel_mir4482	Up
		novel_mir4513	Up
		novel_mir486	Up
		novel_mir191	Up
		novel_mir118	Up
		novel_mir1959	Up
		novel_mir5466	Up
		mmu-miR-532-5p	Down
		novel_mir1775	Down
		novel_mir6060	Down
		mmu-miR-429-3p	Down
		novel_mir4508	Down
		novel_mir1495	Down
		novel_mir3503	Down
		novel_mir3108	Down
		novel_mir2730	Down
		mmu-miR-485-5p	Down
		novel_mir431	Down
		novel_mir1913	Down
		novel_mir421	Down
		novel_mir5678	Down
		novel_mir5842	Down
		novel_mir680	Down
		mmu-miR-205-5p	Down
		novel_mir82	Down
		novel_mir4331	Down
		novel_mir4461	Down
		NM_025807.3
		novel_mir4479	Up
		novel_mir206	Up
		novel_mir6045	Up
		novel_mir470	Up
		novel_mir4948	Up
		novel_mir4101	Up
		novel_mir5461	Up
		novel_mir166	Up
		novel_mir354	Up
		novel_mir5152	Up
		novel_mir955	Up
		novel_mir109	Up
		novel_mir5571	Up
		novel_mir953	Up
		novel_mir5156	Up
		novel_mir1718	Up
		novel_mir4998	Up
		novel_mir1165	Up
		novel_mir273	Up
		novel_mir698	Up
		novel_mir4203	Up
		novel_mir1684	Up
		novel_mir1342	Up
		novel_mir4693	Up
		novel_mir1813	Up
		novel_mir1277	Up
		novel_mir1117	Up
		novel_mir1115	Up
		novel_mir134	Up
		novel_mir168	Up
		novel_mir3022	Up
		novel_mir918	Up
		novel_mir2534	Up
		novel_mir1701	Up
		novel_mir5171	Up
		novel_mir733	Up
		novel_mir1343	Up
		novel_mir2584	Up
		novel_mir4273	Up
		novel_mir1026	Up
		novel_mir2847	Up
		novel_mir998	Up
		novel_mir416	Up
		novel_mir241	Up
		novel_mir5427	Up
		novel_mir131	Up
		novel_mir1222	Up
		novel_mir2446	Up
		novel_mir5202	Up
		novel_mir251	Up
		novel_mir5049	Up
		novel_mir1630	Up
		novel_mir679	Up
		novel_mir164	Up
		novel_mir2980	Up
		novel_mir3952	Up
		novel_mir156	Up
		novel_mir5000	Up
		novel_mir5590	Up
		novel_mir1683	Up
		novel_mir4614	Up
		novel_mir4433	Up
		novel_mir1238	Up
		novel_mir437	Up
		novel_mir4390	Up
		novel_mir378	Up
		novel_mir658	Up
		novel_mir2156	Up
		novel_mir653	Up
		novel_mir3251	Up
		novel_mir2780	Up
		novel_mir3389	Up
		novel_mir1203	Up
		novel_mir668	Up
		novel_mir1592	Up
		novel_mir5267	Up
		novel_mir872	Up
		novel_mir4046	Up
		novel_mir791	Up
		novel_mir3645	Up
		novel_mir1953	Up
		novel_mir4767	Up
		novel_mir3296	Up
		novel_mir3717	Up
		novel_mir3903	Up
		novel_mir2120	Up
		novel_mir833	Up
		novel_mir3729	Up
		novel_mir3172	Up
		novel_mir4280	Up
		novel_mir5846	Up
		novel_mir2935	Up
		novel_mir3827	Up
		novel_mir2945	Up
		novel_mir1817	Up
		novel_mir5592	Up
		novel_mir688	Up
		novel_mir2177	Up
		novel_mir425	Up
		novel_mir2182	Up
		novel_mir4836	Up
		novel_mir333	Up
		novel_mir1664	Up
		novel_mir1069	Up
		novel_mir143	Up
		novel_mir1150	Up
		novel_mir2308	Up
		novel_mir500	Up
		novel_mir777	Up
		novel_mir5402	Up
		novel_mir3891	Up
		novel_mir16	Up
		novel_mir860	Up
		novel_mir979	Up
		novel_mir1596	Up
		novel_mir459	Up
		novel_mir26	Up
		novel_mir1502	Up
		novel_mir4989	Up
		novel_mir62	Up
		novel_mir3814	Up
		novel_mir345	Up
		novel_mir121	Up
		novel_mir394	Up
		novel_mir1154	Up
		novel_mir155	Up
		novel_mir798	Up
		novel_mir1574	Up
		novel_mir938	Up
		novel_mir1805	Up
		novel_mir5313	Up
		novel_mir686	Up
		novel_mir3995	Up
		novel_mir1694	Up
		novel_mir1025	Up
		novel_mir1287	Up
		novel_mir1013	Up
		novel_mir112	Up
		novel_mir210	Up
		novel_mir4361	Up
		novel_mir197	Up
		novel_mir5135	Up
		novel_mir5501	Up
		novel_mir677	Down
		novel_mir1696	Down
		novel_mir3493	Down
		novel_mir5500	Down
		novel_mir2974	Down
		mmu-miR-330-5p	Down
		novel_mir5035	Down
		novel_mir3075	Down
		novel_mir4508	Down
		novel_mir2465	Down
		novel_mir4735	Down
		mmu-miR-6948-3p	Down
		novel_mir2745	Down
		novel_mir2829	Down
		novel_mir4288	Down
		novel_mir4008	Down
		novel_mir2378	Down
		novel_mir2934	Down
		novel_mir5017	Down
		novel_mir2117	Down
		novel_mir5921	Down
		mmu-miR-151-3p	Down
		mmu-miR-326-3p	Down
		novel_mir865	Down
		mmu-miR-151-5p	Down
		novel_mir1119	Down
		novel_mir5288	Down
		novel_mir973	Down
		novel_mir5596	Down
		novel_mir4224	Down
		novel_mir3948	Down
		novel_mir5251	Down
		novel_mir639	Down
		novel_mir1894	Down
		novel_mir494	Down
		novel_mir487	Down
		novel_mir1325	Down
		novel_mir8	Down
		novel_mir4331	Down
		novel_mir3771	Down
		novel_mir4461	Down
		novel_mir3908	Down
		novel_mir301	Down
		NM_134069.3
		novel_mir4021	Up
		novel_mir370	Up
		novel_mir4597	Up
		novel_mir1207	Up
		novel_mir1924	Up
		novel_mir395	Up
		novel_mir275	Up
		novel_mir2269	Up
		novel_mir747	Up
		novel_mir1613	Up
		novel_mir1199	Up
		novel_mir3613	Up
		novel_mir3457	Up
		novel_mir695	Up
		novel_mir765	Up
		novel_mir152	Up
		novel_mir1437	Up
		novel_mir911	Up
		novel_mir3507	Up
		novel_mir706	Up
		novel_mir709	Up
		novel_mir1283	Up
		novel_mir648	Up
		novel_mir1661	Up
		novel_mir1410	Up
		novel_mir5800	Up
		novel_mir2574	Up
		novel_mir1772	Up
		novel_mir1755	Up
		novel_mir2606	Up
		novel_mir5271	Up
		novel_mir1058	Up
		novel_mir2865	Up
		novel_mir5760	Up
		novel_mir3568	Up
		novel_mir875	Up
		novel_mir1237	Up
		novel_mir4320	Up
		novel_mir1656	Up
		novel_mir2274	Up
		novel_mir4410	Up
		novel_mir5938	Up
		novel_mir5933	Up
		novel_mir5920	Up
		novel_mir466	Up
		novel_mir3530	Up
		novel_mir1744	Up
		novel_mir4214	Up
		novel_mir2812	Up
		novel_mir1046	Up
		novel_mir100	Up
		novel_mir565	Up
		novel_mir1473	Up
		novel_mir534	Up
		novel_mir621	Up
		novel_mir482	Up
		novel_mir447	Up
		novel_mir2060	Up
		novel_mir1662	Up
		novel_mir45	Up
		novel_mir607	Up
		novel_mir771	Up
		novel_mir836	Up
		novel_mir486	Up
		novel_mir4185	Down
		novel_mir4326	Down
		mmu-miR-211-5p	Down
		mmu-miR-1934-5p	Down
		mmu-miR-204-5p	Down
		mmu-miR-122-5p	Down
		novel_mir3414	Down
		novel_mir1430	Down
		novel_mir1366	Down
