# Supplementary material for: Characterizations of microRNAs involved in the molecular mechanisms underlying the therapeutic effects of noni (Morinda citrifolia L.) fruit juice on hyperuricemia in mice
Source: Front Nutr. 2023 Jun 22;10:1121734. doi: 10.3389/fnut.2023.1121734 (PMC10324520; doi:10.3389/fnut.2023.1121734)
Supplement: SUPPLEMENTARY TABLE 11 — List and expression patterns of both known and novel microRNAs targeting xanthine oxidase (XOD) in purine metabolism pathways related to hyperuricemia based on the Kyoto Encyclopedia of Genes and Genomes (KEGG) enrichment analysis in the six pairwise comparisons of the four groups of mice. [file Table_11.XLSX]

## Sheet: normal control vs model groups
NM_011723.3
novel_mir5806	Up
novel_mir994	Up
novel_mir5779	Up
novel_mir941	Up
novel_mir5602	Up
novel_mir6124	Up
novel_mir4025	Up
novel_mir117	Up
novel_mir5681	Up
novel_mir2945	Up
novel_mir209	Up
novel_mir4492	Up
mmu-miR-93-3p	Up
novel_mir4318	Up
novel_mir2932	Up
novel_mir4757	Up
novel_mir2296	Up
novel_mir4859	Up
novel_mir4341	Up
novel_mir378	Up
novel_mir3792	Up
novel_mir369	Up
novel_mir2709	Up
novel_mir2583	Up
novel_mir5958	Up
novel_mir2156	Up
novel_mir5451	Up
novel_mir625	Up
novel_mir4188	Up
novel_mir4249	Up
novel_mir4369	Up
novel_mir713	Up
novel_mir3512	Up
novel_mir2270	Up
novel_mir3054	Up
novel_mir506	Up
novel_mir1010	Up
novel_mir1057	Up
novel_mir578	Up
novel_mir3152	Up
novel_mir3836	Up
novel_mir2778	Up
novel_mir636	Up
novel_mir1423	Up
novel_mir1699	Up
novel_mir1116	Up
novel_mir282	Up
novel_mir4324	Up
novel_mir208	Up
novel_mir2438	Up
novel_mir1591	Up
mmu-miR-346-5p	Up
novel_mir1028	Up
novel_mir1863	Up
novel_mir1741	Up
novel_mir2223	Up
novel_mir975	Up
novel_mir622	Up
novel_mir3688	Up
novel_mir633	Up
novel_mir4383	Up
novel_mir655	Up
novel_mir124	Up
novel_mir5888	Up
novel_mir5049	Up
novel_mir984	Up
mmu-miR-15a-5p	Up
novel_mir813	Up
novel_mir448	Up
novel_mir521	Up
novel_mir1468	Up
novel_mir3953	Up
novel_mir406	Up
novel_mir764	Up
novel_mir348	Up
mmu-miR-486b-3p	Up
novel_mir2036	Up
novel_mir2915	Up
mmu-miR-484	Up
novel_mir3353	Up
mmu-miR-15b-5p	Up
novel_mir3496	Up
novel_mir1889	Up
novel_mir1294	Down
novel_mir3567	Down
novel_mir6150	Down
novel_mir145	Down
novel_mir2611	Down
novel_mir1337	Down
novel_mir4106	Down
novel_mir302	Down
novel_mir1647	Down
novel_mir2163	Down
novel_mir1119	Down
novel_mir1955	Down
novel_mir991	Down
novel_mir4101	Down
novel_mir1466	Down
novel_mir5609	Down
novel_mir935	Down
novel_mir2829	Down
novel_mir2426	Down
novel_mir2394	Down
novel_mir4136	Down
novel_mir2712	Down
novel_mir1003	Down
novel_mir502	Down
novel_mir2748	Down
novel_mir217	Down
novel_mir898	Down
novel_mir199	Down
novel_mir1519	Down
novel_mir278	Down
novel_mir4058	Down
novel_mir4312	Down
novel_mir1928	Down
novel_mir5004	Down
novel_mir4189	Down
novel_mir5641	Down
novel_mir3898	Down
novel_mir1229	Down
novel_mir1357	Down
mmu-miR-195a-5p	Down
novel_mir926	Down
novel_mir2145	Down
mmu-miR-6953-3p	Down
novel_mir146	Down
novel_mir509	Down
novel_mir2112	Down
novel_mir310	Down
novel_mir3689	Down
novel_mir3642	Down
mmu-miR-7051-5p	Down
novel_mir262	Down
novel_mir5337	Down
novel_mir1648	Down
novel_mir444	Down
novel_mir1113	Down
novel_mir2371	Down
novel_mir297	Down
novel_mir585	Down
novel_mir1609	Down
novel_mir1093	Down
novel_mir2118	Down
novel_mir300	Down
novel_mir946	Down
novel_mir835	Down
novel_mir5277	Down
novel_mir5503	Down
novel_mir286	Down
novel_mir2011	Down
novel_mir5703	Down
novel_mir25	Down
novel_mir3976	Down
mmu-miR-574-5p	Down
novel_mir433	Down
novel_mir140	Down
novel_mir773	Down
novel_mir4389	Down
novel_mir2101	Down
novel_mir2379	Down
novel_mir4155	Down
novel_mir279	Down
novel_mir646	Down
novel_mir2714	Down
novel_mir3627	Down
NM_026670.4
novel_mir3530	Up
novel_mir1691	Down
novel_mir5178	Down
novel_mir1559	Down

## Sheet: normal control vs  juice
NM_011723.3
novel_mir1938	Up
novel_mir6121	Up
novel_mir4685	Up
novel_mir1128	Up
novel_mir713	Up
novel_mir4302	Up
novel_mir3358	Up
novel_mir259	Up
novel_mir2209	Up
novel_mir75	Up
novel_mir5958	Up
novel_mir4025	Up
novel_mir295	Up
novel_mir5599	Up
novel_mir5046	Up
novel_mir1943	Up
novel_mir5736	Up
novel_mir2778	Up
novel_mir5964	Up
novel_mir5554	Up
novel_mir941	Up
novel_mir5474	Up
novel_mir873	Up
novel_mir1629	Up
novel_mir5071	Up
novel_mir1010	Up
novel_mir4369	Up
novel_mir1240	Up
novel_mir2797	Up
novel_mir4197	Up
novel_mir4324	Up
novel_mir5998	Up
novel_mir5482	Up
novel_mir4504	Up
novel_mir117	Up
novel_mir1423	Up
novel_mir383	Up
novel_mir5356	Up
novel_mir5179	Up
novel_mir4722	Up
novel_mir4859	Up
novel_mir6140	Up
novel_mir2991	Up
novel_mir4415	Up
novel_mir2994	Up
novel_mir4724	Up
novel_mir208	Up
novel_mir2833	Up
novel_mir4741	Up
novel_mir4440	Up
novel_mir244	Up
novel_mir1455	Up
novel_mir4318	Up
novel_mir369	Up
novel_mir4188	Up
novel_mir1731	Up
novel_mir1057	Up
novel_mir5797	Up
novel_mir1313	Up
novel_mir1289	Up
novel_mir5511	Up
novel_mir5827	Up
novel_mir2296	Up
novel_mir2019	Up
novel_mir3054	Up
novel_mir4289	Up
novel_mir2996	Up
novel_mir952	Up
novel_mir3497	Up
novel_mir4697	Up
novel_mir2979	Up
novel_mir1138	Up
novel_mir5948	Up
novel_mir252	Up
novel_mir2574	Up
novel_mir5289	Up
novel_mir1595	Up
novel_mir3944	Up
novel_mir578	Up
novel_mir994	Up
novel_mir5903	Up
novel_mir1236	Up
novel_mir3027	Up
novel_mir3386	Up
novel_mir857	Up
novel_mir4341	Up
novel_mir636	Up
novel_mir3277	Up
novel_mir506	Up
novel_mir5806	Up
novel_mir2866	Up
novel_mir625	Up
novel_mir939	Up
novel_mir378	Up
novel_mir4821	Up
novel_mir3577	Up
novel_mir2156	Up
novel_mir2670	Up
novel_mir1808	Up
novel_mir2642	Up
novel_mir715	Up
novel_mir1591	Up
novel_mir356	Up
novel_mir4259	Up
novel_mir4832	Up
novel_mir1699	Up
novel_mir5182	Up
novel_mir5333	Up
novel_mir5933	Up
novel_mir2275	Up
novel_mir2128	Up
novel_mir1960	Up
novel_mir3744	Up
novel_mir4492	Up
novel_mir737	Up
novel_mir5317	Up
novel_mir2244	Up
novel_mir4298	Up
novel_mir1089	Up
novel_mir3785	Up
novel_mir5643	Up
novel_mir546	Up
novel_mir3055	Up
novel_mir2583	Up
novel_mir2396	Up
novel_mir797	Up
novel_mir6161	Up
novel_mir2737	Up
novel_mir3167	Up
novel_mir4647	Up
novel_mir1072	Up
novel_mir5617	Up
novel_mir2903	Up
novel_mir1756	Up
novel_mir3527	Up
novel_mir4750	Up
novel_mir1429	Up
novel_mir5856	Up
novel_mir2037	Up
novel_mir4757	Up
novel_mir2270	Up
novel_mir3074	Up
novel_mir5883	Up
novel_mir2945	Up
novel_mir209	Up
novel_mir5602	Up
novel_mir1452	Up
novel_mir1046	Up
novel_mir3287	Up
novel_mir5069	Up
novel_mir823	Up
novel_mir2932	Up
novel_mir425	Up
novel_mir6124	Up
novel_mir2438	Up
novel_mir534	Up
novel_mir3897	Up
novel_mir2402	Up
novel_mir1432	Up
novel_mir2416	Up
novel_mir256	Up
mmu-miR-497a-5p	Up
novel_mir1113	Up
novel_mir984	Up
novel_mir25	Up
novel_mir262	Up
novel_mir764	Up
novel_mir5703	Up
novel_mir622	Up
novel_mir1889	Up
novel_mir2011	Up
novel_mir124	Up
novel_mir2118	Up
novel_mir297	Up
novel_mir3	Up
novel_mir5277	Up
novel_mir5609	Up
novel_mir2036	Up
novel_mir975	Up
novel_mir2308	Up
novel_mir1863	Up
novel_mir4101	Up
novel_mir633	Up
novel_mir4982	Up
novel_mir1468	Up
novel_mir946	Up
novel_mir286	Up
novel_mir637	Up
novel_mir585	Up
novel_mir1229	Up
novel_mir310	Up
novel_mir302	Up
novel_mir3685	Up
novel_mir2394	Up
novel_mir199	Up
novel_mir502	Up
novel_mir212	Up
novel_mir835	Up
novel_mir1028	Up
novel_mir3976	Up
novel_mir1357	Up
novel_mir991	Up
novel_mir1928	Up
novel_mir935	Up
novel_mir7	Up
novel_mir1741	Up
novel_mir2145	Up
novel_mir217	Up
novel_mir282	Up
novel_mir2714	Up
novel_mir444	Up
novel_mir5049	Up
novel_mir813	Up
novel_mir521	Up
novel_mir1377	Up
novel_mir345	Up
novel_mir898	Up
novel_mir2748	Up
novel_mir773	Up
novel_mir283	Up
novel_mir3688	Up
novel_mir503	Up
novel_mir278	Up
novel_mir1955	Up
mmu-miR-486a-3p	Down
novel_mir3567	Down
novel_mir4383	Down
novel_mir3353	Down
mmu-miR-3074-2-3p	Down
novel_mir3627	Down
novel_mir5608	Down
novel_mir2611	Down
novel_mir5888	Down
novel_mir1696	Down
novel_mir2829	Down
novel_mir1290	Down
novel_mir2426	Down
novel_mir1519	Down
novel_mir4058	Down
novel_mir3953	Down
novel_mir5004	Down
novel_mir4189	Down
novel_mir5641	Down
mmu-miR-6953-3p	Down
novel_mir2915	Down
novel_mir146	Down
mmu-miR-7051-5p	Down
novel_mir3642	Down
novel_mir6133	Down
novel_mir1093	Down
novel_mir140	Down
novel_mir171	Down
novel_mir433	Down
novel_mir2379	Down
mmu-miR-15a-5p	Down
mmu-miR-15b-5p	Down
novel_mir3480	Down
mmu-miR-484	Down
mmu-miR-195a-5p	Down
novel_mir646	Down
novel_mir215	Down
novel_mir448	Down
novel_mir4389	Down
novel_mir142	Down
novel_mir4155	Down
novel_mir3496	Down
mmu-miR-574-5p	Down
mmu-miR-486b-3p	Down
novel_mir3989	Down
novel_mir2101	Down
novel_mir1119	Down
novel_mir6150	Down
novel_mir4106	Down
novel_mir406	Down
novel_mir2079	Down
novel_mir1294	Down
NM_026670.4
novel_mir1559	Up
novel_mir1924	Up
novel_mir1691	Down
novel_mir5178	Down

## Sheet: normal control vs allopurinol
NM_011723.3
novel_mir2019	Up
novel_mir2670	Up
novel_mir3775	Up
novel_mir1713	Up
novel_mir5071	Up
novel_mir5498	Up
novel_mir209	Up
novel_mir5451	Up
novel_mir5338	Up
novel_mir1807	Up
novel_mir941	Up
novel_mir2541	Up
novel_mir4492	Up
novel_mir1528	Up
novel_mir3029	Up
novel_mir3055	Up
novel_mir1116	Up
novel_mir2471	Up
novel_mir2821	Up
novel_mir1635	Up
novel_mir578	Up
novel_mir5046	Up
novel_mir873	Up
novel_mir737	Up
novel_mir5998	Up
novel_mir5038	Up
novel_mir4604	Up
novel_mir259	Up
novel_mir117	Up
novel_mir1699	Up
novel_mir244	Up
novel_mir256	Up
novel_mir369	Up
novel_mir2270	Up
novel_mir1629	Up
novel_mir5182	Up
novel_mir4415	Up
novel_mir5681	Up
novel_mir356	Up
novel_mir2932	Up
novel_mir6047	Up
novel_mir4025	Up
novel_mir2797	Up
novel_mir5272	Up
novel_mir2737	Up
novel_mir1010	Up
novel_mir3131	Up
novel_mir3744	Up
novel_mir5958	Up
novel_mir1452	Up
novel_mir797	Up
novel_mir4832	Up
novel_mir3167	Up
novel_mir2481	Up
novel_mir5069	Up
novel_mir2778	Up
novel_mir4197	Up
novel_mir2996	Up
novel_mir1072	Up
novel_mir715	Up
novel_mir4918	Up
novel_mir3	Up
novel_mir282	Up
novel_mir835	Up
novel_mir1093	Up
novel_mir764	Up
novel_mir813	Up
novel_mir1696	Up
novel_mir585	Up
novel_mir1928	Up
novel_mir283	Up
novel_mir655	Up
novel_mir1863	Up
novel_mir1119	Up
mmu-miR-3074-2-3p	Up
novel_mir633	Up
novel_mir433	Down
novel_mir220	Down
mmu-miR-486a-3p	Down
novel_mir773	Down
novel_mir1294	Down
novel_mir3567	Down
novel_mir4383	Down
novel_mir646	Down
novel_mir3353	Down
novel_mir448	Down
novel_mir3627	Down
novel_mir5608	Down
novel_mir145	Down
novel_mir2611	Down
novel_mir975	Down
novel_mir1337	Down
novel_mir4106	Down
novel_mir2714	Down
novel_mir2163	Down
novel_mir1377	Down
novel_mir1955	Down
novel_mir991	Down
novel_mir4101	Down
novel_mir3685	Down
novel_mir5609	Down
mmu-miR-574-5p	Down
novel_mir1290	Down
novel_mir2426	Down
novel_mir4136	Down
novel_mir2712	Down
novel_mir199	Down
novel_mir4846	Down
novel_mir278	Down
novel_mir4058	Down
novel_mir3953	Down
novel_mir253	Down
novel_mir5004	Down
novel_mir4189	Down
novel_mir3898	Down
novel_mir1357	Down
mmu-miR-195a-5p	Down
novel_mir4982	Down
novel_mir2145	Down
mmu-miR-6953-3p	Down
novel_mir509	Down
novel_mir2915	Down
novel_mir2112	Down
novel_mir926	Down
novel_mir146	Down
novel_mir310	Down
novel_mir2223	Down
novel_mir3689	Down
mmu-miR-7051-5p	Down
novel_mir3642	Down
novel_mir262	Down
novel_mir5337	Down
novel_mir1648	Down
novel_mir1113	Down
novel_mir1609	Down
novel_mir5049	Down
novel_mir6133	Down
novel_mir2118	Down
novel_mir300	Down
novel_mir946	Down
novel_mir5277	Down
novel_mir2011	Down
novel_mir5503	Down
novel_mir286	Down
novel_mir212	Down
novel_mir622	Down
novel_mir171	Down
novel_mir4389	Down
novel_mir2101	Down
novel_mir348	Down
novel_mir2379	Down
novel_mir279	Down
novel_mir3496	Down
novel_mir3989	Down
novel_mir1339	Down
novel_mir5853	Down
novel_mir6150	Down
novel_mir3480	Down
novel_mir5888	Down
novel_mir521	Down
novel_mir140	Down
novel_mir394	Down
novel_mir935	Down
novel_mir351	Down
novel_mir406	Down
novel_mir197	Down
novel_mir302	Down
novel_mir502	Down
novel_mir637	Down
novel_mir1519	Down
novel_mir2308	Down
novel_mir3873	Down
novel_mir215	Down
novel_mir1889	Down
novel_mir345	Down
NM_026670.4
novel_mir3530	Down
novel_mir1691	Down
novel_mir1924	Down
novel_mir5178	Down
novel_mir1559	Down

## Sheet: model groups vs juice
NM_011723.3
novel_mir1113	Up
novel_mir262	Up
novel_mir1938	Up
novel_mir6121	Up
novel_mir4685	Up
novel_mir1128	Up
novel_mir4302	Up
novel_mir25	Up
novel_mir3358	Up
novel_mir259	Up
novel_mir2209	Up
novel_mir5609	Up
novel_mir4101	Up
novel_mir75	Up
novel_mir302	Up
novel_mir2118	Up
novel_mir297	Up
novel_mir295	Up
novel_mir5599	Up
novel_mir5046	Up
novel_mir1943	Up
novel_mir5736	Up
novel_mir5964	Up
novel_mir5554	Up
novel_mir5474	Up
novel_mir873	Up
novel_mir5703	Up
novel_mir991	Up
novel_mir2011	Up
novel_mir2394	Up
novel_mir1629	Up
novel_mir5071	Up
novel_mir935	Up
novel_mir502	Up
novel_mir199	Up
novel_mir1240	Up
novel_mir2797	Up
novel_mir1229	Up
novel_mir4197	Up
novel_mir5998	Up
novel_mir5482	Up
novel_mir4504	Up
novel_mir310	Up
novel_mir383	Up
novel_mir1928	Up
novel_mir5356	Up
novel_mir1357	Up
novel_mir5179	Up
novel_mir4722	Up
novel_mir585	Up
novel_mir6140	Up
novel_mir217	Up
novel_mir5277	Up
novel_mir2991	Up
novel_mir4415	Up
novel_mir2994	Up
novel_mir4724	Up
novel_mir2145	Up
novel_mir2833	Up
novel_mir946	Up
novel_mir4741	Up
novel_mir4440	Up
novel_mir244	Up
novel_mir1455	Up
novel_mir1955	Up
novel_mir1731	Up
novel_mir5797	Up
novel_mir1313	Up
novel_mir1289	Up
novel_mir5511	Up
novel_mir2748	Up
novel_mir898	Up
novel_mir5827	Up
novel_mir1294	Up
novel_mir444	Up
novel_mir2019	Up
novel_mir4289	Up
novel_mir2996	Up
novel_mir286	Up
novel_mir952	Up
novel_mir835	Up
novel_mir1647	Up
novel_mir3497	Up
novel_mir4697	Up
novel_mir2979	Up
novel_mir1138	Up
novel_mir5948	Up
novel_mir2163	Up
novel_mir252	Up
novel_mir2574	Up
novel_mir278	Up
novel_mir5289	Up
novel_mir1595	Up
novel_mir3944	Up
novel_mir5903	Up
novel_mir3898	Up
novel_mir1236	Up
novel_mir3027	Up
novel_mir3386	Up
novel_mir857	Up
novel_mir3277	Up
novel_mir1466	Up
novel_mir3976	Up
novel_mir2866	Up
novel_mir145	Up
novel_mir926	Up
novel_mir939	Up
novel_mir2371	Up
novel_mir4821	Up
novel_mir3577	Up
novel_mir2670	Up
novel_mir1808	Up
novel_mir2642	Up
novel_mir715	Up
novel_mir1337	Up
novel_mir1648	Up
novel_mir3689	Up
novel_mir509	Up
novel_mir356	Up
novel_mir4259	Up
novel_mir4832	Up
novel_mir5182	Up
novel_mir5333	Up
novel_mir5337	Up
novel_mir5933	Up
novel_mir1003	Up
novel_mir2275	Up
novel_mir2128	Up
novel_mir1960	Up
novel_mir3744	Up
novel_mir737	Up
novel_mir5317	Up
novel_mir2244	Up
novel_mir4298	Up
novel_mir6150	Up
novel_mir1089	Up
novel_mir3785	Up
novel_mir5643	Up
novel_mir546	Up
novel_mir3055	Up
novel_mir4136	Up
novel_mir2396	Up
novel_mir797	Up
novel_mir6161	Up
novel_mir2737	Up
novel_mir3167	Up
novel_mir4647	Up
novel_mir2112	Up
novel_mir1072	Up
novel_mir5617	Up
novel_mir2903	Up
novel_mir1756	Up
novel_mir3527	Up
novel_mir4750	Up
novel_mir1429	Up
novel_mir5856	Up
novel_mir300	Up
novel_mir4106	Up
novel_mir2037	Up
novel_mir4312	Up
novel_mir3074	Up
novel_mir5883	Up
novel_mir1452	Up
novel_mir1119	Up
novel_mir1046	Up
novel_mir2712	Up
novel_mir3287	Up
novel_mir5069	Up
novel_mir823	Up
novel_mir425	Up
novel_mir534	Up
novel_mir3897	Up
novel_mir2402	Up
novel_mir1609	Up
novel_mir1432	Up
novel_mir2416	Up
novel_mir256	Up
mmu-miR-497a-5p	Up
novel_mir984	Up
novel_mir764	Up
novel_mir713	Up
novel_mir773	Up
novel_mir1889	Up
novel_mir2714	Up
novel_mir3	Up
novel_mir2778	Up
novel_mir2308	Up
novel_mir4324	Up
novel_mir7	Up
novel_mir5958	Up
novel_mir637	Up
novel_mir4982	Up
novel_mir1423	Up
novel_mir208	Up
novel_mir2036	Up
novel_mir1010	Up
novel_mir124	Up
novel_mir3685	Up
novel_mir622	Up
novel_mir4369	Up
novel_mir279	Up
novel_mir394	Up
novel_mir345	Up
novel_mir1377	Up
novel_mir4025	Up
novel_mir1468	Up
novel_mir220	Up
novel_mir212	Up
novel_mir941	Up
novel_mir1057	Up
novel_mir4383	Down
novel_mir5888	Down
novel_mir3353	Down
mmu-miR-486a-3p	Down
mmu-miR-3074-2-3p	Down
novel_mir5779	Down
novel_mir5681	Down
novel_mir5608	Down
novel_mir3953	Down
mmu-miR-346-5p	Down
mmu-miR-93-3p	Down
novel_mir3792	Down
novel_mir2709	Down
novel_mir5451	Down
novel_mir4249	Down
novel_mir2915	Down
novel_mir3512	Down
novel_mir1290	Down
novel_mir3627	Down
novel_mir3836	Down
novel_mir3152	Down
novel_mir6133	Down
novel_mir1116	Down
novel_mir1696	Down
novel_mir282	Down
mmu-miR-15a-5p	Down
novel_mir171	Down
mmu-miR-15b-5p	Down
mmu-miR-484	Down
novel_mir448	Down
novel_mir2223	Down
mmu-miR-486b-3p	Down
novel_mir3496	Down
novel_mir6124	Down
novel_mir3480	Down
novel_mir140	Down
novel_mir142	Down
novel_mir5602	Down
novel_mir406	Down
novel_mir3989	Down
novel_mir215	Down
novel_mir2945	Down
novel_mir209	Down
novel_mir2932	Down
novel_mir655	Down
novel_mir2379	Down
novel_mir4757	Down
novel_mir348	Down
novel_mir5806	Down
novel_mir5853	Down
novel_mir4492	Down
novel_mir646	Down
novel_mir2270	Down
novel_mir2583	Down
novel_mir3688	Down
novel_mir994	Down
NM_026670.4
novel_mir1559	Up
novel_mir1924	Up
novel_mir3530	Down

## Sheet: model groups vs allopurinol
NM_011723.3
novel_mir2019	Up
novel_mir2670	Up
novel_mir3775	Up
novel_mir1713	Up
novel_mir5071	Up
novel_mir5498	Up
novel_mir835	Up
novel_mir5338	Up
novel_mir1807	Up
novel_mir1928	Up
novel_mir2541	Up
novel_mir1093	Up
novel_mir1119	Up
novel_mir1528	Up
novel_mir585	Up
novel_mir3029	Up
novel_mir1647	Up
novel_mir3055	Up
novel_mir2471	Up
novel_mir2821	Up
novel_mir1635	Up
novel_mir2829	Up
novel_mir5046	Up
novel_mir873	Up
novel_mir737	Up
novel_mir5998	Up
novel_mir5038	Up
novel_mir4604	Up
novel_mir1003	Up
novel_mir1466	Up
novel_mir259	Up
novel_mir244	Up
novel_mir256	Up
novel_mir1629	Up
novel_mir2748	Up
novel_mir5182	Up
novel_mir4415	Up
novel_mir5703	Up
novel_mir2394	Up
novel_mir25	Up
novel_mir3976	Up
novel_mir1229	Up
novel_mir356	Up
novel_mir4312	Up
novel_mir2371	Up
novel_mir302	Up
novel_mir6047	Up
novel_mir2797	Up
novel_mir5272	Up
novel_mir2737	Up
novel_mir444	Up
novel_mir3131	Up
novel_mir3744	Up
novel_mir5641	Up
novel_mir1452	Up
novel_mir297	Up
novel_mir797	Up
novel_mir217	Up
novel_mir898	Up
novel_mir4832	Up
novel_mir6150	Up
novel_mir3167	Up
novel_mir2481	Up
novel_mir5069	Up
novel_mir502	Up
novel_mir1519	Up
novel_mir935	Up
novel_mir4197	Up
novel_mir2996	Up
novel_mir1072	Up
novel_mir715	Up
novel_mir4918	Up
novel_mir3	Up
novel_mir1696	Up
novel_mir764	Up
novel_mir5451	Up
novel_mir209	Up
novel_mir1116	Up
novel_mir283	Up
novel_mir813	Up
mmu-miR-3074-2-3p	Up
novel_mir4383	Down
novel_mir975	Down
novel_mir448	Down
novel_mir3353	Down
novel_mir220	Down
mmu-miR-486a-3p	Down
novel_mir5806	Down
novel_mir2223	Down
novel_mir994	Down
novel_mir5779	Down
novel_mir5602	Down
novel_mir6124	Down
novel_mir2945	Down
novel_mir5049	Down
novel_mir433	Down
novel_mir5608	Down
novel_mir3953	Down
mmu-miR-346-5p	Down
mmu-miR-93-3p	Down
novel_mir4318	Down
novel_mir4757	Down
novel_mir2296	Down
novel_mir4859	Down
novel_mir4341	Down
novel_mir378	Down
novel_mir3685	Down
novel_mir3792	Down
novel_mir2709	Down
novel_mir2583	Down
novel_mir773	Down
novel_mir2156	Down
novel_mir646	Down
novel_mir625	Down
novel_mir622	Down
novel_mir4188	Down
novel_mir4249	Down
novel_mir4369	Down
novel_mir1741	Down
novel_mir713	Down
novel_mir2915	Down
novel_mir4846	Down
novel_mir1377	Down
novel_mir3512	Down
novel_mir1290	Down
novel_mir3054	Down
novel_mir506	Down
novel_mir253	Down
novel_mir1057	Down
novel_mir4982	Down
novel_mir3627	Down
novel_mir3836	Down
novel_mir3152	Down
novel_mir6133	Down
novel_mir636	Down
novel_mir1423	Down
novel_mir212	Down
novel_mir4324	Down
novel_mir208	Down
novel_mir2714	Down
novel_mir2438	Down
novel_mir1591	Down
novel_mir282	Down
novel_mir5888	Down
novel_mir171	Down
novel_mir348	Down
novel_mir3496	Down
novel_mir521	Down
novel_mir5853	Down
novel_mir1028	Down
novel_mir124	Down
novel_mir3989	Down
novel_mir1339	Down
novel_mir406	Down
novel_mir3688	Down
novel_mir4025	Down
novel_mir4389	Down
novel_mir1889	Down
novel_mir5958	Down
novel_mir3480	Down
novel_mir3873	Down
novel_mir5681	Down
novel_mir637	Down
novel_mir2932	Down
novel_mir2308	Down
novel_mir1010	Down
novel_mir503	Down
novel_mir2778	Down
novel_mir351	Down
mmu-miR-15a-5p	Down
novel_mir2101	Down
mmu-miR-15b-5p	Down
novel_mir279	Down
novel_mir1468	Down
novel_mir984	Down
novel_mir633	Down
novel_mir2379	Down
novel_mir215	Down
novel_mir345	Down
novel_mir117	Down
novel_mir197	Down
novel_mir394	Down
novel_mir1863	Down
novel_mir369	Down
NM_026670.4
novel_mir3530	Down
novel_mir1924	Down

## Sheet:  allopurinol vs juice
NM_011723.3
novel_mir1113	Up
novel_mir262	Up
novel_mir1938	Up
novel_mir6121	Up
novel_mir4685	Up
novel_mir1128	Up
novel_mir773	Up
novel_mir713	Up
novel_mir220	Up
novel_mir975	Up
novel_mir4302	Up
novel_mir3358	Up
novel_mir2209	Up
novel_mir5609	Up
novel_mir4101	Up
novel_mir75	Up
novel_mir2118	Up
novel_mir295	Up
novel_mir5599	Up
novel_mir1943	Up
novel_mir5736	Up
novel_mir5964	Up
novel_mir5554	Up
novel_mir3685	Up
novel_mir5474	Up
novel_mir622	Up
novel_mir991	Up
novel_mir2011	Up
novel_mir4982	Up
novel_mir2714	Up
novel_mir199	Up
novel_mir4369	Up
novel_mir1240	Up
novel_mir4324	Up
novel_mir5482	Up
novel_mir4504	Up
novel_mir310	Up
novel_mir1423	Up
novel_mir383	Up
novel_mir1377	Up
novel_mir5356	Up
novel_mir1357	Up
novel_mir5179	Up
novel_mir4722	Up
novel_mir4859	Up
novel_mir6140	Up
novel_mir5277	Up
novel_mir2991	Up
novel_mir2994	Up
novel_mir4724	Up
novel_mir2145	Up
novel_mir208	Up
novel_mir2833	Up
novel_mir946	Up
novel_mir4741	Up
novel_mir4440	Up
novel_mir1455	Up
novel_mir4318	Up
novel_mir4188	Up
novel_mir1955	Up
novel_mir1731	Up
novel_mir1057	Up
novel_mir5797	Up
novel_mir1313	Up
novel_mir1289	Up
novel_mir5511	Up
novel_mir5827	Up
novel_mir2296	Up
novel_mir1294	Up
novel_mir3054	Up
novel_mir4289	Up
novel_mir286	Up
novel_mir952	Up
novel_mir3497	Up
novel_mir4697	Up
novel_mir2979	Up
novel_mir1138	Up
novel_mir5049	Up
novel_mir5948	Up
novel_mir2163	Up
novel_mir252	Up
novel_mir2574	Up
novel_mir278	Up
novel_mir5289	Up
novel_mir1595	Up
novel_mir3944	Up
novel_mir994	Up
novel_mir5903	Up
novel_mir212	Up
novel_mir3898	Up
novel_mir1236	Up
novel_mir4846	Up
novel_mir3027	Up
novel_mir3386	Up
novel_mir857	Up
novel_mir4341	Up
novel_mir636	Up
novel_mir3277	Up
novel_mir506	Up
novel_mir5806	Up
novel_mir433	Up
novel_mir2866	Up
novel_mir145	Up
novel_mir926	Up
novel_mir625	Up
novel_mir939	Up
novel_mir378	Up
novel_mir4821	Up
novel_mir3577	Up
novel_mir1741	Up
novel_mir2156	Up
novel_mir1808	Up
novel_mir2642	Up
novel_mir1337	Up
novel_mir1648	Up
novel_mir3689	Up
novel_mir253	Up
novel_mir1591	Up
novel_mir509	Up
novel_mir4259	Up
novel_mir5333	Up
novel_mir5337	Up
novel_mir5933	Up
novel_mir2275	Up
novel_mir2128	Up
novel_mir1960	Up
novel_mir5317	Up
novel_mir2244	Up
novel_mir4298	Up
novel_mir1089	Up
novel_mir3785	Up
novel_mir5643	Up
novel_mir546	Up
novel_mir2583	Up
novel_mir4136	Up
novel_mir2396	Up
novel_mir6161	Up
novel_mir4647	Up
novel_mir2112	Up
novel_mir5617	Up
novel_mir2903	Up
novel_mir1756	Up
novel_mir3527	Up
novel_mir4750	Up
novel_mir1429	Up
novel_mir5856	Up
novel_mir300	Up
novel_mir4106	Up
novel_mir2037	Up
novel_mir646	Up
novel_mir4757	Up
novel_mir3074	Up
novel_mir5883	Up
novel_mir2945	Up
novel_mir5602	Up
novel_mir1046	Up
novel_mir2712	Up
novel_mir3287	Up
novel_mir448	Up
novel_mir823	Up
novel_mir425	Up
novel_mir2223	Up
novel_mir6124	Up
novel_mir2438	Up
novel_mir534	Up
novel_mir3897	Up
novel_mir2402	Up
novel_mir1609	Up
novel_mir1432	Up
novel_mir2416	Up
novel_mir1889	Up
novel_mir124	Up
novel_mir984	Up
novel_mir2308	Up
novel_mir5958	Up
novel_mir297	Up
novel_mir25	Up
novel_mir2778	Up
novel_mir637	Up
novel_mir302	Up
novel_mir4025	Up
novel_mir4197	Up
novel_mir935	Up
novel_mir502	Up
novel_mir521	Up
novel_mir1010	Up
novel_mir2797	Up
novel_mir259	Up
novel_mir217	Up
novel_mir5703	Up
novel_mir2394	Up
novel_mir1229	Up
novel_mir1339	Up
novel_mir279	Up
novel_mir2996	Up
novel_mir1028	Up
novel_mir898	Up
novel_mir1468	Up
novel_mir345	Up
novel_mir444	Up
novel_mir1629	Up
novel_mir394	Up
novel_mir4415	Up
novel_mir348	Up
novel_mir503	Up
novel_mir2036	Up
novel_mir4389	Up
novel_mir3873	Up
novel_mir117	Up
novel_mir715	Up
novel_mir873	Up
novel_mir633	Up
novel_mir5046	Up
novel_mir764	Up
novel_mir2101	Up
novel_mir5853	Up
novel_mir2748	Up
novel_mir351	Up
novel_mir7	Up
novel_mir5998	Up
novel_mir3688	Up
novel_mir369	Up
novel_mir244	Up
novel_mir197	Up
novel_mir1863	Up
novel_mir3976	Up
mmu-miR-3074-2-3p	Down
novel_mir3775	Down
novel_mir1696	Down
novel_mir1713	Down
novel_mir5498	Down
novel_mir5451	Down
novel_mir5338	Down
novel_mir1807	Down
novel_mir2541	Down
novel_mir1093	Down
novel_mir1528	Down
novel_mir3029	Down
novel_mir1116	Down
novel_mir2471	Down
novel_mir2821	Down
novel_mir1635	Down
novel_mir2829	Down
novel_mir5038	Down
novel_mir4604	Down
novel_mir5681	Down
novel_mir6047	Down
novel_mir209	Down
novel_mir2019	Down
mmu-miR-15a-5p	Down
novel_mir140	Down
mmu-miR-484	Down
novel_mir1119	Down
novel_mir2670	Down
mmu-miR-15b-5p	Down
novel_mir142	Down
novel_mir4492	Down
mmu-miR-486b-3p	Down
novel_mir3055	Down
novel_mir655	Down
novel_mir282	Down
novel_mir2079	Down
novel_mir4155	Down
novel_mir835	Down
novel_mir215	Down
novel_mir283	Down
NM_026670.4
novel_mir1924	Up
novel_mir1559	Up
novel_mir3530	Up
